# Supplementary material for: Prediction of sentiment polarity in restaurant reviews using an ordinal regression approach based on evolutionary XGBoost
Source: PeerJ Comput Sci. 2025 Jan 9;11:e2370. doi: 10.7717/peerj-cs.2370 (PMC11784868; doi:10.7717/peerj-cs.2370)
Supplement: Supplemental Information 2 [file peerj-cs-11-2370-s002.zip]

Archive with 125 entries (110 files):
- Evo_SVM-PSO/
- Evo_SVM-PSO/adjust_cost_gamma.m
- Evo_SVM-PSO/clean_confusion_mat.m
- Evo_SVM-PSO/cost.m
- Evo_SVM-PSO/Data/
- Evo_SVM-PSO/Data/100.csv
- Evo_SVM-PSO/Data/dataset-eeg-svm-nor.csv
- Evo_SVM-PSO/Data/dataset-eeg-svm.csv
- Evo_SVM-PSO/Data/RansDS-Permissions-nor.csv
- Evo_SVM-PSO/Data/RansDS-Permissions-nor.libsvm
- Evo_SVM-PSO/Data/RansDS-Permissions.csv
- Evo_SVM-PSO/dismantle.m
- Evo_SVM-PSO/dlmcell.m
- Evo_SVM-PSO/evo_algorithms/
- Evo_SVM-PSO/evo_algorithms/ga_pso/
- Evo_SVM-PSO/evo_algorithms/ga_pso/ClearDups.m
- Evo_SVM-PSO/evo_algorithms/ga_pso/ComputeAveCost.m
- Evo_SVM-PSO/evo_algorithms/ga_pso/Conclude.m
- Evo_SVM-PSO/evo_algorithms/ga_pso/Function_Handle.m
- Evo_SVM-PSO/evo_algorithms/ga_pso/Init.m
- Evo_SVM-PSO/evo_algorithms/ga_pso/PopSort.m
- Evo_SVM-PSO/evo_algorithms/ga_pso/PSO.m
- Evo_SVM-PSO/evo_svm.m
- Evo_SVM-PSO/get_eval_measures.m
- Evo_SVM-PSO/get_feature_count.m
- Evo_SVM-PSO/init_evo.m
- Evo_SVM-PSO/libsvm-3.20/
- Evo_SVM-PSO/libsvm-3.20/COPYRIGHT
- Evo_SVM-PSO/libsvm-3.20/FAQ.html
- Evo_SVM-PSO/libsvm-3.20/heart_scale
- Evo_SVM-PSO/libsvm-3.20/iiilibsvm.train
- Evo_SVM-PSO/libsvm-3.20/iris
- Evo_SVM-PSO/libsvm-3.20/java/
- Evo_SVM-PSO/libsvm-3.20/java/libsvm/
- Evo_SVM-PSO/libsvm-3.20/java/libsvm/svm.java
- Evo_SVM-PSO/libsvm-3.20/java/libsvm/svm.m4
- Evo_SVM-PSO/libsvm-3.20/java/libsvm/svm_model.java
- Evo_SVM-PSO/libsvm-3.20/java/libsvm/svm_node.java
- Evo_SVM-PSO/libsvm-3.20/java/libsvm/svm_parameter.java
- Evo_SVM-PSO/libsvm-3.20/java/libsvm/svm_print_interface.java
- Evo_SVM-PSO/libsvm-3.20/java/libsvm/svm_problem.java
- Evo_SVM-PSO/libsvm-3.20/java/libsvm.jar
- Evo_SVM-PSO/libsvm-3.20/java/Makefile
- Evo_SVM-PSO/libsvm-3.20/java/svm_predict.java
- Evo_SVM-PSO/libsvm-3.20/java/svm_scale.java
- Evo_SVM-PSO/libsvm-3.20/java/svm_toy.java
- Evo_SVM-PSO/libsvm-3.20/java/svm_train.java
- Evo_SVM-PSO/libsvm-3.20/java/test_applet.html
- Evo_SVM-PSO/libsvm-3.20/ll
- Evo_SVM-PSO/libsvm-3.20/Makefile
- Evo_SVM-PSO/libsvm-3.20/Makefile.win
- Evo_SVM-PSO/libsvm-3.20/matlab/
- Evo_SVM-PSO/libsvm-3.20/matlab/distinguishable_colors.m
- Evo_SVM-PSO/libsvm-3.20/matlab/fa_mincon.m
- Evo_SVM-PSO/libsvm-3.20/matlab/fa_ndim.m
- Evo_SVM-PSO/libsvm-3.20/matlab/firefly_simple.m
- Evo_SVM-PSO/libsvm-3.20/matlab/libsvmread.c
- Evo_SVM-PSO/libsvm-3.20/matlab/libsvmread.mexw64
- Evo_SVM-PSO/libsvm-3.20/matlab/libsvmwrite.c
- Evo_SVM-PSO/libsvm-3.20/matlab/libsvmwrite.mexw64
- Evo_SVM-PSO/libsvm-3.20/matlab/make.m
- Evo_SVM-PSO/libsvm-3.20/matlab/Makefile
- Evo_SVM-PSO/libsvm-3.20/matlab/README
- Evo_SVM-PSO/libsvm-3.20/matlab/ssss.train
- Evo_SVM-PSO/libsvm-3.20/matlab/svmpredict.c
- Evo_SVM-PSO/libsvm-3.20/matlab/svmpredict.mexw64
- Evo_SVM-PSO/libsvm-3.20/matlab/svmtrain.c
- Evo_SVM-PSO/libsvm-3.20/matlab/svmtrain.mexw64
- Evo_SVM-PSO/libsvm-3.20/matlab/svm_model_matlab.c
- Evo_SVM-PSO/libsvm-3.20/matlab/svm_model_matlab.h
- Evo_SVM-PSO/libsvm-3.20/optdigits.tra
- Evo_SVM-PSO/libsvm-3.20/python/
- Evo_SVM-PSO/libsvm-3.20/python/Makefile
- Evo_SVM-PSO/libsvm-3.20/python/README
- Evo_SVM-PSO/libsvm-3.20/python/svm.py
- Evo_SVM-PSO/libsvm-3.20/python/svmutil.py
- Evo_SVM-PSO/libsvm-3.20/README
- Evo_SVM-PSO/libsvm-3.20/SPECTF (1).train
- Evo_SVM-PSO/libsvm-3.20/SPECTF.train
- Evo_SVM-PSO/libsvm-3.20/SPECTFlibsvm.train
- Evo_SVM-PSO/libsvm-3.20/ss444libsvm.train
- Evo_SVM-PSO/libsvm-3.20/svm-predict.c
- Evo_SVM-PSO/libsvm-3.20/svm-scale.c
- Evo_SVM-PSO/libsvm-3.20/svm-toy/
- Evo_SVM-PSO/libsvm-3.20/svm-toy/gtk/
- Evo_SVM-PSO/libsvm-3.20/svm-toy/gtk/callbacks.cpp
- Evo_SVM-PSO/libsvm-3.20/svm-toy/gtk/callbacks.h
- Evo_SVM-PSO/libsvm-3.20/svm-toy/gtk/interface.c
- Evo_SVM-PSO/libsvm-3.20/svm-toy/gtk/interface.h
- Evo_SVM-PSO/libsvm-3.20/svm-toy/gtk/main.c
- Evo_SVM-PSO/libsvm-3.20/svm-toy/gtk/Makefile
- Evo_SVM-PSO/libsvm-3.20/svm-toy/gtk/svm-toy.glade
- Evo_SVM-PSO/libsvm-3.20/svm-toy/qt/
- Evo_SVM-PSO/libsvm-3.20/svm-toy/qt/Makefile
- Evo_SVM-PSO/libsvm-3.20/svm-toy/qt/svm-toy.cpp
- Evo_SVM-PSO/libsvm-3.20/svm-toy/windows/
- Evo_SVM-PSO/libsvm-3.20/svm-toy/windows/svm-toy.cpp
- Evo_SVM-PSO/libsvm-3.20/svm-train.c
- Evo_SVM-PSO/libsvm-3.20/svm.cpp
- Evo_SVM-PSO/libsvm-3.20/svm.def
- Evo_SVM-PSO/libsvm-3.20/svm.h
- Evo_SVM-PSO/libsvm-3.20/tools/
- Evo_SVM-PSO/libsvm-3.20/tools/checkdata.py
- Evo_SVM-PSO/libsvm-3.20/tools/easy.py
- Evo_SVM-PSO/libsvm-3.20/tools/fselect.py
- Evo_SVM-PSO/libsvm-3.20/tools/grid.py
- Evo_SVM-PSO/libsvm-3.20/tools/heart_scale
- Evo_SVM-PSO/libsvm-3.20/tools/README
- Evo_SVM-PSO/libsvm-3.20/tools/ssss.train
- Evo_SVM-PSO/libsvm-3.20/tools/subset.py
- Evo_SVM-PSO/libsvm-3.20/windows/
- Evo_SVM-PSO/libsvm-3.20/windows/libsvm.dll
- Evo_SVM-PSO/libsvm-3.20/windows/libsvmread.mexw64
- Evo_SVM-PSO/libsvm-3.20/windows/libsvmwrite.mexw64
- Evo_SVM-PSO/libsvm-3.20/windows/svm-predict.exe
- Evo_SVM-PSO/libsvm-3.20/windows/svm-scale.exe
- Evo_SVM-PSO/libsvm-3.20/windows/svm-toy.exe
- Evo_SVM-PSO/libsvm-3.20/windows/svm-train.exe
- Evo_SVM-PSO/libsvm-3.20/windows/svmpredict.mexw64
- Evo_SVM-PSO/libsvm-3.20/windows/svmtrain.mexw64
- Evo_SVM-PSO/read_csv.m
- Evo_SVM-PSO/select_features.m
- Evo_SVM-PSO/set_evo_details.m
- Evo_SVM-PSO/start_k_experiments.m
- Evo_SVM-PSO/svm_train.m
