# Supplementary material for: Prediction of sentiment polarity in restaurant reviews using an ordinal regression approach based on evolutionary XGBoost
Source: PeerJ Comput Sci. 2025 Jan 9;11:e2370. doi: 10.7717/peerj-cs.2370 (PMC11784868; doi:10.7717/peerj-cs.2370)
Supplement: Supplemental Information 2 [file peerj-cs-11-2370-s002.zip › Evo_SVM-PSO/adjust_cost_gamma.m]

%%%%%%%%%%%%%%%%%%%%%%%%%%%%%%%%%%%%%%%%%%%%%%%%%%%%%%%%%%%%%%%%%%%%%%%%%%%
%  Business Information Technology Department                             %
%  King Abdullah II School for Information Technology                     %
%  The University of Jordan                                               %
%                                                                         %
%  Developed in Matlab R2015a  (8.5.0. 196713)                            %
%%%%%%%%%%%%%%%%%%%%%%%%%%%%%%%%%%%%%%%%%%%%%%%%%%%%%%%%%%%%%%%%%%%%%%%%%%%

function [adjusted_cost,adjusted_gamma] = adjust_cost_gamma (cost, gamma)

%% EQUATION: New value(adjusted) = (((Old Value - Old Min) * New Range) / Old Range) + New Min

%% Old range for both Cost and Gamma = (Old Max - Old Min)
old_range = (1 - 0.01);
old_min = 0.01;

%% Value of new Cost -- Adjust new minimum & new maximum cost here
new_min_cost = 0.01;
new_max_cost = 35000.0;
new_range_cost = (new_max_cost - new_min_cost);
adjusted_cost = ...
    (((cost - old_min) * new_range_cost) / old_range) + new_min_cost;

%% Value of new Gamma -- Adjust new minimum & new maximum gamma here
new_min_gamma = 0.0001;  
new_max_gamma = 32.0;
new_range_gamma = (new_max_gamma - new_min_gamma);
adjusted_gamma = ...
    (((gamma - old_min) * new_range_gamma) / old_range) + new_min_gamma;

%% %%%%%%%%%%%%%%%%%%%%%%%%%%%%%%%%%%%%%%%%%%%%%%%%%%%%%%%%%%%%%%%%%%%%% %%
%%%%%%%%%%%%%%%%%%%%%%%%%%%%%%%%%%  END  %%%%%%%%%%%%%%%%%%%%%%%%%%%%%%%%%%
%%%%%%%%%%%%%%%%%%%%%%%%%%%%%%%%%%%%%%%%%%%%%%%%%%%%%%%%%%%%%%%%%%%%%%%%%%%
