# Supplementary material for: Prediction of sentiment polarity in restaurant reviews using an ordinal regression approach based on evolutionary XGBoost
Source: PeerJ Comput Sci. 2025 Jan 9;11:e2370. doi: 10.7717/peerj-cs.2370 (PMC11784868; doi:10.7717/peerj-cs.2370)
Supplement: Supplemental Information 2 [file peerj-cs-11-2370-s002.zip › Evo_SVM-PSO/clean_confusion_mat.m]

%%%%%%%%%%%%%%%%%%%%%%%%%%%%%%%%%%%%%%%%%%%%%%%%%%%%%%%%%%%%%%%%%%%%%%%%%%%
%  Business Information Technology Department                             %
%  King Abdullah II School for Information Technology                     %
%  The University of Jordan                                               %
%                                                                         %
%  Developed in Matlab R2015a  (8.5.0. 196713)                            %
%%%%%%%%%%%%%%%%%%%%%%%%%%%%%%%%%%%%%%%%%%%%%%%%%%%%%%%%%%%%%%%%%%%%%%%%%%%

function [cmt_checked] = clean_confusion_mat(cmt, label) 

label_count = numel(unique(label));
[i, j] = size (cmt);

if (i<label_count && j<label_count)
    cmt(label_count,:)= 0;
    cmt(:,label_count)= 0;
    cmt_checked=cmt;
else
    cmt_checked=cmt;
end

%% %%%%%%%%%%%%%%%%%%%%%%%%%%%%%%%%%%%%%%%%%%%%%%%%%%%%%%%%%%%%%%%%%%%%% %%
%%%%%%%%%%%%%%%%%%%%%%%%%%%%%%%%%%  END  %%%%%%%%%%%%%%%%%%%%%%%%%%%%%%%%%%
%%%%%%%%%%%%%%%%%%%%%%%%%%%%%%%%%%%%%%%%%%%%%%%%%%%%%%%%%%%%%%%%%%%%%%%%%%%
