# Supplementary material for: Prediction of sentiment polarity in restaurant reviews using an ordinal regression approach based on evolutionary XGBoost
Source: PeerJ Comput Sci. 2025 Jan 9;11:e2370. doi: 10.7717/peerj-cs.2370 (PMC11784868; doi:10.7717/peerj-cs.2370)
Supplement: Supplemental Information 2 [file peerj-cs-11-2370-s002.zip › Evo_SVM-PSO/Data/dataset-eeg-svm-nor.csv]

0	-0.71024	0.33188	0.1007	-0.24786	-0.85624	0.39714	0.38516	-0.23696	-0.12714	0.16424	-0.43446	-0.70064	-0.91944	0.10986	-0.23754	0.40012	0.4108	-0.94312	0.03942	0.39254	-0.57496	-0.0335	0.0448	0.29686	0.4679	-0.08212	-0.12888	0.30306	0.39114	-0.64314	-0.86902	0.19246	0.29828	-0.62494	-0.09288	0.984568	0.30052	0.28514	-0.26266	-0.85114
0	-0.69304	0.38124	-0.26292	-0.27266	-0.84486	0.6044	0.44016	0.06358	-0.28998	-0.09432	-0.54552	-0.75714	-0.89964	-0.27428	-0.82566	0.65764	0.52462	-0.88112	-0.30132	0.59332	-0.10212	0.39042	0.31132	0.61654	0.3594	-0.1585	-0.42868	0.35662	0.67126	-0.581	-0.87734	-0.1466	0.52492	-0.61818	-0.2742	0.71012	0.35424	0.3917	0.23788	-0.85382
0	-0.70744	0.42472	0.1056	-0.00082	-0.85314	0.50758	0.19276	-0.0013	-0.2519	0.13126	-0.46544	-0.7283	-0.85316	0.48492	-0.0305	0.5855	0.38034	-0.88104	-0.3483	0.48162	-0.12764	0.2142	0.35148	0.44844	0.43696	-0.09086	-0.00204	0.46206	0.5695	-0.75524	-0.85214	-0.10388	0.35532	-0.66452	-0.1407	0.56966	0.4489	0.57128	0.32742	-0.85814
0	-0.58728	0.27118	0.22384	-0.26158	-0.87198	0.34744	0.11278	-0.2182	-0.2537	0.02546	-0.4486	-0.83926	-0.88642	0.39904	0.3371	0.37258	0.19598	-0.88358	-0.1526	0.33088	-0.3924	0.2697	0.12018	0.23968	0.36186	-0.2524	0.064	0.3279	0.34768	-0.63526	-0.91856	0.41556	0.2798	-0.61734	-0.49884	0.60852	0.50206	0.47224	0.02858	-0.83026
1	-0.69046	0.27492	-0.17352	-0.18154	-0.85492	0.2684	-0.0576	0.0003	-0.4125	0.11438	-0.56956	-0.46768	-0.914	0.24382	-0.2963	0.49396	0.16176	-0.9281	-0.5482	0.28916	-0.6875	-0.24878	-0.01776	0.44308	0.818318	-0.32708	-0.21994	0.35096	0.53056	-0.72704	-0.87672	-0.03948	0.17966	-0.65166	-0.23314	0.38626	-0.0392	0.15764	-0.12004	-0.87444
1	-0.67626	0.4359	0.20688	0.01604	-0.81146	0.55896	0.33762	-0.23358	-0.09308	0.16322	-0.2172	-0.29968	-0.78238	0.21162	-0.37094	0.5343	0.6356	-0.74312	-0.03838	0.51946	-0.0416	0.535	0.24396	0.38694	0.27446	-0.15464	-0.05252	0.39812	0.49734	-0.75592	-0.7728	0.1432	0.3875	-0.47472	-0.03444	0.64052	0.6517	0.65878	0.19342	-0.74202
1	-0.43488	0.4183	0.13144	0.06932	-0.88594	0.29608	0.09822	0.0709	-0.20394	0.21268	-0.63068	-0.78214	-0.86192	-0.12738	0.12388	0.46662	0.15516	-0.808	-0.8649	0.29376	-0.35436	0.37082	0.34194	0.44484	0.36184	-0.12848	-0.33442	0.23126	0.47458	-0.5968	-0.88744	0.00124	0.24208	-0.4839	-0.30444	0.29444	0.4874	0.33386	0.0879	-0.78498
0	-0.68678	0.33912	0.5147	0.07612	-0.8644	0.16468	0.36824	-0.15668	-0.19558	0.43196	0.06778	-0.83808	-0.78942	0.24214	0.20782	0.19672	0.4264	-0.91516	0.436	0.12474	0.11352	0.18934	0.40844	-0.03194	0.34592	-0.04652	0.53768	0.69016	0.13884	-0.67924	-0.82346	0.63752	-0.04676	-0.56546	0.135	0.880092	0.51436	0.71894	0.48092	-0.78758
0	-0.73674	0.4702	0.48726	-0.22126	-0.75042	0.2759	0.4016	-0.05234	-0.07382	0.31108	-0.29038	-0.83588	-0.83972	0.2832	0.02084	0.149	0.31888	-0.78602	-0.47816	0.28776	-0.54922	-0.07732	0.24098	0.06316	0.62766	-0.19106	-0.08328	0.12278	0.13502	-0.81544	-0.87808	-0.07804	0.1924	-0.73924	-0.12204	0.526	0.24116	0.0746	-0.28756	-0.86406
1	-0.67576	0.26682	0.05586	-0.64506	-0.83884	0.22572	0.17334	-0.17982	-0.55836	-0.14444	-0.33684	-0.52988	-0.82036	0.07306	0.16076	0.21478	0.34202	-0.76686	-0.4662	0.2255	-0.26454	0.4076	-0.02036	0.19608	0.32958	-0.5399	-0.28682	0.02098	0.20568	-0.75656	-0.8884	0.24772	0.25978	-0.49618	-0.4792	0.16252	0.24786	0.11214	-0.14964	-0.8473
1	-0.7282	0.37086	0.36168	-0.30178	-0.85272	0.33604	-0.07178	0.05134	-0.26346	0.2264	-0.4795	-0.72548	-0.8957	0.61066	0.42274	0.22496	0.0686	-0.84868	-0.35986	0.34938	-0.47048	0.54254	0.33486	0.1256	0.33992	-0.33794	-0.03818	0.21444	0.21564	-0.6342	-0.89944	0.43036	0.25822	-0.56796	-0.25606	0.38754	0.5802	0.18094	-0.04966	-0.81768
0	-0.62764	-0.4024	0.38202	-0.05786	-0.83176	-0.5477	0.33724	-0.37956	-0.23992	0.22006	0.2348	-0.74236	-0.81798	0.55434	0.5869	-0.45778	0.52492	-0.91524	-0.06808	-0.56762	0.18404	0.3776	0.15824	-0.5306	0.21828	0.05334	0.17304	-0.35728	-0.52244	-0.67638	-0.88162	0.4667	-0.41942	-0.5787	-0.21032	0.51216	0.09576	0.43044	0.15868	-0.90052
1	-0.66206	0.43512	0.36062	-0.21342	-0.89606	0.44554	0.394	-0.14416	-0.13324	0.1752	-0.27436	-0.67826	-0.90552	0.10424	0.19038	0.3495	0.51054	-0.90874	-0.12844	0.42418	-0.49376	-0.01576	0.1211	0.2023	0.48766	-0.14674	0.01846	0.32828	0.31356	-0.69804	-0.90324	0.37356	0.32552	-0.67716	-0.21768	0.847646	0.23964	0.48602	-0.14822	-0.85826
1	-0.75726	0.1877	0.47304	-0.3338	-0.86004	-0.04642	0.35356	-0.13846	-0.51208	0.36908	-0.1644	-0.81208	-0.87924	0.52188	0.53586	-0.13952	0.38714	-0.87496	0.19506	-0.05506	-0.00708	0.13726	0.43254	-0.19502	0.18332	-0.36272	-0.08996	-0.17108	-0.17652	-0.72692	-0.91454	0.47386	-0.09706	-0.65522	-0.22076	0.62366	0.49486	0.03442	0.1706	-0.81738
0	-0.57632	0.53148	0.28488	-0.23414	-0.9321	0.45074	0.70058	-0.04626	-0.2078	0.32658	-0.27558	-0.4842	-0.79402	-0.07512	-0.02346	0.55142	0.67286	-0.93536	-0.30556	0.41646	-0.2788	-0.12206	0.11326	0.35014	0.62782	-0.12222	0.16234	0.55598	0.50274	-0.6772	-0.81844	0.04	0.21118	-0.55532	-0.0724	0.986292	0.13524	0.820562	0.1838	-0.7328
0	-0.34316	-0.15	0.51792	0.1262	-0.83484	-0.21936	0.08318	-0.3718	-0.22182	0.33868	0.03628	-0.49666	-0.86074	0.3863	0.37874	-0.42626	0.13326	-0.80488	0.39248	-0.21108	-0.01204	0.0257	0.39788	-0.48978	0.28434	0.02862	0.32256	-0.23484	-0.45442	-0.3361	-0.8886	0.28146	-0.21352	-0.36844	-0.00862	0.938958	0.36124	-0.3144	0.34098	-0.84194
0	-0.80408	0.42446	0.1741	-0.65038	-0.88546	0.7239	0.49428	0.06064	-0.25274	0.16182	-0.24762	-0.74738	-0.861	0.3475	0.06464	0.5813	0.72036	-0.95914	-0.07928	0.68966	-0.51622	0.18026	-0.01762	0.3955	0.60582	-0.42088	-0.0368	0.51236	0.53512	-0.6999	-0.91346	0.37588	0.51002	-0.56438	-0.48848	0.26728	0.2305	0.804758	-0.29922	-0.8667
1	-0.38486	0.08694	0.43016	-0.10482	-0.47886	0.03208	0.36218	-0.30432	0.19214	0.33456	-0.12732	-0.21356	-0.40452	0.06454	0.16304	-0.06262	0.17876	-0.5005	-0.31218	0.05066	-0.41604	0.4395	0.28542	-0.085	0.14668	0.22432	-0.00054	-0.11876	-0.06836	-0.4693	-0.4139	0.2137	0.04086	-0.4228	-0.00416	0.921644	0.53816	-0.1773	-0.07602	-0.42422
1	-0.7117	0.51064	0.28074	-0.09358	-0.90106	0.5234	-0.27214	-0.05694	-0.20308	0.04662	-0.67506	-0.71548	-0.89134	0.25168	-0.0876	0.38856	-0.22908	-0.91396	-0.31712	0.54006	-0.64786	-0.18772	0.0244	0.33538	0.76454	-0.1823	-0.06082	0.43602	0.45124	-0.75098	-0.86092	-0.02736	0.44344	-0.66766	-0.38402	0.16828	0.12534	0.24256	-0.13648	-0.79944
0	-0.5706	0.06876	0.22946	-0.3625	-0.88094	-0.1609	0.01756	-0.3658	-0.22522	0.12958	-0.4329	-0.3446	-0.81032	0.10052	-0.24878	-0.24192	-0.11648	-0.91608	-0.55426	-0.11858	-0.87212	-0.20634	-0.2112	-0.0069	0.28322	-0.26164	-0.48936	-0.54802	-0.22702	-0.70014	-0.8059	-0.04288	0.10538	-0.75066	-0.43916	0.993776	0.08112	-0.49466	-0.73104	-0.80732
0	-0.7114	0.43354	-0.48432	-0.442	-0.87578	0.41136	0.41302	0.20042	-0.52906	-0.1848	-0.53706	-0.6964	-0.87146	0.5579	-0.24542	0.48414	0.47932	-0.91414	-0.66418	0.39908	-0.60614	0.03528	-0.40768	0.70094	0.803182	-0.56266	-0.7498	-0.06556	0.47886	-0.79648	-0.90312	0.2445	0.4784	-0.60482	-0.6472	0.38646	-0.19036	0.33468	-0.53432	-0.90786
1	-0.74646	-0.51086	-0.41752	-0.49674	-0.8164	-0.16108	0.21728	-0.57772	-0.50358	-0.43932	-0.22826	-0.31034	-0.81214	-0.00178	-0.64896	-0.24702	0.4134	-0.85748	0.14732	-0.18018	-0.43924	-0.31848	-0.50328	-0.19154	0.2898	-0.56408	-0.47216	-0.46186	-0.2922	-0.533	-0.85678	0.05824	0.0888	-0.48004	-0.15752	0.806306	0.01516	0.06512	-0.46936	-0.81004
1	0.70664	0.42388	0.64946	0.6487	0.7771	0.21696	0.01442	-0.14338	0.51354	0.63906	0.66692	0.73382	0.861484	0.7607	0.64178	0.20918	0.35354	0.7358	0.61566	0.20082	0.67334	0.45374	0.61098	0.2012	0.41844	0.52486	0.60194	0.12764	0.1854	0.71818	0.879062	0.66262	0.14698	0.7304	0.51326	0.856978	0.71748	0.28716	0.61056	0.876436
0	-0.32592	-0.34404	-0.0141	-0.15972	-0.83264	-0.20702	0.3863	-0.50324	-0.11798	-0.18816	-0.39704	-0.82864	-0.89306	0.42466	0.01302	-0.3003	0.17058	-0.91552	0.09452	-0.17634	-0.53208	0.0849	0.02436	-0.13038	0.05446	-0.219	-0.41978	-0.55436	-0.3028	-0.60124	-0.89632	0.3164	0.17138	-0.51844	-0.4298	0.99944	0.20454	-0.46106	-0.25942	-0.77234
0	-0.61062	-0.02202	-0.15678	0.01624	-0.81988	0.28858	0.15744	-0.08446	-0.2739	-0.0162	-0.31248	-0.49866	-0.84154	0.41444	0.15576	0.23932	0.3716	-0.92282	-0.14762	0.27788	-0.422	0.3066	-0.21116	0.20182	0.52104	-0.0824	-0.20838	0.02416	0.21578	-0.52676	-0.84858	0.2502	0.3033	-0.4321	0.15322	0.885736	0.37446	0.25566	-0.23608	-0.80436
0	-0.84898	-0.13214	0.12164	-0.0575	-0.8764	-0.07532	0.58704	-0.38086	-0.15686	0.03166	-0.4059	-0.54402	-0.82852	0.3127	-0.0729	-0.1456	0.172	-0.87442	-0.6242	-0.04964	-0.72488	0.05114	-0.3905	-0.03	0.21904	-0.02712	-0.54282	-0.38714	-0.14416	-0.8057	-0.82792	-0.34964	0.1171	-0.7389	-0.16784	0.56904	0.13176	-0.33728	-0.68088	-0.79886
1	-0.4579	-0.02472	0.32062	-0.02214	-0.8324	-0.06638	0.0795	-0.37742	-0.1779	0.2483	-0.23478	-0.5767	-0.83078	0.42352	0.20398	-0.07778	-0.0773	-0.80896	-0.26724	-0.06286	-0.2204	0.30064	0.22714	-0.13094	0.02868	-0.10854	-0.0077	-0.01888	-0.09322	-0.26084	-0.7982	-0.0097	-0.07024	-0.52964	0.04398	0.21616	0.49688	-0.04592	0.0705	-0.76502
1	-0.7768	-0.25032	0.14284	-0.30622	-0.84968	-0.08374	0.29206	-0.30926	-0.35894	-0.15642	-0.27418	-0.7281	-0.8728	0.42164	0.0968	-0.21682	0.1886	-0.88468	0.41594	-0.06166	-0.7288	0.22718	-0.25446	-0.2444	0.28426	-0.471	-0.20018	-0.18776	-0.22374	-0.81866	-0.86404	0.46384	0.05034	-0.61656	-0.45282	0.59774	0.35136	-0.34244	-0.32636	-0.82092
1	-0.74282	0.15074	0.36796	-0.00576	-0.87198	-0.26308	0.16452	-0.28082	-0.01904	0.48816	-0.33088	-0.67988	-0.86372	0.21562	0.13992	-0.00616	0.14338	-0.84494	0.2576	-0.26532	-0.33996	0.23238	0.3548	-0.05134	0.24756	-0.12926	-0.23164	-0.04406	-0.0164	-0.6786	-0.82992	0.24584	-0.30096	-0.5426	-0.02814	0.58004	0.46394	-0.05574	0.01232	-0.82178
0	-0.72052	0.15566	-0.1947	-0.51482	-0.89618	0.29622	0.37594	-0.0282	-0.4781	-0.12456	-0.50296	-0.76066	-0.9107	-0.38858	-0.12802	0.34106	0.35596	-0.87102	-0.3913	0.30896	-0.3336	0.53722	0.01174	0.29596	0.57534	-0.51142	-0.22456	0.17586	0.34852	-0.53866	-0.89858	0.15256	0.32368	-0.69604	-0.47228	0.29502	0.53364	0.10898	-0.00624	-0.8998
1	-0.54156	0.20202	0.0553	-0.05844	-0.85078	-0.42096	0.1176	-0.16058	-0.29282	0.7051	-0.45542	-0.76464	-0.8557	0.52824	0.00142	0.25808	0.07226	-0.91352	-0.44416	-0.43638	-0.1146	0.07598	0.27104	0.18688	0.22342	-0.0881	-0.21774	0.1739	0.2572	-0.63226	-0.81298	-0.25556	-0.51942	-0.67788	0.11112	0.28484	0.44258	0.14156	0.21694	-0.85818
1	-0.71288	-0.09686	-0.04004	-0.6533	-0.83678	-0.11484	0.7342	-0.75616	-0.46808	0.02706	-0.22554	-0.60638	-0.80974	0.32384	0.17834	-0.16514	0.4819	-0.91116	0.67226	-0.13402	-0.36146	0.1652	-0.01972	-0.13724	0.27312	-0.5718	-0.36014	-0.37268	-0.21072	-0.69008	-0.86514	0.30008	-0.0579	-0.55486	0.23066	0.77194	0.21742	0.12848	-0.32452	-0.78644
1	-0.69654	0.07216	0.17696	-0.32952	-0.88612	-0.01602	0.70058	-0.30274	-0.25634	0.14118	-0.1397	-0.60822	-0.78838	0.30404	0.03272	0.07508	0.49162	-0.87098	-0.16154	-0.02576	-0.45036	-0.02206	-0.1594	0.00952	0.36392	-0.39502	-0.08984	0.0455	0.03704	-0.67156	-0.8209	-0.01248	0.00112	-0.64258	-0.10964	0.922734	0.09448	0.28222	-0.27702	-0.824
1	-0.71866	0.50514	-0.07668	-0.26808	-0.89686	0.4429	0.24282	0.25276	-0.27908	0.14968	-0.66644	-0.79836	-0.8757	0.04102	-0.24812	0.61704	0.31102	-0.93822	-0.5007	0.4799	-0.59512	-0.02166	0.18328	0.58238	0.7806	-0.415	-0.28468	0.47062	0.66606	-0.74302	-0.93258	0.09804	0.34154	-0.69336	-0.11416	0.3391	0.23652	0.25744	0.08794	-0.84496
0	-0.58098	-0.25626	-0.67616	-0.8683	-0.84474	-0.0969	0.28412	-0.30768	-0.66304	-0.87978	-0.38908	-0.36064	-0.806	-0.23554	-0.51826	-0.19054	0.33048	-0.86432	-0.38636	-0.09918	-0.61024	0.44898	-0.9209	0.13138	0.31282	-0.80302	-0.7143	-0.6287	-0.21802	-0.59418	-0.80796	0.33416	0.52552	-0.40776	-0.48126	0.428	0.02304	-0.12778	-0.63592	-0.79716
1	-0.2183	-0.55404	-0.2877	-0.0088	-0.80476	-0.46704	0.04232	0.22586	-0.06294	-0.6379	-0.33254	-0.7212	-0.90494	0.2525	0.17342	-0.23214	0.06876	-0.8426	-0.2366	-0.47052	-0.43266	0.3131	-0.71906	-0.2206	0.05268	-0.16098	-0.30626	-0.33872	-0.2581	-0.40276	-0.868	0.14426	0.0362	-0.63384	0.1197	0.897236	0.35584	-0.14468	-0.35694	-0.86248
0	-0.4921	0.04844	0.1498	0.0219	-0.89072	0.03988	0.66964	-0.3213	0.01746	-0.27164	-0.26564	-0.61592	-0.8545	0.4019	0.07974	-0.06472	0.51776	-0.88696	0.21526	0.03044	-0.61584	0.31084	-0.3612	-0.04782	0.1708	0.04528	-0.2831	-0.28304	-0.1044	-0.64502	-0.83118	0.3806	0.2908	-0.72052	-0.25196	0.999522	0.2897	0.12102	-0.49362	-0.758
0	-0.8286	0.42952	0.12358	-0.39768	-0.89912	0.20072	0.22916	0.04206	-0.44206	0.0293	-0.60912	-0.85364	-0.87146	-0.0071	0.03884	0.35406	0.11122	-0.85606	-0.61204	0.2427	-0.8907	-0.28056	-0.11562	0.3991	0.77118	-0.43774	-0.36942	0.10174	0.39744	-0.70092	-0.87934	0.3849	0.2502	-0.7196	-0.72802	0.3145	-0.33238	-0.03644	-0.60726	-0.8853
0	-0.67556	-0.23724	0.1592	0.03022	-0.87152	-0.14256	0.34226	-0.57072	-0.0982	0.1286	-0.4318	-0.53042	-0.81662	0.41768	-0.0269	-0.19424	-0.03316	-0.95056	-0.48362	-0.11224	-0.5653	-0.10926	0.06148	-0.13516	-0.02598	-0.08074	-0.33608	-0.32344	-0.1868	-0.76384	-0.82456	-0.14294	0.02256	-0.6999	0.06676	0.840528	0.353	-0.40516	-0.23548	-0.76952
0	-0.79124	0.49898	-0.0499	-0.36306	-0.82648	0.2241	0.29418	0.02762	-0.351	0.2182	-0.68574	-0.7663	-0.85212	0.15166	-0.08702	0.40488	0.1287	-0.89128	-0.30828	0.23422	-0.83858	-0.42862	-0.173	0.60452	0.92435	-0.1142	-0.81332	-0.01932	0.46166	-0.73982	-0.80186	0.47204	0.1937	-0.68022	-0.4516	0.52154	-0.57664	-0.04412	-0.53164	-0.84928
1	-0.66672	0.50754	0.3436	0.09972	-0.9101	0.55298	0.82707	0.07482	0.0466	0.35326	-0.16328	-0.54124	-0.7828	0.55638	-0.09486	0.47926	0.54422	-0.87374	-0.18616	0.50998	-0.21098	0.10088	0.15668	0.30022	0.52108	0.01842	0.13166	0.47968	0.43868	-0.60952	-0.77088	0.01396	0.30716	-0.56996	-0.08426	0.62912	0.23938	0.67132	0.12226	-0.7575
0	-0.78742	0.52138	0.35732	-0.042	-0.87938	0.59538	0.70178	-0.02582	0.00982	0.19384	-0.47042	-0.50256	-0.80228	0.17102	-0.1742	0.62696	0.4413	-0.92456	0.28566	0.60192	-0.56124	-0.0858	0.1384	0.42488	0.58974	-0.06234	0.2659	0.79522	0.61766	-0.75544	-0.82504	0.54678	0.41542	-0.51828	0.07496	0.93014	-0.10216	0.53554	0.2196	-0.76892
0	-0.7619	0.16944	0.1054	-0.5014	-0.88596	-0.01098	-0.61084	-0.54414	-0.1794	-0.0019	-0.71262	-0.6856	-0.90856	0.2495	-0.1701	-0.11284	-0.55634	-0.88614	-0.60966	0.00644	-0.77624	-0.03734	-0.12078	0.13766	0.36544	-0.42326	-0.33314	-0.42542	-0.06578	-0.5491	-0.95354	-0.35998	0.25866	-0.6301	-0.55456	0.77222	0.17982	-0.4372	-0.61056	-0.83818
1	-0.66518	0.03188	0.11772	-0.32718	-0.87106	0.00736	0.23132	-0.37134	-0.14904	-0.06428	-0.53318	-0.86994	-0.79684	0.48288	-0.21796	0.02668	0.01088	-0.86456	0.19976	0.03042	-0.7562	0.248	-0.3721	0.0482	0.42388	-0.10728	-0.36114	-0.10942	0.0428	-0.8268	-0.86762	0.27064	0.18246	-0.64446	-0.15014	0.29302	0.31224	-0.23314	-0.3843	-0.84316
1	-0.7758	-0.39816	0.0021	-0.0322	-0.82076	-0.13622	0.18972	-0.43612	-0.19902	-0.1696	-0.30354	-0.72266	-0.86062	0.37612	-0.31044	-0.2022	0.14328	-0.84838	0.33338	-0.10402	-0.45454	-0.16096	-0.0003	-0.20168	0.39702	-0.2078	-0.29472	-0.18526	-0.18674	-0.79098	-0.88616	0.33636	0.03596	-0.61992	-0.34262	0.74486	0.22032	-0.48532	-0.1044	-0.86364
1	-0.65522	0.186	0.0581	-0.20998	-0.91052	-0.11	-0.29788	0.12624	-0.28688	0.01118	-0.50208	-0.4071	-0.8343	-0.13458	-0.56874	-0.08552	-0.10472	-0.9014	-0.517	-0.08774	-0.57114	0.04276	0.11254	0.12958	0.29178	-0.3002	-0.52314	-0.44304	-0.082	-0.73326	-0.82088	0.1625	0.17166	-0.66102	-0.21844	0.79822	0.39862	-0.23756	-0.42674	-0.8527
1	-0.70442	0.04226	0.06148	-0.10362	-0.91484	0.27664	0.13916	-0.24486	-0.12268	-0.0242	-0.43172	-0.82148	-0.9042	0.09456	-0.32356	0.35756	0.2887	-0.92644	-0.68932	0.25514	-0.27508	0.0457	-0.03566	0.22628	0.49144	-0.10416	0.02864	0.32782	0.33414	-0.76746	-0.9449	-0.47836	0.28848	-0.59264	-0.20308	0.4438	0.20438	0.40716	0.05916	-0.83548
1	-0.7712	-0.01582	0.51478	-0.32204	-0.85014	-0.09824	0.12142	-0.29214	-0.19874	0.28988	-0.1127	-0.78552	-0.86282	0.46018	0.49574	-0.27308	-0.0019	-0.92608	0.33272	-0.08962	-0.33676	0.38112	0.3832	-0.36836	0.36632	-0.03126	0.15388	-0.02232	-0.29536	-0.71336	-0.83898	0.44748	-0.1002	-0.64648	-0.05642	0.33694	0.46668	-0.1924	-0.01378	-0.8175
1	-0.67788	-0.22516	-0.03362	-0.38238	-0.92778	-0.10594	0.5904	-0.1949	-0.38754	-0.06444	-0.21326	-0.59252	-0.84688	0.07512	-0.1731	-0.16908	0.46854	-0.91304	0.60182	-0.13058	-0.39036	-0.17706	-0.12842	-0.1527	0.30778	-0.41694	-0.37308	-0.3733	-0.22216	-0.6573	-0.85128	0.29456	-0.0106	-0.46518	0.19144	0.1545	0.01206	0.27292	-0.26234	-0.80844
1	-0.69828	0.45482	0.2678	0.03054	-0.89528	0.337	0.2919	0.2008	-0.0613	0.3494	-0.39592	-0.59254	-0.82826	0.1661	-0.2427	0.54568	0.51408	-0.91808	0.1253	0.32478	-0.38914	0.39008	0.40054	0.38908	0.22934	0.02866	-0.04568	0.50654	0.52784	-0.77752	-0.88804	0.2128	0.16452	-0.5826	-0.01882	0.66928	0.60896	0.502	0.10566	-0.87474
1	-0.74752	0.00192	-0.03906	-0.24394	-0.80654	-0.07214	0.66928	-0.1511	-0.4638	0.24742	-0.28468	-0.62044	-0.78296	-0.0571	-0.32042	-0.01724	0.50162	-0.82238	-0.2652	-0.08068	-0.4253	0.09712	0.13022	0.05234	0.25258	-0.4063	-0.45968	-0.3059	-0.04612	-0.70336	-0.85966	-0.00744	-0.01516	-0.695	-0.24662	0.75426	0.29904	0.0302	-0.36908	-0.74352
1	-0.4376	0.36788	0.44052	0.13786	-0.89698	0.812286	0.32328	-0.0997	0.00018	-0.06206	-0.14104	-0.36066	-0.78586	0.11628	0.11244	0.31994	0.47406	-0.8958	-0.07878	0.78422	-0.35754	-0.098	-0.02204	0.1267	0.36564	-0.05186	0.29074	0.48304	0.2743	-0.62994	-0.8296	0.35982	0.7461	-0.55832	-0.27964	0.67934	0.42102	0.59614	-0.01198	-0.8007
0	-0.71418	-0.22532	0.40526	-0.05546	-0.79908	-0.2211	0.37382	0.11996	0.1022	0.30952	-0.15128	-0.74088	-0.81094	0.15148	0.20592	-0.17864	0.03744	-0.89616	-0.1171	-0.21644	-0.11026	0.0688	0.39942	-0.28252	0.41424	0.0193	0.1923	0.06254	-0.19668	-0.53798	-0.823	0.13768	-0.22496	-0.54744	0.05154	-0.07426	0.38384	-0.1773	0.3284	-0.82662
1	-0.69424	0.48068	0.0849	-0.39088	-0.9232	0.56502	0.28636	0.00652	-0.25494	0.19988	-0.3509	-0.30852	-0.77612	0.69534	-0.42296	0.5408	0.6923	-0.91924	-0.39648	0.53964	-0.3477	0.20862	0.14594	0.48278	0.50864	-0.50512	-0.30208	0.25082	0.52496	-0.51396	-0.83686	0.18444	0.40456	-0.616	-0.39746	0.6168	0.32922	0.44394	-0.03328	-0.77458
1	-0.50394	0.18818	0.02468	-0.25282	-0.82322	0.1942	-0.01088	-0.33058	-0.4027	0.06582	-0.36402	-0.4122	-0.84056	0.2439	0.20994	0.18676	0.32276	-0.91688	0.07036	0.19972	-0.19636	-0.0292	0.25286	0.16932	0.49534	-0.31416	-0.2427	0.01176	0.18552	-0.82246	-0.86874	0.5946	0.1879	-0.65406	-0.33514	0.47408	0.05008	0.01416	0.1192	-0.88988
1	-0.7183	0.44096	0.27434	-0.21682	-0.81482	0.78136	0.46226	-0.198	-0.0798	0.00826	-0.31332	-0.41786	-0.80442	0.01186	-0.1782	0.47192	0.61822	-0.87022	0.26306	0.75506	-0.50526	0.00452	-0.04516	0.31418	0.49816	-0.375	-0.08254	0.41298	0.43666	-0.645	-0.8643	0.48976	0.65094	-0.5629	-0.10318	0.7737	0.1494	0.57408	-0.27022	-0.82278
1	-0.67216	0.02108	0.37726	-0.13994	-0.8839	-0.0835	0.06554	-0.47798	-0.15638	0.339	0.05106	-0.29314	-0.80492	0.42024	0.0732	-0.16036	0.36582	-0.85888	0.45762	-0.10914	-0.08888	0.0324	0.2892	-0.2614	0.16604	-0.13682	0.19804	-0.02174	-0.21138	-0.62996	-0.7932	0.3625	-0.14952	-0.51302	0.25486	0.83345	0.4002	0.29528	0.18322	-0.76556
0	-0.47368	-0.11838	-0.01532	-0.21914	-0.8915	-0.02748	0.16562	-0.38268	-0.24652	-0.09	-0.56058	-0.39154	-0.78072	-0.20718	-0.2419	-0.10444	-0.09684	-0.88694	-0.6692	0.0141	-0.70558	0.02802	-0.01334	0.04762	0.25584	-0.27268	-0.36994	-0.3707	-0.08504	-0.47384	-0.80398	-0.36526	0.24398	-0.51678	-0.35536	0.916754	0.15632	-0.38008	-0.27048	-0.82092
0	-0.53188	0.4288	-0.15614	-0.61436	-0.80312	0.37364	0.30056	0.06892	-0.3028	-0.14458	-0.5631	-0.6249	-0.90162	0.59922	0.17298	0.45548	0.43826	-0.77786	-0.6843	0.36876	-0.61084	0.34708	-0.26144	0.57742	0.64652	-0.49048	-0.45742	-0.00476	0.45576	-0.36818	-0.89378	-0.28526	0.42166	-0.32518	-0.52506	0.36686	0.29912	0.27112	-0.27164	-0.90124
0	-0.60438	-0.38372	-0.27514	-0.35428	-0.87346	-0.07058	0.39508	-0.2755	-0.43352	-0.44058	-0.2861	-0.85558	-0.8588	-0.47468	-0.22908	-0.13716	0.33738	-0.97184	0.44242	-0.08924	-0.3424	0.01236	-0.34558	-0.10716	0.37682	-0.50464	-0.3177	-0.35368	-0.18018	-0.62734	-0.84032	0.359	0.19052	-0.62792	-0.38842	0.80491	0.01398	0.13592	-0.23998	-0.8891
0	-0.22456	-0.0935	0.43752	0.00618	-0.79884	-0.14544	0.3185	-0.23168	0.00578	0.28612	0.28114	-0.61816	-0.75954	0.37854	0.25216	-0.13252	0.45834	-0.72208	0.2098	-0.17338	0.21596	0.2207	0.2318	-0.29238	0.25728	-0.01634	0.40468	0.12	-0.1959	-0.23976	-0.82956	0.31058	-0.19592	-0.44986	0.11136	0.65272	0.34058	0.58084	0.36716	-0.81584
1	-0.6431	0.38154	0.47438	-0.04074	-0.8585	-0.03406	0.533	0.12772	-0.24062	0.42656	0.12814	-0.94176	-0.86568	0.316	0.29082	0.19232	0.64222	-0.92412	-0.1016	-0.07194	0.19084	0.09498	0.3872	-0.01812	0.24254	-0.22658	0.3979	0.4931	0.132	-0.6725	-0.8716	0.21426	-0.19372	-0.58244	0.19798	0.47514	0.38784	0.70044	0.48554	-0.8758
0	-0.51596	-0.25006	0.15286	-0.42172	-0.86496	-0.27078	0.24044	-0.19608	-0.32558	0.123	-0.0891	-0.83858	-0.88784	0.41236	-0.00626	-0.30352	0.26506	-0.89916	0.68364	-0.28658	-0.1443	0.30336	0.05296	-0.35698	0.12328	-0.43716	0.01934	-0.286	-0.35048	-0.49226	-0.92264	0.57798	-0.24396	-0.63554	-0.14614	0.82194	0.53774	0.07412	0.06718	-0.9407
0	-0.37702	-0.23024	-0.1515	-0.50084	-0.8122	0.0012	-0.0241	-0.239	-0.32722	-0.27432	-0.3769	-0.16536	-0.8243	-0.1056	0.01892	-0.0594	0.3095	-0.83424	-0.48166	-0.00558	-0.46276	0.15868	-0.31452	0.00412	0.46474	-0.4684	-0.33582	-0.31568	-0.0837	-0.42796	-0.80072	-0.11006	0.22426	-0.54234	-0.50456	0.941924	-0.32034	-0.02978	-0.3035	-0.79658
1	-0.65484	0.45256	0.12472	-0.26912	-0.85724	0.34646	0.2014	0.4714	-0.2629	0.03904	-0.49386	-0.75356	-0.87274	0.0301	-0.02802	0.32546	0.2481	-0.83068	-0.30914	0.41822	-0.55996	-0.10608	-0.03794	0.3774	0.7482	0.01558	-0.41576	0.11556	0.36264	-0.60072	-0.92916	0.1405	0.45674	-0.5737	-0.43738	0.77732	0.08436	-0.00434	-0.39436	-0.91196
1	-0.85302	0.28862	0.32872	-0.14732	-0.771	0.11656	0.3147	0.1048	-0.322	0.19122	-0.41658	-0.74644	-0.81142	0.31222	0.08388	0.05848	0.08458	-0.89594	-0.59954	0.16238	-0.55446	0.0465	0.31328	0.10718	0.4214	-0.23006	-0.41682	-0.11486	0.08096	-0.74846	-0.85578	0.08568	0.21874	-0.70462	-0.06654	0.57076	0.2316	-0.23838	-0.37108	-0.8506
1	-0.83372	0.5332	0.43128	-0.32438	-0.90754	0.17534	-0.244	-0.24502	-0.29978	0.34822	-0.64222	-0.77318	-0.87238	0.34168	0.1141	0.2715	-0.1836	-0.90066	-0.58216	0.18104	-0.84006	0.08858	0.14814	0.19804	0.51286	-0.20472	-0.1106	0.24722	0.28868	-0.87562	-0.89908	0.33074	0.08992	-0.88108	-0.34576	0.1527	0.3086	0.1139	-0.36366	-0.87614
0	-0.5953	0.02088	0.14494	-0.2703	-0.80356	0.13662	0.28238	0.0182	-0.38064	-0.01512	-0.31184	-0.32966	-0.7531	-0.37474	0.32168	0.04608	0.38512	-0.84344	-0.6223	0.13288	-0.35298	0.18074	0.18836	0.02298	0.37092	-0.23282	-0.30812	-0.10702	0.02406	-0.77228	-0.80308	-0.05888	0.2111	-0.65122	-0.32188	0.968532	0.36926	0.03644	-0.20914	-0.793
1	-0.7227	-0.11762	-0.0309	-0.43232	-0.8631	-0.07664	0.36066	-0.39882	-0.56552	-0.24706	-0.25914	-0.41282	-0.82566	-0.25204	-0.08082	-0.10964	0.42852	-0.86188	-0.0526	-0.09086	-0.39396	-0.05746	-0.18172	-0.06672	0.21794	-0.49914	-0.44442	-0.35426	-0.15548	-0.66254	-0.80716	-0.15314	0.14606	-0.67068	-0.36564	0.878984	-0.03088	0.21066	-0.37302	-0.78468
1	-0.90138	0.41296	0.33656	-0.36118	-0.88774	0.10626	-0.11686	-0.30322	-0.23906	0.29766	-0.6275	-0.7605	-0.86254	0.05664	-0.33558	0.24998	-0.121	-0.91814	-0.59636	0.10998	-0.66996	0.081	0.2261	0.1995	0.45402	-0.23822	-0.19564	0.191	0.2733	-0.77602	-0.85384	0.0391	0.00904	-0.7543	-0.17932	0.08112	0.24978	0.01646	-0.20498	-0.90942
0	-0.58472	-0.3195	-0.52916	-0.44076	-0.88454	0.33852	0.0953	-0.1786	-0.60124	-0.46804	-0.30374	-0.69918	-0.8819	0.54788	0.10902	0.02158	0.28028	-0.92	-0.27984	0.3475	-0.51616	0.299	-0.57342	0.02684	0.4376	-0.42796	-0.32998	-0.19952	-0.01182	-0.71376	-0.90932	0.51246	0.51046	-0.53188	-0.50828	0.22774	0.03738	0.16342	-0.2433	-0.90896
1	-0.38002	-0.07234	0.08932	0.06174	-0.90508	0.10252	0.26546	-0.47488	-0.10824	-0.01032	-0.25566	-0.75966	-0.8742	0.25076	-0.00174	0.08568	0.3983	-0.94476	0.04532	0.08142	-0.11594	0.48752	0.07594	0.02338	0.02182	0.05208	-0.09096	-0.05776	0.0428	-0.34628	-0.9073	0.46938	0.15058	-0.57436	-0.07008	0.18298	0.54186	0.3422	0.15582	-0.87844
0	-0.77732	0.00234	0.01446	-0.18168	-0.75068	0.12396	0.27936	-0.24904	-0.27842	-0.02286	-0.39648	-0.63618	-0.81384	0.565	-0.33252	0.06662	0.2936	-0.89692	0.47306	0.16282	-0.6538	0.31836	-0.07668	0.04342	0.14584	-0.18282	-0.275	0.0081	0.08246	-0.81218	-0.87344	0.65898	0.18386	-0.66168	-0.19292	0.870678	0.32612	-0.22888	-0.2512	-0.90396
0	-0.76052	-0.20824	0.56508	0.14518	-0.9336	-0.41188	0.05738	-0.39568	0.09232	0.43824	0.16518	-0.55326	-0.81946	0.40524	0.3484	-0.39392	0.24746	-0.91766	0.65926	-0.42854	-0.01434	0.22954	0.28176	-0.51598	0.125	0.18466	0.3709	-0.05098	-0.4431	-0.7343	-0.88348	0.78352	-0.4421	-0.59528	0.17928	0.969672	0.4794	0.0508	0.20524	-0.83494
0	-0.66016	-0.0578	0.11496	-0.56378	-0.84354	0.06042	0.46928	-0.07762	-0.49966	-0.2995	-0.16924	-0.403	-0.83746	-0.08432	0.19782	-0.10812	0.41776	-0.93964	-0.36266	0.05992	-0.4999	0.18726	-0.1719	-0.09384	0.4456	-0.51964	-0.17242	-0.2847	-0.13902	-0.64104	-0.83672	0.30398	0.21482	-0.69078	-0.55592	0.273	0.02494	-0.02104	-0.26412	-0.7937
1	-0.4078	-0.03114	0.27386	-0.20602	-0.77858	0.01264	0.27912	-0.12142	-0.13564	-0.02528	-0.15052	-0.81686	-0.7471	0.5569	0.0241	-0.04638	0.26982	-0.7492	-0.43158	-0.00274	-0.15156	0.2215	0.0809	-0.14162	0.28234	-0.25012	0.03272	-0.00562	-0.08196	-0.55446	-0.78154	0.03548	0.04554	-0.4804	-0.147	0.23288	0.36608	0.1243	0.01646	-0.78734
1	-0.77896	-0.20168	0.5247	0.12472	-0.88528	-0.26454	-0.36284	-0.73262	0.20908	0.53436	0.4483	-0.19238	-0.86696	0.48174	0.03324	-0.31548	0.24304	-0.86726	0.82233	-0.28528	0.26096	0.67296	0.59028	-0.47972	0.01306	0.23076	0.62314	0.20452	-0.37278	-0.07296	-0.7803	0.950802	-0.36774	-0.6046	0.18946	1	0.593	0.33988	0.48422	-0.65798
1	-0.70192	0.2134	0.57104	-0.07466	-0.83778	0.18116	-0.2257	-0.21884	-0.06362	0.48076	-0.16588	-0.63188	-0.85632	0.60482	0.47592	0.0333	-0.06626	-0.8675	0.28418	0.14958	-0.01794	0.13948	0.36962	-0.14452	0.47024	-0.06718	0.44514	0.45802	-0.00094	-0.8064	-0.86614	0.58484	-0.0079	-0.67722	-0.13146	0.6107	0.18228	0.33672	0.34204	-0.79758
0	-0.68456	0.2538	0.50236	-0.17352	-0.64042	-0.14774	0.67488	-0.31868	-0.07352	0.30366	-0.39146	-0.54512	-0.83192	0.18088	-0.00852	-0.07154	0.25002	-0.79746	-0.21422	-0.10372	-0.50744	0.01296	0.37718	0.00666	0.37168	-0.16972	-0.33782	-0.24986	-0.04962	-0.72582	-0.82156	0.16782	0.01372	-0.8074	0.11274	0.64688	0.3043	-0.40588	-0.30274	-0.81548
0	-0.7503	0.09884	0.30032	-0.4668	-0.86462	-0.02	0.48214	-0.32122	-0.50168	0.13826	-0.10544	-0.46786	-0.8324	0.30206	0.1821	-0.10114	0.43438	-0.83612	-0.10096	-0.03078	-0.4152	-0.19854	0.0746	-0.12954	0.24064	-0.47962	-0.17994	-0.20668	-0.13504	-0.68674	-0.86262	0.15252	0.0065	-0.6469	-0.46054	0.986474	-0.0911	0.02084	-0.25498	-0.7956
0	-0.5505	0.54538	0.5044	-0.2873	-0.89184	0.32764	0.234	-0.21884	-0.4336	0.35838	-0.07866	-0.45118	-0.89522	0.36292	0.37666	0.21948	0.54746	-0.90256	-0.23068	0.30064	-0.14832	-0.2914	0.39302	0.05946	0.48406	-0.5256	0.18658	0.31422	0.17844	-0.76416	-0.88314	0.16048	0.16404	-0.3753	-0.349	0.960566	0.1856	0.40812	0.18252	-0.83954
1	-0.44968	0.29822	0.3528	0.07012	-0.89338	0.77106	0.43656	-0.11502	-0.0539	-0.15556	-0.16634	-0.42556	-0.8015	0.09212	0.11698	0.34386	0.49338	-0.92412	0.02256	0.73698	-0.35822	0.07462	-0.10482	0.1492	0.32228	-0.08822	0.21968	0.48078	0.29582	-0.69228	-0.82778	0.34496	0.7378	-0.54952	-0.29946	0.818358	0.45116	0.65262	-0.02146	-0.7903
0	-0.72548	0.47472	0.30162	-0.28964	-0.85562	0.67932	0.42808	-0.1898	-0.31996	-0.14952	-0.3225	-0.86452	-0.86924	0.32978	-0.21592	0.4184	0.55576	-0.89358	-0.34926	0.65628	-0.63024	0.1341	-0.29954	0.32342	0.69472	-0.36688	-0.22208	0.1902	0.37594	-0.81286	-0.88136	0.19894	0.68512	-0.6843	-0.51394	0.64682	-0.19878	0.62562	-0.5139	-0.87284
0	-0.71334	-0.04756	0.07138	-0.23848	-0.82644	0.01738	0.53788	-0.25656	-0.21718	-0.01302	-0.52314	-0.58872	-0.81128	0.29226	-0.02038	-0.06752	0.03162	-0.89786	-0.0889	0.05824	-0.62584	0.18332	0.19738	0.02464	0.16278	-0.2225	-0.39314	-0.27596	-0.04954	-0.66962	-0.85044	0.66592	0.19472	-0.60746	-0.19218	0.74474	0.24478	-0.35242	-0.43248	-0.73496
1	-0.60146	0.14732	-0.0066	-0.2737	-0.8465	0.2136	0.46938	-0.41346	-0.4208	-0.1902	-0.39746	-0.55546	-0.79898	0.17344	-0.1145	0.18256	0.50448	-0.88702	-0.16602	0.19026	-0.50654	-0.23788	-0.15568	0.18452	0.31798	-0.39578	-0.36276	-0.08064	0.14504	-0.71258	-0.85104	0.17812	0.35014	-0.65298	-0.30686	0.11426	0.0538	0.33916	-0.3266	-0.8154
1	-0.46798	0.40044	0.0864	-0.51002	-0.85992	0.0495	0.17866	-0.08296	-0.47192	-0.00066	-0.44016	-0.76538	-0.85796	0.0659	0.16628	0.27432	0.27868	-0.91544	-0.34978	0.06914	-0.4193	-0.12612	0.07392	0.31814	0.66356	-0.45942	-0.22704	-0.01656	0.25968	-0.4955	-0.88392	0.34062	0.16486	-0.66912	-0.2325	0.6248	-0.07904	0.22976	-0.09852	-0.84278
0	-0.73652	0.2962	0.6787	0.15268	-0.75686	-0.00556	0.17038	-0.36756	0.17362	0.64862	0.18024	-0.53684	-0.79944	0.3371	0.35264	-0.02718	0.43642	-0.86946	0.23174	-0.02648	0.0319	-0.04948	0.4845	-0.23332	0.53474	0.17112	0.59324	0.60922	-0.07962	-0.8873	-0.8149	-0.03958	-0.19118	-0.6508	0.0208	0.48866	0.37264	0.39178	0.4536	-0.87298
0	-0.68276	0.64266	-0.3599	-0.7219	-0.89244	0.47726	0.08834	-0.01042	-0.666	-0.24198	-0.65248	-0.4884	-0.8729	0.3043	0.30862	0.52896	0.39644	-0.88534	-0.64382	0.52578	-0.9034	0.59968	-0.46176	0.79262	0.47662	-0.47226	-0.73748	0.01264	0.58138	-0.73032	-0.95654	0.4399	0.64416	-0.66644	-0.689	0.809254	0.58692	0.07374	-0.69206	-0.88836
1	-0.73592	0.34496	0.23442	-0.04894	-0.922	0.2829	0.50036	-0.16118	-0.1918	0.33636	-0.30434	-0.42628	-0.80586	-0.11024	0.01348	0.38046	0.57592	-0.76486	-0.03036	0.23816	-0.16352	0.58302	0.14364	0.27434	0.00404	-0.20282	-0.06562	0.20422	0.34058	-0.73194	-0.82088	0.0899	0.12392	-0.42516	-0.0736	0.958412	0.74112	0.54644	0.00604	-0.8163
0	-0.67926	0.26912	-0.30362	-0.3903	-0.83496	0.36064	0.69818	-0.07216	-0.44502	-0.31014	-0.49736	-0.49982	-0.824	-0.13034	-0.05406	0.39408	0.57154	-0.91112	0.0443	0.35194	-0.56402	0.52608	-0.34382	0.49492	0.32276	-0.49728	-0.5673	-0.0613	0.37216	-0.73348	-0.79878	0.54074	0.5476	-0.54872	-0.47096	0.64178	0.38254	0.3591	-0.46496	-0.81662
1	-0.65292	0.7172	0.32634	0.0074	-0.87118	0.78646	0.26848	-0.02134	-0.2785	0.32238	-0.4803	-0.83018	-0.88448	0.33288	0.00146	0.69072	0.46404	-0.92266	-0.0788	0.78172	-0.41426	-0.01416	0.59844	0.50196	0.6215	-0.2377	0.13176	0.71076	0.6779	-0.68964	-0.93416	0.40428	0.52238	-0.51274	0.23622	-0.54766	0.2273	0.6411	0.34718	-0.8898
1	-0.78432	0.3554	-0.24536	0.0205	-0.88942	0.47348	0.60158	-0.45136	-0.3674	-0.25434	-0.6155	-0.5452	-0.78866	-0.244	-0.44404	0.4612	0.21166	-0.9036	-0.2986	0.50402	-0.67292	-0.68762	-0.05154	0.54602	0.57108	-0.1445	-0.52712	0.13312	0.51174	-0.6913	-0.79618	-0.31458	0.65098	-0.69206	0.30722	0.965396	-0.19736	0.03748	-0.37442	-0.74124
1	0.04704	0.41084	0.77452	0.30406	0.08262	0.1886	0.27164	-0.20776	0.2374	0.63852	0.50238	0.0143	0.06936	0.840476	0.58674	0.03862	0.51622	0.00996	0.887278	0.14522	0.46424	0.04122	0.6073	-0.16696	0.43302	0.3008	0.673	0.466	-0.02296	0.01954	0.08018	0.92284	-0.01134	0.11222	0.30242	0.87702	0.31738	0.64422	0.6204	-0.05106
1	-0.1691	0.16048	0.2062	0.10524	-0.43548	0.35076	-0.05766	-0.33912	0.01258	0.1578	-0.28452	-0.29516	-0.41182	0.20298	0.14088	0.29684	0.02172	-0.44436	0.0084	0.33476	-0.07474	-0.03942	0.16418	0.2153	0.63844	0.1508	0.13048	0.27572	0.29498	-0.33356	-0.43678	0.18372	0.32284	-0.15374	-0.0537	0.7182	0.08134	0.2365	0.18578	-0.37922
0	-0.80164	0.36372	-0.32728	-0.73734	-0.82612	0.175	0.23898	0.01602	-0.88396	-0.35268	-0.58788	-0.79814	-0.88628	0.05246	0.06348	0.1962	0.20434	-0.92088	-0.64216	0.19292	-0.86058	-0.63634	-0.65874	0.47058	0.801122	-0.74744	-0.7551	-0.29932	0.19282	-0.75352	-0.89856	-0.10388	0.44744	-0.661	-0.7129	-0.01878	-0.55746	0.05832	-0.76212	-0.87066
0	-0.79218	0.11778	0.36976	-0.36656	-0.85376	-0.01232	0.27006	-0.07348	-0.23818	0.21472	-0.30902	-0.9282	-0.87272	0.5801	0.2697	-0.00822	0.17004	-0.93738	-0.0432	-0.01176	-0.3319	-0.07128	0.25798	-0.06242	0.38642	-0.16096	-0.17046	-0.07296	-0.03296	-0.66058	-0.85198	0.46184	-0.00498	-0.6751	-0.28204	0.54104	0.15868	0.04776	-0.21472	-0.9143
0	-0.81328	0.28716	0.286	0.10726	-0.85846	0.23732	-0.26586	-0.47984	0.11842	0.3848	-0.73042	-0.82584	-0.89484	0.33534	-0.45188	0.28536	-0.26052	-0.89058	-0.33754	0.21524	-0.4429	0.09472	0.25582	0.18108	0.54048	0.09652	0.14488	0.52724	0.335	-0.83352	-0.88456	-0.34574	0.05606	-0.85688	-0.23284	-0.03424	0.35876	-0.04434	0.23448	-0.84282
1	-0.54922	0.04516	-0.03006	-0.20034	-0.84832	0.0895	0.31854	-0.21016	-0.46768	0.0936	-0.4355	-0.8537	-0.89312	0.21786	0.08664	0.16048	0.27956	-0.9248	0.04044	0.07904	-0.31228	0.2716	-0.05864	0.12872	-0.00426	-0.3972	-0.21076	-0.01496	0.14316	-0.67672	-0.9074	0.02378	0.07772	-0.53744	-0.12748	0.726	0.5884	0.12584	-0.05628	-0.8094
1	-0.40782	0.00604	0.40724	-0.10172	-0.82752	-0.0609	0.10826	-0.41496	-0.17034	0.34598	-0.17312	-0.70734	-0.87194	0.51692	0.51336	-0.05954	-0.01144	-0.8556	-0.14462	-0.06834	-0.0574	0.3828	0.244	-0.1714	-0.02998	-0.12184	0.13926	0.12414	-0.08648	0.02586	-0.82548	0.13006	-0.13398	-0.53796	0.15222	0.22034	0.55318	0.07768	0.20952	-0.76926
1	-0.61862	0.59716	0.66796	-0.37244	-0.91474	-0.04068	0.55668	-0.27452	-0.33696	0.62864	-0.04744	-0.64482	-0.77424	0.5204	0.51694	0.01726	0.1845	-0.90394	0.02072	-0.0653	-0.04304	0.40776	0.57222	-0.14538	0.43512	-0.32154	0.40346	0.28054	-0.0275	-0.696	-0.81496	-0.09366	-0.21494	-0.58212	-0.39118	0.806394	0.53512	0.35216	0.33464	-0.80502
1	-0.75318	0.32102	0.34218	-0.27592	-0.88374	0.31402	0.42212	0.47718	-0.06896	0.2983	-0.23518	-0.34268	-0.82572	0.00788	-0.10392	0.30738	0.63088	-0.88112	-0.3407	0.28188	-0.19964	-0.11734	0.31162	0.17026	0.54774	-0.24962	-0.00796	0.26836	0.26724	-0.71096	-0.81292	0.17374	0.17308	-0.6558	-0.0806	0.94995	0.13236	0.4881	0.04084	-0.7857
0	-0.59816	-0.50182	0.02622	-0.39254	-0.84356	-0.50928	0.29144	-0.57232	-0.6991	-0.05244	-0.05724	-0.84584	-0.92534	0.21236	0.0004	-0.53848	0.301	-0.8767	0.66032	-0.52696	-0.11528	-0.11842	-0.06002	-0.5156	0.10956	-0.72062	-0.2411	-0.60558	-0.59456	-0.63524	-0.89518	0.01234	-0.361	-0.52732	0.02284	0.851886	0.31252	0.11352	-0.13016	-0.91606
1	-0.7091	0.36358	0.2433	-0.1657	-0.84288	0.2887	0.47416	-0.41216	-0.03058	0.04938	-0.45104	-0.59442	-0.81592	0.17128	-0.07754	0.21858	0.04286	-0.88154	0.22788	0.30432	-0.45968	-0.17776	0.20304	0.1712	0.4063	-0.22926	-0.16658	0.1479	0.2322	-0.4986	-0.78284	0.2327	0.28928	-0.60978	0.22366	0.887154	0.20042	0.00336	-0.13584	-0.76018
0	-0.60212	-0.05878	-0.00274	-0.48114	-0.78298	-0.08416	0.21714	-0.12232	-0.3114	-0.03776	-0.2844	-0.29748	-0.78032	-0.08656	0.15786	-0.10188	0.37708	-0.86266	-0.19502	-0.0926	-0.44004	0.27652	-0.10702	0.03662	0.26118	-0.53658	-0.45924	-0.43736	-0.13134	-0.50734	-0.77402	0.3453	0.09144	-0.51526	-0.53958	0.911444	0.27224	-0.02492	-0.46124	-0.80328
1	-0.4661	0.16718	0.3736	-0.07402	-0.63244	0.24322	-0.29168	-0.43608	-0.1777	0.29914	-0.3759	-0.48682	-0.6779	-0.08826	0.20316	0.12986	-0.16954	-0.66708	0.02612	0.222	-0.03568	0.06132	0.30672	0.01236	0.39458	-0.15932	0.30678	0.28052	0.11388	-0.43566	-0.6899	0.4037	0.12078	-0.417	-0.18688	0.4531	0.2796	0.25478	0.40336	-0.67116
1	0.868974	0.01552	0.802012	0.950388	0.876496	0.18256	0.27166	-0.56772	0.849614	0.5282	0.885482	0.80822	0.895874	0.48642	0.63434	-0.0076	0.50676	0.83511	0.64466	0.17624	0.837884	0.67618	0.62798	-0.10128	-0.11812	0.9593	0.77356	-0.00606	-0.04586	0.7383	0.859054	0.5716	0.16686	0.68354	0.895324	0.968948	0.81285	0.15796	0.70348	0.83483
1	-0.56434	0.1016	0.54498	-0.03418	-0.97448	-0.01094	0.45872	-0.3477	0.0272	0.40212	-0.07204	-0.58692	-0.78146	0.01152	0.50864	0.0117	0.19154	-0.90318	0.27914	-0.04658	-0.04266	0.34544	0.4796	-0.174	0.30396	0.0801	0.43422	0.36452	-0.04206	-0.69716	-0.812	0.26752	-0.14312	-0.56944	-0.04328	0.69048	0.61004	0.52804	0.35116	-0.79448
1	-0.60462	0.34632	0.21894	-0.18166	-0.8856	0.67352	0.34292	-0.32652	-0.4173	-0.24966	-0.34694	-0.45424	-0.81296	0.2681	-0.16946	0.32138	0.44178	-0.92294	0.35702	0.66424	-0.66066	0.12644	-0.32338	0.2317	0.38644	-0.35674	-0.09522	0.1888	0.29512	-0.59864	-0.84296	0.5886	0.77732	-0.45178	-0.25144	0.979998	0.41818	0.3666	-0.36382	-0.79908
1	-0.76598	0.29256	0.35446	-0.2085	-0.88834	0.16208	0.35462	0.0448	-0.0813	0.38852	-0.31882	-0.38258	-0.8284	0.03798	-0.02132	0.3693	0.34642	-0.816	-0.11412	0.13238	0.18786	-0.1793	0.58496	0.20896	0.55266	-0.21646	0.20806	0.43658	0.34432	-0.5436	-0.781	0.06456	-0.02334	-0.4417	-0.05906	0.899052	0.15118	0.42038	0.51582	-0.74376
1	-0.38556	0.45786	0.1241	-0.14072	-0.55512	0.5587	0.0833	0.0508	-0.28206	0.11876	-0.27878	-0.35184	-0.46702	0.49742	0.13514	0.53328	0.30942	-0.53096	-0.14004	0.54846	-0.3893	0.14326	0.33324	0.44154	0.5876	-0.22696	0.01584	0.37092	0.52962	-0.24636	-0.48734	0.35598	0.44622	-0.36288	-0.02058	0.4525	0.36578	0.43194	0.16606	-0.50416
1	-0.6086	-0.24698	0.36548	0.29654	-0.83538	-0.22374	-0.07576	-0.63072	0.2087	0.39136	0.04956	-0.3569	-0.78956	0.25842	-0.11612	-0.13782	0.2647	-0.93448	0.40548	-0.24462	-0.07824	0.06274	0.26504	-0.30232	0.33524	0.28098	0.31258	0.23404	-0.18858	-0.3999	-0.832	0.60796	-0.24878	-0.58556	0.29592	0.99956	0.23412	0.30502	0.23956	-0.7774
0	-0.687	-0.04	0.12632	-0.32406	-0.87698	-0.14868	0.24618	-0.33284	-0.28416	0.1633	-0.33386	-0.81412	-0.89224	0.20936	0.0104	-0.03246	0.18262	-0.90334	-0.11202	-0.14948	-0.47656	0.1815	-0.00722	-0.0496	0.31266	-0.2156	-0.2958	-0.15906	-0.05334	-0.7268	-0.8893	0.39316	-0.13634	-0.6493	-0.2282	0.55976	0.29466	-0.0219	-0.28988	-0.85232
0	-0.44664	-0.29048	0.22856	0.2546	-0.87966	-0.15722	-0.1788	-0.52692	0.07648	0.33804	-0.10604	-0.03848	-0.78202	0.18536	-0.25178	-0.14096	0.26224	-0.84302	0.12554	-0.162	0.03146	0.0284	0.4597	-0.24016	0.23762	0.1685	0.01038	0.01458	-0.16652	-0.2685	-0.82578	-0.1493	-0.16512	-0.63416	0.07676	1	0.34986	-0.08652	0.3328	-0.71314
0	-0.23044	0.39276	0.53056	0.13196	-0.86492	-0.00512	-0.42424	-0.48478	-0.03366	0.53534	-0.6861	-0.85356	-0.8511	0.4798	0.19052	0.10056	-0.4278	-0.94496	-0.10996	-0.02698	-0.35796	0.04774	0.3409	0.0076	0.50346	0.2704	0.25838	0.29486	0.12534	-0.27684	-0.93244	0.16292	-0.13054	-0.83602	-0.3204	0.41898	0.38128	-0.0645	0.23356	-0.904
0	-0.57062	0.39934	0.37646	-0.1287	-0.8414	0.38228	0.64966	-0.04004	-0.26072	0.37604	0.04632	-0.35496	-0.77232	0.62304	0.3808	0.31912	0.906982	-0.85656	0.19674	0.33114	-0.0299	0.31706	0.1881	0.13256	0.4	-0.05924	0.12368	0.34434	0.2535	-0.5557	-0.79138	0.53202	0.15864	-0.57856	0.03484	0.993852	0.45364	0.867326	0.22574	-0.79302
0	-0.69062	0.44242	-0.1214	-0.66574	-0.90638	0.60166	0.44454	0.44444	-0.3004	-0.38678	-0.54608	-0.80078	-0.92272	0.51226	-0.34184	0.46734	0.55126	-0.857	-0.21118	0.61566	-0.5648	0.21412	0.06412	0.52986	0.49002	-0.46856	-0.54444	0.06218	0.46676	-0.472	-0.93592	0.4807	0.78456	-0.6884	-0.75196	0.28308	0.36442	0.26894	-0.38182	-0.9167
0	-0.80448	0.43396	0.3559	0.20338	-0.91422	0.3332	0.84242	0.47394	-0.0856	0.38596	-0.12716	-0.51146	-0.78934	-0.07778	-0.0108	0.44654	0.67652	-0.84906	-0.3902	0.30062	-0.24988	-0.11564	0.27002	0.2167	0.54	0.02618	0.32746	0.69614	0.3954	-0.69494	-0.7459	0.12746	0.10806	-0.60436	0.951438	0.77264	0.26426	0.7489	0.325	-0.7487
0	-0.8341	-0.05294	0.14974	-0.0065	-0.84834	0.10288	0.19956	-0.27358	0.02318	0.06586	-0.41516	-0.73278	-0.88662	0.40706	0.16072	0.03738	0.15398	-0.89236	-0.53896	0.12086	-0.56766	-0.08136	0.079	0.02324	0.64204	-0.00112	-0.2423	-0.08876	0.03132	-0.84976	-0.91134	0.15272	0.18288	-0.75778	-0.0531	0.63956	-0.10912	-0.08218	-0.29134	-0.84986
0	-0.68232	0.5921	0.22198	-0.21256	-0.78682	0.6475	0.50196	-0.23366	-0.24036	-0.02614	-0.30102	-0.28116	-0.7832	0.39704	0.25852	0.58446	0.73496	-0.8323	-0.15854	0.61604	-0.37374	0.11658	0.05706	0.4358	0.57364	0.00212	-0.10296	0.45652	0.5568	-0.61868	-0.78768	0.23844	0.50374	-0.6869	-0.36476	0.87453	0.45312	0.58654	-0.13572	-0.79204
1	-0.6473	-0.01216	0.34088	-0.46384	-0.86488	-0.2342	-0.31728	-0.48272	-0.24124	0.35982	-0.14594	-0.35556	-0.81462	0.25024	0.35928	-0.24166	0.03292	-0.87366	0.09058	-0.2421	-0.06904	0.35564	0.29586	-0.27446	-0.07052	-0.18536	-0.09064	-0.27864	-0.27874	-0.49484	-0.85436	0.16832	-0.22792	-0.53272	-0.04094	0.989554	0.60928	0.01738	0.0687	-0.75756
0	-0.75202	0.54044	0.01058	-0.34424	-0.84158	0.00892	0.23512	0.14242	-0.38632	0.3727	-0.67896	-0.79642	-0.81996	0.14866	0.19704	0.3352	0.05282	-0.8685	-0.55586	0.0323	-0.96166	-0.11836	-0.21498	0.53432	0.810186	-0.12664	-0.64004	-0.05174	0.40102	-0.72018	-0.8788	0.52078	-0.00304	-0.6026	-0.18574	0.2058	-0.79356	-0.14902	-0.74546	-0.83604
0	-0.63022	0.39346	0.20618	-0.27766	-0.87734	0.45752	0.43186	0.01512	-0.37546	0.05218	-0.33862	-0.8281	-0.872	0.34246	-0.02048	0.33788	0.46186	-0.80106	-0.34318	0.44348	-0.07058	0.32298	0.4708	0.23006	0.26268	-0.52944	-0.12028	0.21142	0.30578	-0.62568	-0.86312	0.14466	0.36326	-0.69736	-0.44394	0.02682	0.54458	0.43114	0.18894	-0.85154
1	-0.77372	0.32398	-0.1135	-0.1362	-0.89988	0.48626	0.547	-0.38498	-0.32398	-0.24058	-0.54668	-0.6116	-0.8184	-0.10362	-0.25186	0.41352	0.323	-0.9175	-0.38206	0.51372	-0.62866	-0.2935	0.02912	0.43726	0.4949	-0.15054	-0.3769	0.1657	0.44194	-0.73406	-0.84472	-0.09852	0.62962	-0.68096	-0.0035	0.73966	-0.04258	0.09782	-0.29568	-0.7938
1	-0.75268	0.34148	0.26684	-0.27448	-0.91486	0.1503	0.20302	-0.09932	-0.40376	0.0593	-0.45084	-0.86242	-0.88566	0.16702	0.20396	0.08356	0.08516	-0.9136	-0.47988	0.18304	-0.56752	0.6961	0.23016	0.13368	-0.01518	-0.34436	-0.33384	-0.14296	0.09186	-0.84028	-0.92576	0.12204	0.28246	-0.73106	-0.22676	0.37928	0.69482	-0.13038	-0.3244	-0.84506
0	-0.5449	-0.0421	-0.08788	-0.04504	-0.93062	0.31914	0.42404	0.03296	-0.0833	-0.16502	-0.2379	-0.85932	-0.89706	0.14236	-0.43104	0.338	0.5569	-0.9624	-0.51348	0.28806	-0.36722	-0.3592	-0.11054	0.1761	0.60782	-0.02874	-0.03414	0.34844	0.29488	-0.79666	-0.89154	0.19252	0.29658	-0.6441	-0.201	0.37234	0.02854	0.55146	-0.06094	-0.93844
0	-0.55472	-0.61462	-0.11586	-0.1431	-0.82558	-0.31438	0.08742	-0.29488	-0.06866	-0.22848	-0.16224	-0.62956	-0.83396	0.47516	0.18424	-0.14928	0.31894	-0.93534	-0.3754	-0.32428	-0.2316	-0.26934	-0.45502	-0.25128	0.34048	-0.00434	-0.05854	-0.0278	-0.18648	-0.60776	-0.91522	-0.04684	-0.01468	-0.61308	-0.20854	0.50474	-0.26588	0.04146	-0.05076	-0.89818
1	-0.71056	-0.00066	0.17202	-0.04206	-0.91072	0.0596	0.2603	-0.28248	-0.2081	0.04624	-0.29878	-0.43988	-0.81034	0.38186	0.04478	-0.06476	0.1698	-0.89474	-0.19814	0.05376	-0.48838	0.0172	-0.01054	-0.00154	0.23774	-0.1992	-0.29112	-0.1681	-0.0902	-0.55088	-0.83328	0.20354	0.21088	-0.63696	-0.12294	0.882522	0.30112	0.06704	-0.425	-0.76652
0	-0.83328	0.64214	0.03324	-0.22366	-0.82696	0.06296	0.30688	0.00808	-0.32982	0.366	-0.64816	-0.82752	-0.88014	-0.2135	-0.26986	0.50658	0.17764	-0.8891	-0.37512	0.05482	-0.8599	-0.4405	-0.15648	0.66466	1	-0.00234	-0.61814	0.10398	0.57474	-0.86088	-0.84866	0.24894	0.00888	-0.68838	-0.17944	0.73372	-0.38432	0.01718	-0.6814	-0.8338
1	-0.68836	0.1447	-0.06278	-0.2973	-0.87296	-0.01786	-0.00726	-0.107	-0.25622	-0.07538	-0.50852	-0.82144	-0.88682	0.39342	0.01248	0.30202	0.1702	-0.94048	-0.52958	-0.00712	-0.58098	0.32256	-0.04252	0.28458	0.53196	-0.26098	-0.33596	0.06226	0.283	-0.69562	-0.97574	0.2659	0.1084	-0.5982	-0.37204	0.43016	0.1292	0.34144	-0.27772	-0.90536
1	-0.61786	0.49976	0.28568	-0.14006	-0.87654	0.51668	0.2234	-0.13794	-0.31392	0.29868	-0.40266	-0.77854	-0.8808	0.25064	0.10606	0.47472	0.40306	-0.91616	0.02514	0.50916	-0.2733	0.10408	0.54444	0.33274	0.5125	-0.29002	0.04942	0.44444	0.4549	-0.5616	-0.91418	0.33316	0.3281	-0.53498	0.07384	-0.20782	0.26464	0.48986	0.32812	-0.90022
1	-0.80018	0.3594	0.2488	-0.0888	-0.9009	0.5513	-0.0097	-0.03206	-0.04464	0.11504	-0.4447	-0.73512	-0.85844	0.2	0.07966	0.47978	0.18572	-0.9573	-0.47882	0.53242	-0.48114	-0.11904	0.11778	0.3293	0.69336	0.03256	0.15478	0.52986	0.4719	-0.6092	-0.86784	-0.07154	0.4197	-0.63896	-0.13118	0.34208	0.04586	0.46626	-0.0748	-0.71446
1	-0.75412	-0.18524	0.36186	0.08524	-0.89344	-0.0168	0.25574	-0.48476	0.07046	0.18206	-0.12992	-0.67616	-0.88908	0.46586	-0.08536	-0.1496	0.23288	-0.8518	0.4954	-0.01408	-0.14674	0.04102	0.2987	-0.2553	0.37342	-0.00988	0.11586	0.02938	-0.1811	-0.88382	-0.87936	0.5004	-0.00632	-0.65302	-0.20574	0.51028	0.34464	0.00748	0.2114	-0.85622
1	-0.80892	0.3708	0.61272	-0.21716	-0.91362	0.07978	0.20604	0.08948	-0.19338	0.55226	0.1087	-0.80532	-0.89062	0.58138	0.56878	0.00966	0.42554	-0.91412	-0.02638	0.04278	-0.19254	0.21654	0.64058	-0.1822	0.3969	-0.234	0.52672	0.371	-0.04954	-0.57592	-0.95566	0.46064	-0.1195	-0.62186	-0.05022	-0.09862	0.47684	0.58306	0.42852	-0.93172
1	-0.68656	0.3175	0.53914	0.18268	-0.84122	0.04742	0.07466	-0.25306	-0.20708	0.4682	-0.077	-0.18702	-0.81178	0.18364	0.169	0.12902	0.46564	-0.87092	0.03168	0.02188	0.26132	0.1808	0.64832	-0.0421	0.33782	0.0035	0.24744	0.3319	0.08418	-0.70328	-0.819	0.22436	-0.11062	-0.47892	0.0833	0.999976	0.45154	0.3964	0.60606	-0.76916
0	-0.5785	0.47472	-0.20612	-0.37728	-0.85938	0.49928	0.4882	0.03656	-0.29474	-0.31338	-0.46238	-0.77264	-0.90242	0.3706	-0.49248	0.67746	0.5807	-0.85202	-0.48136	0.49108	-0.61354	0.0991	-0.46454	0.7366	0.73378	-0.27286	-0.29758	0.20496	0.67888	-0.65522	-0.8905	0.15004	0.60938	-0.54638	-0.52756	0.32012	0.02226	0.4812	-0.40738	-0.85096
1	-0.78236	0.60718	0.41046	0.03486	-0.86276	0.37724	-0.03474	0.44902	-0.11704	0.37296	-0.62054	-0.82986	-0.8961	0.16556	0.03864	0.40288	0.05476	-0.80862	-0.85184	0.3814	-0.53728	0.49518	0.38482	0.32076	0.32134	0.03086	-0.15336	0.29224	0.4084	-0.86942	-0.92958	-0.2916	0.27072	-0.63928	-0.43518	0.49512	0.63006	0.2766	-0.13764	-0.85424
0	-0.82246	0.296	0.11864	-0.63366	-0.84918	0.2473	0.41782	-0.04614	-0.53712	0.2018	-0.41964	-0.4139	-0.87098	0.00702	0.11052	0.19778	0.49334	-0.86956	-0.54398	0.26224	-0.53138	0.0229	0.11122	0.21418	0.65566	-0.52596	-0.34868	-0.04412	0.19588	-0.76822	-0.88366	0.19374	0.22418	-0.7433	-0.43834	0.32382	-0.1957	0.00278	-0.2026	-0.81124
0	-0.60344	0.25882	0.19724	-0.35532	-0.89952	0.42062	0.876178	-0.02066	-0.18364	0.13826	-0.06344	-0.48622	-0.8543	0.29874	0.08014	0.36508	0.839414	-0.85356	-0.46218	0.3775	-0.1375	0.32712	0.03618	0.2305	0.5931	-0.27168	-0.06664	0.23778	0.31424	-0.59578	-0.78806	0.26562	0.29462	-0.5985	-0.2095	0.70754	0.45746	0.6303	-0.02162	-0.81378
1	-0.78462	0.36298	0.21852	-0.27494	-0.88352	0.38612	0.07292	-0.03218	-0.23374	0.14084	-0.49176	-0.79276	-0.919	0.40096	0.16602	0.4093	0.20162	-0.9473	-0.33364	0.38306	-0.45228	0.408	0.24112	0.3069	0.30812	-0.2834	-0.197	0.31568	0.40304	-0.85138	-0.90566	0.3395	0.28652	-0.72574	-0.08462	0.22412	0.48066	0.3593	-0.00794	-0.86814
0	-0.68628	0.66704	0.44302	-0.45366	-0.88472	0.6475	0.38436	-0.01174	-0.26908	0.2917	-0.53702	-0.83136	-0.90424	0.1729	0.32854	0.55428	0.54522	-0.85244	-0.39066	0.66208	-0.61888	0.29906	0.27528	0.46864	0.50822	-0.45908	-0.26276	0.36182	0.55548	-0.87606	-0.89768	0.28796	0.53984	-0.63748	-0.3973	0.43862	0.4058	0.35304	-0.26122	-0.90602
0	-0.69996	-0.36984	-0.66292	-0.38872	-0.85192	0.10542	-0.3081	-0.195	-0.54036	-0.46392	-0.46762	-0.26394	-0.81676	-0.35084	-0.19674	-0.30626	0.03508	-0.85168	-0.6137	0.14498	-0.76292	-0.03024	-0.32628	0.02492	0.5435	-0.35396	-0.81118	-0.69924	-0.32096	-0.73608	-0.83716	0.13024	0.5119	-0.5021	-0.48566	0.939556	0.00746	-0.33332	-0.68094	-0.85432
0	-0.63888	0.33874	0.11594	-0.49556	-0.8495	0.40056	0.24202	-0.15878	-0.4098	-0.14402	-0.4281	-0.71262	-0.87384	0.28142	-0.19058	0.23586	0.45816	-0.85308	-0.23464	0.38422	-0.65212	0.05064	-0.17826	0.25918	0.63918	-0.53958	-0.51974	-0.08822	0.20676	-0.7261	-0.92898	0.26888	0.53716	-0.5495	-0.5457	0.46	-0.0053	0.29332	-0.66158	-0.83712
0	-0.75528	0.2386	0.09166	-0.12412	-0.89872	0.2551	0.27616	-0.05	-0.23202	0.09482	-0.43388	-0.6775	-0.90662	-0.10822	-0.08406	0.318	0.33182	-0.84576	-0.30062	0.26422	-0.29868	0.5757	0.10964	0.23668	0.42774	-0.2298	-0.12198	0.19282	0.30542	-0.67142	-0.87982	0.2657	0.18154	-0.56218	-0.23982	0.5475	0.58004	0.24282	-0.04466	-0.8619
1	0.880184	0.36106	0.44672	0.979828	0.950214	0.58306	0.68992	-0.26058	0.84359	0.41052	0.59666	0.893814	0.958344	0.5329	0.62164	0.54214	0.70408	0.90235	0.50234	0.57128	0.7289	0.32844	0.61974	0.55056	0.5499	0.875818	0.51538	0.13554	0.52008	0.81332	0.90767	0.43404	0.7167	1	0.31888	0.68774	0.32242	0.49268	0.7145	0.953978
0	-0.5417	-0.16366	-0.35244	-0.45856	-0.82914	0.19358	-0.01932	-0.23864	-0.6703	-0.54108	-0.45588	-0.64434	-0.89424	0.3332	0.04872	-0.01384	0.15212	-0.90248	-0.50446	0.20672	-0.47294	0.04308	-0.29418	0.06702	0.54072	-0.4995	-0.43172	-0.30118	-0.03388	-0.63594	-0.87996	0.36828	0.41746	-0.57226	-0.44966	0.50008	-0.0577	-0.00208	-0.13636	-0.8617
1	0.05492	0.28068	0.826618	0.44878	0.10058	-0.4493	-0.05484	-0.32834	0.35886	0.803468	0.67768	0.10474	0.13246	0.735	0.58324	-0.5469	0.33746	0.09114	0.83718	-0.47142	0.64052	0.839002	0.79544	-0.70692	-0.58514	0.42254	0.77804	0.26262	-0.60962	0.01256	0.11614	0.830804	-0.5717	0.31394	0.33518	0.68648	0.931068	0.42342	0.812986	0.06292
0	-0.49986	-0.30484	-0.29468	-0.48986	-0.83904	0.05054	0.27106	-0.37564	-0.49322	-0.49796	-0.30238	-0.9193	-0.85828	0.5074	-0.33692	-0.01778	0.25124	-0.89108	0.36292	0.02976	-0.40406	-0.55098	-0.512	0.00836	0.52918	-0.51854	-0.28642	-0.27124	-0.05862	-0.63242	-0.90942	0.52572	0.32134	-0.53468	-0.4637	0.23794	-0.33272	0.23416	-0.22196	-0.88462
0	-0.79794	-0.06974	0.41478	-0.07338	-0.91116	-0.24992	-0.15938	-0.24496	-0.15322	0.26436	-0.2918	-0.62456	-0.90578	0.55112	0.24144	-0.2432	-0.21068	-0.8321	-0.05906	-0.24638	-0.60892	0.33244	0.18746	-0.29002	-0.01714	0.08436	-0.0657	-0.13622	-0.24874	-0.87814	-0.84578	0.51898	-0.23358	-0.59558	-0.14918	0.57488	0.55602	-0.31472	-0.24348	-0.79774
0	-0.87996	0.16564	0.27608	-0.52944	-0.8953	-0.13676	0.45558	-0.34994	-0.49408	0.18568	-0.53858	-0.6082	-0.80384	0.47412	0.14108	-0.2365	-0.09886	-0.92994	-0.61684	-0.08082	-0.81984	0.48864	-0.02562	0.01742	-0.05244	-0.50862	-0.76762	-0.53976	-0.20816	-0.7808	-0.82874	0.0776	0.15314	-0.64746	-0.49964	0.49896	0.68198	-0.57814	-0.77546	-0.78662
0	-0.54126	0.29158	0.22298	-0.16624	-0.84096	0.47506	0.3209	-0.27828	-0.23516	0.06954	-0.29816	-0.71348	-0.85448	0.29408	-0.24692	0.37168	0.47786	-0.94386	0.11854	0.46374	-0.44444	-0.61364	-0.0653	0.22412	0.5438	-0.18938	0.02854	0.36198	0.34218	-0.66468	-0.85884	0.03136	0.34652	-0.54302	-0.03648	0.79616	0.03042	0.43556	-0.0567	-0.89024
1	-0.63864	0.13756	0.29656	-0.2729	-0.84744	0.10752	0.23334	-0.445	-0.27574	0.27848	-0.28246	-0.68064	-0.8542	-0.00398	0.11254	0.06494	0.17702	-0.86442	0.1075	0.12168	-0.54526	0.02252	0.09024	-0.00254	0.43172	-0.25512	-0.148	0.0197	0.0474	-0.6519	-0.87424	0.35744	0.13174	-0.67156	-0.08108	0.837162	0.29204	0.05042	-0.2154	-0.82098
0	-0.4671	0.53726	0.04652	-0.64804	-0.85134	0.44472	0.21828	0.20196	-0.67502	-0.1102	-0.46954	-0.74408	-0.92158	-0.0336	0.38936	0.45726	0.36072	-0.91662	-0.63078	0.44052	-0.37878	-0.31292	-0.07108	0.53306	0.60354	-0.58096	-0.372	0.04006	0.4562	-0.4302	-0.89868	0.2481	0.53876	-0.44288	-0.29014	0.31972	-0.21228	0.30004	-0.209	-0.83116
1	-0.90342	0.06014	0.48104	-0.35348	-0.79314	-0.0818	0.07514	-0.33528	-0.01708	0.4235	-0.2062	-0.60432	-0.85116	0.18166	0.29512	-0.21622	0.1838	-0.84766	0.3628	-0.07982	-0.5469	0.14962	0.2811	-0.242	-0.116	-0.14118	-0.2059	-0.25002	-0.24364	-0.76666	-0.87008	0.65084	-0.0779	-0.7899	-0.25698	0.74346	0.4903	-0.1135	-0.41678	-0.83366
1	-0.68252	0.939808	0.3227	-0.115	-0.83772	0.904812	0.33128	0.26746	-0.20236	0.14888	-0.58638	-0.74322	-0.7632	0.28884	0.20368	0.96047	0.48814	-0.79404	-0.29504	0.922954	-0.79842	-0.07686	0.0937	0.76808	0.816536	-0.13438	0.1386	0.904294	0.968576	-0.56868	-0.78574	0.44016	0.69418	-0.53096	0.2681	0.30268	-0.1416	0.810764	-0.11878	-0.68586
0	-0.64802	0.2411	-0.1005	-0.3117	-0.8867	-0.0713	0.20464	-0.05476	-0.55836	-0.04248	-0.55952	-0.8406	-0.87824	0.11504	0.32698	0.04278	0.08426	-0.80382	-0.65816	-0.04666	-0.7429	0.1994	0.00192	0.28684	0.5975	-0.20832	-0.62004	-0.37486	0.04798	-0.74188	-0.88946	-0.14824	0.1975	-0.52812	-0.49978	0.48348	-0.14726	-0.15268	-0.39306	-0.8872
0	-0.31834	-0.3946	-0.23458	-0.22904	-0.88502	-0.12108	0.31852	-0.33652	-0.242	-0.53452	-0.2773	-0.83572	-0.85788	-0.14828	-0.049	0.0735	0.3407	-0.8476	-0.54304	-0.14982	-0.15566	0.06822	-0.55862	-0.03944	0.3733	-0.24544	-0.12732	0.06312	0.02796	-0.68866	-0.8695	-0.19864	0.22644	-0.36786	-0.0605	0.01834	-0.20646	0.37802	-0.06738	-0.83866
1	-0.6816	0.4368	0.22358	-0.0602	-0.83458	0.49464	0.32432	-0.21878	-0.11328	0.18468	-0.23312	-0.34906	-0.81174	0.19456	-0.27274	0.4984	0.63074	-0.76946	0.01766	0.45928	-0.0894	0.48762	0.26234	0.35958	0.26974	-0.19262	-0.07708	0.3569	0.46114	-0.7614	-0.80262	0.1819	0.33346	-0.50284	-0.0653	0.597	0.62436	0.62626	0.17196	-0.78364
1	-0.82824	0.5408	0.193	-0.02786	-0.94432	0.5672	-0.62988	-0.0001	-0.30268	-0.08108	-1	-0.69124	-0.8997	0.42378	-0.07174	0.46902	-0.61342	-0.92846	-0.46704	0.61648	-0.9916	-0.31778	-0.12282	0.50684	0.844006	-0.07906	-0.30756	0.40194	0.60082	-0.76996	-0.84868	-0.11258	0.56804	-0.6738	-0.33756	0.06036	0.03252	0.05246	-0.3515	-0.77948
1	-0.68376	0.65588	0.39716	0.07338	-0.917	0.47492	0.04358	0.3119	-0.16472	0.38922	-0.6112	-0.83952	-0.89082	0.53172	0.2313	0.48674	0.07166	-0.92964	-0.69466	0.50268	-0.67222	0.0447	0.39104	0.3736	0.69822	-0.29608	0.06474	0.49394	0.50508	-0.73692	-0.89022	0.28884	0.31254	-0.68398	-0.15088	0.38394	0.28084	0.33524	0.20436	-0.83464
1	-0.3352	0.1475	0.14626	-0.24654	-0.9086	0.28078	0.36238	-0.03442	-0.23022	-0.04314	-0.1788	-0.82862	-0.84074	0.184	-0.05412	0.17806	0.48324	-0.9508	-0.41058	0.25562	-0.26322	-0.08918	-0.04564	0.0801	0.3322	-0.21816	-0.06866	0.06772	0.12804	-0.58554	-0.8734	0.0577	0.28686	-0.62472	-0.41754	0.73152	0.3539	0.52348	0.0029	-0.8432
1	-0.6947	0.4327	0.1661	-0.21494	-0.84678	0.4457	0.09856	-0.04792	-0.07296	0.19674	-0.56402	-0.64678	-0.8722	0.13536	0.09686	0.38416	0.09992	-0.86044	-0.52742	0.53934	-0.49786	0.10926	0.27318	0.33564	0.75986	-0.20856	-0.17106	0.22972	0.3993	-0.74222	-0.87724	0.2949	0.44422	-0.73974	-0.26814	0.22666	-0.05184	0.16698	-0.08836	-0.91978
1	-0.52152	0.04292	0.02296	-0.4745	-0.88914	-0.0742	0.08452	0.0954	-0.35608	-0.06214	-0.37074	-0.78	-0.88614	0.17244	-0.2204	0.18306	0.16382	-0.90326	-0.53892	-0.06698	-0.56394	0.34392	-0.38566	0.17686	0.45468	-0.48994	-0.1365	-0.0363	0.15486	-0.65944	-0.92816	0.06536	0.04692	-0.55024	-0.37552	0.47124	0.17238	0.30184	-0.2579	-0.86942
1	-0.83028	0.41838	0.18332	-0.1768	-0.9102	0.43892	0.2673	-0.12472	-0.34388	0.24932	-0.48568	-0.85256	-0.91092	-0.23374	0.11282	0.40602	0.3427	-0.9031	-0.47838	0.43426	-0.69188	0.32232	0.25942	0.3427	0.43088	-0.27744	-0.27154	0.2276	0.40496	-0.81422	-0.9493	0.10484	0.30592	-0.64326	-0.3536	0.42882	0.5176	0.2575	-0.17934	-0.8806
1	-0.69434	0.07542	0.51048	-0.26594	-0.8478	-0.14562	0.00958	-0.53454	0.00936	0.27738	-0.29206	-0.60232	-0.80872	0.48308	0.28712	-0.15756	0.03342	-0.94904	0.25738	-0.12668	-0.44146	0.34212	0.09158	-0.2125	0.3546	0.20664	-0.0956	-0.10908	-0.17292	-0.6645	-0.84892	0.20032	-0.0839	-0.68566	0.18838	0.4894	0.29638	-0.17786	-0.17232	-0.83116
0	-0.85324	0.15362	-0.02622	-0.28438	-0.86724	0.03918	0.51908	-0.23208	-0.19846	-0.14794	-0.52762	-0.5554	-0.81504	0.18766	-0.28528	-0.04446	0.0249	-0.91236	-0.56692	0.0991	-0.77474	0.24894	0.09094	0.29336	0.06464	-0.193	-0.80398	-0.44946	-0.00456	-0.90742	-0.81546	-0.12562	0.47902	-0.73598	-0.26636	0.39816	0.44636	-0.45122	-0.64252	-0.77254
1	-0.75644	0.655	0.27744	-0.1785	-0.88434	0.58208	0.20386	0.35456	-0.19398	0.35386	-0.5204	-0.77904	-0.88124	0.31472	0.11038	0.61768	0.40778	-0.91814	-0.173	0.558	-0.5136	0.28384	0.50928	0.47064	0.41094	-0.21172	-0.052	0.51932	0.60484	-0.7895	-0.92454	0.4376	0.33774	-0.71206	0.0158	-1	0.63988	0.57224	0.11422	-0.91336
0	-0.75166	0.362	-0.16064	-0.4206	-0.80008	0.63758	0.17908	-0.11732	-0.22592	-0.23714	-0.48566	-0.75318	-0.95138	0.4176	-0.19164	0.55982	0.4763	-0.80938	-0.41132	0.6421	-0.62302	0.42434	-0.11922	0.53586	0.52556	-0.40932	-0.4205	0.23444	0.5578	-0.77788	-0.95268	0.33184	0.69964	-0.68376	-0.65896	0.4595	0.38184	0.39926	-0.32258	-0.96832
1	-0.6443	0.27892	0.50246	-0.08932	-0.87484	0.0293	-0.02572	-0.18628	-0.1311	0.39156	-0.0696	-0.5056	-0.90216	0.51978	0.2777	0.00376	0.28244	-0.8703	0.08668	0.02026	-0.10634	0.48314	0.4706	-0.1365	0.20514	-0.15136	0.22426	0.2154	-0.03436	-0.54318	-0.86972	0.25014	-0.07268	-0.48666	-0.03842	0.72738	0.6475	0.3386	0.1851	-0.82016
0	-0.80236	0.61716	0.27254	-0.32056	-0.8225	0.12054	0.17134	0.15366	-0.48722	0.12236	-0.69652	-0.76064	-0.7769	0.17598	0.49332	0.28052	-0.00938	-0.8465	-0.67746	0.14224	-0.9266	-0.21122	-0.25122	0.40112	0.78318	-0.09078	-0.54864	-0.03684	0.32872	-0.8753	-0.87988	-0.17362	0.26412	-0.8284	-0.58538	0.582	-0.54364	-0.12064	-0.80426	-0.82452
0	-0.48588	0.35136	-0.5173	-0.3749	-0.87494	0.32268	0.18864	-0.22218	-0.64882	-0.6222	-0.52892	-0.80138	-0.87582	0.05458	0.066	0.3406	0.2374	-0.93672	-0.65544	0.33354	-0.64762	0.10204	-0.61596	0.63236	0.39222	-0.36656	-0.6468	-0.18976	0.35142	-0.57466	-0.90158	0.29546	0.75198	-0.39738	-0.1856	0.37446	0.06698	0.11014	-0.48476	-0.86138
1	-0.53114	0.05946	0.28784	-0.12946	-0.8518	0.09156	0.68976	-0.1918	-0.2909	0.2619	-0.04756	-0.5993	-0.77184	-0.00294	0.19906	0.07796	0.54162	-0.87064	-0.0272	0.06442	0.00422	0.21378	0.37128	-0.04772	0.13562	-0.29564	0.06294	0.1006	0.0274	-0.60018	-0.83262	0.1127	0.0181	-0.56976	0.00198	0.44642	0.39288	0.4207	0.24064	-0.78364
1	-0.41854	0.30272	0.5214	-0.3216	-0.8131	0.21588	0.1695	-0.31206	-0.28198	0.2807	-0.17218	-0.56918	-0.86066	0.56858	0.39046	-0.01734	0.24238	-0.91162	-0.01546	0.21714	-0.2411	0.38056	0.43544	-0.12468	0.39172	-0.41334	0.07088	0.07516	-0.0461	-0.66772	-0.83654	0.45682	0.14404	-0.62432	-0.43304	0.02236	0.35642	0.07238	0.05004	-0.89248
0	-0.47464	0.04352	0.20432	-0.09502	-0.89032	0.07048	0.6074	-0.09368	0.09994	0.14616	-0.0854	-0.89144	-0.85618	-0.14448	-0.20322	0.2639	0.74456	-0.92842	-0.02688	0.03162	0.12856	0.19804	0.18098	0.1067	0.32656	0.0437	0.1319	0.25426	0.20884	-0.43704	-0.9018	0.213	0.02202	-0.32408	-0.15002	0.40678	0.25026	0.62964	0.28646	-0.82584
1	0.31302	0.11192	0.42214	0.57574	0.32794	0.1211	0.38818	-0.32878	0.2991	0.40396	0.3706	0.3153	0.34554	0.47192	0.2417	0.16736	0.53488	0.27562	0.56412	0.10744	0.08002	0.58732	0.20144	0.14464	0.09538	0.51776	0.1547	-0.0477	0.13602	0.15478	0.2874	0.68462	0.14412	0.3611	0.45728	0.75968	0.69488	0.24512	0.1815	0.31692
1	-0.64676	0.638	0.42682	-0.02282	-0.93442	0.33204	0.22048	-0.10506	-0.40112	0.35188	-0.37114	-0.85926	-0.84022	-0.10866	0.42752	0.48786	0.3764	-0.87586	-0.3135	0.30098	-0.20816	0.45094	0.51244	0.29848	0.35828	-0.496	0.21782	0.54552	0.45052	-0.41258	-0.8814	0.12816	0.12868	-0.53314	-0.34348	0.29706	0.20268	0.76672	0.33758	-0.82024
0	-0.73742	0.06658	0.4512	-0.31788	-0.89136	-0.11268	0.25434	-0.27464	-0.29644	0.20202	-0.28376	-0.8767	-0.84318	0.4631	0.3618	-0.17028	-0.00086	-0.92146	0.31134	-0.11032	-0.37846	0.35202	0.2317	-0.24416	0.3233	-0.3782	0.03654	-0.05568	-0.18672	-0.70932	-0.86038	0.46198	-0.11612	-0.69828	-0.25034	0.954324	0.49776	-0.17746	-0.01564	-0.78906
0	-0.5281	-0.08602	-0.01656	-0.1065	-0.80816	0.21708	0.52038	-0.32588	-0.10282	-0.07656	-0.2324	-0.7809	-0.90112	0.60138	-0.50014	0.23004	0.60848	-0.94838	-0.19008	0.18998	0.02778	0.14184	0.0738	0.10294	0.18956	-0.21644	-0.11502	0.18952	0.18874	-0.59558	-0.89124	-0.5879	0.20626	-0.55608	-0.0913	-0.11596	0.4398	0.40664	0.29164	-0.7968
1	-0.54046	0.0907	0.71434	-0.04472	-0.8433	-0.47544	0.43634	-0.4047	-0.29264	0.6782	0.13968	-0.47204	-0.7937	0.57268	0.48684	-0.5515	0.1423	-0.94658	0.40358	-0.48052	0.3643	0.6813	0.75982	-0.64198	-0.161	-0.30892	0.30698	-0.21788	-0.5945	-0.63304	-0.81456	0.74862	-0.52836	-0.72574	-0.16682	0.40772	0.74264	-0.19256	0.52548	-0.80584
1	-0.65982	0.49222	0.12126	-0.38216	-0.90196	0.3467	-0.19914	-0.1874	-0.29906	0.1146	-0.7459	-0.74234	-0.8779	0.34252	-0.25436	0.41682	-0.15274	-0.89302	-0.698	0.36836	-0.69688	0.02684	0.20566	0.42484	0.58064	-0.24858	-0.41602	0.22058	0.4656	-0.87198	-0.9193	0.1328	0.3208	-0.7301	-0.28508	0.25788	0.08544	0.10136	-0.1385	-0.85716
0	-0.47348	0.3105	0.30644	-0.15596	-0.78596	0.1749	0.39286	-0.47502	-0.27088	0.20816	-0.52156	-0.46324	-0.77112	-0.0989	0.0508	0.0945	-0.04534	-0.84526	-0.52548	0.2081	-0.45698	-0.24718	0.243	0.13592	0.41216	-0.46232	-0.18232	-0.02802	0.14364	-0.6366	-0.79706	-0.50926	0.1853	-0.4205	-0.12038	0.999232	0.10522	-0.33354	-0.10528	-0.7666
1	-0.67252	0.6802	0.54248	-0.39018	-0.89904	0.3386	0.1916	0.049	-0.25468	0.49522	-0.23436	-0.82746	-0.8623	0.54724	0.45954	0.31608	0.28992	-0.93782	-0.65324	0.31584	-0.40342	0.30192	0.4211	0.15994	0.59712	-0.30016	0.18386	0.50968	0.28396	-0.72752	-0.88626	0.2121	0.13956	-0.61806	0.05102	0.09374	0.3197	0.53452	0.14982	-0.82108
1	-0.75646	0.05004	0.30232	0.0909	-0.77416	0.06136	0.372	-0.17334	0.06308	0.36848	-0.43578	-0.58322	-0.81952	0.1851	-0.1148	0.06348	-0.00246	-0.89082	-0.09192	0.09178	-0.33326	0.22688	0.30968	0.03626	0.17488	0.07794	-0.14098	0.03052	0.08358	-0.61544	-0.84866	0.33762	0.05054	-0.7093	0.44396	0.27084	0.40244	-0.18686	0.07852	-0.79256
1	-0.70172	0.79438	0.33526	-0.19564	-0.9394	0.60872	0.16516	0.46536	-0.18712	0.32084	-0.58548	-0.78262	-0.80698	0.10954	0.03828	0.7408	0.34078	-0.96082	-0.45578	0.58746	-0.53602	0.06384	0.41638	0.53768	0.72478	-0.18986	0.1839	0.811518	0.73102	-0.53336	-0.91256	0.33256	0.342	-0.60536	0.49114	0.3144	0.23686	0.7272	0.36524	-0.75102
0	-0.58578	0.45416	0.38656	-0.39254	-0.90148	0.38694	0.07682	-0.0271	-0.30396	0.23246	-0.3673	-0.73646	-0.87378	0.30302	0.22204	0.29134	0.17758	-0.86498	-0.26096	0.3575	-0.42972	0.47754	0.1644	0.1206	0.33992	-0.38252	0.21784	0.46756	0.26588	-0.6706	-0.92098	0.21732	0.20546	-0.4204	-0.35208	0.42552	0.48934	0.38866	0.16866	-0.83234
0	0.0488	-0.05158	-0.20764	0.13244	-0.85732	0.27726	0.192	-0.32134	0.22644	-0.31858	-0.23028	-0.76386	-0.89644	0.26092	-0.28694	0.25124	0.38852	-0.87884	0.04926	0.25504	-0.177	0.402	-0.31372	0.27506	0.24782	0.17464	0.06232	-0.08986	0.21678	-0.25282	-0.8969	0.35718	0.45176	-0.1298	0.04096	0.14292	0.31712	0.38936	0.08998	-0.9098
1	-0.7784	-0.02512	0.4544	-0.19656	-0.85208	-0.06532	-0.0366	-0.2793	0.00386	0.32438	-0.08024	-0.4442	-0.85152	0.0403	0.2271	-0.25662	0.25904	-0.8713	0.3599	-0.07036	-0.52078	0.16134	0.17376	-0.32118	-0.07334	-0.13988	0.0482	-0.20026	-0.29398	-0.7365	-0.85676	0.49322	-0.07284	-0.73344	-0.1667	0.41828	0.42254	-0.0402	-0.27888	-0.84792
1	-0.76746	0.09138	0.45976	-0.0435	-0.91054	0.06536	0.45878	-0.3592	-0.01264	0.42776	-0.04364	-0.58792	-0.83052	0.22408	-0.02308	-0.03212	0.22102	-0.93428	0.24334	0.0476	-0.0134	0.23748	0.45992	-0.1756	0.37274	-0.03388	0.27722	0.16752	-0.07498	-0.76986	-0.83712	0.43442	-0.0492	-0.67396	-0.0611	0.33526	0.44622	0.26848	0.4185	-0.79074
1	0.7036	0.4101	0.72092	0.72358	0.954534	0.59102	0.2836	-0.18694	0.72672	0.60718	0.74846	0.62814	0.932514	0.5175	0.2776	0.49474	0.63374	0.85133	0.53142	0.5414	0.72516	0.38104	0.7101	0.27634	0.7634	0.809826	0.72868	0.6386	0.44662	0.58692	0.944876	0.44792	0.3652	0.74308	0.59704	0.99721	0.60102	0.77146	0.826942	0.924426
1	-0.37584	0.39526	0.2448	-0.34476	-0.91098	0.27096	0.4515	-0.06968	-0.32404	0.22734	-0.2542	-0.87336	-0.84064	-0.0367	0.29916	0.40246	0.63562	-0.9692	-0.32736	0.23798	-0.3524	0.01556	0.08604	0.2673	0.48832	-0.248	0.04272	0.26488	0.35384	-0.3816	-0.9037	0.46866	0.1415	-0.49644	-0.27554	0.44216	0.17492	0.69016	0.05944	-0.91768
0	-0.75112	-0.41662	-0.22872	-0.27314	-0.82178	-0.23738	0.09128	-0.51088	-0.33768	-0.34076	-0.44054	-0.47926	-0.87382	0.43946	-0.1126	-0.31078	0.20274	-0.7748	0.06982	-0.20094	-0.69318	0.17512	-0.38178	-0.11958	0.0858	-0.33228	-0.6545	-0.56056	-0.29998	-0.68458	-0.88214	0.42068	0.17734	-0.55246	-0.65478	0.998526	0.19912	-0.57208	-0.6162	-0.8243
0	-0.80714	0.1239	0.3022	-0.1815	-0.8453	0.04336	0.09024	-0.28094	-0.01812	0.341	-0.3312	-0.8294	-0.8737	-0.08674	-0.27316	0.05542	0.17238	-0.9189	-0.17744	0.03666	-0.26474	-0.00218	0.35736	-0.06832	0.41116	-0.1519	0.04926	0.20172	0.03462	-0.94272	-0.92886	-0.14082	-0.07242	-0.68236	-0.13572	0.7699	0.37394	0.07366	0.11352	-0.90714
0	-0.59142	0.01692	0.5457	0.32144	-0.79338	0.01828	0.31042	-0.24884	0.17792	0.56474	0.16592	-0.75156	-0.83	0.0582	0.048	-0.04114	0.39552	-0.90758	0.47386	-0.0114	0.18632	-0.0182	0.47828	-0.24002	0.4591	0.31836	0.54032	0.51874	-0.09378	-0.85058	-0.86638	0.40708	-0.15142	-0.63238	0.1268	0.98078	0.3725	0.39026	0.52454	-0.75674
1	-0.81144	0.45398	0.21134	-0.16386	-0.8953	0.4701	-0.16418	-0.14096	-0.11896	0.30882	-0.60896	-0.71782	-0.84262	0.17406	-0.32386	0.4457	-0.03886	-0.84814	-0.43968	0.45932	-0.51006	-0.30404	0.33554	0.33456	0.73568	-0.1368	0.0778	0.5339	0.47806	-0.65334	-0.9145	-0.03232	0.27346	-0.4416	-0.15998	0.34806	-0.04724	0.296	0.20558	-0.85614
1	-0.55822	0.43348	0.36454	-0.50432	-0.9137	0.25886	0.28876	-0.38282	-0.32854	0.24598	-0.50232	-0.47542	-0.78152	0.56714	0.28276	0.32758	0.02734	-0.93966	0.01956	0.24054	-0.33966	0.36546	0.23206	0.22564	0.41064	-0.5344	-0.00636	0.30222	0.32832	-0.78754	-0.77866	0.25444	0.13106	-0.50864	-0.36258	0.9992	0.5112	0.22376	0.10234	-0.78268
1	-0.8968	0.50718	0.51982	-0.1618	-0.88892	0.2513	0	-0.26678	-0.17876	0.36666	-0.38136	-0.59742	-0.87024	0.22104	0.05786	0.14332	0.0376	-0.94408	-0.47136	0.26496	-0.75474	0.08124	0.27376	0.06772	0.43	-0.09356	-0.05616	0.136	0.14212	-0.6812	-0.84978	0.06302	0.14086	-0.6476	-0.11606	0.43582	0.27626	0.03804	-0.18786	-0.83388
1	-0.66888	0.27462	0.2383	-0.1493	-0.94972	0.27776	0.48424	-0.1323	-0.1138	0.06234	-0.34796	-0.57144	-0.79866	0.30818	0.12314	0.26094	0.24894	-0.90928	0.15704	0.25206	-0.34902	0.24658	0.0854	0.1192	0.50792	-0.1643	0.03024	0.3141	0.2342	-0.6862	-0.83296	0.317	0.19398	-0.66052	-0.11282	0.6643	0.42592	0.3827	0.0507	-0.73816
0	-0.72224	0.4932	-0.08566	-0.43178	-0.91836	0.32978	0.46586	-0.00676	-0.39408	0.16232	-0.52548	-0.7326	-0.87254	0.16264	-0.01524	0.52028	0.5282	-0.91352	-0.6527	0.32202	-0.49888	-0.15364	-0.04594	0.55624	0.79736	-0.48646	-0.61334	0.12908	0.5205	-0.83356	-0.88582	0.00394	0.26288	-0.7162	-0.57314	0.10462	-0.17518	0.3246	-0.31222	-0.84232
0	-0.44562	-0.05222	-0.16742	-0.66958	-0.86988	-0.0525	0.30672	-0.2386	-0.5711	-0.36596	-0.2771	-0.32334	-0.8234	0.47288	-0.18308	-0.01014	0.49474	-0.83362	-0.00212	-0.06166	-0.61836	0.08918	-0.46892	0.08962	0.27346	-0.81858	-0.35718	-0.34308	-0.04278	-0.51018	-0.82736	0.29328	0.17156	-0.66156	-0.6552	0.84175	-0.11616	0.08434	-0.31862	-0.79148
1	-0.83022	0.6889	0.03228	-0.07378	-0.85102	0.7527	0.35616	0.17412	-0.34952	0.15416	-0.69086	-0.85742	-0.8987	0.08398	-0.14494	0.75836	0.38942	-0.87432	-0.76152	0.77504	-0.66668	-0.23434	0.14068	0.6861	0.858468	-0.05378	-0.216	0.55608	0.79312	-0.86764	-0.89422	-0.25032	0.62064	-0.62472	-0.2269	0.14866	-0.06934	0.43858	-0.2404	-0.84558
0	-0.79292	0.61628	0.50336	-0.55614	-0.82128	0.45926	0.2374	-0.04864	-0.20998	0.29574	-0.19668	-0.53842	-0.86608	0.3828	0.37402	0.26076	0.60724	-0.8968	-0.0983	0.44214	-0.68788	0.21364	0.0958	0.14782	0.41822	-0.46792	-0.0988	0.16368	0.22058	-0.7928	-0.85702	0.47432	0.34458	-0.69526	-0.05352	0.95486	0.46826	0.42568	-0.53432	-0.86558
1	-0.67742	-0.22928	-0.1459	-0.34614	-0.83602	0.0051	-0.04752	-0.5244	-0.22032	-0.41436	-0.2965	-0.19662	-0.7713	0.08236	0.03946	-0.09222	0.29868	-0.74362	0.07468	-0.00832	-0.451	-0.22654	-0.38668	-0.04018	0.21444	-0.4583	-0.44966	-0.34682	-0.1299	-0.67896	-0.76592	0.25806	0.26728	-0.66478	-0.16096	0.99993	-0.11022	0.10876	-0.4153	-0.73556
1	-0.70094	0.15918	0.65592	-0.2192	-0.9252	-0.32634	0.27226	-0.30488	-0.24772	0.63142	0.17934	-0.4778	-0.78984	0.4922	0.47668	-0.27372	0.21078	-0.94106	0.29782	-0.34552	0.27516	0.43768	0.65212	-0.4199	0.24064	-0.23128	0.45084	0.10816	-0.32454	-0.7147	-0.81158	0.58024	-0.43536	-0.607	-0.10176	0.41072	0.60202	0.20386	0.57824	-0.81396
1	-0.68212	0.52504	0.33138	0.10106	-0.91146	0.57218	0.78486	0.1033	0.04686	0.33826	-0.18918	-0.54806	-0.79222	0.55958	-0.09498	0.49982	0.53156	-0.8694	-0.1854	0.53166	-0.2388	0.14174	0.15392	0.32772	0.51436	0.01222	0.11338	0.46986	0.46258	-0.58378	-0.77914	0.02676	0.3338	-0.58258	-0.07946	0.67992	0.25092	0.65024	0.09468	-0.76752
1	-0.58652	0.39006	0.16616	0.14914	-0.93744	0.61314	0.5099	-0.19904	-0.01394	0.0806	-0.27408	-0.40376	-0.80554	-0.08446	-0.30806	0.51788	0.47312	-0.91212	0.06574	0.57206	0.04708	-0.08616	0.31118	0.39814	0.53082	0.052	-0.1054	0.38872	0.50224	-0.62812	-0.78066	0.09092	0.46124	-0.66814	-0.16756	0.765	0.27004	0.46562	0.3359	-0.78826
0	-0.9157	0.34448	-0.05316	-0.27042	-0.84678	0.10302	-0.036	-0.22238	-0.32744	-0.04506	-0.69746	-0.54476	-0.82324	0.03244	0.04362	0.34278	0.00112	-0.94708	-0.46004	0.11698	-0.79182	-0.55298	-0.20724	0.47472	0.884942	-0.06332	-0.74418	0.01358	0.40418	-0.79814	-0.81624	-0.07224	0.22534	-0.6793	-0.42808	0.53674	-0.6067	-0.1077	-0.48444	-0.84
1	0.45132	0.66628	0.71134	0.59166	0.40276	0.66664	-0.08926	-0.13128	0.5149	0.59104	0.32332	0.55344	0.46094	0.5835	0.50726	0.57106	0.1578	0.40584	0.18662	0.6573	0.35698	0.3063	0.58544	0.4047	0.68158	0.61	0.56758	0.6454	0.57238	0.51522	0.53406	0.46168	0.4773	0.44646	0.65098	0.5487	0.35466	0.50432	0.5469	0.5255
0	-0.5199	0.50484	-0.04742	-0.43262	-0.89074	0.42362	0.3846	-0.0463	-0.4881	0.03536	-0.6847	-0.78264	-0.87414	0.4954	-0.07392	0.47166	0.27492	-0.92652	-0.25194	0.4438	-0.41738	0.68562	0.04974	0.58372	0.4583	-0.40266	-0.35768	0.08994	0.51672	-0.48942	-0.88082	0.26604	0.41222	-0.44218	-0.33804	0.03144	0.5667	0.05858	-0.05116	-0.85356
0	-0.52914	0.26694	0.344	-0.19606	-0.80156	-0.19308	-0.07278	-0.04292	-0.25782	0.4881	-0.25948	-0.36482	-0.76092	0.12908	0.46866	0.0584	0.2557	-0.83276	-0.36208	-0.1941	-0.32986	0.16478	0.39482	0.01698	0.5178	-0.0178	0.05038	-0.03564	0.0456	-0.434	-0.85962	0.33184	-0.2472	-0.47848	-0.6056	0.971902	0.20822	-0.01446	0.10224	-0.8494
0	-0.7043	0.093	0.31926	-0.08142	-0.88846	0.21234	-0.43612	0.0883	0.10176	0.25528	-0.32716	-0.3011	-0.87658	0.27452	0.17196	0.09508	-0.37814	-0.8779	-0.26646	0.19248	-0.64642	0.22766	0.0986	0.00694	0.50286	0.18956	0.16032	0.22584	0.11034	-0.65806	-0.7066	0.18236	0.09142	-0.50324	-0.23598	0.35594	0.46492	-0.02	-0.26584	-0.77898
1	-0.75772	0.36146	0.38688	-0.1985	-0.87416	0.21724	0.32458	-0.1099	-0.10814	0.4211	-0.19202	-0.74996	-0.87292	0.52206	0.40112	0.1874	0.43428	-0.8796	-0.1836	0.18942	-0.45232	0.29904	0.24386	0.05094	0.40084	-0.06764	0.16986	0.29726	0.14586	-0.73436	-0.92248	0.33394	0.06216	-0.69376	-0.18418	0.56724	0.35994	0.41422	-0.01406	-0.85028
0	-0.72146	0.21984	0.21394	-0.16398	-0.8225	-0.0962	0.19714	-0.16566	-0.10266	0.24544	-0.54514	-0.56106	-0.83434	0.1623	0.05574	0.00992	0.14668	-0.79496	-0.54338	-0.06606	-0.60134	0.12446	0.14106	0.17004	0.4664	-0.15942	-0.7296	-0.3018	0.0311	-0.78582	-0.85938	-0.10816	0.01314	-0.66948	-0.25472	0.931776	0.13604	-0.30336	-0.40472	-0.8412
0	-0.39014	-0.21634	-0.73794	-1	-0.8643	-0.05094	-0.40038	-0.03652	-0.93624	-0.85276	-0.5091	-0.56022	-0.91276	-0.04372	0.13088	-0.10478	-0.26154	-0.9269	-0.44658	-0.05802	-0.37898	0.08516	-0.46888	0.08248	0.38668	-1	-0.54116	-0.43974	-0.1061	-0.5248	-0.88552	0.31498	0.28496	-0.4326	-0.84652	0.31904	-0.37278	-0.17684	-0.32132	-0.84048
1	-0.7461	0.6021	0.18628	-0.37418	-0.91438	0.64954	0.05678	0.05748	-0.2063	0.23354	-0.6046	-0.62698	-0.91822	0.31844	0.2384	0.6473	0.3127	-0.90056	-0.3702	0.65304	-0.6007	0.52264	0.32954	0.55552	0.49518	-0.22562	-0.16904	0.47292	0.66506	-0.79406	-0.93466	0.48768	0.46556	-0.5325	-0.1873	0.66936	0.56416	0.41166	-0.01274	-0.91242
0	-0.62666	-0.13106	0.25668	-0.22366	-0.82996	-0.14886	0.50602	-0.2855	-0.34106	0.45436	-0.3162	-0.52084	-0.79136	0.66544	0.26432	-0.26848	0.14732	-0.92082	0.3238	-0.1433	-0.288	0.23788	0.381	-0.26946	0.18878	-0.15232	-0.21486	-0.33758	-0.29602	-0.63778	-0.8071	0.52638	-0.1866	-0.56132	-0.37098	0.999304	0.36856	-0.17752	0.02966	-0.76842
1	-0.63384	0.1467	0.03822	-0.1986	-0.8707	0.23438	0.30462	-0.24734	-0.315	0.31184	-0.44492	-0.63486	-0.85078	0.2752	0.01074	0.14038	0.17048	-0.83516	-0.34008	0.24022	-0.5808	0.2287	0.27054	0.15888	0.36654	-0.0719	-0.3213	-0.0464	0.1407	-0.77106	-0.88578	0.27202	0.1682	-0.52856	-0.18694	0.842426	0.55362	-0.01334	-0.18424	-0.84706
1	-0.64312	0.31658	0.1922	-0.21386	-0.90734	0.4784	0.69652	0.2958	-0.06286	0.20728	-0.24296	-0.49778	-0.81428	-0.08812	-0.44706	0.44328	0.67308	-0.92766	-0.06104	0.4386	-0.20082	0.39644	0.21268	0.28504	0.38084	-0.25376	-0.02664	0.38652	0.40188	-0.73656	-0.83444	0.0109	0.287	-0.64304	0.09828	0.27846	0.57362	0.60734	0.03492	-0.80224
0	-0.91308	0.31696	-0.417	-0.16628	-0.84218	0.29244	0.23236	-0.17826	-0.26586	-0.20268	-0.79694	-0.76762	-0.84978	-0.20548	-0.27808	0.52716	0.01552	-0.93088	-0.24582	0.34458	-0.95994	-0.05656	-0.31314	0.6833	0.852638	-0.34122	-0.79354	0.1667	0.62344	-0.75682	-0.8357	0.5082	0.42956	-0.76852	-0.11618	0.76178	-0.65606	-0.02792	-0.6287	-0.82876
1	-0.68116	0.043	0.34204	-0.89426	-0.86156	-0.11242	-0.0132	-0.11962	-0.21992	0.4273	-0.34248	-0.67398	-0.84974	0.50492	0.39032	-0.20558	-0.12624	-0.9971	0.43094	-0.08884	-0.50194	0.64566	0.05474	-0.21552	0.11244	-0.01082	-0.19564	-0.20956	-0.20638	-0.6017	-0.83784	0.29132	-0.1081	-0.61766	-0.04928	0.970734	0.72972	-0.33478	-0.27122	-0.8267
1	0.77962	0.64386	0.79122	0.39334	0.899354	0.811202	0.30598	-0.15132	0.7995	0.6198	0.848258	0.880226	0.890878	0.80459	0.52414	0.76082	0.66746	0.830084	0.70902	0.79528	0.589	0.42826	0.6204	0.66644	0.55566	0.73968	0.68866	0.43442	0.74146	0.93716	0.866114	0.61712	0.68838	0.81719	0.062	0.845404	0.71488	0.7224	0.5167	0.902044
1	-0.66458	0.33656	0.09784	-0.3556	-0.87458	0.0858	0.14224	-0.21506	-0.47516	-0.08592	-0.5609	-0.71834	-0.80824	0.29838	0.05702	0.04102	0.06644	-0.83992	-0.39798	0.11778	-0.55636	-0.19482	0.30386	0.20838	0.47272	-0.58854	-0.62588	-0.31022	0.0488	-0.7429	-0.8423	0.32106	0.32034	-0.62986	-0.2635	0.62764	0.00324	-0.16952	-0.3763	-0.8218
0	-0.26326	-0.20698	0.29828	-0.07458	-0.68162	-0.11086	0.1637	-0.30376	-0.10834	0.07262	-0.00854	-0.62918	-0.78918	0.0897	0.01472	-0.17698	0.26968	-0.82976	0.3997	-0.1097	-0.2655	-0.06134	0.09228	-0.30716	0.44014	0.0521	0.28318	0.08764	-0.21586	-0.4445	-0.89674	0.22276	-0.0864	-0.57554	-0.05528	1	0.29616	0.04776	0.171	-0.71156
1	-0.87286	0.56528	0.35244	0.03446	-0.87672	0.49646	-0.02668	0.1189	-0.01898	0.23416	-0.72486	-0.66604	-0.89978	0.465	0.38102	0.48406	0.12174	-0.86856	-0.92572	0.53012	-0.7434	0.1619	0.29344	0.4742	0.60836	-0.22676	-0.42282	0.23668	0.51256	-0.8299	-0.92606	0.03674	0.44336	-0.4639	-0.13164	0.51954	0.2213	0.20102	-0.22642	-0.85758
1	-0.76812	0.35718	0.04372	-0.0398	-0.9016	0.35768	0.24364	0.19944	-0.38844	0.1216	-0.54872	-0.72222	-0.87436	0.16382	-0.17418	0.38264	0.28864	-0.91636	-0.24328	0.45316	-0.51334	-0.08904	0.14104	0.35964	0.77986	-0.20722	-0.28266	0.26764	0.41784	-0.69104	-0.90148	0.332	0.39618	-0.7366	-0.34276	0.66278	-0.09278	0.0973	-0.06082	-0.84662
0	-0.319	0.39498	0.24848	-0.19608	-0.76362	0.29784	0.27402	0.24622	-0.34024	0.1251	-0.57524	-0.82074	-0.86748	0.35158	0.23074	0.36624	0.1776	-0.86674	-0.19454	0.34724	-0.38548	0.68128	0.0381	0.32398	0.42822	-0.06162	-0.10944	0.2079	0.38284	-0.51392	-0.8924	0.53018	0.27906	-0.5246	-0.20758	-0.00854	0.60244	0.11366	0.07856	-0.87712
1	-0.4244	0.28916	-0.0166	-0.57346	-0.85774	-0.10234	0.1488	-0.19668	-0.54834	-0.10214	-0.4201	-0.75956	-0.87316	0.0687	0.09486	0.17294	0.21794	-0.91762	-0.37242	-0.06754	-0.39642	-0.14276	0.02038	0.27022	0.61954	-0.53918	-0.29574	-0.1821	0.16048	-0.40702	-0.87286	0.28778	0.11004	-0.67212	-0.23286	0.7437	-0.06114	0.10962	-0.12012	-0.85916
0	-0.71414	-0.18586	0.12362	-0.48678	-0.87542	-0.20532	0.6271	-0.68208	-0.49986	0.15118	-0.14502	-0.58768	-0.80024	0.45778	0.21976	-0.17022	0.4382	-0.85324	0.49644	-0.21406	-0.42148	0.36946	0.02284	-0.18556	0.02762	-0.47328	-0.32014	-0.27892	-0.20704	-0.75988	-0.87574	0.4637	-0.1479	-0.70948	-0.154	0.999998	0.33934	-0.00454	-0.26584	-0.73824
0	-0.74882	0.41414	-0.00828	-0.67202	-0.769	-0.0039	0.06672	0.10038	-0.88038	-0.18564	-0.54782	-0.69374	-0.81584	-0.3571	0.01996	0.0004	0.00646	-0.8451	-0.31724	0.01444	-0.80208	0.04344	-0.21486	0.27052	0.56388	-0.74204	-0.6949	-0.43026	-0.00068	-0.75806	-0.85624	0.6302	0.30732	-0.6615	-0.70908	0.860904	0.01678	-0.13434	-0.76614	-0.91236
0	-0.76138	0.6571	0.40534	0.2217	-0.95598	0.77882	0.63116	0.22806	0.23604	0.1333	-0.15994	-0.40322	-0.80654	0.2001	-0.01152	0.70402	0.79284	-0.90652	0.2945	0.75962	-0.52468	0.19916	0.26244	0.44206	0.69798	0.12986	0.40746	1	0.66088	-0.79444	-0.83184	0.69978	0.51198	-0.60976	0.05948	0.3014	0.26114	0.873114	0.2949	-0.7672
1	-0.67406	0.01634	0.06208	-0.50622	-0.86446	0.07504	0.1516	-0.5675	-0.23546	-0.06338	-0.47162	-0.7294	-0.81262	0.43632	-0.0138	0.0438	0.0923	-0.92288	0.16676	0.10298	-0.57738	-0.07558	-0.60442	0.08798	0.38138	-0.21214	-0.42396	-0.14828	0.05096	-0.65242	-0.87048	-0.00116	0.30356	-0.72718	0.08492	0.6908	-0.00004	-0.1272	-0.5232	-0.81462
0	-0.6257	0.28542	0.16032	-0.00858	-0.8427	0.04082	0.4125	-0.05154	-0.0493	0.17166	-0.41862	-0.81188	-0.8267	-0.02218	0.07816	0.16002	0.30716	-0.90064	-0.51944	0.05662	-0.78964	-0.00352	-0.14884	0.23076	0.59924	0.0124	-0.35276	-0.12908	0.16646	-0.51888	-0.86274	-0.191	0.10088	-0.49952	-0.0398	0.01622	-0.08492	-0.07192	-0.45138	-0.84298
1	-0.71298	0.38704	0.10076	-0.2201	-0.8755	0.24956	0.00048	0.22598	-0.19352	-0.28404	-0.50912	-0.52516	-0.8477	0.47584	-0.27346	0.18824	0.1194	-0.9237	-0.415	0.27152	-0.45044	0.2348	0.3872	0.29496	0.39614	-0.34066	-0.60036	-0.15286	0.19514	-0.8322	-0.85912	0.1904	0.50164	-0.57574	-0.30604	0.7239	0.34218	-0.00762	-0.1796	-0.84446
1	-0.64764	0.07518	0.17	-0.12454	-0.84192	0.10352	0.63652	-0.34912	-0.1934	0.1147	-0.18818	-0.62866	-0.81488	0.07388	-0.12586	0.05058	0.39636	-0.83356	0.4536	0.08648	-0.3512	-0.09232	0.0663	-0.03426	0.3051	-0.22672	-0.046	-0.00118	0.01208	-0.52886	-0.79284	0.06256	0.07212	-0.49044	0.20066	0.982542	0.0438	0.23656	-0.01444	-0.82072
0	-0.56204	-0.15072	0.34768	-0.1833	-0.77072	-0.29642	0.22008	0.2314	-0.11328	0.3095	-0.25684	-0.5902	-0.8474	0.45264	0.28182	-0.20568	0.15506	-0.8124	-0.44304	-0.29222	-0.46334	0.14062	-0.06862	-0.21556	0.39554	-0.21954	-0.10928	-0.25074	-0.22064	-0.50946	-0.86874	0.24578	-0.25444	-0.41794	-0.3236	0.831206	0.05622	-0.2533	-0.15742	-0.84028
1	-0.43294	-0.44802	-0.02034	0.43546	-0.89526	-0.01376	0.16574	-0.1667	0.33042	0.09184	-0.23082	-0.84798	-0.8839	0.15534	-0.20274	0.1408	0.32408	-0.92098	-0.52226	-0.044	-0.10762	0.01186	-0.06622	0.00568	0.52754	0.5307	0.05988	0.17642	0.09772	-0.67068	-0.94068	-0.54082	0.27362	-0.593	0.1114	0.4772	0.02936	0.41306	0.16762	-0.8794
1	-0.36974	0.08088	0.35892	0.0971	-0.80408	0.09436	-0.06158	-0.4233	-0.00236	0.08476	-0.07254	-0.38446	-0.83758	0.2329	-0.18026	0.0511	0.3419	-0.88492	0.11278	0.06902	-0.0703	-0.21548	0.25256	-0.1132	0.37504	-0.05826	0.20338	0.27346	0.00492	-0.65402	-0.87912	0.18366	0.0172	-0.73436	-0.04752	0.981012	0.07648	0.37568	0.19638	-0.85096
1	-0.58502	-0.09988	0.846788	-0.0834	-0.8287	-0.73976	0.01338	-0.20694	-0.17652	0.800628	0.66028	-0.54082	-0.86892	0.78924	0.7656	-0.8076	0.28942	-0.8034	0.929664	-0.7542	0.49674	0.51138	0.71594	-0.9421	-0.11664	-0.03392	0.75736	0.0653	-0.86966	-0.42654	-0.89834	0.877634	-0.78764	-0.58868	0.31932	0.991206	0.6593	0.26118	0.69384	-0.77702
0	-0.67068	0.57418	0.0465	-0.29628	-0.82232	0.53832	0.23454	-0.0871	-0.47214	0.0932	-0.64558	-1	-0.78184	0.52716	0.02978	0.58324	0.18982	-0.9175	-0.52212	0.54554	-0.66278	0.23336	-0.1024	0.52762	0.4404	-0.218	-0.302	0.3632	0.6041	-0.72642	-0.90222	0.03798	0.45648	-0.70206	-0.15804	0.33206	0.32936	0.34538	-0.14854	-0.76924
1	0.1123	0.44498	0.42278	0.21658	-0.00992	0.31414	0.24388	-0.18896	0.07854	0.30492	0.02126	0.06862	0.0058	0.48326	0.46248	0.32278	0.32764	-0.0384	-0.07094	0.3168	-0.0389	0.0802	0.32694	0.31006	0.51916	0.13282	0.11648	0.06038	0.30862	0.04842	-0.06502	0.3351	0.38526	0.10108	0.00984	0.60646	0.33472	0.2691	0.1081	-0.0218
1	0.79666	0.40834	0.48798	0.49426	0.77698	0.16968	0.13122	-0.23006	0.367	0.51036	0.67724	0.61774	0.838014	0.803772	0.56838	0.1155	0.34228	0.69936	0.50302	0.17652	0.56986	0.56864	0.44142	0.28668	0.30004	0.36984	0.3926	-0.28046	0.11266	0.65186	0.884278	0.65302	0.23636	0.79158	0.2404	0.98189	0.7713	-0.05384	0.43666	0.8311
0	-0.21348	-0.16988	-0.34708	-0.15202	-0.7683	0.1632	-0.12166	-0.2855	-0.23198	-0.3892	-0.52392	-0.72728	-0.8592	0.53214	-0.00556	0.1348	-0.0584	-0.90626	-0.3894	0.15222	-0.4285	0.30232	-0.38312	0.26578	0.33238	-0.2061	-0.13128	-0.23846	0.12712	-0.37444	-0.87014	0.32054	0.55476	-0.33328	-0.50146	0.35914	0.17116	0.09834	-0.1637	-0.79282
1	-0.57508	0.4585	0.29666	-0.0673	-0.85446	0.4966	0.35132	-0.1302	-0.20322	0.24608	-0.43106	-0.83562	-0.87678	0.36334	0.13344	0.41368	0.426	-0.92552	-0.38692	0.49198	-0.44862	0.02044	0.35078	0.29134	0.55562	-0.13196	-0.01122	0.3783	0.40158	-0.69966	-0.8855	0.23666	0.35238	-0.56516	-0.09264	-0.23266	0.15856	0.33556	0.12778	-0.87356
0	-0.6839	0.827262	0.29904	0.0029	-0.88892	0.72454	0.82907	-0.05086	0.00574	0.04738	-0.47234	-0.58752	-0.7959	0.009	-0.28098	0.875444	0.73104	-0.92306	-0.3465	0.69854	-0.385	-0.08964	0.19686	0.68776	0.52532	-0.16744	-0.09458	0.74068	0.857286	-0.58124	-0.85046	0.2197	0.52962	-0.47812	-0.1997	0.964628	0.3348	0.819316	0.1746	-0.78412
1	-0.4548	-0.17486	-0.0263	-0.14754	-0.83376	-0.16342	0.2329	-0.13874	-0.1464	-0.13282	-0.34984	-0.9434	-0.92604	0.56982	-0.1745	0.03036	0.1953	-0.86814	-0.32112	-0.17048	-0.23492	0.5237	-0.09346	-0.0125	0.06132	-0.1465	-0.18946	-0.05216	0.01366	-0.49116	-0.88706	0.16704	-0.01956	-0.52148	-0.14702	0.37266	0.56846	-0.00028	-0.0372	-0.83598
1	-0.72322	-0.14034	0.41628	0.08594	-0.82666	-0.29242	0.02828	0.49862	-0.1481	0.43428	-0.12694	-0.74222	-0.83892	0.4278	0.63472	-0.2645	-0.0654	-0.83608	0.44368	-0.30286	-0.01024	0.38614	0.51532	-0.33892	0.12166	-0.1294	0.129	-0.19344	-0.3077	-0.68402	-0.825	0.59458	-0.3115	-0.3443	-0.05708	0.44568	0.53806	0.12258	0.17194	-0.84408
1	-0.64966	0.67542	0.36142	-0.4266	-0.92268	0.4676	0.0636	0.08798	-0.32586	0.25576	-0.55644	-0.87966	-0.89634	0.36074	0.1798	0.45458	0.18324	-0.91762	-0.82914	0.45538	-0.55414	0.19618	0.21112	0.37518	0.58298	-0.39698	-0.26642	0.26978	0.44658	-0.64962	-0.9042	0.16416	0.33738	-0.73732	-0.14894	0.2704	0.39354	0.40712	-0.10772	-0.87762
1	-0.82178	0.45902	0.45278	-0.01242	-0.86094	0.01746	0.02936	0.50898	-0.07118	0.37964	-0.3282	-0.72842	-0.85082	0.31312	0.29302	0.3088	0.18318	-0.9048	0.01476	0.0203	-0.23212	0.24092	0.41818	0.1524	0.2498	0.1071	0.19342	0.38898	0.2816	-0.7608	-0.84926	0.43116	-0.0519	-0.64794	0.3974	0.00716	0.54812	0.4295	0.16342	-0.91538
0	-0.61188	0.45508	0.01134	-0.44182	-0.85906	0.10396	-0.54466	-0.54856	-0.3809	0.35672	-0.9472	-0.75902	-0.8934	0.47846	-0.13134	0.18002	-0.60478	-0.85106	-0.61982	0.12516	-0.76046	0.34892	0.13926	0.45428	0.47734	-0.32556	-0.60966	-0.11762	0.31302	-0.48468	-0.93632	-0.26212	0.06608	-0.83138	-0.40708	0.47902	0.43596	-0.4035	-0.36504	-0.88018
1	-0.65602	0.16764	0.29842	-0.12108	-0.886	0.32698	-0.18368	-0.18618	-0.13568	0.23102	-0.46078	-0.75764	-0.91644	0.0994	0.01042	0.21992	-0.0338	-0.92374	0.0282	0.3036	-0.09478	0.29102	0.24072	0.05988	0.38532	-0.15166	0.21868	0.44646	0.20284	-0.74276	-0.93712	0.2905	0.16256	-0.5419	-0.20988	0.36458	0.29188	0.30372	0.33476	-0.9029
0	-0.83168	0.727	0.32626	-0.43278	-0.79196	0.31216	0.41192	-0.04252	-0.3147	0.31714	-0.61798	-0.77404	-0.91322	0.43418	0.38502	0.52726	0.38978	-0.87898	-0.60434	0.31672	-0.67332	0.13492	0.0435	0.50138	0.71086	-0.21074	-0.30438	0.2609	0.5434	-0.84136	-0.88968	0.08742	0.26604	-0.68268	-0.29472	0.7123	0.03474	0.25496	-0.5524	-0.86544
0	-0.38396	-0.28208	0.05214	-0.13864	-0.81288	-0.19472	0.54922	-0.07504	-0.32678	0.18718	-0.06518	-0.8265	-0.85592	0.10572	0.017	-0.16728	0.63874	-0.8976	-0.39952	-0.22184	0.02222	-0.08436	0.14364	-0.22438	0.45406	-0.10656	-0.19558	-0.2443	-0.22558	-0.63508	-0.90396	0.06636	-0.16726	-0.36958	-0.14218	0.24064	-0.16534	0.36724	0.05648	-0.90878
1	-0.63118	0.09592	-0.02422	0.00944	-0.87028	0.42314	0.172	-0.13858	-0.13152	-0.08208	-0.49276	-0.86726	-0.92604	0.30466	-0.06266	0.4887	0.28838	-0.923	-0.66738	0.4072	-0.39798	0.32674	-0.02618	0.36852	0.49834	0.04594	-0.01988	0.39448	0.47952	-0.6859	-0.92634	-0.0607	0.52062	-0.71136	-0.22054	0.36444	0.304	0.45986	0.01966	-0.86426
0	-0.60858	0.04254	-0.56476	-0.7433	-0.84838	0.1003	0.47166	-0.1968	-0.56492	-0.71778	-0.49386	-0.42182	-0.8211	-0.19368	-0.40898	0.01248	0.3909	-0.83258	-0.46702	0.12006	-0.5622	0.12096	-0.48022	0.32154	0.4524	-0.7995	-0.60644	-0.4462	0.01074	-0.46818	-0.83968	0.0677	0.60294	-0.5795	-0.67784	0.56932	-0.16286	-0.17626	-0.55722	-0.74776
0	-0.45032	0.1234	0.51806	-0.12434	-0.81236	-0.23964	0.23258	-0.28894	0.02028	0.5207	-0.18392	-0.61212	-0.84962	0.39428	0.43552	-0.10328	0.3051	-0.84298	-0.39102	-0.24334	-0.10358	0.32686	0.56418	-0.11982	0.4277	0.12688	-0.10492	-0.21778	-0.1315	-0.62596	-0.87976	0.26742	-0.23394	-0.48414	-0.27142	0.78156	0.3811	-0.0311	0.08138	-0.8621
0	-0.69946	0.13478	0.227	-0.07856	-0.8557	0.19452	0.13848	-0.21104	-0.13836	0.24556	-0.33056	-0.5795	-0.82288	0.11378	-0.0862	0.22212	0.2872	-0.89192	0.1515	0.18118	-0.24472	0.48246	0.33058	0.11968	0.2042	-0.21348	0.00118	0.1994	0.20628	-0.60036	-0.90506	0.33294	0.11108	-0.74672	-0.16306	0.919408	0.63066	0.17884	0.0806	-0.87556
0	-0.86334	0.14094	-0.10628	-0.40504	-0.81014	0.05168	0.31222	0.10978	-0.48946	-0.07586	-0.54868	-0.36604	-0.7532	0.60088	-0.09058	0.04942	0.3046	-0.86588	-0.18044	0.09418	-0.7542	0.0457	-0.09966	0.22204	0.45366	-0.3375	-0.63092	-0.29054	0.0691	-0.82816	-0.81554	0.67652	0.27108	-0.74836	-0.34496	0.999996	0.10704	-0.2715	-0.60906	-0.80212
0	-0.7304	-0.08204	-0.0219	-0.22572	-0.85238	0.11588	0.2646	-0.50676	-0.25972	-0.24256	-0.51238	-0.41932	-0.78876	0.2738	-0.39448	0.02724	0.05214	-0.90588	-0.15334	0.1346	-0.6652	-0.83918	-0.31818	0.06802	0.39548	-0.21802	-0.37128	-0.11708	0.05484	-0.83306	-0.82032	-0.31508	0.33726	-0.7321	-0.40422	0.975738	-0.38216	-0.30986	-0.46636	-0.82588
0	-0.4712	0.30214	0.49872	0.177	-0.81852	-0.22354	-0.47696	-0.65862	-0.59516	0.44476	-0.62126	-0.79748	-0.92182	0.22948	0.32654	-0.17256	-0.57802	-0.88576	-0.44322	-0.21616	-0.56878	0.2022	0.09948	-0.0714	0.4113	-0.19352	-0.2163	-0.30152	-0.13006	-0.41132	-0.91002	0.03214	-0.18104	-0.50354	-0.3159	0.37218	0.08986	-0.48384	-0.36134	-0.90432
0	-0.74724	0.65368	0.26426	-0.12012	-0.92668	0.52892	0.06832	-0.1514	-0.14768	0.22926	-0.52688	-0.70626	-0.92016	0.15588	0.05436	0.55674	0.30384	-0.91352	-0.4158	0.50272	-0.1923	0.25222	0.32112	0.427	0.3588	-0.07444	-0.08084	0.48676	0.5572	-0.64424	-0.92066	-0.02854	0.3084	-0.747	-0.0977	0.01486	0.60034	0.42354	0.3163	-0.85986
0	-0.72118	-0.1854	-0.112	-0.45796	-0.75774	-0.25658	0.30836	-0.21192	-0.58644	0.21682	-0.41054	-0.75376	-0.86184	-0.00944	0.11446	-0.40938	0.08918	-0.78952	-0.6431	-0.16448	-0.73028	-0.16332	0.08964	-0.08166	0.44388	-0.52034	-0.53768	-0.7158	-0.3835	-0.8111	-0.90354	-0.07382	0.0262	-0.71542	-0.55322	0.7884	-0.0628	-0.75924	-0.58104	-0.89038
0	-0.55578	-0.37894	-0.28518	-0.05784	-0.8923	-0.02612	0.20924	0.0578	-0.12782	-0.40642	-0.30506	-0.75266	-0.86194	0.5842	-0.07108	0.13926	0.35776	-0.88248	-0.39928	-0.05168	-0.24214	0.48704	-0.3665	0.05076	0.14298	-0.0623	-0.26984	0.02938	0.09568	-0.68946	-0.85976	0.09746	0.25042	-0.48854	-0.00928	0.70366	0.43762	0.40944	-0.158	-0.87946
1	-0.55618	0.23416	0.26566	-0.06096	-0.83322	0.2923	0.14708	-0.13994	-0.0394	0.064	-0.2149	-0.71314	-0.84696	0.24548	-0.01842	0.37176	0.4005	-0.91608	-0.50614	0.259	-0.21922	-0.04736	0.04878	0.17646	0.6093	-0.0353	0.19712	0.51738	0.32656	-0.69306	-0.88442	0.07244	0.22262	-0.55696	0.10698	0.31172	-0.00398	0.6728	0.22454	-0.79256
1	-0.43984	-0.23224	0.0351	-0.11966	-0.80842	-0.18732	0.12862	-0.079	-0.15384	-0.08702	-0.25696	-0.88818	-0.93642	0.56588	-0.13286	-0.05918	0.14966	-0.8795	-0.11958	-0.201	-0.026	0.45352	0.02036	-0.1181	0.09424	-0.18194	0.00436	-0.02168	-0.08624	-0.52086	-0.92404	0.24128	-0.05298	-0.51764	-0.14326	0.3221	0.4686	0.06026	0.12948	-0.86434
0	-0.72914	0.17484	0.12552	-0.15972	-0.8819	0.28742	0.24598	0.383	-0.1037	0.05922	-0.40824	-0.8818	-0.85528	0.10098	-0.262	0.27634	0.12792	-0.91588	-0.60058	0.28224	-0.67572	-0.35432	-0.09608	0.18768	0.71834	-0.06452	-0.16396	0.17356	0.25778	-0.6375	-0.8416	0.172	0.24856	-0.69892	-0.24232	0.0035	-0.24834	0.30768	-0.33338	-0.91294
0	-0.49616	-0.11416	0.1407	-0.30194	-0.86024	-0.14212	-0.20216	-0.26054	-0.18744	0.0264	-0.04362	-0.27952	-0.55974	-0.2412	-0.09124	-0.13878	-0.36708	-0.52106	-0.28876	-0.15534	-0.1385	0.07648	0.11704	-0.19948	0.3185	-0.2071	0.02462	-0.12246	-0.16526	-0.40538	-0.43878	-0.12862	-0.10134	-0.58544	-0.31932	0.47698	0.1275	0.11202	0.08354	-0.77118
1	0.10648	0.11414	0.50176	-0.11092	0.11252	0.01832	0.20682	-0.14224	0.10358	0.50316	0.20974	0.13866	0.11798	0.4932	0.46484	-0.06208	0.18894	0.01118	0.45244	0.02456	0.15296	0.5371	0.45906	-0.03592	0.15144	0.24712	0.16388	-0.22804	-0.07782	0.13072	0.14692	0.44068	0.065	0.18674	0.1728	0.985294	0.68432	-0.09686	0.2407	0.14568
0	-0.68202	0.62366	-0.08514	-0.2951	-0.89348	0.49176	0.30728	-0.0098	-0.41628	-0.19222	-0.57144	-0.60728	-0.8647	0.67574	-0.24484	0.6393	0.48398	-0.84014	-0.66696	0.49754	-0.7868	0.035	-0.32642	0.71314	0.800292	-0.30518	-0.54898	0.18502	0.65266	-0.7144	-0.90036	-0.11424	0.56758	-0.67186	-0.4559	0.55082	-0.11928	0.38222	-0.5511	-0.89096
1	-0.37784	0.09268	-0.00252	-0.1915	-0.8478	0.34954	-0.0773	-0.08522	-0.15286	-0.0605	-0.62224	-0.69968	-0.86738	0.62254	-0.30402	0.34534	0.07722	-0.8979	-0.798	0.3607	-0.65716	-0.20542	-0.27138	0.31438	0.66658	-0.1991	-0.21842	0.12672	0.3444	-0.33674	-0.93932	-0.1233	0.42282	-0.48816	-0.1828	0.69528	0.14912	0.25026	-0.1735	-0.8593
0	-0.13944	-0.1349	0.50046	-0.0634	-0.71622	-0.43608	0.33098	-0.11642	-0.42488	0.29456	-0.16258	-0.77828	-0.87472	0.24874	0.3385	-0.57724	-0.05604	-0.75498	-0.07564	-0.37648	-0.2717	0.17072	0.26746	-0.54922	0.22598	-0.50626	0.03092	-0.42034	-0.55674	-0.07774	-0.88666	0.21698	-0.31528	-0.1563	0.0231	0.998936	0.27582	-0.88408	0.07794	-0.83926
0	-0.3126	-0.07284	0.04784	-0.04326	-0.86152	0.00322	0.24602	0.34674	-0.04464	-0.09758	-0.0157	-0.50406	-0.85016	0.05716	0.1043	0.09492	0.61112	-0.88726	-0.17864	-0.027	-0.20704	0.12712	-0.0961	0.04258	0.3894	0.01062	-0.10374	-0.1062	0.03972	-0.66634	-0.8872	0.07462	0.12566	-0.5399	-0.29416	0.876876	0.22614	0.51596	-0.07548	-0.8531
1	-0.12922	0.39372	0.22304	0.06736	-0.25122	0.28342	0.6668	-0.47612	-0.0276	-0.05082	0.02704	-0.06682	-0.21134	0.3018	0.16936	0.29254	0.5672	-0.30126	0.0779	0.2644	-0.19804	-0.28708	0.01424	0.31372	0.38136	-0.11702	-0.10306	-0.04348	0.26568	-0.24452	-0.23398	0.17042	0.42128	-0.22536	-0.1205	0.36032	0.13492	0.32694	-0.14856	-0.24622
0	-0.73382	0.10382	0.31066	-0.10718	-0.84112	0.04062	-0.16108	-0.0711	-0.10106	0.235	-0.4434	-0.60906	-0.89074	0.73284	0.34958	0.0479	0.0022	-0.88278	-0.01416	0.04428	-0.5303	0.38656	0.194	0.00186	0.27056	-0.07552	-0.21648	-0.04648	0.0294	-0.7583	-0.93128	0.73104	0.04432	-0.639	-0.4302	0.03356	0.51844	0.08844	-0.17084	-0.8657
0	-0.5455	0.3561	0.34164	-0.54262	-0.7751	0.34066	0.24482	-0.04094	-0.78652	-0.27602	-0.25888	-0.72308	-0.88554	0.5218	0.68862	0.00918	0.23942	-0.87924	-0.70412	0.35802	-0.61428	0.07842	-0.41838	-0.05206	0.68886	-0.66876	-0.06876	-0.05658	-0.01888	-0.74836	-0.89616	0.13972	0.44756	-0.37166	-0.59146	0.61768	-0.274	0.09042	-0.38684	-0.893
1	-0.55976	0.0279	0.52016	0.21126	-1	0.08544	0.3458	-0.48286	0.08714	0.33124	-0.02286	-0.62074	-0.78844	0.34686	0.1255	-0.06724	0.06584	-0.95162	0.3148	0.0612	0.12378	-0.1728	0.54312	-0.23978	0.34906	0.06948	0.45156	0.28822	-0.1184	-0.75518	-0.77604	0.41996	-0.0331	-0.3927	0.26628	0.49594	0.27688	0.4411	0.54818	-0.78422
0	-0.6613	0.22184	0.36084	0.10996	-0.94538	0.31184	0.24278	-0.24896	-0.06314	0.3095	-0.223	-0.69232	-0.84168	0.04666	0.05644	0.2821	0.36974	-0.9228	0.35292	0.27518	-0.11668	0.4006	0.13686	0.08972	0.32384	0.03974	0.33288	0.45934	0.23434	-0.69316	-0.87424	0.47302	0.14936	-0.58026	-0.16314	0.6768	0.54624	0.62506	0.1943	-0.87408
1	0.43352	0.47226	0.52514	0.4422	0.4633	0.64422	0.85024	0.39046	0.6109	0.59328	0.4051	0.4694	0.41818	0.6527	0.17616	0.4983	0.870686	0.43888	0.32876	0.61264	0.3653	0.49716	0.46442	0.38378	0.54714	0.48886	0.31376	0.27546	0.45418	0.34128	0.44534	0.33082	0.5185	0.4278	0.6981	0.7097	0.65776	0.65708	0.442	0.50782
1	-0.70868	0.18104	0.5787	-0.07522	-0.8313	0.14772	-0.21036	-0.22334	-0.08314	0.48294	-0.11196	-0.63438	-0.85016	0.61606	0.50376	-0.01044	-0.0555	-0.8591	0.29818	0.11566	0.01644	0.11168	0.37474	-0.18988	0.49412	-0.0802	0.4671	0.43204	-0.0502	-0.8267	-0.86236	0.60114	-0.03302	-0.68978	-0.1169	0.59152	0.13986	0.3398	0.3477	-0.78706
1	-0.72752	0.34418	0.27524	-0.09556	-0.85768	0.39506	0.6416	-0.12636	-0.29468	0.27004	-0.23866	-0.54062	-0.84404	0.06332	-0.0452	0.30476	0.67086	-0.93056	-0.38196	0.36762	-0.25484	0.35296	0.2561	0.2065	0.49178	-0.15186	-0.18742	0.17428	0.27396	-0.9052	-0.83282	0.23328	0.25642	-0.64028	-0.06036	0.5041	0.4851	0.34692	0.1116	-0.8159
1	-0.639	-0.01898	0.1244	-0.3343	-0.90076	-0.06906	0.13198	-0.1604	-0.3277	-0.06688	-0.38122	-0.68018	-0.82694	0.47746	-0.1085	-0.13226	0.06496	-0.88274	-0.59092	-0.06464	-0.48066	0.20506	-0.04616	-0.0409	0.20216	-0.41106	-0.4012	-0.28778	-0.14928	-0.69994	-0.86044	-0.1015	0.11514	-0.62986	-0.227	0.4549	0.33602	-0.11728	-0.37088	-0.8407
0	-0.68988	0.39982	-0.14116	-0.53552	-0.85614	0.22694	0.2178	-0.09986	-0.30966	-0.26018	-0.61906	-0.81394	-0.84106	0.1673	0.1121	0.3168	0.05298	-0.8448	-0.6795	0.31302	-0.89068	-0.26954	-0.43286	0.54246	0.6783	-0.48104	-0.62782	-0.08692	0.38248	-0.69732	-0.88266	0.17568	0.49606	-0.62454	-0.70588	0.0609	-0.51812	-0.16964	-0.6984	-0.85038
0	-0.67224	0.49082	0.4191	-0.6262	-0.83174	0.52714	0.41788	-0.05044	-0.25948	-0.05146	-0.12094	-0.79644	-0.89146	0.62558	0.44504	0.1999	0.64866	-0.8578	-0.3148	0.52624	-0.594	0.2413	0.11444	0.12004	0.5608	-0.56858	-0.018	0.06748	0.16622	-0.60338	-0.95264	0.0552	0.53112	-0.73416	-0.37442	0.34838	0.33002	0.2764	-0.35498	-0.87878
1	-0.73174	-0.05236	0.5416	0.09324	-0.86798	-0.1102	0.44248	-0.2773	0.0999	0.4343	0.13004	-0.75442	-0.8181	0.28616	0.24396	-0.19804	0.31112	-0.89408	0.48858	-0.1324	-0.06374	0.35646	0.35108	-0.35966	0.22154	0.09468	0.4356	0.21852	-0.25116	-0.7576	-0.85156	0.61928	-0.2143	-0.62128	0.0005	0.73064	0.41512	0.311	0.33128	-0.80586
0	-0.54452	-0.09948	0.35822	0.03018	-0.89172	-0.04268	0.34322	-0.34194	0.05926	0.39794	-0.02054	-0.83502	-0.8828	0.25492	-0.2455	0.04604	0.42804	-0.95102	-0.11226	-0.06972	0.04788	0.46386	0.43318	-0.12282	0.27648	0.05152	0.24458	0.26466	-0.00596	-0.4569	-0.89824	0.23928	-0.15348	-0.407	-0.10996	0.0113	0.54078	0.4481	0.43478	-0.8863
0	-0.63972	0.50686	0.11026	-0.48814	-0.90158	0.06534	0.35346	0.11968	-0.58304	0.43908	-0.40018	-0.64658	-0.79786	0.69748	0.5222	0.41972	0.44708	-0.86818	-0.55614	0.04692	-0.51042	0.364	0.15194	0.3607	0.67288	-0.44824	-0.19348	0.18658	0.4043	-0.53648	-0.86484	0.18808	-0.06612	-0.60624	-0.60716	0.42916	0.32458	0.35446	-0.1158	-0.8807
1	0.7303	0.66716	0.78268	0.7641	0.883914	0.53428	0.30266	-0.28702	0.75712	0.74742	0.64406	0.884554	0.868826	0.68632	0.70124	0.38476	0.45022	0.89719	0.43336	0.51894	0.47402	0.82032	0.7103	0.24036	0.4665	0.74258	0.6723	0.33308	0.34964	0.76392	0.79646	0.73796	0.39922	0.78276	0.921478	0.64756	0.819798	0.52482	0.57246	0.851306
0	-0.7456	0.2094	0.52284	-0.33944	-0.7911	-0.00712	0.10322	0.46552	-0.21218	0.34086	-0.16734	-0.56382	-0.86124	0.59964	0.4784	-0.13754	0.16628	-0.85976	-0.34026	0.00276	-0.387	0.2969	0.29814	-0.22652	0.45436	-0.42574	0.08156	-0.01632	-0.16102	-0.84916	-0.88338	0.28192	-0.03368	-0.71728	-0.29616	0.65546	0.23992	-0.09652	-0.18708	-0.83562
1	-0.64168	0.35008	0.21536	-0.39562	-0.90302	0.53012	0.7653	0.51328	-0.11216	0.20574	-0.21874	-0.52728	-0.8222	-0.05614	-0.30256	0.43982	0.7542	-0.89142	-0.12848	0.4957	-0.2278	0.40164	0.19604	0.28914	0.40806	-0.45478	-0.0472	0.35892	0.3977	-0.712	-0.85468	0.14594	0.34972	-0.63028	0.10366	0.06478	0.49876	0.60156	-0.01408	-0.79698
1	-0.33462	0.27176	-0.17364	-0.32916	-0.86858	-0.04614	-0.00286	0.05248	-0.44894	-0.15176	-0.54446	-0.73936	-0.89656	0.12296	-0.11552	0.37018	0.21834	-0.93616	-0.52852	-0.02608	-0.2789	0.08248	0.19628	0.43708	0.6591	-0.43256	-0.40672	-0.02754	0.3568	-0.57048	-0.93968	0.18986	0.19938	-0.39726	-0.41838	0.15526	0.01068	0.3488	0.03964	-0.86046
0	-0.66316	0.18956	-0.15336	-0.32982	-0.79024	0.2693	0.861564	-0.17616	-0.31698	-0.05274	-0.28646	-0.49082	-0.82948	0.61194	0.0694	0.33618	0.900224	-0.9226	-0.07872	0.22802	-0.37496	-0.03942	-0.18322	0.34616	0.53824	-0.34576	-0.42072	-0.0558	0.28238	-0.51868	-0.84334	0.19822	0.26772	-0.62914	-0.25972	0.7714	0.13346	0.64208	-0.32432	-0.79288
1	-0.52486	-0.05334	0.0593	-0.06232	-0.8624	0.23738	0.10262	-0.2579	-0.035	-0.10358	-0.32564	-0.7591	-0.87144	-0.001	-0.27054	0.32668	0.31128	-0.92404	-0.62066	0.20912	-0.1796	0.02626	-0.1618	0.1708	0.50302	-0.03134	0.04264	0.36488	0.29306	-0.76774	-0.90456	-0.29608	0.26794	-0.54774	-0.01664	0.4069	0.16348	0.49718	0.0919	-0.8112
1	-0.74418	-0.05674	0.4765	-0.36824	-0.83452	-0.14056	0.12534	-0.37878	-0.22148	0.30438	-0.15976	-0.82224	-0.85836	0.42612	0.4802	-0.2675	-0.07492	-0.89944	0.31594	-0.12594	-0.30042	0.45178	0.40764	-0.34874	0.25246	0.01778	0.12546	-0.03564	-0.2791	-0.70656	-0.82268	0.44756	-0.12922	-0.58536	-0.11894	0.37814	0.58258	-0.31302	0.00206	-0.81496
0	-0.56716	0.0249	0.01466	-0.545	-0.90362	-0.05432	0.48658	-0.2356	-0.5321	0.35914	-0.29112	-0.7896	-0.84398	0.67652	0.32364	0.04574	0.59404	-0.90752	-0.51806	-0.08014	-0.28798	0.48286	0.08938	0.05092	0.10062	-0.48476	-0.44626	-0.20406	0.00366	-0.61182	-0.86958	0.34408	-0.10208	-0.68582	-0.45714	0.89878	0.63268	0.2466	-0.14656	-0.73034
0	-0.57204	-0.54418	-0.31558	-0.4701	-0.8047	-0.19518	0.2188	-0.25304	-0.3933	-0.7084	-0.20244	-0.79946	-0.9309	-0.09242	0.28924	-0.28604	0.20608	-0.87612	0.4445	-0.20826	-0.44082	0.22806	-0.83006	-0.20316	0.31908	-0.33124	-0.48806	-0.51226	-0.32592	-0.52352	-0.8885	0.59992	0.29462	-0.48622	-0.52028	0.900238	-0.24432	-0.02696	-0.50984	-0.86892
1	-0.65658	0.18152	-0.01634	-0.1773	-0.8671	0.42884	-0.20396	-0.13186	-0.21052	-0.1094	-0.72402	-0.80286	-0.94206	-0.2159	-0.39654	0.39378	-0.12086	-0.91818	-0.45952	0.41764	-0.49886	-0.52088	-0.2369	0.31196	0.67162	-0.10478	-0.03808	0.36616	0.4207	-0.69422	-0.90672	-0.0591	0.396	-0.60388	-0.14466	0.19732	-0.23122	0.19942	-0.1008	-0.80696
0	-0.6278	0.12606	-0.0152	-0.09058	-0.8935	0.44858	0.45136	-0.202	-0.3822	-0.21456	-0.31296	-0.827	-0.88058	0.08378	-0.34212	0.33296	0.4417	-0.90768	-0.18984	0.41966	-0.11046	0.04404	0.20082	0.24916	0.41364	-0.41684	-0.19068	0.14486	0.29936	-0.69708	-0.87444	0.0309	0.49148	-0.62804	-0.21088	0.35662	0.1662	0.4484	0.13274	-0.83778
1	-0.68766	0.17438	0.30134	0.02252	-0.92252	0.22916	0.20042	-0.20858	-0.17714	0.06112	-0.2524	-0.83074	-0.86372	-0.29706	0.0265	0.25338	0.27568	-0.94656	-0.55888	0.2115	-0.29102	-0.08782	0.17896	0.11824	0.36848	-0.22608	0.10492	0.28344	0.22312	-0.80252	-0.90048	-0.2706	0.18318	-0.57406	-0.14534	0.63218	0.19486	0.45948	0.13394	-0.86922
1	-0.74656	-0.21174	-0.2708	-0.15806	-0.83074	0.07268	0.18228	-0.18276	-0.43008	0.02896	-0.46534	-0.42996	-0.80836	0.07022	-0.12848	-0.0191	0.04946	-0.89432	-0.30038	0.08966	-0.49386	0.06118	-0.05082	0.06068	0.27618	-0.1556	-0.3917	-0.25496	-0.01486	-0.71304	-0.79212	-0.0861	0.16056	-0.62368	0.17452	0.74686	0.3411	-0.13154	-0.29922	-0.77996
0	-0.56868	0.00978	0.42296	-0.24496	-0.85066	0.0002	0.14726	-0.31984	-0.59948	-0.0732	-0.084	-0.29946	-0.56342	-0.08882	0.51674	-0.26628	-0.1223	-0.5226	-0.49364	0.00602	-0.3531	0.58112	0.0788	-0.32828	0.14776	-0.49796	0.09004	-0.2051	-0.30158	-0.63924	-0.6369	0.10426	0.1094	-0.53924	-0.20396	0.73864	0.56064	-0.00466	-0.1943	-0.62248
0	-0.43734	0.54864	0.15936	-0.38012	-0.79928	0.41522	0.26294	0.03554	-0.33012	0.1105	-0.4828	-0.7739	-0.8838	0.4873	0.37744	0.47662	0.41986	-0.8661	-0.26236	0.4078	-0.3344	0.08218	0.1211	0.43478	0.37912	-0.23294	-0.24584	0.2328	0.48052	-0.72274	-0.86046	0.35352	0.33532	-0.54324	-0.23314	0.1822	0.3091	0.27298	-0.02952	-0.91376
1	-0.73268	-0.10522	0.31656	-0.16216	-0.83922	-0.08954	0.1933	-0.43136	0.03858	0.34868	-0.16574	-0.67838	-0.86132	0.14266	-0.12234	-0.08108	0.2842	-0.86954	0.38758	-0.09126	-0.34144	0.14074	0.34074	-0.2087	-0.02402	0.0147	0.16468	0.16694	-0.1064	-0.21874	-0.88506	0.41628	-0.16976	-0.6468	0.24762	0.37164	0.44704	-0.03928	0.08414	-0.83876
1	-0.69916	-0.13328	0.24002	-0.15268	-0.87198	-0.0635	0.04454	-0.51338	-0.1989	0.22998	-0.02772	-0.28198	-0.82628	0.34048	-0.07216	-0.1073	0.41728	-0.86568	0.49926	-0.08698	-0.18988	-0.01052	0.15698	-0.19468	0.13846	-0.18488	0.0765	-0.0732	-0.15484	-0.56118	-0.803	0.31248	-0.09006	-0.48942	0.33552	0.999914	0.33466	0.23428	0.07234	-0.7602
1	-0.36554	0.39124	0.24622	-0.34444	-0.91204	0.26044	0.4606	-0.07062	-0.32608	0.22638	-0.24358	-0.87676	-0.84202	-0.04792	0.3049	0.39474	0.6476	-0.96992	-0.32682	0.22638	-0.34994	0.00654	0.08074	0.2605	0.48402	-0.25954	0.04204	0.25314	0.3447	-0.38444	-0.90492	0.4686	0.1323	-0.48898	-0.28458	0.44482	0.17558	0.69298	0.05862	-0.92184
1	-0.6362	-0.02432	0.36036	0.07708	-0.90828	0.09646	0.49016	-0.47064	-0.00466	0.33786	-0.0801	-0.59046	-0.77408	0.08932	0.01402	0.08782	0.2829	-0.93372	-0.12378	0.07092	0.0004	0.2112	0.36506	-0.02676	0.2963	0.00012	0.20188	0.06924	0.04086	-0.56866	-0.7863	0.37742	0.03818	-0.51264	0.37166	0.66274	0.4045	0.4316	0.26524	-0.82494
0	-0.34924	-0.23136	-0.15742	0.22176	-0.85636	0.01344	0.35638	-0.1633	-0.09658	-0.23004	-0.34676	-0.64814	-0.85434	0.89774	-0.13152	-0.0503	0.39948	-0.81252	0.445	0.04758	-0.43216	0.52144	-0.19706	-0.0389	-0.11328	-0.19944	-0.28526	-0.15732	-0.04422	-0.84918	-0.88196	0.6434	0.1838	-0.68714	-0.14746	0.99474	0.53794	-0.29604	-0.02102	-0.84352
1	-0.75856	0.93013	0.29556	-0.16006	-0.92576	0.895416	0.31122	0.26118	-0.24992	0.1146	-0.661	-0.82454	-0.8478	0.25042	0.18006	0.948274	0.46476	-0.87418	-0.32804	0.915616	-0.85666	-0.10568	0.05888	0.75762	0.8202	-0.18444	0.10214	0.90173	0.958462	-0.6393	-0.87474	0.43126	0.6882	-0.59488	0.24016	0.28126	-0.16248	0.78908	-0.15132	-0.76642
0	-0.6683	-0.53892	-0.22024	-0.37032	-0.73272	-0.23816	0.59976	-0.32244	-0.22846	-0.45708	-0.35722	-0.5752	-0.83174	-0.6621	-0.546	-0.34608	0.25366	-0.86956	-0.4206	-0.23394	-0.53054	-0.35772	-0.5582	-0.22662	0.3156	-0.35792	-0.5506	-0.56944	-0.3721	-0.67446	-0.78906	-0.1345	0.17804	-0.62736	-0.3553	-0.03346	-0.37168	-0.28352	-0.55718	-0.80088
0	-0.74344	0.57074	0.22056	-0.32226	-0.84628	0.51022	0.2312	0.4235	-0.04264	0.07736	-0.54732	-0.77948	-0.84464	0.43686	0.20212	0.49854	0.3705	-0.88572	-0.74534	0.50728	-0.58494	0.56168	0.2643	0.4581	0.4139	-0.15266	-0.29102	0.20264	0.48594	-0.64866	-0.8983	0.37594	0.45494	-0.66136	-0.18736	0.4821	0.61018	0.43902	-0.22762	-0.95334
0	-0.7287	0.34086	0.47908	-0.26208	-0.93152	0.51148	0.50468	-0.0393	-0.43338	-0.09842	0.04138	-0.78312	-0.9241	0.62644	0.5475	0.04988	0.65548	-0.87584	-0.48258	0.49944	-0.63642	0.28668	-0.02404	-0.09644	0.37532	-0.512	0.26592	0.11762	-0.00996	-0.73536	-0.90154	0.43058	0.49568	-0.58476	0.0427	0.21834	0.43526	0.5677	-0.21934	-0.80108
1	0.60432	0.44154	0.832984	0.824236	0.77724	0.2707	-0.11832	-0.04488	0.68008	0.78532	0.65518	0.865768	0.888158	0.71176	0.72518	0.31564	0.36636	0.77724	0.74366	0.22844	0.79094	0.32314	0.803694	0.10404	0.55302	0.70104	0.83985	0.59146	0.26808	0.79356	0.873132	0.67352	0.04538	0.66086	0.82338	0.71502	0.65632	0.6747	0.808198	0.927962
0	-0.70602	0.13268	0.20238	0.14324	-0.91632	0.32472	0.37786	-0.14042	-0.00476	0.04498	-0.1754	-0.73112	-0.91344	-0.02422	-0.36856	0.19486	0.49782	-0.85712	-0.09556	0.30718	-0.47656	-0.1965	-0.04002	0.08188	0.53422	0.00992	-0.01046	0.15592	0.16086	-0.6655	-0.90426	-0.09844	0.26632	-0.58502	0.0459	0.6502	0.20958	0.29934	-0.13514	-0.86432
0	-0.60298	0.26778	0.18656	-0.17956	-0.88696	0.39478	0.982744	0.17314	-0.1764	0.05248	0.04032	-0.5212	-0.8245	0.32184	0.10924	0.3227	0.900158	-0.9294	0.1215	0.34426	-0.22512	0.39238	-0.06658	0.18168	0.5343	-0.21186	0.1439	0.20092	0.26102	-0.38412	-0.77476	0.17808	0.28696	-0.53016	-0.24734	-0.02076	0.2562	0.77842	-0.0466	-0.79154
1	-0.6697	0.05948	-0.04338	-0.44728	-0.88342	-0.05996	0.01594	0.08272	0.05986	-0.42886	-0.418	-0.78638	-0.8555	0.29406	0.00348	0.27414	0.08304	-0.92224	-0.66474	-0.03448	-0.37554	0.02042	0.04312	0.23066	0.67062	-0.43848	-0.18424	0.04434	0.24626	-0.71866	-0.88388	-0.00736	0.18636	-0.66718	-0.36066	0.40706	-0.11698	0.4356	-0.04394	-0.8741
0	-0.56512	0.45822	0.29646	-0.16214	-0.89054	0.59906	0.61788	-0.23232	-0.0021	0.02076	-0.16174	-0.40378	-0.77542	0.19268	-0.1038	0.54298	0.7408	-0.8223	-0.12874	0.56202	-0.2344	0.15742	0.12362	0.35466	0.56186	-0.1082	0.11562	0.51628	0.49838	-0.4077	-0.81736	-0.00326	0.43988	-0.48022	-0.30542	0.993	0.27098	0.73566	0.06776	-0.75736
1	-0.76238	0.4607	0.1715	-0.05782	-0.8766	0.51002	-0.04618	0.11714	-0.13238	0.08898	-0.67702	-0.69192	-0.90202	0.43258	0.03944	0.49734	0.11506	-0.8774	-0.83604	0.52732	-0.61816	0.14374	0.15062	0.4611	0.62278	-0.25182	-0.3562	0.25872	0.51088	-0.72918	-0.90526	0.0046	0.48124	-0.55184	-0.11882	0.45184	0.29888	0.33508	-0.19902	-0.86454
0	-0.782	0.48116	0.01812	-0.36204	-0.8819	0.56966	0.24862	-0.10174	-0.44452	-0.15578	-0.53874	-0.60664	-0.8969	0.55386	0.10342	0.5198	0.53426	-0.90558	-0.24976	0.58088	-0.64908	0.3456	0.12544	0.55098	0.403	-0.44548	-0.43776	0.14628	0.52594	-0.6481	-0.92144	0.4295	0.61364	-0.70552	-0.57978	0.36348	0.42864	0.28534	-0.40658	-0.8277
1	-0.69666	0.2756	-0.0255	-0.13128	-0.86204	0.56746	0.17406	-0.12928	-0.2841	-0.13952	-0.5793	-0.87364	-0.93996	0.35398	-0.01638	0.60362	0.27658	-0.92368	-0.71532	0.55626	-0.49388	0.43076	-0.01294	0.4884	0.4887	-0.11418	-0.04624	0.46652	0.60564	-0.69092	-0.9216	0.0979	0.60222	-0.75044	-0.3302	0.3272	0.3947	0.47532	-0.0292	-0.85926
1	-0.81262	0.49104	0.3767	-0.18386	-0.88746	0.58354	0.37466	0.16318	-0.05612	0.13558	-0.32196	-0.7757	-0.8162	0.45486	0.25948	0.50882	0.46068	-0.95196	-0.44342	0.56244	-0.57746	-0.02296	0.10366	0.33902	0.77818	0.04022	0.2083	0.59104	0.47864	-0.62366	-0.82984	0.25692	0.4452	-0.61246	-0.00134	0.18616	-0.03808	0.60494	-0.17058	-0.79562
0	-0.81302	0.21086	0.028	-0.77366	-0.70222	-0.00404	0.30246	0.08264	-0.54816	-0.05396	-0.50846	-0.32216	-0.8065	-0.02928	0.00214	0.00394	0.2757	-0.86548	-0.37602	0.03072	-0.49098	0.32436	0.4328	0.24044	0.33966	-0.66538	-0.70594	-0.38332	0.01812	-0.78094	-0.74906	0.32362	0.24494	-0.72574	-0.57936	0.952294	0.3891	-0.28202	-0.39298	-0.78384
1	-0.74536	0.43292	0.21936	-0.17424	-0.89996	0.26984	0.07696	-0.05138	-0.23774	0.09736	-0.58962	-0.8968	-0.88894	0.17098	-0.06286	0.30922	0.0454	-0.91128	-0.78332	0.2816	-0.19272	0.72654	0.4648	0.28498	0.04528	-0.29682	-0.28094	0.12498	0.31666	-0.80592	-0.9163	-0.25128	0.25936	-0.6556	-0.14834	0.21418	0.767	0.16056	0.08744	-0.82906
0	-0.39242	-0.02624	0.24358	-0.31954	-0.71264	-0.00776	0.65064	-0.3854	-0.18306	0.269	-0.23514	-0.60368	-0.8066	0.53168	0.06472	0.02328	0.1677	-0.75252	0.38164	-0.0086	-0.36602	-0.09108	-0.02732	-0.05664	0.345	-0.2993	0.19486	0.0794	0.01696	-0.22792	-0.81932	0.13662	-0.08188	-0.3044	-0.2417	-0.11262	0.18568	-0.1	0.0215	-0.74944
1	-0.88056	0.4195	0.32642	-0.35416	-0.88768	0.14824	-0.02592	-0.29614	-0.23978	0.2778	-0.61476	-0.73862	-0.8512	0.07266	-0.28796	0.28152	-0.08048	-0.91904	-0.52122	0.1482	-0.64654	0.09468	0.23198	0.225	0.48098	-0.25824	-0.19046	0.21168	0.30154	-0.7672	-0.84676	0.02966	0.04994	-0.74756	-0.15488	0.1134	0.24286	0.06526	-0.19724	-0.89274
0	-0.5584	0.23394	0.27522	0.01068	-0.83706	0.13688	0.945326	-0.18094	0.07578	0.36034	0.0021	-0.52078	-0.80442	-0.23666	-0.69516	0.30056	0.78344	-0.86596	0.11796	0.09312	0.15012	0.05026	0.41352	0.10072	0.38754	0.01074	0.211	0.4234	0.23886	-0.6307	-0.81272	0.01284	-0.05654	-0.715	0.13502	0.999826	0.43518	0.78562	0.38536	-0.75624
1	-0.73046	0.41502	-0.07082	-0.41022	-0.9628	0.53468	0.17728	0.13824	-0.58398	-0.05014	-0.52774	-0.74858	-0.86592	0.45974	-0.01994	0.54344	0.39452	-0.93034	-0.27608	0.52244	-0.6873	0.0712	0.23704	0.4683	0.56008	-0.53972	-0.18194	0.30628	0.53536	-0.55422	-0.92172	0.30482	0.43972	-0.6971	-0.25472	0.3658	0.35248	0.44746	0.01668	-0.93216
1	-0.5234	0.10744	0.05928	-0.40684	-0.8829	-0.16086	0.09076	-0.28018	-0.38416	-0.1015	-0.41864	-0.75134	-0.88154	0.37174	0.19498	0.10304	0.18036	-0.90428	-0.47368	-0.1429	-0.3718	0.32704	0.10802	0.10812	0.4719	-0.40948	-0.2694	-0.0996	0.08438	-0.69088	-0.92618	0.3576	0.01876	-0.51116	-0.2568	0.51714	0.17948	0.10736	-0.00088	-0.8666
1	-0.68012	0.16836	-0.06336	-0.28252	-0.88524	-0.01244	0.38724	0.3308	-0.32618	0.29106	-0.27214	-0.83768	-0.89194	-0.47898	-0.1012	0.498	0.61432	-0.8862	-0.6252	-0.05136	-0.24334	0.35752	-0.14406	0.33654	0.26296	-0.31118	-0.08486	0.3834	0.4479	-0.60928	-0.91338	-0.27756	-0.10766	-0.5889	-0.1243	0.3736	0.52078	0.814958	-0.06302	-0.81726
0	-0.70182	0.26322	0.36936	-0.11104	-0.84422	-0.03174	0.0499	-0.18038	-0.18098	0.32894	-0.39462	-0.65828	-0.84292	0.3588	0.10418	0.07926	0.17864	-0.86124	0.00222	-0.0327	-0.03906	0.23232	0.44686	0.02328	0.34966	-0.08864	-0.1409	0.03004	0.07266	-0.74378	-0.90506	0.44404	-0.09764	-0.67866	0.04256	0.809394	0.44282	-0.03538	0.27116	-0.84112
0	-0.59822	0.36174	-0.11938	-0.20888	-0.9071	0.52296	0.5264	0.01534	-0.53504	0.0424	-0.42772	-0.79864	-0.87568	0.59158	-0.04006	0.48884	0.52006	-0.93198	-0.32072	0.50762	0.0042	-0.04406	0.44716	0.4101	0.56356	-0.52208	-0.32294	0.25876	0.471	-0.67908	-0.87062	0.10676	0.37222	-0.48852	-0.4719	0.59116	0.1882	0.4344	0.3572	-0.85386
1	-0.64998	0.17838	0.4608	-0.0236	-0.8794	0.2136	0.69812	0.14822	-0.08532	0.31612	0.04482	-0.47452	-0.7714	-0.07584	0.23448	0.1031	0.63876	-0.89594	-0.13178	0.17946	-0.1134	-0.07798	0.22926	-0.0798	0.4692	-0.08754	0.32518	0.45902	0.04974	-0.74946	-0.79186	0.14962	0.08318	-0.70122	0.0412	0.75004	0.27158	0.48256	0.15842	-0.78882
0	-0.69694	0.0061	0.0777	-0.14912	-0.91924	0.32026	-0.09124	-0.2151	-0.26846	0.03944	-0.26222	-0.53396	-0.8759	0.52756	-0.16328	0.06078	0.08992	-0.85632	-0.11036	0.3059	-0.04432	0.32804	0.417	0.03222	0.43848	-0.23158	-0.16792	-0.13266	0.02098	-0.7507	-0.75354	0.33312	0.25166	-0.66792	0.00178	0.39644	0.4467	0.35736	0.44664	-0.85876
0	-0.6692	0.20716	0.11278	-0.16562	-0.87926	0.18082	0.29362	-0.18178	-0.43754	0.01286	-0.44872	-0.68764	-0.87752	0.23518	0.0937	0.16974	0.32868	-0.90422	-0.42756	0.1719	-0.40548	0.1953	-0.04224	0.18186	0.38228	-0.40502	-0.33836	-0.0653	0.1626	-0.6947	-0.88724	-0.09638	0.18386	-0.48518	-0.26604	0.63862	0.33642	0.03748	-0.2634	-0.89248
0	-0.85722	0.37626	-0.24476	-0.32732	-0.808	0.32168	0.22272	-0.02322	-0.3915	-0.04024	-0.69636	-0.67746	-0.8073	-0.5636	-0.41334	0.38626	0.08816	-0.82934	-0.58474	0.36824	-0.70212	0.17082	-0.07212	0.572	0.63794	-0.3504	-0.75794	0.0026	0.45724	-0.76308	-0.81176	-0.49134	0.41736	-0.80206	-0.42954	0.3963	0.13068	-0.11716	-0.44474	-0.80144
1	-0.5107	0.1197	0.3307	-0.33052	-0.90138	0.08384	0.49594	-0.14194	-0.24184	0.1981	-0.11932	-0.57528	-0.81894	0.32132	0.169	0.0919	0.46498	-0.8548	-0.00488	0.05782	-0.18548	0.31284	0.05802	-0.03414	0.3267	-0.19716	0.1092	0.14528	0.0479	-0.60124	-0.86136	0.3081	0.02612	-0.55912	-0.287	0.43026	0.34612	0.35578	0.00758	-0.84112
0	-0.5967	-0.01484	0.21942	-0.42652	-0.8831	-0.12634	0.14926	-0.53298	-0.65782	0.18716	0.06644	-0.6114	-0.87898	0.30286	0.13034	-0.18796	0.38768	-0.8717	0.68388	-0.15002	-0.02446	0.1218	0.20634	-0.25034	0.1707	-0.63706	0.08766	-0.22908	-0.24198	-0.49346	-0.87064	0.37984	-0.15948	-0.422	0.08768	0.999932	0.2806	0.2997	0.1172	-0.73712
0	-0.68882	0.2973	0.4214	-0.15368	-0.864	-0.05652	0.1031	0.19686	-0.29812	0.38936	-0.33194	-0.76236	-0.90978	0.39216	-0.05796	0.0869	0.16956	-0.90268	0.07524	-0.06448	-0.44214	0.18366	0.07778	0.01774	0.41084	-0.03726	-0.04096	0.0387	0.07066	-0.79496	-0.88584	0.26878	-0.13842	-0.57226	-0.19302	0.48458	0.21772	0.06132	-0.17802	-0.9021
1	-0.63228	0.03568	0.26502	-0.10622	-0.88954	0.12624	0.79796	-0.29952	-0.12538	0.23352	-0.02796	-0.55068	-0.8043	0.36256	0.11274	0.16008	0.5829	-0.9562	0.02068	0.09088	0.04594	-0.03024	0.31772	-0.03544	0.32064	-0.03056	0.26542	0.41708	0.10416	-0.78282	-0.80198	-0.05268	-0.01066	-0.5809	0.01994	0.23568	0.42598	0.58794	0.44948	-0.74234
0	-0.4323	-0.0168	0.02178	-0.2899	-0.90862	0.11398	0.40524	-0.11526	-0.33086	-0.075	-0.1606	-0.78176	-0.89478	-0.14746	0.14672	0.2203	0.55538	-0.90786	-0.36186	0.08252	-0.16596	-0.07886	-0.17986	0.07018	0.5539	-0.3113	0.0233	0.21286	0.16542	-0.58514	-0.8868	-0.04324	0.11042	-0.56166	-0.4014	0.4444	-0.18424	0.63382	-0.00504	-0.78588
0	-0.74674	0.60572	0.20906	-0.3536	-0.89784	0.88067	0.5046	0.03452	-0.30048	-0.15558	-0.45456	-0.84978	-0.85042	0.25742	0.12528	0.60032	0.58636	-0.84528	-0.29178	0.864872	-0.48004	0.16098	-0.00228	0.49342	0.73966	-0.39384	-0.23396	0.38644	0.58442	-0.79428	-0.9002	0.40062	0.839652	-0.69162	-0.18868	0.15596	-0.00768	0.5263	-0.23206	-0.82698
0	-0.83904	0.37668	-0.0027	-0.15064	-0.83358	0.23632	0.20746	-0.12178	-0.21054	0.02766	-0.615	-0.56542	-0.88158	0.40938	0.10184	0.35648	0.28804	-0.84532	-0.4713	0.26912	-0.46198	0.22782	0.48652	0.46794	0.66202	-0.07052	-0.63396	0.0245	0.40588	-0.70378	-0.88624	0.31986	0.33502	-0.7595	-0.38688	0.69874	0.07096	-0.09154	-0.00692	-0.81968
1	-0.39336	0.01142	0.1419	0.0833	-0.88592	0.25458	0.49026	-0.2601	0.08698	0.08058	-0.24912	-0.59856	-0.8025	-0.00376	-0.07058	0.23312	0.2902	-0.92198	-0.3437	0.24234	-0.32978	0.1663	0.26652	0.14528	0.5219	0.1634	0.01648	0.1306	0.2062	-0.62994	-0.82842	0.40826	0.286	-0.5383	0.2757	0.37992	0.30842	0.30032	0.20092	-0.8419
0	-0.55808	0.25406	0.14928	-0.30374	-0.8624	0.33902	0.2401	-0.03516	-0.05692	0.16812	-0.37752	-0.82578	-0.87358	-0.14246	0.28882	0.36122	0.33804	-0.90182	-0.38996	0.33162	-0.66512	0.0595	-0.28614	0.23446	0.56978	-0.18548	-0.0384	0.30492	0.3369	-0.5723	-0.90922	0.09096	0.25308	-0.55502	-0.3661	0.27628	0.21664	0.40402	-0.22268	-0.9086
1	-0.46518	0.20878	0.2402	-0.01688	-0.88876	0.71812	0.58202	-0.13466	-0.12332	-0.27562	-0.19882	-0.5089	-0.82156	0.06112	0.1228	0.37458	0.5182	-0.9605	0.15268	0.67632	-0.35908	0.29624	-0.2111	0.17812	0.2666	-0.13492	0.12844	0.4779	0.32346	-0.7723	-0.82548	0.3259	0.72714	-0.53822	-0.3249	0.996848	0.48986	0.72512	-0.03362	-0.77694
1	-0.7366	0.65368	0.29172	-0.17708	-0.88146	0.57244	0.19196	0.31358	-0.19414	0.36196	-0.50626	-0.77102	-0.87624	0.3277	0.10844	0.61588	0.3983	-0.9137	-0.16436	0.54694	-0.50434	0.23356	0.48258	0.463	0.43802	-0.21492	-0.02674	0.5351	0.60108	-0.78678	-0.9194	0.42958	0.32544	-0.6957	0.00606	-0.86642	0.57734	0.596	0.1265	-0.916
1	-0.7903	0.43354	-0.06816	0.07662	-0.89204	0.38232	0.17186	0.4333	-0.47814	0.02176	-0.7226	-0.67822	-0.92068	0.27306	-0.23702	0.45666	0.22276	-0.95146	-0.57112	0.56276	-0.71076	-0.0037	0.04246	0.52222	0.878042	-0.18406	-0.54106	0.21	0.53672	-0.80006	-0.93636	0.19672	0.5632	-0.72948	-0.44192	0.851712	-0.32688	-0.09276	-0.2506	-0.8543
0	-0.66252	0.19134	0.14806	0.08204	-0.90794	0.2546	0.44294	-0.01122	-0.13368	0.13446	-0.25526	-0.89464	-0.77176	-0.03644	-0.30038	0.34756	0.35696	-0.8531	0.04412	0.2359	-0.24138	0.3571	0.1335	0.15612	0.33682	-0.03294	0.21966	0.56638	0.31664	-0.65384	-0.87716	0.15174	0.10914	-0.69608	-0.00338	0.91889	0.5347	0.45472	0.29196	-0.81584
1	0.6785	0.55712	0.90775	0.832292	0.847926	0.60562	0.09306	-0.21656	0.835662	0.7622	0.914072	0.60886	0.934266	0.56096	0.7034	0.45326	0.70392	0.7855	0.801438	0.5561	0.73682	0.49414	0.79134	0.26842	0.41802	0.805606	0.84332	0.44928	0.40326	0.817378	0.84475	0.848408	0.36788	0.77932	0.29166	0.995488	0.6436	0.74546	0.74682	0.87165
0	-0.37112	-0.49686	-0.58074	-0.46628	-0.81692	-0.12916	0.27666	-0.39958	-0.44734	-0.75862	-0.20706	-0.83268	-0.9088	0.36692	0.16322	-0.13816	0.40102	-0.8498	-0.38656	-0.13562	-0.30902	0.15618	-0.88224	-0.06176	0.34942	-0.49944	-0.41486	-0.3933	-0.16854	-0.54198	-0.94184	0.0229	0.32856	-0.39068	-0.52304	0.823952	-0.39338	-0.05188	-0.3654	-0.88278
1	-0.69122	0.47392	0.0835	-0.38412	-0.92306	0.55984	0.28838	0.00584	-0.25284	0.19844	-0.34914	-0.31728	-0.77798	0.6779	-0.41356	0.5391	0.6909	-0.92012	-0.3986	0.53424	-0.34442	0.20016	0.14406	0.4792	0.50796	-0.49682	-0.2975	0.25294	0.52268	-0.51812	-0.83846	0.17836	0.40102	-0.61272	-0.39102	0.60862	0.32424	0.44918	-0.0293	-0.77628
1	-0.63084	-0.08706	-0.039	-0.20118	-0.81244	0.04066	0.06544	-0.20476	-0.42836	0.03268	-0.33402	-0.495	-0.85852	0.1544	-0.00416	0.06964	0.27176	-0.85666	0.05826	0.02662	-0.33498	0.33678	-0.0449	0.03172	0.19456	-0.3074	-0.19318	-0.07432	0.04356	-0.59264	-0.84426	0.28518	0.0718	-0.61234	-0.16314	0.60622	0.48824	0.12812	-0.0631	-0.8661
1	-0.76262	0.3378	0.43996	-0.20938	-0.86014	0.36722	-0.01332	-0.2444	-0.12344	0.13032	-0.31836	-0.39834	-0.85662	0.22234	0.29086	0.22172	0.32008	-0.79094	-0.49662	0.38912	-0.3965	0.11076	0.3001	0.1289	0.41152	-0.24758	-0.0556	0.21952	0.21894	-0.79072	-0.876	0.31228	0.33536	-0.63782	-0.68744	0.74832	0.40506	0.07834	0.06234	-0.8479
1	-0.76378	0.402	0.3402	-0.08488	-0.85836	0.4253	0.72292	-0.13078	-0.2937	0.33454	-0.22976	-0.55994	-0.84908	0.0695	-0.01828	0.31162	0.71888	-0.9339	-0.35536	0.39714	-0.265	0.365	0.3205	0.21226	0.49262	-0.14396	-0.18872	0.17652	0.27956	-0.93236	-0.83648	0.27046	0.24476	-0.65034	-0.0458	0.48752	0.52542	0.35514	0.1209	-0.8106
1	-0.58984	0.32538	0.35498	-0.24136	-0.85608	0.3472	0.53888	-0.22214	-0.16016	0.0769	-0.25556	-0.71364	-0.85526	0.14892	0.16528	0.1892	0.47496	-0.91316	-0.28872	0.33472	-0.47082	-0.16074	0.01822	0.10138	0.45466	-0.12214	-0.07654	0.11128	0.16354	-0.66512	-0.82106	0.23148	0.31952	-0.66978	-0.39112	0.50904	0.1101	0.22116	-0.14714	-0.82382
1	-0.5807	-0.2587	-0.09432	-0.4319	-0.8581	-0.16454	0.29564	-0.445	-0.52824	-0.10492	-0.08056	-0.291	-0.81752	0.26294	-0.03846	-0.23706	0.61566	-0.92046	0.3646	-0.1904	-0.1999	0.00712	-0.04612	-0.1987	0.18752	-0.5451	-0.33698	-0.45586	-0.29424	-0.58734	-0.8228	0.2318	-0.04954	-0.50372	0.35466	0.938806	0.38882	0.29558	-0.21008	-0.80036
1	-0.67284	0.04444	0.05084	-0.13466	-0.88542	0.13118	0.24494	-0.29644	-0.28928	-0.01738	-0.238	-0.43102	-0.81866	-0.0959	-0.35616	0.10266	0.37142	-0.85192	0.0461	0.11306	-0.32038	-0.33016	-0.0747	0.07092	0.3663	-0.25218	-0.2221	-0.0705	0.0733	-0.3065	-0.81334	-0.04734	0.17322	-0.64958	-0.1305	0.7947	0.07146	0.18242	-0.1588	-0.77392
1	-0.84104	0.20996	0.34426	-0.09478	-0.79124	-0.00838	0.22016	0.11504	-0.2936	0.1185	-0.32132	-0.8093	-0.83104	0.2647	0.03008	0.03068	0.16756	-0.90154	-0.46926	0.02106	-0.41646	-0.08636	0.2967	-0.0007	0.51252	-0.25082	-0.25392	-0.04884	0.02372	-0.77304	-0.8836	0.10682	0.0896	-0.7962	-0.0656	0.59042	0.08696	-0.05318	-0.19046	-0.8775
0	-0.35846	0.2817	0.39116	-0.04176	-0.78404	-0.03562	-0.53734	-0.59084	-0.0413	0.42468	-0.78302	-0.81144	-0.88764	0.54088	0.17014	-0.0246	-0.65156	-0.89288	-0.44618	-0.00572	-0.6969	0.27086	0.13182	0.06644	0.35844	0.1891	-0.21754	-0.13192	0.04734	-0.602	-0.89524	0.172	-0.00772	-0.82618	0.11678	0.62188	0.42232	-0.42246	-0.498	-0.8646
1	-0.75892	0.16522	0.319	-0.1112	-0.89382	0.00486	0.36626	-0.2516	-0.1457	0.224	-0.4693	-0.52532	-0.78948	0.11902	-0.15568	-0.0728	-0.02184	-0.9238	-0.51934	0.04306	-0.50298	-0.06248	0.3175	-0.01318	0.23738	-0.14732	-0.363	-0.21474	-0.05686	-0.7799	-0.80486	-0.04194	0.08526	-0.75184	-0.22208	0.57482	0.29676	-0.33586	-0.14458	-0.79996
1	-0.71352	0.554	0.14244	-0.3757	-0.91732	0.6046	0.29558	0.05524	-0.25668	0.20416	-0.41258	-0.44216	-0.8021	0.58298	-0.2821	0.61246	0.62528	-0.92498	-0.48516	0.57886	-0.39822	0.18454	0.19144	0.51418	0.57292	-0.43176	-0.17674	0.40438	0.59648	-0.56666	-0.8446	0.149	0.42484	-0.5855	-0.37864	0.49188	0.27684	0.54786	0.00846	-0.78416
0	-0.80996	0.4938	0.44648	-0.44538	-0.90258	0.69574	0.19272	0.21982	-0.1712	0.19356	-0.28372	-0.65872	-0.91328	0.11214	0.46464	0.4253	0.53312	-0.93394	-0.26288	0.68884	-0.48902	0.59512	0.3553	0.26154	0.41958	-0.38954	0.01388	0.42156	0.39062	-0.81734	-0.94522	0.51538	0.57968	-0.84462	-0.37384	0.01232	0.6382	0.54256	-0.15474	-0.88102
0	-0.83292	0.44366	0.18776	0.06494	-0.8881	0.50458	0.10116	-0.02024	0.01106	0.23362	-0.45112	-0.6536	-0.87284	0.19002	-0.32408	0.54228	0.26868	-0.88844	-0.94218	0.50848	-0.74888	-0.04572	0.13088	0.47048	0.75296	0.09688	-0.17772	0.3374	0.54846	-0.89522	-0.85348	-0.0876	0.42828	-0.80604	-0.2371	0.47048	0.23016	0.37272	-0.26972	-0.97358
1	-0.6873	0.06418	0.2919	-0.36214	-0.83782	-0.0371	0.36452	-0.205	0.01186	0.22466	-0.39314	-0.50076	-0.7608	-0.02886	0.04604	-0.0871	0.08992	-0.85556	-0.54624	-0.0137	-0.7301	0.37242	0.13632	-0.08952	0.20684	0.01646	-0.21312	-0.16082	-0.08598	-0.76654	-0.7604	0.11996	0.00912	-0.71234	-0.22084	0.90829	0.45804	-0.25892	-0.28838	-0.76626
1	-0.61062	0.029	0.0984	0.05672	-0.8859	0.1968	0.50534	-0.16316	-0.04522	0.0873	-0.34376	-0.66262	-0.7987	0.09294	-0.1447	0.1486	0.20302	-0.8966	-0.45862	0.19424	-0.45986	0.10148	0.12712	0.14748	0.44898	0.0289	-0.31434	-0.08374	0.12894	-0.67654	-0.81312	0.23456	0.2651	-0.47698	-0.15922	0.41096	0.27676	0.15092	-0.0438	-0.7968
0	-0.20354	-0.34238	0.32774	0.25518	-0.90012	-0.04804	0.26	-0.34166	0.33932	0.25616	0.10138	-0.74034	-0.8019	-0.16502	0.04944	-0.0822	0.33978	-0.89266	0.37498	-0.0777	0.24418	0.48032	0.43226	-0.25394	0.18326	0.49992	0.52014	0.25172	-0.13762	-0.31974	-0.85858	0.21304	-0.07456	-0.37514	0.04546	0.45816	0.69538	0.432	0.56076	-0.89674
1	-0.72156	0.19886	0.20424	-0.26398	-0.8682	0.3138	0.44204	0.43814	-0.16498	0.23538	-0.23344	-0.37768	-0.82736	0.0562	-0.14	0.1579	0.60972	-0.89758	-0.44302	0.29346	-0.44374	0.00508	0.18936	0.09356	0.4875	-0.20504	-0.24022	0.0212	0.11992	-0.80972	-0.83594	0.2425	0.23862	-0.70226	-0.10236	0.975588	0.23622	0.3196	-0.23106	-0.81354
0	-0.63496	-0.33058	-0.12482	-0.14272	-0.8174	-0.1288	-0.2526	0.209	-0.34526	0.2369	-0.4353	-0.29216	-0.88002	-0.35564	0.04364	-0.4118	-0.10654	-0.87502	-0.59894	-0.06514	-0.7608	-0.05866	0.16004	-0.09858	0.4827	-0.06494	-0.73472	-0.7282	-0.40094	-0.63398	-0.83164	-0.19026	0.07286	-0.5805	-0.32024	0.3128	0.1001	-0.64288	-0.41716	-0.87732
0	-0.46468	-0.04362	-0.15002	-0.6155	-0.8636	-0.02294	0.5261	-0.27744	-0.7815	-0.2523	-0.31812	-0.45414	-0.81292	0.321	0.27448	-0.10058	0.3207	-0.7668	-0.4269	-0.02466	-0.4644	-0.02984	-0.41884	-0.014	0.2141	-0.59358	-0.3202	-0.3692	-0.12394	-0.52628	-0.80398	0.43988	0.1887	-0.582	-0.75258	0.66604	-0.34744	-0.08724	-0.40346	-0.76606
0	-0.63598	-0.10616	-0.2887	-0.39716	-0.87528	0.05522	0.47678	-0.13672	-0.38924	-0.08464	-0.33964	-0.7974	-0.82158	0.3932	-0.42702	0.06862	0.53866	-0.88992	-0.56878	0.044	-0.27822	0.14146	-0.02138	0.12666	0.37478	-0.5132	-0.46654	-0.22812	0.04464	-0.53946	-0.86744	-0.01	0.09784	-0.33948	-0.38164	0.21998	0.338	0.05724	-0.12914	-0.85114
0	-0.44168	-0.0656	-0.04492	-0.50672	-0.84646	-0.09906	0.12964	0.0497	-0.49472	-0.11856	-0.42646	-0.36158	-0.80896	-0.01824	0.01924	-0.16904	0.04268	-0.84226	-0.65204	-0.09108	-0.6589	0.0357	-0.4309	0.00248	0.16978	-0.49918	-0.44412	-0.49464	-0.18708	-0.50634	-0.8127	-0.42802	0.15006	-0.25388	-0.49968	0.962308	-0.0696	-0.16632	-0.54296	-0.83278
1	-0.6811	0.568	0.5138	-0.1724	-0.9589	0.07606	-0.30206	-0.20568	-0.33008	0.5694	-0.58028	-0.78918	-0.85654	0.42278	0.20402	0.20694	-0.24446	-0.813	-0.52096	0.08302	-0.54896	0.43806	0.68068	0.0923	0.36174	-0.29684	0.11198	0.31596	0.2097	-0.95988	-0.90878	0.19872	-0.05818	-0.7951	-0.02716	0.12598	0.59734	0.1742	0.1232	-0.86776
0	-0.35136	-0.14902	0.00022	0.00714	-0.85872	0.16286	0.08366	-0.31412	-0.14484	-0.1293	-0.30388	-0.66472	-0.87004	0.25752	-0.6446	0.01022	0.16268	-0.90118	-0.479	0.14678	-0.26428	0.10722	0.0867	0.01058	0.42808	-0.38	-0.37956	-0.20854	-0.02784	-0.7563	-0.78634	-0.0147	0.1718	-0.66072	-0.07436	0.00396	0.37936	0.24614	0.04858	-0.87124
0	-0.61252	-0.28176	-0.12174	0.02686	-0.86376	0.01202	-0.19058	-0.2726	-0.25458	0.10622	-0.4487	-0.4966	-0.8837	0.37768	-0.72138	-0.24052	-0.2509	-0.87444	0.00768	-0.0062	-0.10058	0.41628	0.26078	-0.14318	0.27812	-0.01782	-0.49622	-0.45236	-0.25422	-0.8237	-0.77186	0.13816	-0.01878	-0.588	-0.1148	0.74056	0.53352	-0.21946	0.29242	-0.85058
0	-0.6397	0.43826	0.49588	-0.39298	-0.84972	0.32058	0.28856	-0.0419	-0.41334	0.39756	-0.17678	-0.8003	-0.85784	0.73062	0.37466	0.2718	0.31338	-0.95276	-0.45016	0.29674	-0.47158	0.1858	0.30094	0.141	0.64452	-0.34946	0.08994	0.22636	0.23256	-0.6576	-0.8593	0.72302	0.16084	-0.58568	-0.12466	0.1627	0.14638	0.49576	0.0797	-0.9623
1	-0.62794	-0.50278	0.18262	-0.1069	-0.73356	-0.23304	0.34508	-0.01858	-0.0292	-0.08332	-0.05844	-0.74726	-0.86504	0.20512	-0.02976	-0.3494	0.35864	-0.8409	0.05256	-0.22946	-0.36018	0.04186	-0.16094	-0.4479	0.41888	-0.07694	-0.02944	-0.07776	-0.3832	-0.66378	-0.90398	0.3359	-0.09276	-0.73474	-0.11304	0.39338	0.0697	-0.18856	-0.10664	-0.86666
1	-0.40668	-0.08818	0.26502	-0.2658	-0.88036	-0.04974	0.2699	-0.13568	-0.31042	0.33168	0.1027	-0.63036	-0.81752	0.32328	0.5077	-0.02292	0.39092	-0.80248	-0.16226	-0.08444	0.17894	0.4413	0.22136	-0.16666	0.29216	-0.2708	0.22458	0.08476	-0.08288	-0.61108	-0.80124	0.51994	-0.1219	-0.58054	-0.03308	0.61768	0.56178	0.5879	0.33924	-0.63218
0	-0.70474	0.10488	0.2443	-0.4724	-0.8581	0.04906	0.3842	-0.20388	-0.1747	0.23696	-0.13572	-0.7903	-0.8721	0.17002	0.15176	0.20388	0.58882	-0.99656	-0.23374	0.01592	-0.09002	0.22388	0.28222	0.04668	0.48952	-0.1266	0.05924	0.22772	0.14754	-0.7512	-0.94066	0.24876	-0.0298	-0.58752	-0.40746	0.2452	0.2418	0.63986	0.11918	-0.87402
0	-0.72268	0.60054	0.54554	-0.07228	-0.89724	0.40862	0.7189	0.29472	-0.11364	0.4777	-0.0903	-0.5943	-0.77476	0.42074	0.368	0.42166	0.5832	-0.87166	0.1325	0.36868	-0.01376	0.56014	0.41366	0.1895	0.16792	0.00114	0.43442	0.69436	0.36766	-0.76142	-0.7866	0.67356	0.16142	-0.54056	0.15174	0.51466	0.6529	0.802628	0.38536	-0.75862
0	-0.60466	0.16844	-0.08186	-0.33522	-0.88008	0.09882	0.41752	0.29068	-0.26198	-0.00214	-0.56496	-0.8076	-0.87052	0.17394	0.08092	0.1811	0.21824	-0.84566	-0.57844	0.12712	-0.68902	0.17754	-0.40786	0.3718	0.55238	-0.34706	-0.54102	-0.18898	0.2201	-0.5373	-0.86964	-0.2058	0.2488	-0.6321	-0.49052	0.948224	0.03894	-0.2268	-0.4602	-0.81002
0	-0.71326	-0.03092	0.53884	0.37956	-0.89524	-0.32792	-0.02068	-0.37012	0.14632	0.5328	-0.10632	-0.55544	-0.87598	-0.0555	0.15488	-0.29354	0.10826	-0.8734	0.49536	-0.33968	0.06272	0.06874	0.46318	-0.38284	0.26708	0.30422	0.16414	-0.1153	-0.32814	-0.34178	-0.89332	0.56022	-0.39636	-0.4729	0.61316	0.99996	0.47254	-0.09532	0.29854	-0.74658
1	-0.74456	0.49448	0.26396	-0.39646	-0.87428	0.59038	0.27978	0.03384	-0.28628	0.27754	-0.45894	-0.8396	-0.88728	0.27932	0.09474	0.40908	0.2557	-0.65866	-0.34526	0.6189	-0.44722	-0.26156	0.41624	0.3491	0.889156	-0.1765	-0.26858	0.23078	0.41148	-0.78394	-0.86912	0.44716	0.46302	-0.35632	-0.3707	0.66268	-0.0717	0.24256	-0.039	-0.80752
0	-0.58914	0.47446	0.59352	-0.32962	-0.89668	0.20244	0.19056	-0.03298	-0.27314	0.50694	-0.22694	-0.84598	-0.9422	0.23626	0.46454	0.14948	0.21386	-0.91812	0.02892	0.17394	-0.14976	0.4532	0.4286	-0.03804	0.2977	-0.22834	0.4681	0.47058	0.10896	-0.67908	-0.90078	0.49792	-0.01834	-0.73542	-0.5875	0.5902	0.67578	0.4155	0.376	-0.85608
0	-0.76378	0.03812	0.18098	-0.01692	-0.84168	0.2032	0.21996	-0.19702	-0.04012	-0.12224	-0.38734	-0.70884	-0.95792	0.55436	0.0781	0.13708	0.24568	-0.92372	-0.52798	0.22622	-0.77274	0.12172	-0.0836	0.07776	0.69154	-0.1827	-0.23382	0.06332	0.12946	-0.78156	-0.92922	0.4341	0.32756	-0.72116	-0.22022	0.3367	0.10878	0.02128	-0.46782	-0.90926
1	-0.40524	0.14096	-0.04132	-0.20626	-0.85962	0.0691	0.15878	0.07334	-0.3594	-0.08686	-0.31044	-0.69134	-0.85042	0.00422	0.00472	0.34964	0.43534	-0.92032	-0.45554	0.06088	-0.14298	-0.14832	0.18246	0.28102	0.49866	-0.36836	-0.16652	0.17616	0.3106	-0.60798	-0.90948	-0.04362	0.16662	-0.53282	-0.13664	0.17768	0.13828	0.6302	0.1294	-0.8473
0	-0.44398	0.2784	-0.44064	-0.34032	-0.77526	0.36806	0.22512	0.21772	-0.3765	-0.48842	-0.57698	-0.89336	-0.89082	0.26984	-0.15288	0.36574	0.305	-0.85408	-0.71516	0.38858	-0.69468	-0.13268	-0.53028	0.58338	0.59954	-0.3435	-0.60948	-0.11142	0.38716	-0.53418	-0.94536	-0.0128	0.7206	-0.2531	-0.39812	-0.01042	-0.42812	0.05918	-0.51624	-0.89978
0	-0.56136	0.24702	0.34502	-0.09922	-0.89624	0.57824	0.42546	-0.1334	-0.1808	0.01526	-0.18954	-0.62832	-0.89874	0.04496	-0.11434	0.28682	0.60252	-0.87342	-0.16162	0.55392	-0.03866	0.0213	0.30968	0.09632	0.43186	-0.12538	0.1984	0.46306	0.24142	-0.6487	-0.87604	-0.24638	0.43488	-0.5456	-0.10768	0.78484	0.42178	0.52288	0.36228	-0.86668
0	-0.43242	0.60072	0.33812	-0.08364	-0.89114	0.43554	-0.16842	0.06276	0.06194	0.26548	-0.63246	-0.7009	-0.83742	0.54942	0.10594	0.43254	-0.08362	-0.91364	-0.16442	0.42684	-0.65566	0.26112	0.13962	0.40128	0.5498	-0.01792	-0.14706	0.28508	0.47338	-0.7744	-0.82262	0.23178	0.30338	-0.6649	-0.0678	0.38702	0.47232	0.13296	-0.06244	-0.80688
0	-0.66108	0.0623	-0.03696	-0.60418	-0.8304	0.03892	0.13648	-0.02	-0.4179	-0.02106	-0.28074	-0.40954	-0.80566	0.44166	0.01688	0.11504	0.51392	-0.83046	-0.5744	0.0288	-0.18054	0.18854	0.23862	0.11664	0.301	-0.26632	-0.27572	-0.14482	0.0787	-0.65958	-0.80688	-0.17274	0.09928	-0.44102	-0.25048	0.50036	0.40814	0.25054	-0.03138	-0.81918
1	-0.79238	0.2719	0.50864	-0.31368	-0.84564	0.06234	0.33302	-0.2808	-0.20262	0.40626	-0.05004	-0.72042	-0.85536	0.21486	0.34742	-0.05574	0.30602	-0.91808	0.57742	0.04398	-0.39332	0.13388	0.25806	-0.1763	0.08164	-0.1761	0.18088	0.08924	-0.09436	-0.81374	-0.87416	0.73312	-0.04464	-0.57626	-0.20998	0.992816	0.47518	0.15328	0.0014	-0.79948
1	-0.4478	0.16798	0.14774	-0.22794	-0.89238	-0.2082	0.2494	0.1004	0.0446	0.20184	-0.34192	-0.79308	-0.85816	0.69936	0.08436	0.279	0.3834	-0.89188	-0.62304	-0.2	-0.45146	0.01514	-0.06486	0.23682	0.65824	-0.36642	-0.07406	0.04076	0.2482	-0.5099	-0.89046	-0.21412	-0.1437	-0.54508	-0.2819	0.49532	0.0482	0.37488	-0.05914	-0.8724
0	-0.59574	0.09804	0.19002	-0.2078	-0.88646	0.13916	0.34614	-0.1904	-0.22636	-0.03338	-0.3465	-0.7811	-0.8282	0.49394	0.17138	0.13954	0.3257	-0.85792	0.0134	0.1379	-0.27488	0.36648	-0.06086	0.10882	0.47486	-0.23074	-0.19912	0.00776	0.13594	-0.6229	-0.90504	0.5445	0.20822	-0.37156	-0.26368	0.47602	0.39386	-0.02244	-0.12142	-0.88276
1	-0.38146	0.0502	0.43258	-0.35982	-0.864	-0.0158	0.61252	-0.36464	-0.3815	0.17384	-0.08428	-0.61166	-0.75936	0.39186	0.3719	0.02486	0.25596	-0.9006	0.4177	-0.0414	-0.15508	0.4603	0.08468	-0.14728	0.4447	-0.3761	0.42664	0.32212	-0.02106	-0.36708	-0.85916	0.52896	-0.06844	-0.6122	-0.08442	0.927164	0.51454	0.35676	0.23602	-0.75684
1	-0.57932	-0.2583	-0.09318	-0.43212	-0.85834	-0.16478	0.29812	-0.44594	-0.52648	-0.1033	-0.08	-0.2932	-0.81756	0.264	-0.03786	-0.23674	0.6153	-0.91998	0.36524	-0.19064	-0.19918	0.00814	-0.04498	-0.19888	0.1872	-0.54372	-0.33532	-0.45478	-0.29394	-0.5862	-0.82306	0.23234	-0.0504	-0.50322	0.35238	0.93757	0.38846	0.2958	-0.20874	-0.80038
0	-0.54726	0.814388	0.0453	-0.30174	-0.80654	0.70988	0.6155	0.0426	-0.2786	0.24848	-0.46848	-0.3607	-0.76174	0.4037	-0.21892	0.92194	0.7871	-0.70686	-0.13604	0.68458	-0.40802	0.24508	0.13004	0.828764	0.67168	-0.1674	-0.29274	0.55206	0.914772	-0.54346	-0.72996	0.078	0.49216	-0.69226	-0.29418	0.999988	0.03208	0.77416	-0.04858	-0.7403
0	-0.7459	-0.01088	0.29704	0.27046	-0.86432	0.05468	0.4844	-0.32014	0.0836	0.25516	-0.37744	-0.5003	-0.78688	0.17758	-0.27484	-0.01408	0.12236	-0.8625	-0.14448	0.05424	-0.48094	-0.88128	0.11374	-0.10032	0.41736	0.162	0.0593	0.15516	-0.00528	-0.83196	-0.83066	-0.5437	-0.00328	-0.6549	0.19316	-0.0474	-0.09526	-0.2472	-0.08526	-0.80098
0	-0.63104	0.32106	0.44298	-0.22006	-0.86944	0.35832	0.17358	-0.0026	-0.26872	0.24202	-0.2686	-0.62554	-0.9011	0.75358	0.54994	0.1062	0.4534	-0.9082	-0.34248	0.36154	-0.61896	0.14936	0.0573	0.0172	0.56904	-0.21786	-0.13258	0.062	0.07726	-0.72152	-0.9487	0.32128	0.31826	-0.66106	-0.34878	0.46984	0.25974	0.1617	-0.31036	-0.89492
1	-0.72152	0.5393	0.30566	0.17996	-0.90974	0.44784	-0.03124	0.32948	-0.2559	0.26042	-0.66446	-0.83494	-0.91672	0.4755	0.13522	0.40082	0.00338	-0.89432	-0.85302	0.4872	-0.65538	0.09788	0.39104	0.36232	0.58166	-0.23822	-0.1948	0.27666	0.43294	-0.76972	-0.90664	0.0637	0.3728	-0.6426	-0.2206	0.29714	0.43516	0.11852	0.02388	-0.85826
0	-0.23234	0.1864	0.24606	-0.2936	-0.82148	0.09714	0.09522	-0.38634	-0.18688	0.21838	-0.23732	-0.58934	-0.84496	0.09374	-0.01164	0.15664	0.1804	-0.86046	0.12608	0.07722	0.01856	0.04956	0.26038	0.0124	0.46528	-0.24978	0.15778	0.3257	0.13584	-0.74664	-0.81266	0.08142	-0.03208	-0.3698	-0.29122	0.988462	0.403	0.18184	0.36184	-0.7986
1	-0.7238	0.16794	0.11116	-0.25008	-0.8758	0.21134	-0.0454	-0.09884	-0.01064	0.03708	-0.52968	-0.81572	-0.8983	0.46774	0.09366	0.32954	0.10602	-0.91928	-0.45974	0.21806	-0.59622	0.39806	-0.04604	0.25308	0.45062	-0.13778	-0.20042	0.23226	0.31962	-0.76314	-0.96816	0.31172	0.22288	-0.49904	-0.3439	0.3955	0.1974	0.30684	-0.27334	-0.90356
1	-0.64328	0.26724	0.21272	0.07024	-0.90278	0.34942	0.63792	-0.17016	0.0016	0.26294	-0.2278	-0.46488	-0.80386	-0.09744	-0.52158	0.39798	0.57384	-0.98012	0.08064	0.29978	-0.12706	0.33412	0.2329	0.21892	0.3886	0.0619	0.0699	0.43774	0.35444	-0.7498	-0.80642	-0.09672	0.13472	-0.66594	0.03492	0.69806	0.57822	0.61202	0.1474	-0.81972
1	-0.78462	0.36674	-0.25872	0.02012	-0.88858	0.47536	0.64722	-0.45808	-0.38006	-0.26968	-0.61742	-0.5403	-0.78322	-0.25168	-0.45648	0.46698	0.22766	-0.90126	-0.28796	0.50786	-0.6857	-0.70762	-0.05866	0.55962	0.57018	-0.15096	-0.5506	0.1254	0.51914	-0.69392	-0.79128	-0.30768	0.6651	-0.69372	0.33316	0.982238	-0.21284	0.02996	-0.39166	-0.74576
0	-0.60414	0.920172	0.4822	-0.38004	-0.93204	0.79352	0.29894	0.21754	-0.24022	0.16058	-0.3873	-0.52424	-0.8692	0.45824	0.18858	0.60026	0.55074	-0.8013	-0.18338	0.79328	-0.60438	0.59988	0.1675	0.44046	0.33166	-0.46098	0.09754	0.5366	0.58204	-0.7219	-0.87396	0.30168	0.63124	-0.61806	-0.2151	0.6609	0.66414	0.55812	-0.11058	-0.87038
1	-0.70602	0.43732	0.21196	-0.3884	-0.9241	0.23096	0.3192	-0.17764	-0.24754	0.21148	-0.34896	-0.5614	-0.9164	0.08932	0.10052	0.36296	0.53752	-0.8862	0.1824	0.21836	-0.34602	0.25918	0.279	0.29152	0.25292	-0.3786	-0.22652	0.17108	0.33854	-0.77464	-0.91008	0.27244	0.14266	-0.63134	-0.14588	0.42698	0.47648	0.4176	0.00702	-0.93518
0	-0.61456	0.05336	0.19858	0.03236	-0.87874	0.2723	0.37984	-0.17622	0.29528	0.17548	-0.44484	-0.91962	-0.84038	-0.38342	-0.51356	0.38788	0.30024	-0.93048	0.53458	0.25066	-0.17788	0.27418	0.17544	0.20406	0.46984	0.2337	0.17592	0.5637	0.36354	-0.00556	-0.88524	0.47978	0.16546	-0.50142	-0.05042	0.99838	0.31672	0.4433	0.29388	-0.78768
1	-0.51572	0.28966	-0.34636	-0.2805	-0.83686	0.29578	0.6764	-0.5201	-0.30366	-0.73976	-0.60718	-0.57572	-0.78734	-0.48388	-0.72252	0.51176	0.2792	-0.8949	-0.13986	0.29352	-0.72824	-1	-0.46388	0.56294	0.41752	-0.64238	-0.56116	0.16038	0.54132	-0.58292	-0.77594	-0.29082	0.60584	-0.5305	-0.13254	0.40204	-0.30578	0.18074	-0.41958	-0.82368
1	-0.4042	0.1474	0.08602	-0.26736	-0.91404	0.24172	0.30434	-0.02514	-0.2465	-0.03676	-0.27992	-0.88192	-0.85	0.15576	-0.05712	0.21628	0.40336	-0.94578	-0.51546	0.22188	-0.3197	0.01254	-0.06286	0.13738	0.34096	-0.24106	-0.15714	0.05772	0.1771	-0.60386	-0.88848	-0.01576	0.25764	-0.6136	-0.39876	0.71212	0.37	0.4809	-0.04252	-0.84518
1	-0.72132	0.2965	0.16402	-0.25496	-0.88702	0.12286	-0.19732	0.1297	-0.21522	0.14228	-0.4981	-0.48916	-0.86422	0.08924	-0.2519	0.10792	0.03406	-0.8936	-0.39162	0.13656	-0.62868	0.21716	0.13196	0.19956	0.31502	-0.2718	-0.38546	-0.14176	0.10476	-0.77118	-0.85336	0.31064	0.24164	-0.68312	-0.19928	0.78432	0.47376	0.00612	-0.41032	-0.8545
1	-0.614	-0.45682	-0.05304	-0.14052	-0.71952	-0.17986	-0.56884	-0.2563	-0.35128	0.199	-0.27614	0.00814	-0.7699	0.0724	-0.1277	-0.30928	-0.1236	-0.82986	-0.1079	-0.17328	-0.3289	0.12672	0.16728	-0.30154	0.38216	-0.08908	-0.24868	-0.36412	-0.33162	-0.52794	-0.7743	0.24102	-0.11218	-0.58168	-0.14286	0.5625	0.23656	-0.2138	-0.14252	-0.8104
1	-0.65114	0.08042	0.36186	-0.03068	-0.77976	0.04924	-0.13876	-0.3639	-0.0117	0.20074	-0.41998	-0.59232	-0.79752	0.63984	0.22278	0.0787	-0.07552	-0.80396	-0.18542	0.06614	0.00788	0.78496	0.38214	-0.01868	-0.244	0.015	0.0826	0.18608	0.0775	-0.69942	-0.85416	0.50626	0.0196	-0.57438	0.13504	0.42972	0.847436	-0.0091	0.37982	-0.82006
1	-0.49402	0.17156	0.261	-0.16488	-0.8393	0.17054	0.42326	-0.25528	-0.1369	0.1685	-0.37014	-0.83188	-0.86872	0.37838	0.27872	0.10934	0.37878	-0.92714	-0.66554	0.16556	-0.4572	0.07432	0.1029	0.05908	0.47324	-0.03922	-0.16322	0.01182	0.09668	-0.68704	-0.83516	0.06286	0.15488	-0.6195	-0.43758	0.12978	0.09886	0.01502	-0.08684	-0.85972
1	-0.7299	0.09832	0.20918	-0.20428	-0.85466	-0.214	-0.05254	-0.34758	-0.3268	0.2355	-0.51824	-0.38376	-0.77188	0.32888	-0.25268	-0.2638	-0.25274	-0.87072	-0.63468	-0.18292	-0.62368	-0.00704	0.19448	-0.05078	0.20384	-0.36784	-0.58894	-0.55448	-0.25586	-0.8133	-0.8107	-0.17772	-0.01312	-0.74782	-0.30146	0.91331	0.22892	-0.44442	-0.47414	-0.7689
1	-0.7906	0.38566	0.15456	-0.04356	-0.93588	0.48468	-0.38836	-0.08354	-0.25096	-0.0542	-0.82392	-0.73246	-0.9022	0.31704	-0.15736	0.43632	-0.32872	-0.92794	-0.5366	0.51092	-0.7669	-0.20438	-0.09756	0.41966	0.73048	-0.07924	-0.19836	0.3854	0.52004	-0.7703	-0.87994	-0.23684	0.4836	-0.6469	-0.29224	0.18022	0.09318	0.1619	-0.22168	-0.79598
1	-0.74584	0.5499	0.41884	-0.19382	-0.84724	0.5248	0.26808	0.29282	-0.1539	0.30282	-0.31194	-0.79362	-0.84946	0.4957	0.41046	0.54938	0.41682	-0.9054	-0.59478	0.50234	-0.47806	-0.09532	0.19388	0.33978	0.818596	-0.2096	0.32876	0.69976	0.51288	-0.83352	-0.8657	0.41728	0.30738	-0.55286	-0.21576	0.16948	-0.11932	0.77118	0.09116	-0.80974
0	-0.5927	0.4978	0.3865	0.1272	-0.88958	0.45506	0.825788	0.02364	0.2256	0.33554	-0.04592	-0.56872	-0.8063	0.19822	0.05176	0.48322	0.70846	-0.9701	-0.01108	0.4183	-0.16566	-0.40244	0.31154	0.24642	0.64266	0.13394	0.39332	0.72954	0.42974	-0.72892	-0.80516	0.4236	0.22022	-0.6621	0.03938	0.14642	-0.09378	0.816526	0.3247	-0.74138
1	-0.63664	0.02768	-0.03504	-0.2197	-0.84176	0.10926	0.2641	-0.18838	-0.45178	-0.01906	-0.35198	-0.6522	-0.88604	0.18002	0.03298	0.18726	0.39472	-0.86518	0.1091	0.08886	-0.33704	0.40264	-0.11084	0.13538	0.13574	-0.3746	-0.1759	0.01536	0.16004	-0.6136	-0.86606	0.2978	0.12916	-0.62232	-0.16904	0.62074	0.56718	0.23406	-0.03856	-0.8834
0	-0.71764	-0.23414	0.21602	-0.71372	-0.77208	-0.48486	-0.4561	-0.11438	-0.63724	0.50454	-0.37054	-0.14576	-0.8541	0.2897	0.64004	-0.67882	-0.194	-0.65096	-0.61434	-0.44248	-0.5767	0.03156	0.3265	-0.42098	0.35726	-0.69398	-0.57366	-0.88338	-0.67848	-0.7908	-0.7834	0.32284	-0.31356	-0.61214	-0.65566	0.23856	0.01906	-0.81722	-0.5078	-0.83612
1	-0.34622	0.21786	0.13044	-0.38556	-0.8511	0.09058	0.41066	0.48258	-0.34352	0.01836	-0.2432	-0.8589	-0.85332	-0.63328	0.05956	0.26028	0.52618	-0.94506	-0.57628	0.06888	-0.0495	0.31196	0.18736	0.22494	0.2477	-0.27024	-0.2554	-0.00092	0.22292	-0.52366	-0.89394	-0.24044	0.11142	-0.41426	-0.33626	0.46456	0.4059	0.41952	0.10204	-0.87562
0	-0.84042	0.3912	-0.19112	-0.72474	-0.8355	0.178	0.07344	0.01932	-0.6054	-0.1478	-0.66948	-0.64268	-0.83846	-0.29514	-0.177	0.23322	0.05408	-0.84682	-0.79552	0.23962	-0.91872	0.1565	-0.3503	0.55762	0.70914	-0.65074	-0.8392	-0.22702	0.28866	-0.81346	-0.86984	-0.2693	0.47012	-0.5825	-0.66784	0.37408	-0.27516	-0.22012	-0.85036	-0.88378
1	-0.8309	-0.38908	0.07996	-0.01954	-0.8012	-0.16648	0.17404	-0.50264	-0.14962	0.0539	-0.2698	-0.70646	-0.89358	0.23718	-0.03252	-0.2978	0.1247	-0.87754	0.41372	-0.15068	-0.49322	0.10232	-0.01724	-0.26932	0.17264	-0.25168	-0.2854	-0.3509	-0.31626	-0.7444	-0.87318	0.52314	-0.00166	-0.74914	-0.45844	0.7546	0.29418	-0.30378	-0.32958	-0.87998
1	-0.73992	0.62776	0.35618	-0.47598	-0.88734	0.33432	0.08924	-0.28238	-0.2496	0.4024	-0.3543	-0.71452	-0.85386	0.2675	0.25194	0.43004	0.22036	-0.904	-0.03884	0.32038	-0.46038	0.29244	0.3995	0.30384	0.38362	-0.27676	0.03384	0.36794	0.41254	-0.75952	-0.88142	0.45024	0.1492	-0.66876	-0.23668	-0.86946	0.50712	0.46078	0.21912	-0.84974
0	-0.57962	0.25172	0.50524	-0.07012	-0.8871	0.16488	0.34406	-0.08406	-0.06696	0.64898	0.10744	-0.56696	-0.87828	0.1838	0.51976	0.12412	0.57854	-0.87628	0.04448	0.12766	0.54194	0.34534	0.687	-0.07704	0.26398	-0.16138	0.4545	0.45138	0.06708	-0.63382	-0.89774	0.39838	-0.06186	-0.70656	-0.16886	0.59988	0.51744	0.58606	0.74308	-0.8624
0	-0.81282	0.4173	-0.26952	-0.70458	-0.77702	0.13976	0.70992	-0.26954	-0.57112	-0.37184	-0.50698	-0.6275	-0.77828	-0.25226	-0.47812	0.2167	0.33738	-0.83808	-0.43316	0.17052	-0.75562	0.17426	-0.28212	0.60302	0.46446	-0.64678	-0.91866	-0.31244	0.23796	-0.8245	-0.8201	0.13822	0.497	-0.68308	-0.57168	0.813102	-0.14584	-0.10992	-0.80246	-0.83584
0	-0.80506	0.76772	0.1705	-0.41174	-0.8208	0.16162	0.27512	-0.10246	-0.28472	0.145	-0.73074	-0.80362	-0.78166	-0.2128	-0.35878	0.37048	0.12862	-0.87766	-0.62626	0.17706	-0.9688	-0.42302	-0.16218	0.66018	0.90408	-0.07108	-0.94388	-0.07076	0.45514	-0.78292	-0.82866	0.28264	0.17304	-0.81882	-0.132	0.35666	-0.67916	-0.194	-0.68462	-0.8262
0	-0.6276	0.04466	0.12836	-0.14006	-0.75562	-0.25778	0.19198	-0.14686	-0.21602	0.48	-0.3615	-0.57914	-0.81612	-0.10052	-0.04304	0.02578	0.16132	-0.79286	-0.50872	-0.25968	-0.36846	0.15752	0.12428	0.07046	0.461	-0.2371	-0.27602	-0.1883	0.02512	-0.76544	-0.83296	-0.31938	-0.27596	-0.29708	-0.1738	0.78394	0.2238	-0.13934	-0.18202	-0.8125
0	-0.86232	0.76284	0.3858	-0.30478	-0.91402	0.1763	0.20374	-0.12714	-0.31676	0.28496	-0.70092	-0.8219	-0.8213	0.15018	0.1666	0.38318	0.03666	-0.9481	-0.51044	0.19178	-0.7845	-0.06378	0.33794	0.4479	0.924894	-0.27086	-0.57852	0.1556	0.45764	-0.93646	-0.89224	0.34784	0.13108	-0.8379	-0.25084	0.0592	-0.13456	-0.1245	-0.32206	-0.85992
0	-0.50042	0.35496	0.39652	-0.43926	-0.91448	0.53592	0.21358	-0.31332	-0.17112	0.00366	-0.08966	-0.62472	-0.89844	0.00386	0.12406	0.19022	0.52214	-0.8564	-0.24754	0.50614	-0.4749	0.21436	0.05936	0.04524	0.51116	-0.57118	0.13186	0.20914	0.1418	-0.61542	-0.91016	-0.1551	0.49466	-0.46604	-0.32946	-0.03118	0.17414	0.49846	-0.30312	-0.87638
0	-0.29342	0.11778	-0.22938	-0.19332	-0.85468	0.25246	0.60468	0.14784	-0.21512	-0.28164	-0.23466	-0.80172	-0.81804	0.53606	-0.00694	0.35308	0.7092	-0.91306	-0.09528	0.21464	-0.32626	0.14018	-0.14744	0.3028	0.53112	-0.27666	-0.16284	0.03744	0.29776	-0.37752	-0.84148	0.4817	0.3095	-0.62578	-0.25716	0.73682	-0.0324	0.72458	-0.08384	-0.87742
1	-0.67244	0.33662	0.12294	-0.3444	-0.87352	0.1068	0.12604	-0.21778	-0.44926	-0.07154	-0.54466	-0.69398	-0.81196	0.29342	0.07432	0.05426	0.0825	-0.8358	-0.40802	0.13836	-0.54622	-0.17268	0.30418	0.20302	0.46726	-0.563	-0.58546	-0.27226	0.06152	-0.74728	-0.84486	0.3194	0.32268	-0.63038	-0.29742	0.63756	0.03446	-0.15388	-0.3446	-0.82378
1	-0.64494	-0.02722	0.29458	-0.33456	-0.85672	-0.09766	-0.05534	-0.05546	-0.50472	0.29026	-0.27256	-0.5732	-0.81226	0.55778	0.4188	-0.08004	-0.03808	-0.9101	0.31462	-0.11214	-0.38858	0.42992	-0.07	-0.115	0.07762	-0.47334	-0.15768	-0.1597	-0.10734	-0.48318	-0.8016	0.47108	-0.13058	-0.56672	-0.29352	0.47566	0.61892	0.06728	-0.21108	-0.69396
1	-0.61438	0.20344	0.28128	-0.07006	-0.85136	0.19838	0.02434	-0.12662	-0.09054	0.34424	-0.3263	-0.68898	-0.90264	0.54086	0.37752	0.26304	0.17506	-0.88036	-0.2521	0.1854	-0.19586	0.40506	0.26126	0.13442	0.17758	-0.09134	0.0125	0.30194	0.24264	-0.4096	-0.9018	0.34388	0.06722	-0.5059	0.10298	0.3559	0.5727	0.31696	0.1754	-0.83528
1	-0.6165	0.6067	0.67362	-0.37622	-0.91504	-0.03826	0.56316	-0.27452	-0.33748	0.63446	-0.04216	-0.64858	-0.77378	0.52786	0.52494	0.02168	0.18656	-0.9043	0.02852	-0.0634	-0.03378	0.41136	0.57726	-0.14516	0.43882	-0.32218	0.41698	0.29204	-0.02348	-0.69534	-0.8147	-0.0964	-0.21766	-0.5787	-0.39064	0.805378	0.53682	0.36144	0.34768	-0.80514
0	-0.47136	0.15662	-0.06546	-0.50404	-0.899	0.08914	0.29688	-0.08622	-0.55072	0.0312	-0.41102	-0.63456	-0.91166	0.43152	0.1894	0.14816	0.36282	-0.8576	-0.41022	0.09248	-0.43682	0.24826	0.17922	0.19302	0.49584	-0.32838	-0.39004	-0.1284	0.14084	-0.59312	-0.88938	0.13562	0.13846	-0.48806	-0.606	0.67354	0.09368	0.011	-0.07688	-0.8292
1	-0.80996	0.39028	0.44028	-0.03208	-0.91202	0.19996	0.14978	-0.2989	-0.0611	0.31924	-0.36456	-0.54222	-0.82704	0.24102	-0.15092	0.11276	0.07826	-0.94042	-0.47486	0.22124	-0.57224	0.04832	0.27526	0.05596	0.36666	-0.01038	-0.09476	0.0929	0.11932	-0.69532	-0.8241	-0.0693	0.12352	-0.68016	-0.16924	0.60918	0.31572	-0.06922	-0.02596	-0.81902
1	-0.62916	0.28058	0.37	-0.08028	-0.89296	0.33308	0.3667	-0.19888	-0.17462	0.25856	-0.27662	-0.84876	-0.89628	0.29016	0.1886	0.22776	0.4463	-0.90974	-0.46384	0.34072	-0.29146	0.14388	0.4468	0.08974	0.49898	-0.0828	0.02206	0.30692	0.20488	-0.77466	-0.8978	0.06104	0.22662	-0.78748	-0.32438	0.64032	0.1367	0.22354	0.16096	-0.87118
1	-0.73464	0.3696	0.17456	-0.24562	-0.92586	0.52326	-0.3124	-0.16198	-0.27552	0.03894	-0.72494	-0.7254	-0.91818	0.08934	-0.07584	0.37034	-0.16972	-0.95668	-0.46836	0.5466	-0.57484	-0.61988	0.1397	0.31778	0.78276	-0.33268	-0.14446	0.3063	0.4102	-0.8355	-0.91052	0.29472	0.46254	-0.79484	0.018	0.46158	-0.01998	0.09264	-0.1221	-0.82662
1	-0.6435	-0.1076	0.39682	-0.09216	-0.81866	-0.12778	-0.13794	-0.41904	-0.01548	0.26378	-0.17332	-0.36746	-0.81246	0.56936	0.07066	-0.2393	0.12742	-0.89396	0.43274	-0.10928	-0.48692	0.62718	0.2735	-0.2383	-0.232	-0.05244	-0.20952	-0.22946	-0.25426	-0.59852	-0.84098	0.52948	-0.03948	-0.6547	-0.15994	0.801562	0.6448	-0.21612	-0.22722	-0.8104
0	-0.72364	-0.36158	-0.01444	-0.294	-0.87156	-0.14896	0.26984	-0.1694	-0.2893	-0.38074	-0.28386	-0.39646	-0.77698	-0.05358	0.01346	-0.32036	0.15674	-0.86884	-0.30212	-0.14128	-0.6404	-0.26764	-0.55898	-0.24	0.39036	-0.33554	-0.44082	-0.50352	-0.3466	-0.74058	-0.77692	0.18228	0.2342	-0.66516	-0.23836	0.05964	-0.13416	-0.2432	-0.55598	-0.7324
1	-0.71006	0.39128	0.1102	-0.21694	-0.87768	0.25356	0.00224	0.22626	-0.18946	-0.28544	-0.50612	-0.52414	-0.84732	0.4682	-0.26688	0.18862	0.12004	-0.92496	-0.41382	0.275	-0.44148	0.24234	0.40088	0.29124	0.3948	-0.34214	-0.59434	-0.14988	0.19496	-0.83052	-0.85788	0.18536	0.50374	-0.5725	-0.30998	0.72924	0.34564	-0.00366	-0.1653	-0.8441
0	-0.85264	0.18766	-0.03408	-0.18758	-0.8735	-0.03646	0.09836	-0.18812	-0.30424	0.16976	-0.70668	-0.76438	-0.8736	-0.14044	-0.13486	0.09994	-0.20698	-0.86008	-0.54714	-0.01948	-0.83464	-0.28062	-0.11434	0.32172	0.6692	-0.13672	-0.79034	-0.24202	0.15744	-0.59132	-0.83804	0.1236	0.0579	-0.5713	0.0633	0.15608	-0.66814	-0.33484	-0.63722	-0.85862
1	-0.71412	0.21128	0.3705	0.03148	-0.9024	0.25534	-0.05788	-0.15386	-0.00648	0.25496	-0.43478	-0.8326	-0.8769	0.34596	-0.11412	0.18056	0.0456	-0.97094	-0.14018	0.2488	-0.35004	0.313	0.28718	0.0538	0.4231	-0.00994	-0.00098	0.29614	0.16342	-0.82262	-0.93138	0.16072	0.151	-0.6253	-0.13912	0.25414	0.2956	0.2124	-0.00772	-0.89948
1	-0.59234	0.17162	-0.0587	-0.18286	-0.82706	0.21376	0.26166	-0.43854	-0.27356	-0.1259	-0.42476	-0.43258	-0.75238	-0.0814	-0.20892	0.18504	0.08676	-0.86052	0.14468	0.21808	-0.29694	-0.30146	0.06254	0.23954	0.40808	-0.42878	-0.30164	-0.06542	0.1972	-0.70576	-0.80988	-0.01392	0.30228	-0.58458	0.14766	0.5302	0.16798	0.04492	-0.08836	-0.77138
1	-0.68848	0.3026	0.47674	-0.34064	-0.91026	0.01594	0.38722	-0.0693	-0.2464	0.44764	-0.10888	-0.63784	-0.81656	0.4467	0.1839	-0.03946	0.2114	-0.92374	-0.22666	-0.0014	0.0039	0.04488	0.43576	-0.15488	0.38102	-0.32074	0.19982	0.11028	-0.07016	-0.84916	-0.88368	0.23268	-0.09474	-0.66712	-0.24364	0.2731	0.35296	0.26062	0.34134	-0.81454
0	-0.80974	0.28386	0.39382	-0.27464	-0.74506	0.41676	0.38454	0.16344	-0.24176	0.17498	-0.22456	-0.72254	-0.86132	0.41928	0.287	0.19414	0.58266	-0.88672	0.00486	0.37838	-0.42552	0.44778	0.14572	0.08406	0.53442	-0.46072	-0.12242	0.09704	0.14546	-0.8274	-0.90394	0.63898	0.30724	-0.72808	-0.34366	0.66714	0.39376	0.4899	-0.2416	-0.88828
0	-0.75344	0.4949	0.14448	-0.5346	-0.91954	0.59924	0.10032	0.08288	-0.3518	0.11706	-0.6587	-0.84978	-0.8312	0.5339	0.27414	0.5876	0.11668	-0.93534	-0.52784	0.59108	-0.63826	0.38112	-0.23056	0.4595	0.39828	-0.27992	-0.05246	0.52644	0.5967	-0.62552	-0.86666	0.01494	0.45256	-0.5766	-0.4342	0.13932	0.44292	0.4624	-0.29924	-0.86012
1	-0.85332	0.35996	0.00778	-0.37176	-0.87824	0.34246	0.6423	-0.31022	-0.4432	-0.3807	-0.58324	-0.53056	-0.78838	-0.12988	0.17072	0.38876	0.19964	-0.8974	-0.14214	0.35686	-0.6941	-0.63486	0.0407	0.405	0.44094	-0.59466	-0.31358	0.09932	0.4006	-0.68502	-0.8112	-0.2962	0.4941	-0.60334	0.0063	0.76566	-0.09782	0.16294	-0.4657	-0.7717
0	-0.66658	-0.0032	0.0568	0.06178	-0.92096	0.36736	0.19122	-0.2727	0.0036	-0.07768	-0.31516	-0.59068	-0.9302	-0.01492	-0.39106	0.3147	0.44298	-0.86654	0.13798	0.35178	-0.46658	-0.3801	-0.07954	0.1906	0.42976	0.08958	-0.0373	0.27784	0.29054	-0.52436	-0.89728	0.01172	0.38614	-0.70164	0.00508	0.71346	0.17344	0.32714	-0.08228	-0.9407
1	-0.76404	0.36128	0.2636	-0.22122	-0.8557	0.50182	0.37362	0.01438	-0.01232	0.22162	-0.33338	-0.63396	-0.8555	-0.03742	0.02072	0.43442	0.50682	-0.88754	-0.359	0.48354	-0.48446	0.09696	0.14914	0.2799	0.52828	-0.19276	-0.08262	0.41446	0.40144	-0.71152	-0.85648	0.3083	0.32948	-0.78956	-0.17234	0.26898	0.36036	0.55284	-0.14014	-0.8201
0	-0.72566	0.5324	0.07748	-0.6269	-0.90448	0.23394	0.04474	0.03388	-0.48282	-0.01968	-0.67052	-0.59238	-0.87216	-0.0925	-0.0296	0.36858	0.10238	-0.92586	-0.58426	0.28422	-0.97428	0.30728	-0.25154	0.4859	0.66506	-0.54838	-0.5964	0.04082	0.42652	-0.691	-0.90764	0.38878	0.35228	-0.73332	-0.54886	0.32226	0.29466	-0.08378	-0.57558	-0.86256
1	-0.75952	-0.1383	0.03962	-0.27668	-0.84356	0.04478	0.35414	-0.1224	-0.22424	0.15044	-0.33414	-0.59304	-0.8161	0.0648	-0.09424	-0.1569	0.1085	-0.90654	-0.1761	0.0334	-0.3928	0.11108	0.09188	-0.07624	0.42078	-0.2499	-0.4946	-0.40512	-0.18448	-0.7926	-0.84028	0.01008	0.03766	-0.68592	-0.01378	0.871024	0.36984	-0.05974	-0.14316	-0.76652
1	-0.7205	0.13478	-0.08238	-0.42628	-0.8442	0.3835	0.29022	-0.09176	-0.25236	-0.34918	-0.35066	-0.28984	-0.82338	0.43516	-0.30856	0.22882	0.5994	-0.79654	-0.12696	0.36924	-0.55372	0.01826	-0.33666	0.30142	0.59436	-0.42094	-0.53608	-0.14386	0.19266	-0.73092	-0.7692	0.30864	0.64692	-0.67438	-0.13384	0.929412	0.1385	0.34512	-0.54154	-0.7961
1	-0.71436	-0.34102	0.28092	-0.10788	-0.89742	-0.13018	0.00922	0.05088	-0.09118	0.12928	0.0408	-0.33422	-0.81342	0.44142	0.14946	-0.22338	0.15506	-0.90782	0.40222	-0.15242	0.13372	0.46322	0.4091	-0.35546	0.19142	-0.21292	0.2122	0.01324	-0.27594	-0.5586	-0.78174	0.37048	-0.14612	-0.68766	0.19938	0.995052	0.59942	0.29778	0.38732	-0.76894
0	-0.75076	0.57974	0.12116	-0.58802	-0.8583	0.2255	-0.1807	0.00324	-0.6026	-0.0936	-0.70862	-0.4609	-0.893	0.10234	0.28124	0.203	-0.025	-0.9426	-0.74444	0.31124	-0.91658	0.21602	-0.128	0.40506	0.79454	-0.54454	-0.64976	-0.1602	0.25756	-0.7529	-0.89754	0.1739	0.44444	-0.72304	-0.69648	0.848436	-0.21724	-0.23336	-0.62334	-0.79648
0	-0.74398	-0.0727	-0.29878	-0.41346	-0.7992	0.14868	0.46418	-0.07086	-0.5232	-0.37394	-0.41636	-0.42276	-0.80996	-0.06724	-0.1701	0.05662	0.46112	-0.93114	-0.2078	0.1417	-0.64482	-0.24162	-0.39842	0.17468	0.53498	-0.53078	-0.67778	-0.31186	0.02784	-0.68472	-0.8046	0.24568	0.42344	-0.6337	-0.31704	0.60844	-0.28008	0.10688	-0.59288	-0.81698
0	-0.19522	-0.56384	-0.4492	-0.38258	-0.83458	-0.26646	0.47136	-0.17388	-0.51444	-0.45658	-0.0666	-0.77932	-0.87324	0.00576	0.10532	-0.23504	0.60024	-0.83482	-0.20564	-0.291	-0.18942	0.1245	-0.50204	-0.21654	0.3289	-0.52578	-0.18958	-0.43346	-0.29626	-0.21114	-0.88682	-0.00512	0.0127	-0.21912	-0.4242	0.65224	0.0179	0.4079	-0.16772	-0.84164
0	-0.4414	0.27112	-0.11096	-0.31522	-0.74394	0.23974	-0.18642	0.06862	-0.36014	0.08474	-0.49068	-0.37152	-0.8179	-0.0076	0.3399	0.38282	0.28778	-0.81036	-0.63386	0.2406	-0.36976	0.46048	-0.24142	0.42872	0.38336	-0.26316	-0.47294	0.0332	0.38456	-0.51522	-0.87914	0.19786	0.30284	-0.28276	-0.44086	0.74018	0.09956	0.2204	-0.20316	-0.92976
0	-0.6884	0.21308	-0.21528	-0.14236	-0.90436	0.19652	-0.06748	0.11704	-0.40628	-0.03542	-0.49752	-0.50512	-0.85896	-0.09038	-0.12914	0.31346	0.21938	-0.91478	-0.60916	0.20326	-0.5689	-0.35356	-0.1499	0.41512	0.5186	-0.2917	-0.52978	-0.05498	0.32744	-0.68766	-0.8827	0.15478	0.29622	-0.6382	-0.28204	0.51636	-0.04508	0.06662	-0.41496	-0.88642
1	-0.57496	0.44238	0.19178	0.19088	-0.94554	0.6786	0.54038	-0.17974	0.03772	0.10652	-0.28664	-0.40466	-0.80214	-0.07712	-0.2879	0.57778	0.47492	-0.92654	0.07636	0.63454	0.0978	-0.04188	0.37396	0.44318	0.5618	0.10756	-0.08694	0.46254	0.56498	-0.6935	-0.77572	0.13292	0.49592	-0.675	-0.1766	0.73054	0.30644	0.50012	0.41316	-0.79254
1	-0.80102	0.801244	0.60038	-0.06026	-0.82458	0.46008	0.2743	0.04796	-0.16162	0.465	-0.15934	-0.69188	-0.82122	0.7318	0.28936	0.49008	0.53046	-0.8753	-0.39614	0.42356	-0.3683	-0.12438	0.53252	0.25936	0.74786	-0.09242	0.4421	0.72688	0.44064	-0.5528	-0.87756	0.38404	0.19124	-0.5943	0.09482	0.22296	-0.17412	0.826878	0.40588	-0.7596
0	-0.64018	0.46176	0.44246	-0.10152	-0.87302	0.39104	0.57356	-0.01494	-0.2886	0.35484	-0.29362	-0.82046	-0.90612	-0.17994	0.31596	0.3409	0.52266	-0.91834	-0.08696	0.3599	-0.15276	0.36778	0.20842	0.17964	0.44418	-0.21356	0.18842	0.4094	0.31152	-0.73492	-0.84938	0.33174	0.18496	-0.28826	-0.23962	0.22754	0.46002	0.389	0.1634	-0.8754
0	-0.70386	-0.18752	-0.56368	-0.4926	-0.89544	-0.15748	0.19772	-0.41286	-0.7018	-0.5507	-0.3545	-0.33412	-0.75988	0.34644	-0.3849	-0.11872	0.32478	-0.89368	-0.3596	-0.1601	-0.642	0.14886	-0.45052	0.09502	0.15734	-0.72574	-0.68026	-0.50916	-0.14578	-0.63056	-0.78788	0.2773	0.19702	-0.57294	-0.72244	0.970674	-0.30816	-0.06208	-0.64342	-0.76242
0	-0.74298	0.09478	0.1735	-0.39098	-0.82434	-0.08126	0.68296	0.07104	-0.37162	-0.18604	-0.42562	-0.54506	-0.79248	0.16056	0.37582	-0.23032	0.29328	-0.86076	-0.62494	-0.04912	-0.67072	-0.3302	0.06562	-0.01674	0.4406	-0.2815	-0.50138	-0.55156	-0.2348	-0.69894	-0.84618	0.05818	0.43016	-0.74626	-0.51222	0.994884	-0.37758	-0.3878	-0.54024	-0.81486
1	-0.51192	0.54054	-0.00752	-0.364	-0.90294	0.12068	0.10402	0.2203	-0.43534	0.06888	-0.60002	-0.82248	-0.86394	0.1372	-0.05666	0.52338	0.2531	-0.9472	-0.46158	0.13644	-0.32622	0.12488	0.43844	0.50882	0.70318	-0.4618	-0.24656	0.25864	0.51326	-0.56074	-0.9399	0.31634	0.15976	-0.48396	-0.16386	0.10626	0.1685	0.48868	0.23386	-0.81664
1	-0.8783	0.1102	0.3641	0.07634	-0.82534	0.13392	0.35176	-0.2189	-0.10664	0.21016	-0.16776	-0.66476	-0.8051	0.32086	-0.11224	0.05388	0.29064	-0.90426	0.42182	0.12398	-0.30432	0.01794	0.33956	-0.09956	0.09928	0.0046	0.1994	0.29484	0.01884	-0.63918	-0.87724	0.70876	0.05116	-0.65214	-0.12034	0.91552	0.42486	0.26118	-0.04056	-0.81942
0	-0.69582	0.0048	0.34966	-0.1497	-0.78776	-0.13506	0.1865	-0.299	-0.16734	0.27192	-0.2243	-0.35014	-0.79372	0.70772	0.13392	-0.22298	0.18628	-0.88412	0.52352	-0.13146	-0.5066	-0.22174	0.11364	-0.2581	0.32364	-0.08312	-0.0937	-0.19318	-0.23714	-0.38632	-0.84222	0.53766	-0.12728	-0.66444	-0.24642	1	0.0223	-0.28196	-0.23022	-0.71528
0	-0.72364	-0.32182	0.14318	-0.15216	-0.798	-0.06798	0.15418	-0.60866	-0.35186	0.23858	-0.23004	-0.35546	-0.78464	0.40736	0.16782	-0.24306	0.13216	-0.82596	-0.07472	-0.07168	-0.3319	-0.16718	0.22576	-0.29824	0.39718	-0.3352	-0.01764	-0.1566	-0.26156	-0.76692	-0.86008	0.09482	-0.10974	-0.65234	-0.35202	0.16852	0.06082	-0.2512	0.05264	-0.8098
1	0.78002	0.67934	0.79854	0.805172	0.949702	0.53962	0.29034	-0.29098	0.7877	0.76746	0.67254	0.933106	0.930676	0.70184	0.71942	0.38862	0.43768	0.96494	0.44652	0.52524	0.4966	0.835268	0.73058	0.24448	0.46562	0.78046	0.69998	0.33566	0.35402	0.82098	0.855672	0.74118	0.40546	0.83597	0.96796	0.67424	0.836494	0.52458	0.59156	0.910274
1	-0.75538	0.24138	0.14066	-0.39434	-0.91942	0.5023	0.33348	-0.25704	-0.21798	-0.17638	-0.42772	-0.73468	-0.8823	0.14928	0.09958	0.31908	0.46392	-0.9468	-0.54884	0.5194	-0.52094	0.41238	0.18176	0.22066	0.37134	-0.14304	-0.065	0.24042	0.30652	-0.79772	-0.93824	0.24024	0.55614	-0.65812	-0.5875	0.32082	0.25524	0.21796	-0.1189	-0.86852
0	-0.8059	0.4535	0.48156	0.3654	-0.90664	0.39436	0.27294	0.10442	0.21094	0.36268	-0.25952	-0.89032	-0.85986	0.656	0.1133	0.36924	0.29558	-0.9336	-0.5233	0.37892	-0.52198	0.36286	0.2008	0.2186	0.4964	0.34696	0.16	0.364	0.33762	-0.85428	-0.85388	0.48864	0.24776	-0.73522	0.0486	-0.01348	0.48064	0.50972	-0.11694	-0.93556
1	0.76818	0.25972	0.870284	0.65358	0.79232	-0.56296	-0.05276	-0.13396	0.85575	1	0.66534	0.7476	0.834518	1	0.84299	-0.06042	0.2452	0.846886	0.51586	-0.5827	0.69516	0.6508	0.75636	-0.20722	0.15922	0.859198	0.72178	0.15434	-0.1072	0.849138	0.936768	0.841092	-0.6506	0.912308	0.57164	0.72182	0.74422	0.3026	0.69348	0.837092
0	-0.72904	0.25226	0.31534	-0.27916	-0.92402	0.244	0.24486	-0.1061	-0.19512	0.19516	-0.35124	-0.80332	-0.84878	0.3481	0.25876	0.19768	0.23068	-0.97272	-0.23274	0.22136	-0.62614	-0.08956	0.04258	0.06124	0.59904	-0.22648	-0.01046	0.23424	0.16244	-0.70324	-0.84264	0.32356	0.11796	-0.75528	-0.51696	-0.02044	0.27508	0.3842	-0.26834	-0.8957
1	-0.63606	0.50696	0.2999	-0.06702	-0.89398	0.52416	0.22714	-0.07788	-0.1532	0.32262	-0.42734	-0.78988	-0.9279	0.30686	0.19408	0.50612	0.45908	-0.92054	-0.2789	0.50938	-0.48318	0.17288	0.38022	0.33752	0.56866	-0.13296	0.0534	0.51608	0.48206	-0.73528	-0.95852	0.35076	0.31642	-0.59298	-0.00348	0.2615	0.27932	0.54242	0.05526	-0.90352
0	-0.74172	0.18732	0.20598	-0.2469	-0.80218	-0.13268	0.32324	-0.1736	-0.27402	0.05314	-0.549	-0.44926	-0.78248	0.1794	0.08466	-0.24236	-0.0256	-0.87422	-0.67918	-0.07878	-0.81658	0.01992	0.13244	0.03956	0.29408	-0.26872	-0.65116	-0.56926	-0.2168	-0.45708	-0.8069	-0.11972	0.20906	-0.68184	-0.4616	0.815784	0.14132	-0.5761	-0.56474	-0.77116
1	-0.82354	0.54758	0.20042	-0.0342	-0.94262	0.56836	-0.6048	0.00854	-0.29874	-0.0692	-0.98618	-0.69394	-0.89728	0.41398	-0.05884	0.47476	-0.5824	-0.92794	-0.46266	0.61518	-0.97952	-0.31058	-0.11212	0.5061	0.844648	-0.08162	-0.29782	0.40924	0.60214	-0.77396	-0.85092	-0.09724	0.5621	-0.6744	-0.33558	0.05898	0.02732	0.07138	-0.34184	-0.78022
0	-0.54324	0.01552	0.07412	-0.25192	-0.8886	0.12638	0.48588	-0.33628	-0.24578	0.1836	-0.25912	-0.8838	-0.84982	0.25458	-0.00474	0.17958	0.42374	-0.9067	-0.04976	0.1014	0.19466	-0.07074	0.3582	0.06144	0.4472	-0.227	-0.00648	0.15866	0.1435	-0.6058	-0.87434	-0.01872	0.05632	-0.49424	-0.15264	0.63724	0.05484	0.32348	0.34462	-0.86954
0	-0.3444	0.53688	0.0606	-0.37598	-0.85476	0.5398	0.67262	0.05846	-0.32384	0.19576	-0.35058	-0.43348	-0.81412	0.417	-0.07536	0.61628	0.65122	-0.84208	-0.00224	0.5006	-0.45416	0.26214	-0.01526	0.52294	0.6168	-0.44064	-0.09324	0.358	0.59844	-0.75708	-0.78182	0.28086	0.35582	-0.4406	0.30854	0.999844	0.16152	0.54508	-0.10534	-0.78578
1	0.6103	0.822536	0.50478	0.74956	0.59868	0.64214	0.3203	0.9355	0.26718	0.56728	0.46672	0.68628	0.66176	0.69414	0.69944	0.63456	0.50198	0.58838	0.4179	0.66304	0.59498	0.39258	0.71508	0.59922	0.91793	0.3104	0.39844	0.29788	0.63246	0.68356	0.54344	0.54812	0.51838	0.60356	0.5607	0.74904	0.41178	0.48976	0.56416	0.62222
1	-0.58784	0.2492	0.22862	-0.05622	-0.8248	0.38434	0.07978	-0.2318	-0.2762	0.20462	-0.25948	-0.64804	-0.80824	0.44992	0.02546	0.3375	0.38304	-0.95874	0.13264	0.35732	-0.0753	0.17284	0.3996	0.18648	0.39682	-0.26872	0.06172	0.32508	0.29882	-0.66578	-0.88764	0.38776	0.22564	-0.65132	0.34374	0.823632	0.32006	0.54832	0.3127	-0.82758
0	-0.74474	0.06532	0.52476	0.01344	-0.90158	-0.0954	0.3055	-0.28944	-0.06292	0.5711	0.25916	-0.73162	-0.82804	0.25476	0.28318	-0.09524	0.51018	-0.83818	0.7313	-0.13092	0.36188	0.60216	0.56126	-0.29366	0.25602	-0.04084	0.55152	0.424	-0.15828	-0.66568	-0.89538	0.61944	-0.2561	-0.47594	0.1818	0.9938	0.71206	0.5822	0.60278	-0.78096
1	-1	0.64612	0.61436	-0.31598	-0.86146	0.31232	-0.17802	-0.22858	-0.31858	0.423	-0.40134	-0.66304	-0.9216	0.1973	0.306	0.17966	-0.01072	-0.94842	-0.46722	0.31692	-0.97166	0.12036	0.272	0.08168	0.50528	-0.19246	-0.0103	0.18724	0.1692	-0.66442	-0.8803	0.2203	0.16144	-0.6089	-0.05286	0.22976	0.22934	0.16552	-0.38028	-0.85156
1	-0.76202	0.09674	0.27978	-0.28198	-0.86724	-0.04164	0.3884	-0.1939	-0.33128	0.14278	-0.50534	-0.59074	-0.80642	0.07144	0.06158	-0.14104	-0.03706	-0.90014	-0.56742	-0.00498	-0.57204	-0.07498	0.30142	-0.04946	0.234	-0.34278	-0.45152	-0.32876	-0.13194	-0.8262	-0.82886	0.10314	0.1034	-0.74292	-0.25486	0.35928	0.21752	-0.34982	-0.31768	-0.81476
0	-0.69238	0.28652	-0.27514	-0.63038	-0.9154	0.31492	0.58974	0.04998	-0.67464	-0.7129	-0.65906	-0.51582	-0.7897	0.45038	0.20554	0.27202	0.29258	-0.91612	-0.39876	0.35264	-0.45954	0.37402	0.2288	0.45956	0.33092	-0.75794	-0.69934	-0.13112	0.3073	-0.80738	-0.81796	0.42204	0.69476	-0.65832	-0.50308	0.2138	0.46636	-0.11976	-0.20968	-0.81442
1	-0.74884	0.48788	0.1621	-0.2007	-0.85084	0.09228	-0.0539	-0.2567	-0.25512	-0.0097	-0.56724	-0.57082	-0.87394	0.20476	-0.17118	0.10714	0.1087	-0.89182	-0.66826	0.12648	-0.6998	-0.06766	0.23486	0.34016	0.41572	-0.1152	-0.76402	-0.31454	0.11822	-0.817	-0.83358	-0.08904	0.37974	-0.73094	-0.24026	0.781	0.07786	-0.1249	-0.61712	-0.80224
0	-0.83748	0.2933	0.20016	-0.44698	-0.8661	-0.01754	0.30068	-0.27782	-0.35812	0.1576	-0.46048	-0.3732	-0.82774	0.0216	-0.20724	-0.0833	0.14818	-0.91442	-0.65434	0.01404	-0.80792	0.2537	-0.0277	0.08776	0.1637	-0.35382	-0.73414	-0.39378	-0.07416	-0.90336	-0.79352	-0.0482	0.13196	-0.76266	-0.57362	0.958792	0.4163	-0.32492	-0.77564	-0.79474
0	-0.85538	0.70018	0.48128	-0.05286	-0.8963	0.59484	0.69596	0.1427	-0.21984	0.28788	-0.12526	-0.43532	-0.77378	0.37	0.20646	0.52352	0.68114	-0.87168	-0.24986	0.56156	-0.49732	0.26066	0.03868	0.33734	0.58768	-0.02026	0.15816	0.55702	0.49084	-0.86964	-0.82188	0.25686	0.3427	-0.82844	-0.17062	0.37394	0.51322	0.583	0.00816	-0.82392
0	-0.54412	0.21758	0.19196	-0.33724	-0.88956	-0.00204	0.42726	0.01778	-0.25822	0.56118	-0.2188	-0.66536	-0.84748	0.47888	-0.02164	0.2214	0.56862	-0.83828	-0.42856	-0.02756	-0.30708	0.50428	0.21334	0.11112	0.35024	-0.30126	-0.06014	0.13894	0.18148	-0.68134	-0.91214	0.47264	-0.13514	-0.55632	-0.2969	0.38952	0.51766	0.3877	0.0354	-0.90648
0	-0.3799	0.12294	0.03514	-0.41962	-0.82192	0.17224	0.44836	-0.12212	-0.43612	-0.43562	-0.16914	-0.71058	-0.86964	0.53534	0.28408	0.07258	0.66198	-0.77424	-0.05982	0.14638	-0.3383	0.2657	-0.44122	0.08164	0.45532	-0.32528	-0.20382	-0.2021	0.0266	-0.52256	-0.93136	0.27152	0.40736	-0.42622	-0.40174	0.14858	0.01006	0.32016	-0.26416	-0.86646
1	-0.86002	0.65512	0.52594	-0.23812	-0.89698	0.0802	-0.15122	-0.07418	-0.4787	0.66396	-0.60354	-0.83822	-0.92262	0.4093	0.43262	0.21108	-0.21904	-0.94458	-0.75966	0.08108	-0.81228	0.26596	0.4264	0.15292	0.54584	-0.3131	-0.11326	0.18638	0.23178	-0.86156	-0.85136	0.3576	-0.06736	-0.76774	-0.34692	0.20646	0.39562	0.02084	-0.28788	-0.78856
0	-0.64022	-0.0633	-0.01948	-0.24986	-0.89058	-0.02678	0.29022	-0.0363	-0.37774	-0.19588	-0.0702	-0.54324	-0.87314	-0.19866	0.00696	0.0856	0.64494	-0.96126	-0.2496	-0.0584	-0.06794	0.20568	-0.03928	-0.00214	0.35838	-0.34526	-0.06396	-0.04364	0.02706	-0.67544	-0.88618	0.08784	0.0743	-0.5561	-0.16802	0.7679	0.29856	0.57184	0.05632	-0.865
0	-0.31096	0.43154	0.40628	0.0036	-0.86564	0.16872	0.3322	0.25394	-0.05634	0.3532	-0.35924	-0.69572	-0.93102	0.19262	0.19812	0.27004	0.43568	-0.8763	-0.05804	0.16198	-0.13188	0.71598	0.34624	0.14692	0.34154	-0.14666	0.06936	0.25642	0.2458	-0.43176	-0.92664	0.5863	0.05386	-0.28336	-0.44778	0.50442	0.63748	0.28004	0.219	-0.85084
0	-0.71166	-0.08576	-0.35054	-0.00376	-0.81868	0.12092	0.36926	-0.11536	-0.21764	-0.12758	-0.41182	-0.84548	-0.87978	-0.18486	-0.5971	0.29692	0.43962	-0.87106	-0.49666	0.10098	-0.3207	0.165	-0.05656	0.29542	0.41868	-0.02232	-0.422	-0.00736	0.27176	-0.6238	-0.93036	-0.13028	0.27902	-0.50736	0.1408	0.35492	0.007	0.31666	-0.11116	-0.89626
0	-0.7018	0.15198	0.54516	0.17312	-0.88246	0.05834	0.447	-0.24628	0.12838	0.48544	0.09802	-0.82738	-0.85136	0.55112	0.07264	-0.01826	0.46318	-0.83872	0.54656	0.02534	0.02838	0.34178	0.47186	-0.19472	0.32938	0.2396	0.38716	0.29176	-0.07276	-0.69618	-0.8616	0.5339	-0.1052	-0.40682	0.02158	0.886808	0.62408	0.43226	0.36896	-0.79762
1	-0.32056	-0.11464	-0.16562	-0.11632	-0.82078	0.15546	0.11338	-0.20488	-0.19174	-0.32346	-0.41524	-0.69458	-0.89298	0.31176	-0.11572	0.2155	0.32944	-0.9017	-0.52816	0.14942	-0.38134	0.09112	-0.16414	0.21694	0.51562	-0.11442	-0.30476	-0.0309	0.19852	-0.71844	-0.91338	0.20882	0.42576	-0.47936	-0.26672	0.43368	-0.0701	0.18164	-0.13442	-0.87624
0	-0.56276	-0.2569	-0.0246	-0.17014	-0.8229	-0.11592	-0.07776	-0.31346	-0.25176	-0.19864	-0.30148	-0.37006	-0.88594	0.13142	-0.01926	-0.21076	0.16022	-0.94706	0.00748	-0.09286	-0.70828	0.28394	-0.20836	-0.16586	0.0764	-0.35732	-0.26068	-0.32414	-0.21016	-0.66828	-0.89952	0.38576	0.07422	-0.61152	-0.48682	-0.11616	0.29796	-0.39176	-0.38112	-0.9102
0	-0.57098	0.18344	0.24524	-0.36312	-0.81518	0.33796	0.39738	-0.04502	-0.55188	-0.04336	-0.18986	-0.74658	-0.82062	0.50212	0.37176	0.1882	0.38044	-0.86378	-0.36392	0.34734	-0.60464	0.05034	-0.11722	0.07748	0.61598	-0.59248	-0.06414	0.19214	0.16672	-0.49084	-0.84638	0.09296	0.32332	-0.58486	-0.054	0.41056	-0.09038	0.17598	-0.29308	-0.80404
1	0.5993	0.07562	0.60884	0.63902	0.802092	0.1797	0.1326	-0.2401	0.77022	0.465	0.73856	0.65806	0.76536	0.50006	0.64124	0.1584	0.26078	0.75814	0.66484	0.20472	0.61476	0.45692	0.59436	0.13254	0.7614	0.75194	0.53652	0.00678	0.14958	0.6202	0.76412	0.65078	0.31698	0.5884	0.43766	0.935454	0.52434	0.05866	0.50812	0.7076
1	-0.70368	0.214	-0.14792	-0.27028	-0.8567	0.3106	0.16128	-0.30462	-0.20594	-0.54712	-0.58172	-0.24486	-0.79344	0.06768	-0.64122	0.4408	0.36806	-0.8338	-0.38634	0.31642	-0.48794	-0.57152	0.01672	0.44624	0.50718	-0.34278	-0.44396	0.1676	0.46106	-0.64114	-0.80754	-0.23422	0.514	-0.73308	0.10474	0.24348	-0.0194	0.14052	-0.11864	-0.81074
1	-0.70962	0.34588	0.1442	-0.30142	-0.88066	0.51182	0.26166	-0.13108	-0.21194	0.04876	-0.50352	-0.6231	-0.8432	0.53496	0.06012	0.46796	0.30424	-0.91584	0.01014	0.50242	-0.70596	0.38306	-0.04724	0.33706	0.47328	-0.29154	-0.0964	0.39588	0.45252	-0.75584	-0.86764	0.4398	0.42338	-0.72918	-0.05428	0.4636	0.45844	0.4496	-0.2722	-0.83512
0	-0.53354	-0.21228	0.1316	0.34658	-0.89182	0.14598	0.14674	-0.15812	-0.00502	0.1173	-0.05158	-0.55174	-0.8751	0.19264	-0.36874	-0.01094	0.51768	-0.9512	-0.04894	0.11662	0.12016	0.03202	0.27306	-0.1116	0.45624	-0.02758	0.07534	-0.04506	-0.06612	-0.74114	-0.89356	-0.03024	0.09292	-0.75724	0.09078	0.12626	0.26742	0.44622	0.40764	-0.85422
0	-0.41842	0.33268	0.4214	-0.1516	-0.82666	0.10012	-0.28278	-0.34748	-0.3355	0.16966	-0.5681	-0.78858	-0.88196	0.28414	-0.0037	0.01384	-0.31252	-0.95808	-0.1453	0.11038	-0.466	0.19678	0.11662	0.01382	0.48868	-0.2768	-0.15912	-0.07372	0.02942	-0.54964	-0.87058	0.02474	0.12586	-0.8371	-0.34802	0.46004	0.24808	-0.15922	-0.3028	-0.86018
1	-0.67906	-0.16588	-0.09586	-0.32022	-0.83914	0.04556	-0.065	-0.5289	-0.2247	-0.34134	-0.311	-0.24818	-0.78274	0.08462	0.06104	-0.05122	0.26792	-0.76444	0.08724	0.03116	-0.4198	-0.17092	-0.31428	-0.01944	0.24306	-0.43372	-0.38366	-0.27024	-0.08556	-0.68688	-0.78614	0.28224	0.2592	-0.64964	-0.15518	0.890684	-0.05976	0.12362	-0.3353	-0.7568
1	-0.65302	0.12854	0.42546	-0.23192	-0.91462	-0.02412	-0.0023	-0.35046	-0.15526	0.35124	0.07314	-0.35848	-0.84046	0.12936	0.3499	0.01888	0.48906	-0.95338	0.36884	-0.05436	0.08396	0.25342	0.4347	-0.13752	0.13818	-0.24532	0.17836	0.19652	-0.03232	-0.59584	-0.85474	0.29876	-0.14602	-0.5188	-0.18706	0.76186	0.50508	0.40116	0.34216	-0.85662
0	-0.80364	-0.43826	-0.20222	-0.25644	-0.836	-0.13652	0.417	-0.459	-0.54982	0.02642	-0.3119	-0.58122	-0.80148	0.2374	-0.31012	-0.3531	-0.15276	-0.89664	0.34026	-0.09534	-0.64812	0.13272	0.1014	-0.21752	0.24174	-0.18938	-0.34638	-0.53954	-0.34994	-0.62444	-0.78516	0.25262	0.00982	-0.61192	0.13842	0.51706	0.31568	-0.52194	-0.4148	-0.71334
0	-0.35924	0.10062	0.17514	-0.43692	-0.86722	-0.0228	0.36184	-0.28704	-0.3853	0.0526	0.01134	-0.6396	-0.895	-0.00464	0.09934	0.04946	0.64264	-0.957	-0.17984	-0.05456	0.01262	0.24052	0.13034	-0.05528	0.3148	-0.32788	0.09772	-0.0065	-0.0059	-0.59192	-0.90938	0.1248	-0.05506	-0.56098	-0.22368	0.61796	0.41386	0.47224	0.19878	-0.91768
0	-0.6581	0.0739	0.011	-0.31374	-0.88412	0.30162	0.36246	-0.55754	-0.48562	-0.08212	-0.2539	-0.80264	-0.8833	0.45648	-0.1395	0.22462	0.51316	-0.86722	0.2038	0.27154	-0.3043	-0.02742	-0.13056	0.089	0.43062	-0.48008	-0.06172	0.20808	0.18122	-0.4613	-0.93292	0.20802	0.22596	-0.72982	-0.07096	0.99813	0.30048	0.45224	-0.05512	-0.79708
1	-0.62882	0.50594	0.3808	-0.34274	-0.8913	0.33048	-0.0402	-0.08806	-0.07162	0.3651	-0.49978	-0.82878	-0.88958	0.40928	0.12032	0.36472	0.05044	-0.95018	-0.39128	0.32874	-0.5067	0.1472	0.20588	0.268	0.55232	-0.1969	-0.0773	0.28814	0.36168	-0.7349	-0.89196	0.32538	0.19746	-0.64006	-0.11494	0.45234	0.33044	0.30558	-0.19572	-0.82572
1	-0.37742	0.04842	0.4261	-0.3602	-0.8635	-0.01356	0.59696	-0.36536	-0.37782	0.17288	-0.08466	-0.61614	-0.76136	0.38798	0.3721	0.02334	0.25314	-0.90076	0.41098	-0.03918	-0.15296	0.45592	0.08742	-0.14662	0.44314	-0.37362	0.42104	0.3128	-0.02246	-0.36274	-0.86014	0.52214	-0.0666	-0.60664	-0.08206	0.91635	0.51042	0.35418	0.23628	-0.75926
1	-0.62854	0.3839	0.33194	-0.20374	-0.86876	0.5404	0.68172	-0.1911	-0.15386	0.02726	-0.09456	-0.52038	-0.82732	-0.00866	-0.23776	0.33944	0.5841	-0.91402	0.11572	0.50534	-0.2115	-0.0792	0.09254	0.1905	0.42144	-0.15152	0.06	0.2956	0.29482	-0.60898	-0.79306	0.37494	0.4471	-0.66804	-0.08564	0.49722	0.2966	0.5662	0.02978	-0.78972
1	-0.59314	0.19936	0.11866	-0.15122	-0.92754	0.27056	0.34116	-0.00806	-0.11136	-0.15256	-0.32474	-0.65914	-0.86434	0.54958	-0.06842	0.35808	0.33758	-0.91376	-0.48758	0.27544	-0.34438	-0.06328	-0.19404	0.23694	0.63166	-0.26326	-0.00604	0.26956	0.32642	-0.6378	-0.8459	-0.13686	0.35776	-0.5619	-0.17338	0.3669	-0.10744	0.48522	-0.06212	-0.81454
0	-0.61972	0.28706	-0.1854	-0.48046	-0.94746	0.4603	0.02986	-0.27854	-0.49196	-0.27462	-0.57814	-0.6666	-0.88904	0.12454	-0.21846	0.54732	0.2252	-0.92782	-0.38254	0.43988	-0.71102	0.46482	-0.48136	0.46546	0.25178	-0.63028	-0.27362	0.32692	0.54062	-0.55046	-0.8839	0.05096	0.441	-0.58874	-0.18402	0.42684	0.57902	0.49814	-0.1286	-0.87778
1	-0.73844	0.43376	0.51646	-0.00546	-0.9187	0.23064	-0.02882	-0.27744	0.01424	0.247	-0.53728	-0.76998	-0.8193	0.0139	0.24634	0.19108	-0.11296	-0.94848	-0.55074	0.2413	-0.75692	-0.14416	0.14814	0.1378	0.57524	-0.03396	-0.10386	0.1403	0.20344	-0.7879	-0.90374	-0.09764	0.17358	-0.91846	-0.31454	0.48736	0.13078	0.04434	-0.20112	-0.83344
1	-0.59996	0.58422	0.32566	-0.2141	-0.88552	0.52154	0.18674	-0.07798	-0.30266	0.3305	-0.42666	-0.8132	-0.89506	0.27676	0.14018	0.55482	0.3419	-0.91398	-0.49734	0.49534	-0.48888	0.33172	0.27268	0.3814	0.56866	-0.18122	0.17172	0.57802	0.53574	-0.7124	-0.9223	0.09328	0.29094	-0.58988	-0.05474	0.21874	0.44326	0.57712	0.1223	-0.88462
0	-0.74772	0.23622	0.18288	-0.46644	-0.90578	-0.05436	0.34756	-0.34818	-0.36926	0.03606	-0.54512	-0.5074	-0.81938	0.16824	0.21582	-0.14688	-0.12178	-0.95088	-0.71256	-0.00478	-0.7488	0.2202	0.00888	0.06168	0.16112	-0.4347	-0.5581	-0.44422	-0.12092	-0.81568	-0.81392	-0.0614	0.17334	-0.7218	-0.52884	0.54612	0.41784	-0.4644	-0.5653	-0.775
1	-0.72374	0.1895	0.31178	-0.08162	-0.88266	0.0774	0.15848	-0.18032	-0.23	0.11394	-0.36046	-0.8087	-0.87658	0.29002	0.1249	0.01804	0.084	-0.89428	-0.36198	0.09948	-0.42552	0.62292	0.25918	0.01834	-0.01146	-0.17462	-0.1586	-0.06708	0.0146	-0.74106	-0.91586	0.19092	0.16402	-0.7142	-0.11498	0.42068	0.68496	-0.08166	-0.14838	-0.83724
0	-0.76192	-0.1588	-0.12412	-0.188	-0.79952	0.06836	-0.09726	-0.36904	-0.39902	0.03538	-0.32774	-0.20192	-0.80844	0.13766	-0.51968	-0.07996	0.1223	-0.88692	0.20702	0.09204	-0.49626	-0.05328	-0.03366	-0.03112	0.34444	-0.19454	-0.40732	-0.25114	-0.07766	-0.80364	-0.83324	0.0218	0.13488	-0.64284	-0.39196	1	0.18172	-0.2647	-0.32376	-0.76662
1	-0.64904	0.39882	0.36612	-0.20846	-0.8677	0.30372	0.72966	-0.21758	-0.22272	0.41734	-0.08738	-0.47186	-0.77154	0.50654	0.03946	0.3088	0.72898	-0.93212	0.25168	0.25072	-0.01604	0.06032	0.18514	0.13576	0.53772	-0.15822	0.05484	0.31334	0.24954	-0.77852	-0.82718	0.26772	0.08924	-0.5446	-0.24198	0.970414	0.22484	0.755	0.08922	-0.79752
1	0.4543	-0.2262	0.28624	0.41816	0.35058	-0.0879	0.64484	-0.58554	0.2743	0.28838	0.47042	0.58588	0.4042	0.52672	0.25294	-0.10084	0.66562	0.33932	0.6763	-0.11056	0.31368	0.21994	0.22318	-0.0655	0.4152	0.25114	0.28264	-0.35126	-0.15034	0.33108	0.44058	0.41482	0.06808	0.4487	0.31324	0.76178	0.36514	0.2311	0.29604	0.34296
0	-0.66258	-0.02784	0.23272	-0.30776	-0.8449	-0.0257	0.23936	-0.23292	-0.2927	0.1472	-0.23298	-0.73392	-0.84368	0.30124	0.21756	-0.099	0.15318	-0.8319	-0.39704	-0.00664	-0.45816	0.17846	0.07348	-0.11104	0.56068	-0.28134	-0.0416	-0.1724	-0.10752	-0.3928	-0.88438	0.0551	0.06278	-0.41094	-0.20194	0.37822	0.0574	-0.20448	-0.11652	-0.85638
1	-0.44448	0.2238	0.40416	0.2412	-0.87772	0.5974	0.12264	-0.18344	0.11634	-0.0254	-0.15838	-0.3358	-0.7938	0.25528	0.06714	0.19006	0.35166	-0.8605	-0.19206	0.58552	-0.36334	-0.0783	0.0095	0.04174	0.3251	0.06286	0.26124	0.32038	0.15562	-0.51812	-0.83774	0.32334	0.61536	-0.60312	-0.12754	0.62198	0.42698	0.352	-0.00766	-0.8168
0	-0.51224	0.20784	0.70038	-0.03096	-0.83888	-0.00304	-0.50562	-0.63218	0.48928	0.46978	-0.35652	-0.6478	-0.87584	0.55792	0.49062	-0.2383	-0.49028	-0.95308	-0.13172	-0.00472	-0.5255	-0.20202	0.33312	-0.3573	0.52968	0.39608	0.32154	0.13376	-0.25768	-0.39138	-0.85032	0.20448	-0.07398	-0.81364	-0.46708	0.76684	0.15578	-0.0468	-0.2295	-0.7867
1	-0.7308	0.54084	0.27052	-0.03362	-0.86126	0.3884	0.25192	0.01296	-0.1716	0.17628	-0.48612	-0.53904	-0.82018	0.2014	-0.01882	0.37312	0.23938	-0.92648	-0.23556	0.37814	-0.32458	0.07908	0.31434	0.40518	0.46844	-0.02136	-0.34036	0.14076	0.37194	-0.6928	-0.81536	0.11628	0.37978	-0.6467	-0.03962	0.881196	0.21072	0.24206	-0.14452	-0.78236
1	-0.55802	-0.11086	0.26274	0.0771	-0.86432	-0.1072	0.1387	0.04146	-0.12706	0.22446	-0.18512	-0.75366	-0.85608	0.3493	0.33328	-0.10098	0.15516	-0.88762	0.25468	-0.12286	-0.05746	0.44284	0.30716	-0.17064	0.07184	-0.0393	0.02654	-0.12998	-0.14462	-0.52146	-0.86468	0.54022	-0.09464	-0.452	-0.06536	0.3151	0.54448	0.22974	0.1678	-0.86128
0	-0.68438	0.18806	0.27952	-0.84752	-0.82648	-0.11452	0.24258	-0.1943	-0.62488	-0.16586	-0.46424	-0.87792	-0.8189	0.53188	0.5784	-0.16184	-0.03414	-0.88976	0.36406	-0.07994	-0.74706	0.36792	-0.38128	-0.11542	0.51224	-0.91996	-0.26608	-0.30106	-0.16226	-0.61496	-0.86742	0.93676	0.09528	-0.59316	-0.75748	0.50046	-0.41234	-0.3093	-0.64298	-0.86404
1	-0.65788	-0.2947	0.09916	0.03564	-0.86578	-0.12022	0.37728	-0.38746	-0.1707	0.3375	-0.09128	-0.45122	-0.82698	0.34964	-0.00236	-0.1716	0.25944	-0.86426	0.1819	-0.13224	0.04128	0.30496	0.45724	-0.23122	0.18248	0.1062	-0.0604	-0.09218	-0.21492	-0.55062	-0.8368	0.32666	-0.15198	-0.63144	0.12026	0.806786	0.55306	0.17746	0.3708	-0.80382
1	-0.7738	0.17882	0.60692	-0.40732	-0.92438	-0.19898	0.0147	-0.20696	-0.02042	0.5362	-0.06888	-0.53464	-0.82768	0.17068	0.41714	-0.19358	0.06094	-0.92124	0.37658	-0.20718	-0.1187	0.36134	0.46948	-0.31762	0.35962	-0.19844	0.2268	0.07102	-0.2303	-0.831	-0.81902	0.44506	-0.27404	-0.64858	-0.17972	0.18038	0.61466	0.06808	0.16148	-0.80738
1	-0.7931	0.10936	0.30176	-0.26348	-0.86402	-0.0824	0.39102	-0.19586	-0.29218	0.19876	-0.55058	-0.55716	-0.79856	0.024	0.00332	-0.16994	-0.11862	-0.9158	-0.54562	-0.0391	-0.59958	-0.1091	0.34386	-0.0491	0.20234	-0.30114	-0.50778	-0.38172	-0.15396	-0.82406	-0.81226	0.07862	0.0738	-0.77328	-0.21524	0.41782	0.25376	-0.4263	-0.34758	-0.7991
1	-0.71548	0.833772	0.14628	-0.20768	-0.84754	0.912762	0.34026	0.25222	-0.20382	0.11352	-0.66812	-0.87536	-0.8822	0.16258	-0.07584	0.948478	0.47618	-0.85818	-0.77236	0.94185	-0.70266	-0.26106	0.15508	0.80083	0.860288	-0.08766	-0.10522	0.78478	0.96671	-0.83992	-0.92016	-0.11588	0.73372	-0.6105	-0.16346	0.3936	-0.16852	0.73482	-0.17216	-0.81954
0	-0.63216	0.13302	0.24792	-0.42662	-0.87568	-0.27418	-0.01218	-0.24216	-0.49292	0.26926	-0.38176	-0.4626	-0.80524	0.32548	0.34806	-0.24926	-0.13644	-0.92546	-0.41522	-0.26146	-0.40848	0.52152	0.30352	-0.12364	0.06164	-0.43862	-0.44998	-0.48908	-0.26102	-0.66496	-0.8389	0.13316	-0.13654	-0.63544	-0.45904	0.968426	0.64608	-0.27892	-0.2958	-0.8072
0	-0.73252	0.4826	0.42128	0.1567	-0.92394	0.36504	0.11534	-0.0622	-0.24344	0.44862	-0.3527	-0.83242	-0.8593	0.09034	0.2682	0.34076	0.26854	-0.8948	-0.91616	0.34592	-0.3777	0.0888	0.33168	0.20686	0.72142	0.05706	0.14718	0.29604	0.3099	-0.77144	-0.91908	0.07358	0.18544	-0.55234	-0.21114	0.28262	-0.03284	0.47992	0.117	-0.81164
1	-0.76364	0.28888	0.11952	-0.20668	-0.88804	0.46978	0.22346	-0.31458	-0.20582	-0.21082	-0.49054	-0.5093	-0.83266	0.01104	0.0286	0.388	0.30586	-0.92984	-0.4106	0.48552	-0.59376	0.03656	0.13904	0.3409	0.452	-0.26738	-0.19038	0.23274	0.40116	-0.80146	-0.86902	-0.08444	0.53792	-0.67316	-0.26342	0.53492	0.15478	0.1657	-0.2005	-0.84302
0	-0.66022	0.41496	0.42024	0.04786	-0.88748	0.38624	0.22198	0.18836	0.12372	0.3865	-0.21824	-0.6501	-0.8587	0.59312	-0.15766	0.3652	0.4366	-0.92032	-0.04878	0.36408	-0.37804	0.65462	0.40518	0.18892	0.42396	0.1411	0.19916	0.4314	0.32482	-0.77824	-0.89152	0.4776	0.20106	-0.56574	-0.13076	0.2377	0.62886	0.5775	0.28186	-0.90844
0	-0.66068	0.2013	0.34248	-0.2015	-0.7788	0.23982	0.10602	-0.10396	-0.21974	0.135	-0.26566	-0.55858	-0.9072	0.32206	0.08364	0.13328	0.26966	-0.79926	-0.31862	0.26504	-0.42574	0.00682	0.19332	0.06664	0.66918	-0.37838	-0.1017	0.05816	0.1184	-0.60712	-0.85398	0.18196	0.25476	-0.63992	-0.30176	0.61448	0.10066	0.07834	-0.2864	-0.82814
1	-0.58814	0.0172	0.01948	-0.17802	-0.8675	-0.02144	0.18506	-0.15838	-0.12208	-0.05708	-0.41474	-0.87894	-0.91354	0.5468	-0.14912	0.1336	0.20428	-0.86666	-0.34838	-0.02062	-0.41396	0.49106	-0.04614	0.11976	0.15868	-0.10946	-0.3125	0.01396	0.12586	-0.56712	-0.86708	0.25452	0.07862	-0.59992	-0.12824	0.42148	0.57236	0.04036	-0.16424	-0.8321
0	-0.7428	0.28912	-0.25892	-0.5464	-0.878	0.57854	0.51922	-0.01776	-0.48524	-0.54026	-0.4695	-0.65516	-0.89482	0.31242	-0.05998	0.48538	0.66332	-0.8239	-0.14302	0.5722	-0.7113	0.1965	-0.48204	0.50478	0.46748	-0.63764	-0.56782	0.0946	0.46786	-0.71874	-0.89034	0.4525	0.77168	-0.40076	-0.23734	0.71232	0.42182	0.40108	-0.61464	-0.86504
0	-0.57764	0.27042	0.39628	-0.22754	-0.88384	-0.02098	0.08976	0.51226	-0.49188	0.2916	-0.35824	-0.75034	-0.87412	0.44864	0.311	-0.01784	0.1977	-0.87646	0.06874	-0.0201	-0.2878	0.3342	0.35094	-0.0137	0.23636	-0.22608	-0.20932	-0.17254	-0.03072	-0.85932	-0.93808	0.44188	-0.05194	-0.45336	-0.1875	0.67756	0.29994	-0.0866	0.11078	-0.96264
1	-0.4632	-0.02994	0.0413	-0.1168	-0.85018	0.25748	-0.14608	-0.21942	-0.06344	-0.16146	-0.4128	-0.68778	-0.8624	0.05678	-0.18552	0.3023	0.07558	-0.8989	-0.52544	0.23786	-0.22658	-0.0247	-0.17406	0.16578	0.5465	-0.09322	0.0207	0.36398	0.28778	-0.78448	-0.86726	-0.01734	0.29936	-0.5345	-0.00864	0.30018	0.04904	0.4362	0.06642	-0.8181
1	-0.06992	-0.1737	-0.20648	-0.0089	-0.81682	0.10852	-0.23186	-0.11276	-0.16448	-0.4606	-0.36494	-0.44716	-0.91652	0.04576	-0.16172	0.21122	0.2323	-0.92202	-0.71442	0.09266	-0.41584	-0.1197	-0.53218	0.2675	0.5599	0.00668	-0.308	-0.13314	0.18886	-0.56296	-0.90342	-0.15444	0.55162	-0.30512	-0.29934	0.56836	-0.3561	0.25576	-0.35018	-0.90154
0	-0.75628	0.36052	0.49968	-0.30174	-0.88824	0.10358	0.1796	-0.0261	-0.25772	0.40374	-0.27058	-0.60562	-0.91912	0.32896	0.52304	-0.0081	0.16754	-0.9284	-0.44032	0.11414	-0.4617	0.39376	0.34734	-0.11282	0.55048	-0.3251	0.0479	0.11862	-0.02492	-0.73666	-0.82108	0.53016	0.00508	-0.66858	-0.19606	0.844844	0.20656	-0.03448	-0.04904	-0.8276
0	-0.69534	0.33114	0.33818	-0.23294	-0.86368	0.0149	0.3689	0.52722	-0.47288	0.22754	-0.26424	-0.39762	-0.76866	0.455	0.2046	0.0292	0.38394	-0.92272	-0.0661	0.0128	-0.43942	0.36214	0.08474	0.04028	0.23802	-0.43544	-0.308	-0.19488	0.00014	-0.70736	-0.86196	0.25636	0.0642	-0.75028	-0.15104	0.973114	0.48172	0.09534	-0.35852	-0.79798
1	-0.70406	-0.2093	0.13478	-0.26458	-0.853	0.06582	0.32006	-0.42392	-0.11782	-0.25478	-0.29112	-0.77218	-0.86624	0.32838	0.12134	-0.0954	0.25094	-0.89594	-0.02272	0.0727	-0.56404	0.15168	-0.21292	-0.15564	0.38358	-0.30478	-0.10578	-0.07622	-0.11384	-0.74936	-0.88082	0.483	0.2404	-0.70138	-0.42132	0.76356	0.25958	-0.11436	-0.24678	-0.84922
0	-0.4695	-0.0773	0.03126	-0.37874	-0.73288	-0.05712	0.20286	-0.14228	-0.20748	-0.12374	-0.48478	-0.56402	-0.86976	0.66882	-0.131	-0.15304	0.2291	-0.82858	-0.15274	-0.00512	-0.70994	0.47772	-0.16404	0.00166	-0.03826	-0.37368	-0.6198	-0.39826	-0.1298	-0.81612	-0.92804	0.31086	0.20324	-0.66676	-0.0807	0.940238	0.56362	-0.49386	-0.59758	-0.8648
1	-0.38684	0.01892	0.44352	-0.13508	-0.82548	-0.0586	0.12032	-0.43068	-0.16718	0.3869	-0.14728	-0.76206	-0.88918	0.55606	0.643	-0.05192	0.01616	-0.87516	-0.09324	-0.07064	0.01092	0.4172	0.25106	-0.18836	-0.05456	-0.12742	0.20084	0.18406	-0.08364	0.146	-0.83692	0.18862	-0.1607	-0.54146	0.19756	0.22208	0.57676	0.12946	0.26778	-0.77102
0	-0.7591	-0.37894	0.2884	0.31578	-0.80488	-0.3271	0.54726	-0.37088	0.39746	0.39272	-0.31562	-0.61954	-0.80266	0.24044	0.19214	-0.2881	0.05656	-0.76778	-0.57428	-0.30682	0.03946	-0.0109	0.78466	-0.20052	0.15298	0.40976	-0.28564	-0.43726	-0.28656	-0.53044	-0.81432	0.06012	-0.19594	-0.67308	0.15958	0.78662	0.18088	-0.46964	0.3538	-0.82734
1	-0.74372	-0.36302	0.03248	-0.13338	-0.82048	-0.2501	-0.07386	-0.45614	-0.10366	0.12374	-0.20956	-0.43106	-0.88706	0.38266	0.04966	-0.24696	0.18448	-0.88072	-0.09376	-0.2325	-0.22504	0.02022	0.14622	-0.22596	0.35782	-0.1043	-0.26336	-0.2936	-0.24474	-0.68024	-0.90338	0.23312	-0.18312	-0.63728	-0.0767	0.890566	0.03536	-0.44332	0.01518	-0.82642
1	-0.56898	0.35156	0.4501	-0.06766	-0.94214	0.11162	0.42942	-0.40858	-0.21756	0.38314	-0.2665	-0.62358	-0.8061	0.24536	0.34346	0.13572	0.1322	-0.97312	0.38546	0.08992	-0.25466	0.26578	0.39438	-0.02124	0.489	-0.12638	0.24826	0.33876	0.10568	-0.7433	-0.79164	0.57904	-0.04792	-0.67128	0.051	0.60948	0.42806	0.27948	0.35386	-0.75734
1	-0.69724	-0.0765	0.0334	-0.10856	-0.91742	-0.129	0.2529	-0.31302	-0.17616	-0.25942	-0.21254	-0.75624	-0.869	0.2329	-0.56328	0.132	0.35514	-0.90126	-0.21542	-0.11796	-0.20258	-0.41702	0.05956	0.01144	0.59998	-0.39356	-0.03972	0.1252	0.08998	-0.7851	-0.87082	-0.06334	0.05146	-0.73712	-0.1177	0.49774	0.03364	0.37764	0.03662	-0.8764
1	-0.6546	0.28848	0.21804	0.02882	-0.90108	0.3569	0.62924	-0.17896	-0.02526	0.25062	-0.26112	-0.47942	-0.80106	-0.06762	-0.46266	0.40738	0.5308	-0.9741	0.06762	0.31004	-0.16736	0.31758	0.23694	0.23748	0.41762	0.01288	0.0451	0.42758	0.36846	-0.74552	-0.80586	-0.08954	0.15416	-0.67012	0.03134	0.65684	0.53674	0.58654	0.11518	-0.816
0	-0.63714	-0.26926	0.20604	-0.38534	-0.73968	-0.24874	0.39184	-0.20226	-0.35634	0.22622	-0.17224	-0.72504	-0.88332	0.34208	0.0384	-0.2848	0.2829	-0.8614	0.00736	-0.24034	-0.38172	0.36238	0.1881	-0.29868	0.02204	-0.38776	-0.12226	-0.30006	-0.30612	-0.79132	-0.85828	0.23598	-0.19418	-0.63702	-0.48422	0.41236	0.50034	-0.28152	-0.1346	-0.83406
0	-0.77072	0.2335	0.20366	-0.10716	-0.85634	0.27062	0.18044	0.05004	-0.21678	0.0771	-0.25196	-0.57294	-0.87626	0.53312	0.0212	0.19846	0.40712	-0.9121	-0.2531	0.26192	-0.64626	0.4461	-0.159	0.1168	0.54452	-0.09788	-0.1755	0.09518	0.1727	-0.78366	-0.89776	0.44018	0.23438	-0.69838	-0.3389	0.59338	0.29304	0.22864	-0.39696	-0.89686
0	-0.28004	-0.0983	0.44896	-0.0355	-0.88174	-0.11838	0.12012	-0.22116	-0.1772	0.46128	0.1573	-0.49592	-0.86412	0.45258	0.19252	-0.18808	0.47362	-0.87528	0.49362	-0.14934	0.16096	-0.11316	0.37774	-0.32938	0.2838	-0.09962	0.38	0.05318	-0.2435	-0.38118	-0.88166	0.28604	-0.2366	-0.21402	-0.00558	0.99951	0.36994	0.31548	0.4156	-0.82184
0	-0.6424	0.14152	0.09404	-0.47952	-0.87888	0.4188	0.38846	-0.21788	-0.37572	-0.64898	-0.28494	-0.78254	-0.9124	0.34946	0.19212	0.14958	0.473	-0.89746	-0.38574	0.40112	-0.62416	0.14378	-0.5142	0.13892	0.45688	-0.57058	-0.3813	-0.11236	0.10982	-0.71132	-0.89278	0.12014	0.74532	-0.41378	-0.614	0.31124	0.0665	0.33386	-0.5632	-0.8979
0	-0.77674	0.66148	-0.16106	-0.43052	-0.89698	0.17304	0.12654	-0.06	-0.4229	0.06582	-0.76296	-0.76022	-0.83524	0.02044	-0.05542	0.39228	-0.00948	-0.87028	-0.64044	0.20272	-0.97742	-0.90834	-0.38118	0.805664	0.89511	-0.10006	-0.94166	-0.09832	0.49938	-1	-0.85046	0.1551	0.2364	-0.60302	-0.21538	0.56416	-0.6021	-0.21988	-0.69832	-0.85164
1	-0.73728	0.49866	0.17422	-0.3233	-0.85532	0.5748	0.846584	-0.06938	-0.01432	0.16072	-0.36966	-0.5134	-0.7325	-0.46514	-0.20944	0.57806	0.801186	-0.86262	-0.39282	0.5462	-0.42252	-0.12418	0.11168	0.4496	0.5709	-0.34546	-0.35386	0.39562	0.55062	-0.7798	-0.7633	0.14786	0.37234	-0.75196	-0.13308	0.22248	0.22526	0.56272	-0.04808	-0.74074
0	-0.7214	0.866458	0.42962	0.12064	-0.89394	0.53034	0.24224	-0.0721	-0.10164	0.45772	-0.53008	-0.80112	-0.93238	-0.06172	-0.31846	0.68458	0.41574	-0.89562	-0.1665	0.5133	-0.34478	-0.35812	0.39268	0.54258	0.62502	0.00446	0.04082	0.64882	0.70246	-0.70216	-0.93292	0.18218	0.2729	-0.77524	0.01228	-0.16954	0.3102	0.42436	0.23056	-0.88392
1	-0.6228	0.36766	0.48428	-0.04332	-0.89976	0.36258	0.43958	-0.36108	-0.16278	0.303	-0.26638	-0.92848	-0.90252	0.31538	0.38264	0.21088	0.48132	-0.8917	-0.54406	0.376	-0.29682	0.01874	0.50442	0.07072	0.57432	-0.04488	0.05092	0.3214	0.19056	-0.73696	-0.90226	-0.0384	0.2596	-0.81602	-0.36512	0.7102	-0.00784	0.17136	0.1259	-0.85656
0	-0.77624	0.33158	0.46842	0.02114	-0.83524	-0.07498	-0.41624	-0.5628	-0.17134	0.5551	-0.6674	-0.77006	-0.91478	0.42942	0.33794	-0.05024	-0.49398	-0.95922	-0.41752	-0.07568	-0.55916	0.43242	0.52064	0.00736	0.47258	0.2768	-0.2535	-0.16664	-0.01216	-0.7369	-0.84092	0.36304	-0.09418	-0.59804	-0.20198	0.22906	0.39916	-0.32992	-0.13676	-0.894
1	-0.40078	-0.08892	-0.04812	0.0451	-0.5195	0.07242	0.37696	-0.33752	-0.22918	0.23664	-0.1508	-0.2932	-0.51858	0.3231	0.00738	-0.04222	0.13986	-0.51768	-0.16654	0.08984	-0.28196	0.28768	0.34728	0.0542	0.39632	0.10958	-0.3342	-0.31406	-0.04938	-0.50608	-0.52258	0.346	0.12352	-0.22942	-0.00574	0.915484	0.55434	-0.15508	-0.0536	-0.51332
1	-0.74352	-0.01384	0.08766	-0.2694	-0.83842	0.05724	0.37082	-0.11772	-0.22502	0.23564	-0.34626	-0.69944	-0.87908	0.2525	0.00542	0.07286	0.26438	-0.86692	-0.03806	0.04164	-0.2386	0.25206	0.19846	0.04586	0.36552	-0.24142	-0.25204	-0.03418	0.04848	-0.81428	-0.87004	0.06808	0.00552	-0.61408	-0.05126	0.62636	0.3618	0.1138	0.02838	-0.83332
0	-0.75048	0.18144	-0.17024	-0.25164	-0.71678	-0.3028	0.24714	-0.24574	-0.47986	0.4974	-0.58942	-0.73206	-0.86102	0.03076	-0.24422	0.18106	0.14188	-0.9057	-0.64266	-0.29424	-0.6096	-0.39738	-0.2651	0.43686	0.65814	-0.16512	-0.76912	-0.2624	0.20454	-0.69378	-0.84224	0.166	-0.28582	-0.67314	-0.36032	0.45082	-0.90368	-0.13086	-0.61578	-0.91114
0	-0.5494	-0.28512	-0.03786	-0.4108	-0.79752	-0.0814	-0.01308	0.0196	-0.255	-0.13068	-0.21724	-0.25646	-0.75346	-0.01878	0.22046	-0.16296	0.11514	-0.89328	-0.26672	-0.0876	-0.2579	0.07436	-0.05134	-0.09538	0.38784	-0.4833	-0.41604	-0.38484	-0.1871	-0.6243	-0.77888	0.24212	0.10234	-0.595	-0.2263	0.821556	-0.23008	-0.10428	-0.18548	-0.73148
0	-0.52262	0.056	-0.08258	0.06274	-0.77404	0.33346	0.28856	-0.0125	-0.2269	-0.22708	-0.2684	-0.76478	-0.78884	0.55316	0.04108	0.24108	0.5126	-0.81988	-0.22384	0.3058	-0.22064	-0.04956	-0.15788	0.29736	0.52682	0.13568	-0.28098	-0.13288	0.20844	-0.68702	-0.9398	0.56362	0.5854	-0.46166	-0.08388	0.56636	-0.04934	0.32842	-0.12934	-0.91062
1	-0.6227	0.3632	0.26784	0.03932	-0.87484	0.23736	0.02384	0.19706	-0.1509	0.29174	-0.51886	-0.72586	-0.8521	-0.46838	-0.01328	0.40132	0.17882	-0.74696	-0.63254	0.22484	-0.21186	0.34188	0.34648	0.27032	0.24196	-0.08346	-0.03532	0.37312	0.38406	-0.70888	-0.91868	-0.2811	0.1403	-0.29362	-0.3076	0.26794	0.46534	0.46314	0.13158	-0.85398
0	-0.65276	-0.68588	0.15146	-0.31644	-0.74654	-0.50242	0.31722	-0.63862	-0.38598	-0.08634	-0.22502	-0.79066	-0.82174	0.18968	-0.03132	-0.78732	-0.0187	-0.78992	-0.1403	-0.4574	-0.16608	0.28164	0.35684	-0.63856	-0.00004	-0.27066	-0.3496	-0.81714	-0.77978	-0.6844	-0.84888	0.18014	-0.22688	-0.35282	-0.41892	0.34554	0.22138	-0.99992	0.066	-0.8683
0	-0.50932	0.23986	-0.02866	-0.0351	-0.80878	0.39534	0.08638	-0.2758	-0.10206	-0.18854	-0.49084	-0.71376	-0.85948	-0.09464	-0.0126	0.34328	0.18406	-0.80216	-0.46424	0.41178	-0.60602	0.1694	-0.45844	0.40738	0.5384	-0.01328	-0.39152	0.0355	0.37124	-0.60364	-0.91706	0.31658	0.54628	-0.48068	-0.1949	0.1886	0.02808	0.0201	-0.43078	-0.83748
1	-0.6619	0.025	0.11018	-0.28138	-0.87286	-0.012	0.24618	-0.3286	-0.15182	-0.08614	-0.53286	-0.8719	-0.79268	0.47342	-0.28542	0.0178	0.01506	-0.84826	0.19898	0.00724	-0.78618	0.2966	-0.31222	0.03898	0.42446	-0.10326	-0.35294	-0.11622	0.0329	-0.86174	-0.8628	0.3146	0.15732	-0.62396	-0.22278	0.22594	0.35518	-0.2372	-0.35264	-0.8466
1	0.39388	0.3787	0.54934	0.58242	0.43966	0.19152	0.48076	0.10102	0.62136	0.3519	0.69876	0.51692	0.49972	0.44884	0.47404	0.414	0.59552	0.4417	0.46952	0.1905	0.43726	0.30236	0.4244	0.38818	0.66888	0.49986	0.58768	0.2379	0.38512	0.4371	0.50912	0.60918	0.23368	0.42398	0.43732	0.69226	0.42538	0.49194	0.48818	0.45738
0	-0.28034	0.05434	0.54044	0.06932	-0.6417	-0.02292	0.30508	-0.39698	-0.1593	0.35342	0.1073	-0.66102	-0.79416	0.39034	0.21002	-0.26174	0.13352	-0.70616	0.05958	-0.01676	0.03018	-0.1013	0.36024	-0.38938	0.41308	0.00628	0.4053	0.16344	-0.28562	-0.73314	-0.85138	0.2825	-0.10766	-0.35386	-0.03166	0.50332	0.22116	-0.2116	0.39344	-0.85432
1	-0.78094	0.34128	0.01178	-0.26406	-0.92752	0.49356	-0.18678	-0.10536	-0.24606	0.15454	-0.71038	-0.72606	-0.8465	0.09958	-0.4064	0.4633	-0.07176	-0.8562	-0.39686	0.48998	-0.59914	-0.23798	0.24966	0.39904	0.67928	-0.2705	-0.10726	0.40554	0.5073	-0.64418	-0.91842	-0.04872	0.34966	-0.4679	-0.2597	0.39302	0.11544	0.18622	0.09102	-0.89866
0	-0.64026	0.35844	0.31376	0.37156	-0.91662	0.28376	0.1273	-0.11618	0.185	0.33898	-0.37858	-0.80866	-0.88676	0.235	-0.17016	0.30622	0.19588	-0.91364	-0.73848	0.2738	-0.6584	-0.3493	0.17648	0.15318	0.70314	0.2167	0.05256	0.37906	0.28028	-0.88786	-0.89942	0.08248	0.1263	-0.4588	-0.07254	0.1766	0.12386	0.4045	-0.05328	-0.88178
1	-0.81764	-0.26652	0.29388	0.03872	-0.83478	-0.18074	-0.44622	-0.4939	-0.18782	0.08582	-0.14452	-0.08488	-0.82274	0.3323	0.00714	-0.32048	0.18512	-0.88384	0.22132	-0.15114	-0.35186	0.07086	0.1841	-0.3341	0.41738	-0.14122	-0.19008	-0.28342	-0.33022	-0.73652	-0.86372	0.2073	-0.07008	-0.80704	-0.65218	0.989168	0.1085	-0.41052	-0.09764	-0.82934
1	0.33086	0.56922	0.65528	0.4341	0.35542	0.4914	0.40154	-0.25518	0.51148	0.58642	0.41536	0.49454	0.37198	0.5617	0.5552	0.35372	0.551	0.35296	0.32772	0.46832	0.29256	0.70024	0.54742	0.20728	0.4736	0.43832	0.44996	0.3124	0.31452	0.30564	0.32074	0.71212	0.34898	0.35536	0.54808	0.43334	0.68568	0.5268	0.41916	0.37762
1	-0.61968	0.1242	0.68696	0.15296	-0.87026	-0.22114	0.18368	-0.37814	0.1667	0.57274	0.25328	-0.55048	-0.76804	0.47792	0.38324	-0.30304	0.24524	-0.87238	0.448	-0.24758	0.07954	0.26258	0.49944	-0.47416	0.25702	0.2053	0.56436	0.24848	-0.36256	-0.72208	-0.81748	0.67578	-0.34756	-0.60936	0.03666	0.66138	0.45316	0.40568	0.41844	-0.80078
1	-0.71852	0.53588	0.56654	-0.09982	-0.92132	0.2207	-0.25196	-0.39482	-0.07694	0.25166	-0.61072	-0.8213	-0.8364	-0.11106	0.24866	0.16808	-0.25144	-0.96906	-0.76666	0.24412	-0.88908	-0.25286	0.10042	0.1435	0.55894	-0.1671	-0.17268	0.09832	0.19612	-0.84052	-0.9313	-0.2722	0.16278	-1	-0.35772	0.47154	0.12404	-0.07226	-0.26594	-0.8585
1	-0.59952	-0.16084	-0.13818	-0.3184	-0.88654	-0.107	0.03006	-0.09424	0.00806	-0.44112	-0.35682	-0.78784	-0.85954	0.14896	-0.08446	0.17422	0.10748	-0.91168	-0.58926	-0.09586	-0.28472	-0.04908	-0.11258	0.10926	0.62506	-0.31676	-0.1348	0.03682	0.14034	-0.66542	-0.8939	-0.0956	0.21172	-0.67998	-0.32686	0.32866	-0.15562	0.41266	-0.0341	-0.85872
0	-0.77256	0.57266	0.36694	-0.36412	-0.87644	0.45576	0.29366	-0.05088	-0.49056	0.05576	-0.36928	-0.75644	-0.8465	0.75012	0.39648	0.24992	0.40332	-0.92024	-0.3172	0.46656	-0.81332	0.40546	-0.38172	0.23188	0.31036	-0.50694	-0.31644	-0.00394	0.22684	-0.78688	-0.8714	0.50968	0.49374	-0.6924	-0.22238	0.53616	0.58384	0.25376	-0.64404	-0.8407
0	-0.72468	0.60248	0.78338	-0.54878	-0.82212	0.49672	0.37372	-0.07006	-0.206	0.25836	0.23544	-0.82556	-0.91014	0.63294	0.7906	-0.1614	0.4904	-0.8553	-0.29878	0.50004	-0.83684	0.58912	-0.20028	-0.33894	0.48844	-0.38672	0.52794	0.30046	-0.21768	-0.7003	-0.90078	0.36266	0.35642	-0.69074	-0.1678	0.1251	0.42274	0.35008	-0.60874	-0.87836
1	-0.70234	0.62912	0.38686	-0.37426	-0.89312	0.34614	0.35034	-0.02346	-0.25082	0.36358	-0.41834	-0.74936	-0.80242	0.5272	0.41446	0.42466	0.26598	-0.92652	-0.37884	0.332	-0.66066	0.15726	0.19372	0.29328	0.62536	-0.41112	0.12566	0.43708	0.39788	-0.66998	-0.82122	0.35396	0.19948	-0.6662	-0.23344	0.52088	0.11862	0.568	0.01752	-0.81112
0	-0.36074	-0.29162	-0.04088	-0.04558	-0.83326	0.00454	0.19342	-0.033	-0.0091	-0.10536	-0.03676	-0.435	-0.95122	-0.2259	-0.32788	0.06024	0.64724	-0.87966	-0.26188	-0.02216	-0.08412	-0.51242	-0.22366	0.0149	0.38582	-0.01286	-0.12832	-0.13914	0.00498	-0.5102	-0.90652	-0.32676	0.20592	-0.64454	-0.25828	0.2842	-0.05312	0.48146	-0.0172	-0.87786
0	-0.79704	0.19518	0.45624	-0.24532	-0.88188	0.3253	0.41676	0.02242	-0.10578	0.23418	-0.03452	-0.66272	-0.88558	0.06886	0.22514	0.10604	0.54398	-0.9282	-0.08004	0.3	-0.27614	0.13674	0.19528	-0.0515	0.37228	-0.11866	0.30426	0.28186	0.06624	-0.80426	-0.87418	0.16812	0.171	-0.66774	-0.10214	0.64254	0.44874	0.27902	0.11674	-0.87736
0	-0.61804	0.23464	-0.11882	-0.07046	-0.86884	-0.0747	0.46496	0.06074	-0.14524	0.47824	-0.39954	-0.77982	-0.86058	0.4929	-0.22424	0.4622	0.71296	-0.89508	-0.69292	-0.10386	-0.33306	0.61702	0.02576	0.44436	0.24312	-0.05502	-0.31484	0.12136	0.43924	-0.79406	-0.91332	-0.08146	-0.19386	-0.58406	-0.13808	0.34336	0.64118	0.41832	-0.11136	-0.73698
0	-0.70676	0.24442	0.10296	-0.4155	-0.8999	0.38486	0.03798	-0.15032	-0.3891	0.16988	-0.45664	-0.71778	-0.90576	0.45196	0.282	0.43916	0.36528	-0.9446	0.0253	0.35738	-0.27918	0.56148	0.13124	0.30772	0.02024	-0.38172	-0.0571	0.3537	0.41518	-0.77076	-0.9522	0.60744	0.23426	-0.55906	-0.24198	0.2896	0.66394	0.4867	0.07178	-0.88292
0	-0.75188	-0.28302	0.33984	0.0374	-0.8664	-0.17818	0.24462	-0.47038	-0.13926	0.42666	-0.17242	-0.62486	-0.84892	0.30762	-0.17188	-0.23116	0.1428	-0.91648	0.05972	-0.18314	-0.16576	0.1057	0.4809	-0.35206	0.3776	0.13572	0.22726	0.11324	-0.2556	-0.65136	-0.8468	0.18052	-0.28552	-0.6997	-0.08518	1	0.4319	-0.17602	0.55304	-0.7665
0	-0.64176	-0.2106	0.1066	-0.60702	-0.86554	-0.2152	0.13628	-0.39028	-0.58998	-0.01626	-0.1012	-0.62856	-0.91638	0.21154	0.41506	-0.24554	0.29488	-0.92258	0.49054	-0.23422	-0.37972	0.01998	-0.21238	-0.26934	0.2687	-0.73778	-0.22562	-0.3321	-0.29384	-0.66434	-0.91656	0.53534	-0.12868	-0.41356	-0.17348	0.84808	0.0027	0.14626	-0.32508	-0.8825
1	-0.68418	-0.07242	0.0951	-0.3199	-0.91474	-0.10892	0.08652	0.0105	-0.24816	0.08442	-0.47914	-0.74202	-0.84076	0.15514	0.05226	-0.0189	-0.08778	-0.93354	0.25138	-0.0744	-0.59018	0.42688	-0.22474	0.00274	0.19946	-0.02458	-0.47274	-0.17706	-0.02004	-0.72576	-0.8177	0.4265	0.0708	-0.60386	-0.2853	0.5113	0.66024	-0.13484	-0.33102	-0.8184
1	-0.53636	-0.02834	0.28184	0.02296	-0.89176	-0.04154	0.26932	-0.19068	-0.17554	0.2784	-0.21514	-0.79918	-0.87282	0.24556	0.26172	-0.0087	0.32258	-0.8509	0.25982	-0.06318	-0.16882	0.34662	0.25082	-0.08778	0.03502	-0.04842	-0.04448	-0.06364	-0.05174	-0.64854	-0.90154	0.24378	-0.0945	-0.44918	0.14176	0.51124	0.62546	0.2648	0.03566	-0.85464
0	-0.74896	0.25384	0.02632	-0.37446	-0.78994	-0.0862	0.2803	-0.09638	-0.33962	0.0678	-0.3727	-0.61846	-0.7936	0.40052	0.13472	-0.02262	0.2159	-0.74578	-0.43386	-0.0684	-0.67076	0.04174	0.1011	0.20812	0.47236	-0.30924	-0.64234	-0.40882	-0.01658	-0.65016	-0.82618	0.07534	0.10496	-0.6308	-0.39298	0.919906	-0.01318	-0.24812	-0.53626	-0.81576
0	-0.48178	0.41498	0.4768	-0.25648	-0.89702	0.33214	0.949958	-0.01736	-0.177	0.23786	-0.03446	-0.55016	-0.81224	0.34224	0.30114	0.28746	0.841838	-0.92064	-0.21698	0.29058	-0.11398	0.07652	0.2354	0.12696	0.47448	-0.29368	0.10362	0.26098	0.22892	-0.69408	-0.81268	0.10442	0.1795	-0.57188	-0.3518	0.985498	0.28768	0.69552	0.16482	-0.81302
0	-0.73316	-0.10074	-0.17116	-0.49906	-0.81204	0.09	0.47228	-0.50072	-0.50568	-0.20676	-0.3735	-0.8122	-0.8817	0.70694	-0.31512	-0.00466	0.39462	-0.9513	0.53026	0.10928	-0.32558	0.63442	0.31204	0.0327	-0.40778	-0.5233	-0.40852	-0.19948	-0.00748	-0.384	-0.84266	0.62774	0.22814	-0.71618	-0.46014	0.999998	0.76606	-0.1857	0.0077	-0.77612
1	0.65232	1	0.900234	0.38522	0.908464	0.61076	0.36986	-0.12584	0.2928	0.815438	0.76616	0.62816	0.905594	0.907922	0.77684	0.3486	0.78752	0.77652	0.930602	0.54828	0.70826	0.43918	0.73786	0.1045	0.58276	0.29448	0.83288	0.6901	0.28036	0.5135	0.870672	0.909414	0.27128	0.65276	0.3847	0.997312	0.71508	1	0.76006	0.62874
0	-0.57144	0.20592	-0.0497	-0.02982	-0.87042	0.18852	0.38656	-0.21676	-0.14938	0.08572	-0.49614	-0.76376	-0.88094	0.23754	-0.13134	0.22512	0.31048	-0.87796	-0.5914	0.21482	-0.5274	-0.1987	0.0366	0.34604	0.62994	-0.1276	-0.48146	-0.1302	0.24072	-0.7959	-0.86916	-0.29774	0.33814	-0.49362	-0.32698	0.92886	-0.36264	-0.06212	-0.29746	-0.82136
1	-0.70006	0.00968	0.38472	-0.20656	-0.85824	0.05522	0.1992	-0.26022	-0.09062	-0.12394	-0.23858	-0.87596	-0.84326	0.77988	0.2502	-0.05072	0.14794	-0.85746	-0.1097	0.06228	-0.33936	0.42014	0.02584	-0.14594	0.10574	-0.25244	0.0753	0.03648	-0.07668	-0.55442	-0.85206	0.53976	0.18022	-0.64184	0.04984	0.27758	0.53552	0.02556	-0.09984	-0.85908
0	-0.70342	0.008	-0.21436	-0.43442	-0.79682	0.06582	0.12546	0.0461	-0.12624	-0.57328	-0.42674	-0.68098	-0.92112	-0.12608	0.21256	0.04036	0.37598	-0.87104	-0.60772	0.0598	-0.70408	0.04504	-0.74372	0.18684	0.43114	-0.25828	-0.58434	-0.35448	0.00822	-0.7198	-0.8849	0.02492	0.5073	-0.54522	-0.55742	0.7025	-0.23898	0.14756	-0.71764	-0.84694
0	-0.56354	0.2816	-0.01192	-0.44118	-0.80164	0.39742	0.36382	-0.17672	-0.42902	-0.2423	-0.288	-0.72614	-0.9109	0.15666	-0.0309	0.21536	0.56418	-0.84742	-0.28064	0.37556	-0.50516	0.02264	-0.42222	0.28372	0.66106	-0.45712	-0.4401	-0.17094	0.1782	-0.62934	-0.90842	0.2154	0.61248	-0.44942	-0.4982	0.883336	0.01696	0.3473	-0.45422	-0.8742
0	-0.52472	-0.13106	0.32998	-0.17372	-0.87788	-0.016	0.66894	-0.14534	0.01036	0.06294	-0.03804	-0.57502	-0.77354	0.11496	-0.00248	-0.1006	0.5329	-0.72046	0.35956	-0.03418	-0.34748	-0.07364	-0.17986	-0.1129	0.15798	-0.1031	-0.05398	-0.27256	-0.14816	-0.65014	-0.85356	0.40254	0.14512	-0.6496	-0.36162	0.99843	-0.1074	0.21122	-0.2081	-0.76426
1	-0.71182	0.50698	0.46626	-0.35552	-0.88036	0.55042	0.65878	-0.1899	-0.20772	-0.02918	-0.10566	-0.55652	-0.83912	-0.15516	0.0283	0.28302	0.58582	-0.89414	0.24302	0.52812	-0.45224	-0.42946	-0.0599	0.14902	0.41852	-0.25116	0.03398	0.22682	0.2398	-0.6093	-0.80684	0.4488	0.50598	-0.72836	-0.31902	0.999958	0.1423	0.4883	-0.1921	-0.7844
0	-0.59098	-0.48836	0.34806	0.15142	-0.69792	-0.41252	0.30504	-0.6792	0.21224	0.55428	-0.0829	-0.78508	-0.81612	0.19476	-0.20444	-0.43836	0.01708	-0.73998	0.02168	-0.38466	-0.14218	0.14764	0.55854	-0.4874	0.17222	0.00384	0.10766	-0.19748	-0.44368	-0.30164	-0.8679	0.05346	-0.42248	-0.68812	0.02614	0.7564	0.44528	-0.55776	0.33848	-0.83232
0	-0.51936	0.32446	0.23678	-0.23936	-0.86628	0.38222	0.898014	-0.25176	-0.36952	0.2773	-0.11326	-0.5494	-0.83666	0.33512	-0.04062	0.38482	0.843304	-0.86022	-0.01604	0.34536	-0.02498	0.25634	0.37624	0.22652	0.42106	-0.19862	0.09428	0.32482	0.33506	-0.77614	-0.81296	0.41158	0.21488	-0.45364	-0.1005	0.7249	0.457	0.6313	0.29272	-0.86488
0	-0.74338	0.37586	0.30574	-0.3548	-0.8893	0.58642	0.43518	0.03596	-0.36526	-0.24102	-0.18246	-0.84776	-0.82894	0.04046	0.39048	0.26688	0.66432	-0.95012	-0.539	0.56114	-0.57404	0.03362	-0.09226	0.18392	0.6501	-0.46654	-0.20084	0.07138	0.21984	-0.82008	-0.92102	-0.0441	0.66278	-0.6569	-0.33338	0.4406	0.1529	0.51574	-0.50854	-0.89816
1	-0.57562	-0.13774	0.1721	0.02556	-0.88316	0.09726	-0.5003	-0.4357	0.05858	0.05164	-0.08712	-0.05308	-0.80696	-0.02828	-0.75704	0.03542	0.2164	-0.89	0.10492	0.08374	-0.27472	-0.5748	0.02338	-0.07812	0.48702	0.01388	-0.0185	0.07248	-0.00416	-0.51598	-0.77878	0.0686	0.05536	-0.53694	0.23442	1	-0.48756	0.30836	0.05632	-0.70578
1	-0.65248	0.3077	0.13084	-0.275	-0.84694	-0.01414	-0.06482	-0.08152	-0.29266	0.177	-0.42372	-0.58588	-0.79436	0.49614	0.28022	0.22372	0.20776	-0.90748	-0.51056	0.00218	-0.4988	0.06596	0.05014	0.22816	0.64442	-0.31772	-0.26506	-0.02658	0.2127	-0.52066	-0.89364	0.18472	0.0387	-0.79592	-0.33644	0.67186	0.24376	0.1962	-0.09474	-0.87852
1	-0.65608	0.16764	0.29716	-0.11958	-0.88654	0.32924	-0.17598	-0.17564	-0.13116	0.2301	-0.45804	-0.76018	-0.91618	0.10944	0.00536	0.22266	-0.0255	-0.92462	0.03082	0.30586	-0.09296	0.30152	0.241	0.06208	0.38376	-0.14792	0.21628	0.44936	0.20548	-0.74728	-0.93686	0.28732	0.1645	-0.53938	-0.20766	0.36456	0.29444	0.30448	0.33358	-0.90226
1	-0.59272	-0.24558	-0.0683	-0.41732	-0.86004	-0.15256	0.27664	-0.44842	-0.50852	-0.0796	-0.07766	-0.28868	-0.81904	0.2713	-0.04042	-0.2253	0.60184	-0.91434	0.37808	-0.17826	-0.20136	0.0041	-0.03096	-0.19612	0.17922	-0.52394	-0.30648	-0.42948	-0.2816	-0.58844	-0.8205	0.23258	-0.0497	-0.5005	0.35386	0.944048	0.38628	0.28886	-0.18938	-0.79656
0	-0.61996	0.55056	0.05558	-0.3745	-0.7881	0.13662	-0.0846	-0.17956	-0.6157	-0.04042	-0.55492	-0.07912	-0.80092	-0.08456	-0.03446	0.27974	0.35118	-0.8752	-0.36038	0.16688	-0.53538	0.19976	0.32246	0.51348	0.38982	-0.52018	-0.64816	-0.177	0.30472	-0.74444	-0.77952	0.3819	0.37464	-0.54974	-0.22334	0.999128	0.26626	-0.05808	-0.40106	-0.76812
0	-0.69366	0.32858	0.0639	-0.42446	-0.76122	-0.47516	0.46896	-0.06646	-0.42634	0.73766	-0.42514	-0.74552	-0.8389	0.46984	0.09708	0.36862	0.60166	-0.8664	-0.55168	-0.4957	-0.46036	0.31868	-0.0947	0.34364	0.20338	-0.25572	-0.3689	0.09188	0.35214	-0.64782	-0.9495	0.11582	-0.5704	-0.46308	-0.37728	0.3591	0.55666	0.28028	-0.2578	-0.85492
0	-0.49276	-0.35554	0.50934	-0.12552	-0.86942	-0.44544	-0.0593	-0.30778	-0.11026	0.44838	-0.09256	-0.49728	-0.85294	0.52446	0.14504	-0.58832	-0.28638	-0.8753	0.34966	-0.43184	0.00964	0.67524	0.57564	-0.62686	-0.02656	-0.0301	0.22666	-0.31706	-0.6	-0.3782	-0.78874	0.43512	-0.42414	-0.5492	-0.20276	0.71304	0.62086	-0.60394	0.34706	-0.71412
1	-0.5235	0.2287	0.16254	-0.01232	-0.85412	0.52778	0.71064	-0.19262	-0.08594	0.09842	-0.08056	-0.4748	-0.81244	0.17608	-0.5733	0.41058	0.58192	-0.93908	-0.0448	0.47662	0.0921	0.36252	0.2848	0.24282	0.42514	-0.02586	0.0928	0.38232	0.36418	-0.60856	-0.7757	0.28182	0.37286	-0.59196	0.20866	-0.13678	0.4912	0.66446	0.30962	-0.79642
0	-0.88588	0.0201	0.22304	-0.32504	-0.87454	0.05086	0.33648	-0.21338	-0.17032	0.0564	-0.34614	-0.79924	-0.96536	0.43486	-0.12112	0.00536	0.31332	-0.90214	-0.53886	0.06802	-0.5596	0.34294	0.09508	-0.06982	0.52114	-0.3612	-0.07386	0.04764	-0.00324	-0.71896	-0.87574	-0.10036	0.05864	-0.6471	-0.34614	0.35958	0.192	-0.11942	-0.1806	-0.91346
1	-0.59956	0.03078	0.16484	-0.37868	-0.88408	0.1715	0.37472	-0.18374	-0.53576	-0.1499	-0.2688	-0.76632	-0.8475	0.31948	0.36618	0.01008	0.38938	-0.81834	-0.68136	0.17344	-0.42798	0.10338	0.07954	-0.05132	0.39958	-0.56048	-0.15726	-0.05186	-0.01672	-0.83742	-0.91562	0.23128	0.2582	-0.58424	-0.4621	0.05324	0.02806	0.05006	-0.1614	-0.8967
1	-0.68404	-0.3004	0.27806	-0.374	-0.83788	-0.2293	0.37634	-0.55232	-0.34552	0.13952	-0.19142	-0.86256	-0.89622	0.45574	0.17958	-0.37808	0.2644	-0.839	0.27634	-0.2098	-0.3925	0.52942	0.10614	-0.42742	0.11958	-0.50946	-0.10738	-0.20292	-0.3897	-0.66904	-0.95546	0.63558	-0.1796	-0.59546	-0.43126	1	0.54854	-0.46552	-0.12142	-0.71112
1	-0.6691	0.33716	0.03402	-0.27802	-0.8095	0.45758	0.08214	-0.18792	-0.29424	0.00772	-0.6565	-0.71102	-0.88872	-0.29834	-0.18234	0.4621	0.11764	-0.92018	-0.28398	0.43748	-0.50908	-0.26968	-0.19546	0.40002	0.61026	-0.26612	-0.1756	0.3477	0.49332	-0.63024	-0.86788	0.251	0.34656	-0.56664	-0.20638	0.22552	-0.08848	0.201	-0.09004	-0.77194
1	-0.74742	0.61144	0.31122	-0.13188	-0.87878	0.51308	0.18718	0.27612	-0.19566	0.36862	-0.46316	-0.70262	-0.87228	0.2978	0.11796	0.55462	0.41526	-0.91204	-0.14658	0.4888	-0.41358	0.27054	0.52722	0.40446	0.4015	-0.18394	-0.01334	0.49514	0.53764	-0.77836	-0.9109	0.41008	0.27986	-0.68198	0.0245	-0.74186	0.61556	0.54954	0.1777	-0.89474
0	-0.35036	-0.0233	0.29508	0.1471	-0.91806	0.04536	0.36054	-0.3712	0.1452	0.35044	0.12002	-0.62798	-0.8153	-0.09884	-0.04956	0.167	0.58352	-0.91746	0.38944	0.0071	0.19974	0.20068	0.27594	-0.03558	0.50492	0.23138	0.37006	0.44958	0.10862	-0.5506	-0.87596	0.36066	-0.10406	-0.6268	0.1637	0.996436	0.24574	0.65194	0.48196	-0.80034
0	-0.74774	0.0419	0.06148	-0.23712	-0.90456	-0.12358	0.07264	-0.2792	-0.37728	0.08096	-0.4751	-0.28088	-0.83144	-0.19572	-0.06724	-0.15714	0.04648	-0.8923	-0.60966	-0.09464	-0.81208	0.12786	-0.32846	0.07224	0.15696	-0.39176	-0.6585	-0.49534	-0.14842	-0.80716	-0.77618	0.13368	0.10106	-0.6545	-0.34906	0.998826	0.26618	-0.38468	-0.66686	-0.78288
1	-0.51944	0.46846	0.45556	-0.1351	-0.86562	0.39326	0.0563	-0.11722	-0.16752	0.3869	-0.23484	-0.63352	-0.83554	0.4304	0.13446	0.3865	0.30348	-0.882	-0.12674	0.35762	-0.34064	-0.23666	0.20406	0.1936	0.63174	-0.17272	0.24842	0.53764	0.3489	-0.78864	-0.86338	0.22946	0.17098	-0.54552	-0.06862	0.36502	-0.04172	0.67292	0.23234	-0.93372
1	-0.6126	0.6172	0.32022	-0.0814	-0.897	0.63354	0.1934	0.11608	-0.20446	0.22984	-0.4612	-0.7148	-0.8529	0.38118	-0.10114	0.63744	0.37234	-0.89354	-0.25562	0.60798	-0.43846	-0.03528	0.27696	0.45496	0.6958	-0.15416	0.08498	0.64546	0.6184	-0.4527	-0.85132	0.26062	0.42152	-0.56524	0.04254	0.0809	0.14344	0.67518	0.13132	-0.8199
1	-0.58158	0.1378	0.02898	-0.30354	-0.83566	-0.11024	-0.07016	-0.11114	-0.31228	0.05276	-0.36648	-0.54052	-0.77614	0.60922	0.25332	0.14584	0.22636	-0.89016	-0.54146	-0.1013	-0.45548	-0.0053	-0.08696	0.16016	0.68436	-0.36662	-0.28768	-0.12326	0.12012	-0.52596	-0.88374	0.17208	-0.00458	-0.81082	-0.36812	0.849002	0.19664	0.21644	-0.10204	-0.87288
1	-0.73462	0.51998	0.24054	-0.08088	-0.88286	0.3935	0.01196	0.09912	-0.42772	0.21954	-0.61894	-0.8023	-0.91498	0.41714	0.17088	0.42382	0.08072	-0.88296	-0.8042	0.39548	-0.591	0.2949	0.27632	0.4027	0.50638	-0.14554	-0.30506	0.18466	0.43342	-0.74858	-0.89954	0.0124	0.32908	-0.63358	-0.40172	0.13224	0.51174	0.26266	-0.1468	-0.902
1	-0.70264	0.5061	0.21182	-0.16438	-0.89954	0.4954	-0.04536	0.13156	-0.34944	0.15676	-0.60964	-0.8286	-0.89946	0.50946	-0.00936	0.459	0.09966	-0.89688	-0.7308	0.50826	-0.56706	0.3143	0.2675	0.44072	0.3849	-0.20746	-0.44872	0.19184	0.46822	-0.65218	-0.94318	0.11172	0.45006	-0.73004	-0.4284	-0.10816	0.61014	0.30434	-0.23574	-0.8006
0	-0.7108	0.70042	-0.4265	-0.63602	-0.84272	0.55296	0.32532	-0.0449	-0.84006	-0.09714	-0.63192	-0.70044	-0.89382	0.43092	-0.23286	0.67946	0.49358	-0.92396	-0.6686	0.56076	-0.75084	0.28734	-0.47776	0.876314	0.78918	-0.63476	-0.76034	0.10312	0.68916	-0.72276	-0.94694	-0.0249	0.58102	-0.6716	-0.61796	0.90967	0.12474	0.44944	-0.5628	-0.85728
0	-0.32386	-0.5882	0.51654	0.07032	-0.6678	-0.49756	-0.64052	-0.5883	-0.02902	0.306	0.26926	0.00328	-0.78144	0.356	0.26	-0.80836	-0.22168	-0.64782	-0.07566	-0.48456	0.11874	-0.0263	0.31014	-0.90188	0.18396	-0.01776	0.4753	-0.11618	-0.84172	-0.60778	-0.77088	0.27022	-0.46094	-0.50404	-0.04338	0.98682	0.19292	-0.51814	0.40152	-0.6901
1	-0.68088	-0.19792	0.5106	0.2215	-0.83606	-0.2285	0.25578	-0.36294	0.1873	0.40426	0.17036	-0.70584	-0.80978	0.322	0.23438	-0.25886	0.33916	-0.88228	0.58676	-0.25024	-0.10438	0.30578	0.26162	-0.42518	0.19396	0.20832	0.44598	0.23044	-0.31442	-0.64896	-0.85652	0.70034	-0.29208	-0.59196	0.10072	0.995826	0.33934	0.30068	0.24418	-0.80906
0	-0.41788	0.38396	-0.12504	-0.66408	-0.8936	0.11716	0.35124	-0.24746	-0.66764	-0.56894	-0.3814	-0.37962	-0.81016	0.26638	0.32394	0.07096	0.34656	-0.86426	-0.34254	0.13726	-0.5685	0.06826	-0.18604	0.4693	0.48666	-0.56096	-0.38806	-0.45286	0.06566	-0.3049	-0.80998	0.37704	0.76238	-0.27768	-0.38482	0.83693	-0.0486	-0.08338	-0.39374	-0.79714
1	-0.64038	0.3317	0.17348	0.14778	-0.87328	0.5437	0.25846	-0.13788	0.17206	0.02174	-0.37804	-0.83638	-0.8944	0.23986	-0.07186	0.56398	0.5361	-0.92234	-0.63336	0.51574	-0.41298	0.03012	0.20646	0.41038	0.5959	0.13186	0.01294	0.46968	0.53156	-0.62102	-0.95282	-0.22424	0.4745	-0.50144	-0.22752	0.7547	0.2653	0.66732	0.14808	-0.91318
0	-0.70296	0.37198	-0.15498	-0.65942	-0.8639	0.03248	0.13148	0.03306	-0.72292	-0.3685	-0.5897	-0.71654	-0.83238	-0.09022	-0.05062	0.09696	0.17942	-0.8436	-0.66148	0.06206	-0.83702	-0.15804	-0.57928	0.37648	0.65864	-0.67124	-0.70734	-0.35522	0.10626	-0.82464	-0.89656	0.0438	0.40728	-0.77276	-0.60948	0.71144	-0.40292	-0.13794	-0.88492	-0.92006
1	-0.6089	0.48252	0.40928	-0.40754	-0.86022	0.13576	-0.1364	-0.15112	-0.50264	0.19086	-0.45828	-0.60648	-0.84198	0.39716	0.3157	0.1473	0.05308	-0.85382	-0.56972	0.15342	-0.6581	-0.08984	0.11628	0.10482	0.473	-0.4677	-0.20418	0.03686	0.14172	-0.66404	-0.91646	0.25778	0.14438	-0.68328	-0.35714	0.58062	0.36238	0.06552	-0.33102	-0.87838
0	-0.46208	0.00498	0.22432	0.03074	-0.73144	0.10082	0.30416	-0.58044	0.0783	0.1828	-0.4927	-0.394	-0.76894	-0.04118	-0.77576	-0.0123	-0.0001	-0.83194	-0.07728	0.11458	-0.5264	-0.04416	0.13844	-0.0532	0.40208	-0.01214	0.05412	0.00712	-0.00004	-0.63334	-0.83382	-0.27516	0.09222	-0.4991	-0.02394	0.7543	0.22966	-0.24894	0.02328	-0.79458
1	0.3793	0.1627	0.69628	0.43086	0.37606	-0.39694	0.02034	-0.1649	0.61242	0.6259	0.41452	0.34718	0.41818	0.964306	0.67852	-0.03524	0.2348	0.42934	0.30536	-0.40954	0.3758	0.58964	0.48944	-0.16574	0.19314	0.54718	0.51732	0.12376	-0.07606	0.4325	0.49674	0.76658	-0.39424	0.50794	0.39578	0.60078	0.6797	0.24496	0.41782	0.4167
0	-0.5242	0.30738	0.28662	-0.1635	-0.90386	0.38336	0.2795	0.20836	-0.0743	0.17474	-0.23274	-0.81346	-0.88838	0.30272	-0.1253	0.32234	0.3898	-0.91576	-0.39688	0.35306	-0.52124	0.24386	0.11402	0.14108	0.65024	-0.154	0.11524	0.42412	0.27782	-0.74058	-0.91886	0.2237	0.216	-0.68122	-0.37528	0.30314	0.41168	0.60634	-0.0896	-0.95896
1	-0.69854	0.27206	0.33522	-0.13386	-0.85716	0.28458	-0.1477	-0.46162	-0.20396	0.2385	-0.40424	-0.63872	-0.86246	0.131	0.24586	0.15262	0.02914	-0.91858	0.18198	0.26962	-0.28012	0.23388	0.16684	0.0546	0.46082	-0.18786	0.0351	0.1876	0.1423	-0.77876	-0.9154	0.46916	0.16738	-0.53892	-0.09956	0.14718	0.33418	0.12966	0.12946	-0.89256
1	-0.27994	0.15348	-0.04238	-0.26064	-0.89766	0.2102	0.38738	0.25484	-0.3458	0.11342	-0.31374	-0.8598	-0.83814	-0.50988	0.20498	0.40544	0.44438	-0.95116	-0.5474	0.17506	-0.17624	0.08644	-0.03014	0.30126	0.50878	-0.05084	0.0283	0.20378	0.3628	-0.41176	-0.87146	0.0458	0.14548	-0.58618	-0.12588	0.244	0.09716	0.64854	0.08826	-0.83472
0	-0.6627	0.30536	0.2108	-0.17946	-0.85712	0.32484	-0.03734	-0.1767	-0.26048	0.09776	-0.4161	-0.5559	-0.90634	-0.00334	-0.32434	0.31138	0.31498	-0.8678	-0.05442	0.30636	-0.40814	-0.24062	0.0155	0.22036	0.51426	-0.26528	-0.16312	0.17628	0.2863	-0.696	-0.91404	-0.04904	0.26384	-0.69436	-0.14772	0.835746	0.26386	0.36926	-0.1709	-0.8412
0	-0.59906	-0.041	0.11788	-0.5912	-0.89236	-0.0842	-0.05508	-0.09698	-0.60598	-0.04732	-0.18116	-0.40302	-0.83322	0.44962	0.1739	-0.10544	0.22542	-0.87514	0.5756	-0.09902	-0.38154	0.32766	-0.07354	-0.10904	0.23626	-0.61382	-0.29694	-0.27166	-0.14484	-0.7093	-0.83042	0.57734	-0.01006	-0.61718	-0.40938	0.7605	0.36078	0.13714	-0.28198	-0.85088
1	-0.58534	-0.34006	0.12748	-0.33434	-0.8367	-0.23756	-0.0135	-0.85996	-0.26602	0.14542	-0.1524	-0.38626	-0.81556	0.5167	-0.34702	-0.28732	-0.10666	-0.84796	0.55508	-0.24438	-0.31184	0.34616	-0.03358	-0.32138	0.0113	-0.32706	-0.06168	-0.26386	-0.31802	-0.54114	-0.7776	0.05228	-0.16436	-0.36802	0.26546	0.903184	0.45454	-0.09322	-0.09374	-0.73902
0	-0.7149	-0.19496	0.06482	-0.53032	-0.78086	-0.15778	0.1813	-0.4879	-0.08542	-0.00288	-0.43804	-0.38598	-0.79868	-0.08506	-0.13712	-0.23256	-0.05826	-0.9413	-0.56658	-0.12102	-0.73792	0.56688	0.04978	-0.0759	-0.03612	-0.12192	-0.5695	-0.47516	-0.22272	-0.65518	-0.82258	-0.21806	0.09936	-0.60472	-0.4658	0.976358	0.6789	-0.45868	-0.56678	-0.80916
0	-0.58732	-0.2128	-0.4237	-0.80426	-0.8056	-0.209	0.49412	-0.2272	-0.76708	-0.36388	-0.26604	-0.48324	-0.83498	-0.44594	-0.11294	-0.2623	0.38494	-0.85146	-0.37374	-0.21144	-0.583	0.30266	-0.5909	-0.00558	0.36486	-0.74012	-0.48308	-0.64456	-0.29376	-0.44458	-0.85352	0.15838	0.16062	-0.63632	-0.60624	0.55632	-0.14608	-0.15322	-0.62754	-0.7937
0	-0.57072	-0.11072	0.2507	-0.15416	-0.84184	-0.01186	0.30566	-0.19274	-0.17478	0.34722	-0.34188	-0.42774	-0.77102	0.55252	0.19774	-0.1652	-0.07128	-0.88676	-0.1189	0.0179	-0.55118	-0.22528	0.23338	-0.19226	0.3354	-0.13538	-0.1703	-0.1209	-0.15854	-0.78806	-0.7829	-0.03438	-0.04524	-0.61848	-0.21918	0.995602	0.15684	-0.36242	-0.08494	-0.83006
1	-0.69456	0.42536	0.16266	-0.21534	-0.8449	0.4424	0.09722	-0.05836	-0.07064	0.19422	-0.56358	-0.64402	-0.87352	0.13588	0.09804	0.3769	0.09502	-0.8584	-0.52888	0.53836	-0.49708	0.11018	0.27026	0.33152	0.76056	-0.20894	-0.17828	0.2179	0.39256	-0.74648	-0.87654	0.29412	0.4463	-0.74246	-0.28358	0.22488	-0.05772	0.1556	-0.09758	-0.9232
1	-0.63888	-0.00684	0.18582	-0.07078	-0.91454	-0.12656	0.47008	-0.30754	-0.1145	0.03726	-0.0899	-0.67568	-0.84802	0.33988	-0.32708	0.11328	0.47018	-0.90292	-0.05912	-0.13524	-0.21322	-0.25034	-0.01652	-0.0349	0.51254	-0.30852	0.0953	0.2087	0.06426	-0.7438	-0.8555	0.0133	-0.084	-0.67206	0.04498	0.69968	0.07712	0.45702	0.05002	-0.85858
0	-0.78148	0.56254	0.19966	-0.29326	-0.92896	0.51222	0.2197	-0.04034	-0.19706	0.13106	-0.58116	-0.87028	-0.79618	-0.06744	-0.3646	0.48852	0.20074	-0.94284	-0.81622	0.51914	-0.83822	-0.59922	-0.04946	0.44674	0.871836	-0.13668	-0.3456	0.2267	0.48734	-0.7576	-0.87772	0.0879	0.44294	-0.64196	-0.38046	0.25898	-0.23248	0.38138	-0.46776	-0.90794
1	-0.81148	-0.23174	0.32994	-0.0154	-0.849	-0.23616	-0.01762	-0.46738	-0.32624	0.25566	-0.11212	-0.29698	-0.80978	0.4484	0.13892	-0.4042	0.1458	-0.89024	0.34852	-0.22396	-0.3063	0.2123	0.28318	-0.43394	0.26764	-0.05684	-0.11866	-0.32202	-0.42822	-0.77144	-0.84012	0.41514	-0.19254	-0.78882	-0.22936	0.98491	0.34086	-0.31328	-0.05346	-0.78506
1	-0.45718	0.03622	-0.00276	-0.62052	-0.89602	-0.23506	0.03804	0.02974	-0.43284	-0.16718	-0.4034	-0.85704	-0.89042	0.15118	-0.17106	0.13636	0.07084	-0.87892	-0.68618	-0.2199	-0.71616	0.28948	-0.72842	0.19336	0.52812	-0.64098	-0.18226	-0.191	0.1088	-0.55874	-0.9513	-0.05972	0.00514	-0.47612	-0.45834	0.47176	0.0047	0.27012	-0.51852	-0.8524
0	-0.6374	0.52366	0.20846	-0.60148	-0.80792	0.53342	0.13934	-0.10012	-0.52354	-0.1062	-0.25516	-0.55248	-0.90618	0.14638	-0.0498	0.22548	0.47482	-0.86938	-0.4515	0.51272	-0.54772	0.27286	-0.02188	0.24704	0.67612	-0.58328	-0.37742	-0.1098	0.18746	-0.61066	-0.83782	0.15718	0.58728	-0.6619	-0.52892	0.35178	-0.02774	0.38998	-0.48658	-0.90032
1	-0.76212	-0.00252	0.21844	-0.07712	-0.84388	0.1554	0.32968	-0.23236	-0.07988	0.09602	-0.26198	-0.7134	-0.85424	0.27366	-0.07006	0.15546	0.42154	-0.92694	-0.25528	0.1409	-0.5087	0.37158	0.02162	0.05164	0.31066	-0.02858	-0.14434	0.12156	0.12252	-0.8765	-0.88748	0.16836	0.13096	-0.68232	0.17768	0.52828	0.23534	0.2622	-0.13158	-0.88634
1	-0.77004	0.51362	0.23636	-0.22934	-0.9122	0.47526	0.1968	-0.08656	-0.34232	0.3096	-0.50002	-0.84606	-0.9206	-0.12814	0.1301	0.48648	0.3215	-0.8976	-0.42776	0.46354	-0.73464	0.27706	0.26338	0.38134	0.4678	-0.26506	-0.10866	0.39124	0.4822	-0.77226	-0.95182	0.08336	0.29144	-0.60324	-0.23028	0.39014	0.46902	0.37606	-0.13332	-0.90188
1	-0.6723	-0.23304	-0.02826	-0.3829	-0.92356	-0.1127	0.56494	-0.23134	-0.3853	-0.05636	-0.21246	-0.58576	-0.84462	0.10184	-0.18504	-0.175	0.43776	-0.91014	0.59888	-0.13638	-0.3899	-0.14798	-0.12774	-0.16062	0.29076	-0.41606	-0.36044	-0.36966	-0.22686	-0.65302	-0.84788	0.27982	-0.01706	-0.46042	0.19534	0.1932	0.03618	0.25278	-0.25774	-0.80564
0	-0.5578	0.07032	-0.02112	-0.11496	-0.82068	0.42968	0.20776	-0.36054	-0.25578	0.1424	-0.20804	-0.52914	-0.87768	-0.10842	-0.25662	0.331	0.44172	-0.83678	0.08388	0.40952	-0.26194	-0.17376	0.13314	0.21934	0.45272	-0.26994	-0.03446	0.2341	0.3035	-0.61152	-0.88916	0.05884	0.36152	-0.47526	-0.0818	0.79386	0.14478	0.37984	0.00306	-0.77754
1	-0.55782	0.42324	0.36248	0.04662	-0.6803	0.1921	-0.14962	-0.33272	-0.0357	0.47706	-0.56548	-0.63306	-0.68204	0.36194	0.0501	0.3341	-0.09742	-0.72836	-0.57088	0.1918	-0.58774	-0.02414	0.23084	0.29608	0.57854	0.14752	-0.22522	0.19866	0.35514	-0.65264	-0.70494	0.21162	0.10952	-0.621	0.04524	0.49116	0.25514	0.16072	-0.14212	-0.69478
1	-0.71034	0.18864	-0.19146	-0.33422	-0.8823	-0.03272	-0.13158	0.17814	-0.44596	-0.3123	-0.52498	-0.54436	-0.89196	0.12946	-0.21892	0.21704	0.12174	-0.89882	-0.54146	-0.00666	-0.51588	-0.0494	0.09976	0.32286	0.5995	-0.53538	-0.51998	-0.11096	0.2196	-0.69254	-0.8971	0.02364	0.25204	-0.76614	-0.4288	0.7343	0.13364	0.0796	-0.23258	-0.8395
0	-0.782	0.23694	0.41836	-0.1464	-0.86752	-0.02962	0.2552	-0.18562	-0.13868	0.4356	-0.1211	-0.84936	-0.83846	0.18922	0.14404	0.06632	0.36598	-0.94122	0.07582	-0.04056	-0.33546	0.23446	0.39984	-0.06518	0.29972	-0.12998	0.15888	0.1851	0.03406	-0.60336	-0.90198	0.47616	-0.13444	-0.83422	0.06294	0.35438	0.44876	0.17484	0.1107	-0.89188
1	-0.64384	-0.03876	0.79794	0.13902	-0.85386	-0.21892	0.71496	-0.60718	0.2369	0.6795	0.5597	-0.51966	-0.7359	0.867598	0.53462	-0.54308	0.5041	-0.7183	0.89067	-0.25534	0.4768	0.25776	0.6563	-0.70342	0.25546	0.2572	0.67648	0.1906	-0.60764	-0.71346	-0.79038	0.872594	-0.36784	-0.54948	0.3361	0.993894	0.57122	0.39654	0.59324	-0.77018
1	-0.78378	0.16708	0.4505	-0.33358	-0.896	0.29242	0.34128	-0.19278	-0.2526	0.09692	-0.15244	-0.82666	-0.92648	0.52838	0.66074	-0.0072	0.30676	-0.8331	-0.55586	0.30724	-0.55338	0.07346	0.1164	-0.14236	0.66568	-0.39128	0.18314	0.19362	-0.03752	-0.67314	-0.90852	0.20752	0.25964	-0.72122	-0.43896	0.21348	0.01734	0.08744	-0.20428	-0.86496
0	-0.71556	0.2923	-0.00054	-0.463	-0.91952	0.24418	0.44392	0.49624	-0.23552	0.11116	-0.36964	-0.6849	-0.85962	0.27482	-0.00996	0.42908	0.5595	-0.87786	-0.64362	0.2209	-0.04232	0.4756	0.4615	0.35872	0.35596	-0.45742	-0.18984	0.1705	0.39642	-0.49556	-0.8433	0.14344	0.16724	-0.66366	-0.44168	0.72714	0.60988	0.5119	0.2391	-0.82086
1	-0.53896	0.48576	0.03236	0.01698	-0.81184	0.26006	0.63154	-0.4348	-0.40044	0.26786	-0.64992	-0.5472	-0.81392	0.25512	-0.03172	0.34386	0.04356	-0.77182	-0.17988	0.2911	-0.69964	-0.065	0.02144	0.49956	0.49396	-0.10236	-0.42802	-0.00252	0.41058	-0.77074	-0.791	0.21146	0.3003	-0.6207	0.10532	0.959052	0.2029	-0.14304	-0.3911	-0.79274
0	-0.62136	0.22982	-0.06408	-0.44096	-0.87386	0.25232	0.1189	0.0631	-0.38104	-0.21624	-0.49234	-0.56994	-0.835	-0.03174	-0.0233	0.26354	0.25668	-0.82594	-0.46698	0.27798	-0.55192	-0.26712	-0.26586	0.3329	0.69782	-0.51322	-0.45482	-0.08166	0.25972	-0.72512	-0.9277	-0.27418	0.41306	-0.59304	-0.70256	0.47182	-0.27564	0.1273	-0.39136	-0.88656
1	-0.51844	0.08492	0.21442	-0.25192	-0.83436	0.10508	0.22514	-0.35592	-0.24024	0.00524	-0.49796	-0.8042	-0.79758	0.04888	-0.1031	0.01036	0.06156	-0.8677	-0.12758	0.14664	-0.68614	0.1835	-0.10742	0.0351	0.41756	-0.25756	-0.42876	-0.1206	0.0254	-0.76908	-0.84482	0.20528	0.25922	-0.69564	-0.15942	0.27276	0.2471	-0.21892	-0.38856	-0.84418
0	-0.6454	-0.3462	0.5457	-0.16228	-0.83534	-0.36154	0.28204	-0.3826	-0.09936	0.41522	0.24498	-0.61636	-0.87438	0.39616	0.28204	-0.53872	0.18802	-0.89664	0.43368	-0.3703	-0.00316	0.04406	0.15388	-0.6654	0.38012	-0.17378	0.4723	0.0484	-0.58056	-0.61092	-0.83166	0.30944	-0.40194	-0.62746	-0.22016	0.67478	0.11492	-0.21024	0.3127	-0.84964
0	-0.42866	0.07442	0.4828	-0.25892	-0.7008	-0.12186	0.29248	-0.21192	-0.21372	0.4014	-0.08524	-0.78644	-0.8611	0.4861	0.3691	-0.2056	0.20846	-0.78914	-0.25696	-0.10708	-0.20604	0.47758	0.35812	-0.29224	0.43298	-0.1314	0.0901	-0.03918	-0.22692	-0.526	-0.8651	0.3969	-0.15996	-0.35368	-0.4023	0.14204	0.33246	-0.19578	0.02426	-0.83582
1	-0.68546	0.28746	0.50684	-0.37344	-0.8715	-0.00868	0.26482	-0.10304	-0.1239	0.53062	-0.27326	-0.48094	-0.8445	0.67466	0.22168	0.01506	0.14522	-0.90192	-0.07992	-0.02434	-0.10548	0.23492	0.20082	-0.04794	0.4521	0.00178	-0.06172	0.0409	-0.0049	-0.63778	-0.75308	0.10642	-0.11546	-0.77416	-0.03636	0.963294	0.46896	0.1412	0.0547	-0.80258
1	0.8033	0.5091	0.964464	0.91626	0.943026	0.60568	0.34784	-0.42264	0.840082	0.7894	0.897926	0.859848	0.844176	0.48466	1	0.00558	0.48598	1	0.58218	0.63534	0.47578	0.48666	0.66626	-0.15056	0.67058	0.929234	0.907066	0.26996	-0.03228	0.971534	0.991408	0.843382	0.54794	0.842782	0.84578	0.6972	0.51068	0.1671	0.54862	0.946438
0	-0.48886	-0.5199	-0.08936	0.1504	-0.78522	-0.19764	0.0811	-0.4817	0.17144	-0.10134	-0.2588	-0.65888	-0.90084	0.2383	0.28842	-0.03334	0.2023	-0.88534	-0.38418	-0.21524	-0.11796	0.57638	-0.1301	-0.10754	0.15838	0.3137	-0.12992	-0.06736	-0.06938	-0.61086	-0.88464	-0.00038	0.14588	-0.47754	0.0128	0.54616	0.27324	0.16096	0.07208	-0.86556
1	-0.75978	0.46056	0.5876	-0.15336	-0.9178	0.1564	-0.043	-0.17388	-0.13006	0.3888	-0.2825	-0.81402	-0.86114	0.20486	0.3947	0.0958	0.05742	-0.944	-0.42892	0.15226	-0.5713	-0.0387	0.34686	-0.0051	0.48502	-0.19762	0.14642	0.22272	0.08404	-0.7198	-0.9424	0.06214	0.034	-0.82748	-0.21744	0.21142	0.285	0.22672	0.05088	-0.8919
1	-0.83012	0.10304	0.33064	-0.141	-0.77018	-0.10208	0.55392	-0.11074	-0.30316	0.32254	-0.32558	-0.60484	-0.79678	-0.06218	-0.05206	-0.15002	0.10734	-0.88058	-0.45578	-0.08836	-0.62566	0.101	0.23492	-0.11516	0.31426	-0.32184	-0.32308	-0.29102	-0.15772	-0.68346	-0.84184	0.04148	-0.06864	-0.76072	0.05146	0.581	0.3024	-0.2589	-0.46892	-0.8087
0	-0.79816	0.69148	0.27038	-0.1176	-0.88734	0.7448	0.01172	-0.00998	-0.29954	0.09208	-0.6677	-0.72072	-0.96378	0.34978	0.18572	0.64774	0.2113	-0.89796	0.24592	0.75254	-0.79564	0.45284	-0.00824	0.5839	0.3739	-0.18386	-0.28056	0.43894	0.67714	-0.61252	-0.92166	0.60858	0.64114	-0.6288	-0.2086	0.42876	0.51528	0.37326	-0.34412	-0.86536
1	-0.6617	0.38224	0.3873	0.02732	-0.86534	0.17296	0.45846	0.03852	-0.09186	0.3084	-0.04066	-0.92002	-0.87448	0.2973	0.17328	0.32798	0.61732	-0.92354	-0.27568	0.13798	-0.00988	0.07854	0.35234	0.12928	0.3613	-0.1031	0.28084	0.50592	0.2766	-0.65736	-0.9003	0.06604	0.02588	-0.5622	0.05892	0.57448	0.36834	0.7035	0.39034	-0.88864
0	-0.66024	0.2688	-0.48438	-0.42756	-0.8484	0.46796	-0.0003	0.09094	-0.77366	-0.38464	-0.67268	-0.5633	-0.95634	0.46648	0.01208	0.3746	0.24046	-0.93296	-0.36048	0.51584	-0.68156	0.15144	-0.07	0.51464	0.77116	-0.61102	-0.6969	-0.04558	0.39354	-0.82002	-0.91864	0.4365	0.59624	-0.64926	-0.53454	0.42394	-0.11476	0.09934	-0.26036	-0.88502
1	-0.79266	0.51848	0.15966	-0.09132	-0.92424	0.50678	-0.43022	0.15072	-0.30506	-0.06322	-0.89392	-0.70658	-0.89276	0.3296	-0.05622	0.43724	-0.40844	-0.90098	-0.44098	0.56758	-0.91076	-0.27256	-0.11844	0.49248	0.826522	-0.03552	-0.37596	0.31042	0.55042	-0.72154	-0.87124	-0.04838	0.5524	-0.6444	-0.36104	0.26158	0.03478	0.0078	-0.39556	-0.81666
1	-0.6253	0.64638	0.36842	-0.32098	-0.92672	0.48508	0.208	0.05534	-0.07996	0.45674	-0.52188	-0.71832	-0.8669	0.27944	0.15518	0.5875	0.36566	-0.83998	-0.31382	0.46944	-0.64044	0.14678	0.24428	0.46422	0.45198	-0.16544	0.03262	0.49456	0.59164	-0.7031	-0.92636	0.27764	0.26326	-0.61438	-0.25186	0.68972	0.4785	0.41868	-0.1033	-0.87076
1	-0.76732	0.38016	0.35184	-0.23958	-0.76478	0.40102	-0.06778	-0.11464	-0.319	0.05276	-0.55496	-0.78416	-0.86314	0.42552	0.19028	0.2893	-0.02024	-0.89784	-0.90948	0.41338	-0.42542	0.40336	0.32718	0.24262	0.56938	-0.3452	-0.05004	0.14188	0.29294	-0.7105	-0.88808	-0.3387	0.35548	-0.57814	-0.55512	0.18926	0.4588	0.17522	-0.04468	-0.81214
0	-0.68818	0.00926	-0.26908	-0.88758	-0.78754	-0.07214	0.26958	-0.08964	-0.59572	0.15196	-0.39712	-0.58864	-0.90552	0.32216	0.11452	0.03254	0.48542	-0.85262	-0.67708	-0.08796	-0.41962	0.32652	-0.04494	0.15724	0.46154	-0.73736	-0.62036	-0.34584	-0.00342	-0.57742	-0.88576	-0.1107	-0.0057	-0.55894	-0.8475	0.38084	0.21258	0.16832	-0.41024	-0.8102
0	-0.70338	0.3978	0.34368	0.04198	-0.87392	0.25014	0.04302	-0.11282	-0.25252	0.12658	-0.44418	-0.5341	-0.907	-0.14888	0.0945	0.24478	0.25604	-0.88984	-0.43404	0.27324	-0.2713	-0.20162	0.2482	0.18342	0.76512	-0.10454	-0.11222	0.15742	0.24904	-0.45676	-0.88846	-0.22596	0.21066	-0.67362	-0.1336	0.973504	-0.02712	0.04706	-0.09692	-0.84056
1	-0.61726	0.27668	0.25848	-0.41978	-0.89136	0.21084	0.2886	-0.38376	-0.2942	0.12344	-0.479	-0.52608	-0.7915	0.42942	0.07752	0.24362	0.06334	-0.92682	0.02282	0.20158	-0.41234	0.30904	0.12496	0.15958	0.4206	-0.47252	-0.08058	0.21192	0.24372	-0.79022	-0.80606	0.1992	0.15782	-0.54448	-0.3708	0.90506	0.41514	0.12868	-0.00186	-0.80576
0	-0.5769	-0.20584	-0.21824	-0.09844	-0.9398	0.23556	-0.03058	-0.12574	-0.6403	-0.43808	-0.26344	-0.48658	-0.92124	0.52792	0.14222	-0.0577	0.21494	-0.99128	-0.36014	0.2194	-0.40926	0.26652	-0.15698	-0.06148	0.49612	-0.4005	-0.31124	-0.25	-0.0997	-0.71916	-0.80264	0.2437	0.35902	-0.7423	-0.09724	0.868116	0.18884	0.22754	-0.0603	-0.89378
1	-0.32268	0.10884	0.0953	-0.30738	-0.90974	0.20308	0.3816	-0.02736	-0.26832	-0.05202	-0.18706	-0.90054	-0.85016	0.1903	-0.07634	0.1616	0.48686	-0.96178	-0.44352	0.17758	-0.25042	-0.06682	-0.05902	0.07648	0.32232	-0.24536	-0.1265	0.01068	0.11068	-0.5871	-0.87916	0.0146	0.22308	-0.63272	-0.43882	0.75568	0.34842	0.52048	0.00378	-0.84774
0	-0.69958	0.40372	0.21876	-0.09452	-0.88826	0.11802	0.24668	-0.14548	-0.17136	0.38694	-0.51224	-0.8612	-0.82164	0.59016	-0.14824	0.30724	0.24214	-0.88428	-0.11212	0.1074	-0.4377	-0.06136	0.24924	0.26874	0.50492	0.046	-0.30812	0.10688	0.30084	-0.81808	-0.92996	0.53116	0.0067	-0.5736	-0.04622	0.18796	0.15142	0.19846	-0.1047	-0.80814
0	-0.70938	-0.12528	0.1173	-0.19488	-0.87686	0.2845	0.26184	-0.20898	-0.33908	-0.0248	-0.1221	-0.84378	-0.91596	-0.04268	-0.02038	-0.02272	0.33658	-0.972	-0.29328	0.2614	-0.25514	0.47662	0.07994	-0.12804	0.19238	-0.13962	-0.055	-0.0299	-0.0761	-0.84164	-0.85788	-0.21344	0.21756	-0.71726	-0.0542	0.57926	0.64862	0.43968	0.13036	-0.8866
0	-0.50812	-0.09888	0.3771	0.09822	-0.58438	-0.07146	0.18954	0.17162	-0.20256	-0.02098	-0.07122	-0.70504	-0.85592	0.47046	0.14742	0.00666	0.22024	-0.81504	-0.20794	-0.0325	-0.07002	0.136	0.22166	-0.09814	0.4319	-0.49786	0.20158	0.0797	-0.02052	-0.4937	-0.80464	0.2159	0.05424	-0.44058	-0.09542	0.28522	0.36168	0.082	0.05382	-0.88056
1	-0.69812	0.26962	-0.01456	-0.31454	-0.85444	0.1593	0.38994	-0.16568	-0.5326	0.22132	-0.44924	-0.68454	-0.82008	0.22522	0.08218	0.25408	0.3203	-0.83862	-0.0502	0.15556	-0.42698	0.20468	0.13914	0.28454	0.16612	-0.51202	-0.4435	-0.03558	0.24904	-0.67988	-0.84444	0.16566	0.13198	-0.67642	-0.11018	0.81026	0.46134	0.16074	-0.14348	-0.77004
1	-0.58936	0.09592	0.34926	-0.9095	-0.84274	-0.13588	-0.16578	0.04612	-0.02312	0.41846	-0.58952	-0.53116	-0.87858	0.53974	0.11208	0.00036	-0.11974	-0.89898	-0.03618	-0.11698	-0.48894	0.3687	-0.28126	0.0599	0.38496	0.06092	-0.53296	-0.17982	0.02134	-0.58726	-0.85802	-0.03324	-0.116	-0.80818	-0.10482	0.965118	0.5298	-0.26532	-0.38606	-0.79922
1	-0.74778	0.38438	0.20182	-0.3809	-0.91446	0.38716	0.35324	-0.1395	-0.32498	-0.05868	-0.34304	-0.7369	-0.90788	0.57848	0.29842	0.29644	0.46856	-0.90684	0.03364	0.3847	-0.5077	0.61648	0.29906	0.24454	0.20236	-0.2924	-0.2104	0.07312	0.26862	-0.80448	-0.91728	0.40972	0.4539	-0.56636	-0.41352	0.878084	0.5708	0.33878	-0.20124	-0.82812
1	-0.77194	-0.4103	-0.0248	-0.03874	-0.81946	-0.1321	0.24838	-0.4308	-0.20004	-0.19316	-0.3182	-0.7815	-0.86412	0.38018	-0.33974	-0.1913	0.13942	-0.84512	0.3437	-0.09966	-0.46402	-0.18234	-0.01732	-0.18946	0.39514	-0.21396	-0.30438	-0.1762	-0.17352	-0.796	-0.88824	0.34826	0.04574	-0.60266	-0.31406	0.72234	0.23062	-0.49222	-0.10504	-0.8668
0	-0.72446	0.08126	-0.04466	-0.5104	-0.84198	0.0944	0.69502	-0.0197	-0.27976	-0.23722	-0.4848	-0.54764	-0.78198	0.13614	0.01768	0.0321	0.39398	-0.82042	-0.44898	0.10786	-0.61256	-0.21114	-0.20164	0.2337	0.44212	-0.29754	-0.54654	-0.3681	0.02506	-0.72018	-0.86618	0.20686	0.41914	-0.6363	-0.41672	0.996358	-0.17982	-0.1163	-0.51782	-0.82172
1	-0.62922	0.54506	0.34522	-0.37672	-0.91478	0.30752	-0.16502	-0.07404	-0.39872	0.41786	-0.44	-0.5171	-0.91264	0.50322	0.3121	0.39884	0.14514	-0.90986	-0.17492	0.30546	-0.48286	0.41	0.26158	0.28946	0.29904	-0.40312	0.00956	0.37118	0.39634	-0.77786	-0.9103	0.43414	0.16376	-0.70392	-0.36366	0.70664	0.48874	0.31624	-0.03464	-0.85532
0	-0.8029	-0.01924	-0.06578	-0.1343	-0.82872	-0.04426	0.37196	0.03952	-0.51936	-0.00634	-0.50216	-0.76736	-0.80592	-0.36916	-0.36612	-0.15852	0.09092	-0.85326	-0.83722	0.0022	-0.8885	-0.09696	-0.02776	0.09102	0.50554	-0.08594	-0.60118	-0.5145	-0.1516	-0.76982	-0.83708	-0.4351	0.18432	-0.74094	-0.4196	0.08632	0.04096	-0.38054	-0.65906	-0.9182
0	-0.742	0.20956	0.3007	-0.17516	-0.7673	0.20888	0.46504	-0.458	-0.07472	0.16616	-0.30696	-0.73256	-0.8882	0.74434	0.05212	0.19102	0.4994	-0.90222	0.42758	0.21084	-0.52844	0.14926	-0.06098	0.07686	-0.00362	-0.05318	-0.06338	0.25686	0.18212	-0.75016	-0.8975	0.32456	0.12266	-0.71058	-0.08438	0.77484	0.51618	0.04836	-0.18992	-0.83574
1	-0.03638	0.29224	0.48042	0.22794	-0.14482	0.2451	0.46524	-0.1387	-0.01442	0.42612	0.27044	-0.02136	-0.04016	0.28328	0.38488	0.14252	0.52008	-0.1783	0.22562	0.23138	0.17732	0.23618	0.53932	0.07932	0.27692	0.10174	0.21026	0.00226	0.10446	-0.01032	-0.09402	0.41	0.24164	-0.04684	0.2224	0.46872	0.42888	0.32446	0.3606	-0.11866
0	-0.68392	0.0718	-0.04936	-0.13374	-0.93196	0.42614	0.22846	0.23704	-0.342	0.07424	-0.4009	-0.8346	-0.88082	0.26302	-0.34584	0.2225	0.29184	-0.91978	-0.39886	0.42306	-0.45812	0.08156	0.09908	0.19078	0.57776	-0.07478	-0.17914	-0.01018	0.19318	-0.66338	-0.92398	0.15916	0.38024	-0.64434	-0.19612	0.63668	0.35144	0.31898	0.12194	-0.85334
0	-0.61776	-0.0275	0.13692	-0.15834	-0.8	0.06172	0.14498	-0.48838	-0.42898	-0.11526	-0.0636	-0.26046	-0.8219	0.44466	0.2545	-0.04712	0.5076	-0.77126	0.03504	0.05222	-0.3561	-0.13216	-0.11652	-0.08758	0.15618	-0.39376	-0.07038	-0.1694	-0.0875	-0.47002	-0.82306	0.4452	0.16532	-0.64898	-0.48102	0.931348	-0.38896	0.15316	-0.22884	-0.78584
0	-0.24962	0.04284	-0.23014	-0.3772	-0.7042	0.29824	0.1826	-0.30764	-0.26776	-0.19612	-0.2972	-0.78246	-0.88186	0.44182	0.12764	0.27138	0.35312	-0.86706	-0.0214	0.2688	0.06008	0.20526	0.14676	0.25306	0.41502	-0.35686	-0.11352	-0.00478	0.24218	-0.51746	-0.9039	0.18228	0.34932	-0.37492	-0.28518	0.46956	0.12738	0.35586	0.21292	-0.85012
0	-0.3535	0.01252	0.21726	0.0251	-0.85956	-0.14578	0.5119	-0.24918	-0.17304	0.43124	-0.11598	-0.76088	-0.891	0.60178	0.65456	0.02116	0.54942	-0.9092	-0.56228	-0.16986	-0.11064	0.63068	0.24742	-0.02726	0.19758	-0.0892	-0.02918	-0.12318	-0.02194	-0.39424	-0.83884	0.30392	-0.20848	-0.45852	-0.38152	0.74846	0.6205	0.24558	0.1067	-0.86262
1	-0.73216	0.876846	0.1923	-0.16826	-0.83602	0.932684	0.37422	0.15418	-0.15034	0.14878	-0.65882	-0.90406	-0.85864	0.1363	-0.13494	0.987812	0.49914	-0.84528	-0.806	0.925248	-0.6901	-0.26602	0.17306	0.812594	0.852022	-0.06086	-0.05114	0.858976	1	-0.8453	-0.90612	-0.1463	0.68716	-0.60624	-0.10332	0.39508	-0.26598	0.81218	-0.1792	-0.7872
0	0.17968	0.41488	0.27512	-0.29566	-0.85108	0.04234	-0.48454	-0.50918	-0.17702	0.2728	-0.72308	-0.71718	-0.86988	-0.04646	-0.233	0.07926	-0.53688	-0.9475	-0.3403	0.05016	-0.43362	0.29916	0.25988	0.15444	0.3553	-0.3173	-0.1384	-0.06238	0.14348	-0.40392	-0.87348	0.04614	0.06402	-0.32228	-0.3474	0.13584	0.35012	-0.2882	0.19594	-0.88236
1	-0.5747	0.46844	0.34296	-0.36624	-0.89026	0.38962	-0.00912	-0.09428	0.02008	0.28978	-0.47594	-0.82456	-0.88076	0.4107	0.04476	0.40122	0.11522	-0.95154	-0.30076	0.38714	-0.43748	0.12026	0.15046	0.29532	0.55424	-0.17156	-0.06882	0.31244	0.39256	-0.70494	-0.9007	0.31752	0.26128	-0.61134	-0.05962	0.50646	0.31498	0.3727	-0.17402	-0.83418
1	-0.64626	0.10628	0.3077	-0.3185	-0.79396	0.20172	0.44616	-0.31112	-0.13212	0.04328	-0.14268	-0.77028	-0.84516	0.35266	-0.15024	0.02678	0.44218	-0.87476	0.67884	0.19252	-0.53458	0.34518	-0.18512	-0.07306	0.09484	-0.20948	-0.0689	0.05894	-0.00542	-0.62638	-0.90064	0.7237	0.1639	-0.66428	-0.33794	0.991462	0.34756	0.12116	-0.38582	-0.81808
0	-0.8502	0.7889	0.01638	-0.58914	-0.8954	0.53148	0.34222	0.2739	-0.33856	0.15078	-0.68976	-0.73404	-0.87238	0.57426	-0.01002	0.66074	0.45074	-0.93744	-0.68026	0.53906	-0.79498	0.21228	-0.0339	0.809568	0.85106	-0.52602	-0.67264	0.16214	0.69536	-0.76254	-0.96884	-0.28458	0.4474	-0.82754	-0.28738	0.3645	-0.03718	0.29454	-0.49674	-0.86728
0	-0.74708	0.31186	0.57182	-0.28014	-0.78798	0.13184	0.63738	0.00564	-0.24402	0.43096	-0.03058	-0.8423	-0.837	0.50992	0.57142	-0.00224	0.55152	-0.77098	0.09182	0.1115	-0.03682	0.50518	0.45808	-0.14528	0.16104	-0.16474	0.27378	0.21126	-0.0371	-0.6534	-0.8827	0.45346	-0.01044	-0.5967	-0.3411	-0.16916	0.65418	0.10962	0.34488	-0.86494
0	-0.61574	-0.4235	0.02596	-0.26718	-0.85318	-0.15136	0.44426	-0.31658	-0.12308	-0.0387	-0.3274	-0.84716	-0.88388	0.25876	-0.5012	-0.23266	0.16152	-0.8507	0.13592	-0.1143	-0.68826	0.15606	-0.15626	-0.21664	0.11298	-0.26094	-0.06118	-0.25928	-0.22458	-0.6212	-0.89632	0.21398	0.01918	-0.64136	-0.28412	1	0.30768	-0.47266	-0.27264	-0.72918
1	-0.67816	0.30916	0.69808	0.11762	-0.8746	0.28568	0.32398	-0.19452	0.1286	0.30558	0.01402	-0.81236	-0.8993	-0.2505	0.52624	-0.21396	0.263	-0.91118	-0.28082	0.28648	-0.32662	0.21444	0.38492	-0.36076	0.44182	0.02868	0.39758	0.19246	-0.25354	-0.51934	-0.85696	0.34442	0.16662	-0.68448	-0.08236	0.2028	0.27932	0.02486	0.14608	-0.88978
1	0.880712	0.24252	0.6093	0.855952	0.978596	0.2114	0.45374	-0.32808	0.47912	0.59886	0.73028	0.888782	0.983	0.6995	0.47676	0.29828	0.6795	0.89461	0.73458	0.18456	0.48994	0.78422	0.37154	0.21094	0.21374	0.7977	0.52804	0.11296	0.2568	0.66876	0.93228	0.71522	0.14436	0.890232	0.63174	0.873376	0.798	0.4636	0.58752	0.948716
0	-0.7167	0.31146	0.04414	0.02356	-0.91144	0.4917	0.00492	-0.18006	-0.09126	0.08566	-0.54964	-0.78808	-0.85054	0.18936	-0.31508	0.55142	0.19564	-0.8945	-0.02708	0.46014	-0.355	-0.07152	-0.1069	0.43404	0.4948	-0.1024	-0.13618	0.4082	0.5412	-0.48266	-0.87414	0.41338	0.39876	-0.6946	0.25224	0.54496	0.26168	0.54882	-0.0711	-0.87058
1	-0.66038	0.52118	0.2697	-0.34354	-0.8706	0.57728	0.2785	0.04286	-0.29012	0.29744	-0.47712	-0.82638	-0.89036	0.243	0.08482	0.41868	0.25834	-0.69512	-0.38488	0.60654	-0.41854	-0.1933	0.40034	0.35378	0.868994	-0.15486	-0.24064	0.25316	0.42268	-0.76852	-0.87442	0.38162	0.44568	-0.38838	-0.36972	0.62572	-0.01976	0.24192	-0.00782	-0.82458
0	-0.74074	0.03404	0.10354	-0.29456	-0.78186	-0.06858	0.69764	-0.01488	-0.26328	0.0726	-0.46596	-0.65698	-0.81074	0.2368	-0.20708	-0.1147	0.14562	-0.84256	-0.61258	-0.03812	-0.75272	0.25644	0.11196	0.04898	0.09128	-0.14322	-0.61558	-0.41172	-0.10832	-0.8055	-0.80506	-0.27202	0.13308	-0.64872	-0.34788	0.09238	0.49076	-0.339	-0.5964	-0.77676
0	-0.80072	0.53216	0.27034	-0.47	-0.88908	-0.022	-0.04024	0.0106	-0.33258	0.3254	-0.5706	-0.43824	-0.85776	0.22538	0.21016	0.40174	0.08326	-0.91842	-0.2837	-0.02098	-0.80072	0.1087	-0.22844	0.44916	0.877514	-0.16836	-0.39912	0.08856	0.42674	-0.87916	-0.7942	0.54602	-0.01332	-0.80708	-0.25288	0.0594	-0.47596	0.13198	-0.54496	-0.86124
1	-0.67136	0.19636	0.21188	-0.21516	-0.83082	0.04794	0.58216	-0.35006	-0.24574	0.18942	-0.21458	-0.53876	-0.81646	0.11488	-0.07754	0.0436	0.52162	-0.81264	-0.01752	0.03252	-0.41828	-0.2758	0.13864	0.0077	0.36112	-0.35684	-0.18814	-0.12936	0.0033	-0.49886	-0.83926	-0.01614	0.03182	-0.69418	-0.07076	0.838856	-0.01822	0.22932	-0.25082	-0.76704
0	-0.74798	0.11586	0.14628	-0.39734	-0.88788	0.06362	0.24076	0.14294	-0.2512	0.10694	-0.4992	-0.391	-0.80726	0.19428	-0.07108	-0.01044	0.14942	-0.9124	-0.64138	0.08672	-0.77472	0.21242	-0.17284	0.09326	0.10692	-0.27926	-0.54802	-0.28488	-0.0078	-0.77664	-0.81086	-0.31042	0.20438	-0.66436	-0.32284	0.77766	0.4414	-0.2015	-0.52214	-0.75242
0	-0.55894	0.36102	0.1794	-0.32404	-0.8589	0.34474	0.25198	-0.0242	-0.10204	0.21292	-0.47964	-0.86626	-0.83988	0.31394	-0.13816	0.50682	0.35806	-0.84506	-0.37344	0.3281	-0.32332	-0.20114	0.11452	0.36624	0.4846	-0.36072	-0.01546	0.45342	0.49394	-0.63392	-0.91436	0.0811	0.21558	-0.54386	-0.1481	0.41512	0.37444	0.4542	0.10602	-0.87832
0	-0.7394	0.72424	-0.10294	-0.4901	-0.8093	0.04398	0.26078	0.35006	-0.5819	0.55068	-0.69326	-0.81958	-0.87232	0.1022	0.00132	0.50552	0.17178	-0.88638	-0.42618	0.04516	-0.82094	-0.02342	0.09768	0.76962	0.960736	-0.32762	-0.8532	0.03884	0.5893	-0.77074	-0.8653	0.21052	-0.05106	-0.3519	-0.50662	0.3603	-0.41982	-0.04216	-0.4269	-0.85148
1	-0.68914	-0.06108	0.20884	-0.3521	-0.82146	-0.10468	-0.09508	-0.39778	-0.35854	0.14096	-0.1436	-0.23074	-0.76394	0.13594	-0.03874	-0.16644	0.15598	-0.87988	0.15012	-0.11818	-0.19666	-0.13052	0.0984	-0.16626	0.30032	-0.41276	-0.27892	-0.30538	-0.20358	-0.74368	-0.81056	0.23194	-0.06282	-0.6237	-0.05884	0.976806	0.21386	0.0702	-0.10058	-0.76654
0	-0.5918	-0.22344	0.415	-0.33534	-0.89052	-0.28438	-0.04962	-0.31708	-0.37974	0.28024	-0.06116	-0.52544	-0.75306	0.68168	0.45346	-0.4134	-0.05326	-0.8881	0.0396	-0.27884	-0.0817	0.43342	0.38554	-0.50014	0.2322	-0.4979	0.15078	-0.17148	-0.45004	-0.62462	-0.76708	0.67836	-0.24336	-0.53962	-0.38978	0.57118	0.3403	-0.14492	0.17784	-0.77464
1	-0.77802	0.12998	0.2956	0.19972	-0.79222	-0.10718	0.02918	-0.3034	-0.06986	0.4368	-0.4979	-0.8439	-0.8401	0.4719	0.12716	0.04154	-0.08534	-0.87904	-0.38796	-0.10638	0.25844	0.37536	0.62684	-0.01032	0.053	0.01348	-0.10658	0.03904	0.04354	-0.69708	-0.87606	0.18762	-0.17344	-0.55714	-0.02496	0.1415	0.60442	-0.03356	0.4816	-0.85778
0	-0.67076	0.58702	0.42196	-0.26924	-0.93894	0.78742	0.3645	-0.04606	-0.2246	0.14668	-0.15368	-0.59678	-0.88204	0.29284	0.28124	0.55216	0.72554	-0.87916	0.1221	0.75556	-0.4585	0.26514	0.17612	0.3418	0.49056	-0.30512	0.27632	0.58122	0.4999	-0.70044	-0.87472	0.18348	0.56854	-0.70432	-0.3695	0.951286	0.46664	0.868904	-0.01818	-0.85474
0	-0.74464	0.4918	-0.41532	-0.51122	-0.73824	0.64274	0.33358	-0.06194	-0.23156	-0.54982	-0.712	-0.6432	-0.84854	0.16582	-0.36296	0.7416	0.45524	-0.77956	-0.7725	0.68972	-0.88136	0.23766	-0.77826	0.91461	0.862252	-0.36048	-0.5964	0.24182	0.806304	-0.76448	-0.88844	0.02696	1	-0.64146	-0.46414	0.57948	-0.10136	0.25302	-0.7284	-0.88556
0	-0.60926	-0.16398	-0.1942	-0.39734	-0.90364	0.2115	-0.44726	-0.18876	-0.5856	-0.46978	-0.42248	-0.30072	-0.87598	0.13294	-0.36396	-0.1591	-0.16258	-0.8867	-0.31058	0.20734	-0.14392	0.07888	0.30076	0.01104	0.45554	-0.45756	-0.63708	-0.48704	-0.17732	-0.72232	-0.8208	-0.25038	0.40212	-0.60122	-0.37926	0.91386	0.29304	-0.09384	0.17926	-0.88566
0	-0.52864	-0.08046	0.02682	-0.87216	-0.85038	-0.17008	0.38866	-0.19614	-0.85502	-0.18738	-0.15468	-0.3806	-0.75262	-0.0355	0.20202	-0.21032	0.40508	-0.83236	-0.3202	-0.18724	-0.39886	-0.52944	-0.24246	-0.20282	0.22356	-0.90856	-0.22934	-0.36038	-0.25352	-0.57508	-0.83094	0.12702	-0.04932	-0.381	-0.90964	0.977408	-0.5881	0.0622	-0.30966	-0.80034
1	-0.64302	0.3508	0.17796	-0.4109	-0.91052	0.56786	0.73716	0.61896	-0.10758	0.16868	-0.25348	-0.52062	-0.8215	-0.08166	-0.39538	0.47472	0.7419	-0.89126	-0.15928	0.53486	-0.25198	0.43968	0.19864	0.3309	0.37546	-0.47268	-0.0936	0.351	0.4348	-0.72738	-0.85386	0.08554	0.3926	-0.62716	0.14222	-0.01254	0.57042	0.6041	-0.04308	-0.79014
0	-0.55506	-0.05312	0.37764	-0.30486	-0.8552	-0.29364	-0.07518	-0.20952	-0.13808	0.31946	-0.05436	-0.55998	-0.84018	0.39478	0.19622	-0.20458	0.14042	-0.91488	0.4762	-0.30354	-0.12554	0.47042	0.30074	-0.31558	0.009	-0.09034	0.1496	-0.0093	-0.24236	-0.71654	-0.9008	0.6441	-0.3116	-0.47542	-0.02464	0.13842	0.54292	0.03332	0.1472	-0.69672
1	-0.67906	-0.23614	0.45452	-0.01372	-0.87782	-0.25946	0.30478	-0.42084	0.00708	0.32598	0.0837	-0.68344	-0.8898	0.64826	0.31494	-0.28546	0.26968	-0.89896	0.79392	-0.27986	0.03768	-0.2755	0.33136	-0.39714	0.26064	0.08148	0.26672	0.05356	-0.3371	-0.59606	-0.85596	0.77414	-0.27094	-0.53324	0.21184	0.74456	-0.0568	0.19962	0.25458	-0.83612
1	-0.71712	0.4272	0.14238	-0.23858	-0.8715	0.25926	-0.02024	0.18772	-0.2149	-0.17312	-0.5011	-0.52656	-0.85136	0.5099	-0.20654	0.2237	0.12666	-0.91262	-0.37158	0.27726	-0.42554	0.26532	0.418	0.30064	0.39538	-0.31652	-0.535	-0.08488	0.22948	-0.81778	-0.86026	0.24606	0.45278	-0.56962	-0.3338	0.7158	0.35612	0.04102	-0.12212	-0.84758
1	-0.77506	0.40548	0.51664	-0.11158	-0.86638	0.22574	0.18144	-0.03062	-0.02926	0.50372	-0.17142	-0.74218	-0.87948	0.53458	0.44214	0.16046	0.36156	-0.9004	-0.22292	0.19988	-0.52316	0.34998	0.36666	0.0063	0.41182	0.01118	0.26624	0.35406	0.1189	-0.77042	-0.94152	0.385	0.05218	-0.70834	-0.20098	0.78216	0.48222	0.40646	-0.05484	-0.87348
0	-0.83046	0.86495	0.10128	-0.33384	-0.84974	0.56784	0.39276	0.5246	-0.37158	0.15798	-0.66416	-0.68774	-0.8835	0.58698	0.0107	0.64516	0.474	-0.88882	-0.81562	0.5917	-0.82696	0.2433	0.0771	0.7186	0.7431	-0.32452	-0.57892	0.20482	0.66754	-0.7727	-0.90514	-0.02082	0.51284	-0.72376	-0.57796	0.15618	0.24352	0.33678	-0.54764	-0.8635
1	-0.42488	-0.11522	0.25666	-0.01908	-0.58238	-0.18268	0.48558	-0.58602	-0.00262	0.2332	0.07776	-0.3541	-0.5469	0.56878	0.03474	-0.23688	0.516	-0.64066	0.67456	-0.20708	-0.14096	-0.26576	0.15974	-0.2763	0.2442	-0.04864	0.04046	-0.20398	-0.29098	-0.46758	-0.56596	0.54978	-0.13244	-0.32142	0.16352	0.734	0.17396	0.28546	-0.05088	-0.53196
1	-0.8971	0.32162	0.46542	-0.0894	-0.74206	0.03862	0.2074	0.28186	-0.33936	0.2658	-0.36372	-0.82998	-0.81624	0.2771	0.26136	-0.0088	0.09444	-0.90164	-0.56818	0.07524	-0.49984	0.04252	0.38914	-0.00542	0.47844	-0.1952	-0.33742	-0.11668	-0.00208	-0.76834	-0.88858	0.17314	0.10448	-0.81922	-0.0453	0.62654	0.10776	-0.22112	-0.27896	-0.87794
0	-0.62452	0.42318	0.4935	-0.49628	-0.7053	0.3816	0.33142	0.23036	-0.3269	0.13732	-0.19062	-0.61594	-0.93956	0.0324	0.434	0.10076	0.59838	-0.83282	-0.4997	0.40708	-0.71354	0.33758	-0.5264	0.06638	0.40362	-0.38682	-0.16808	-0.04052	0.08394	-0.70068	-0.86746	0.1427	0.50236	-0.56456	-0.48772	0.21068	0.35988	0.01486	-0.68304	-0.9014
0	-0.86362	0.6558	0.4625	-0.43514	-0.89992	0.3741	0.4475	0.13556	-0.547	0.40382	-0.32062	-0.72982	-0.86914	0.55466	0.4031	0.36684	0.55262	-0.9416	-0.22852	0.35516	-0.0762	0.48334	0.67956	0.22838	0.33692	-0.52982	0.02654	0.32198	0.336	-0.74562	-0.87216	0.31452	0.17174	-0.69908	-0.46294	0.74766	0.55592	0.42752	0.3877	-0.8643
1	-0.75552	0.40002	0.32484	-0.2383	-0.78398	0.40416	-0.0466	-0.08596	-0.33084	0.08878	-0.5662	-0.79096	-0.87394	0.4002	0.1665	0.33002	0.0103	-0.90076	-0.88844	0.41458	-0.45164	0.35928	0.2989	0.27958	0.58188	-0.31352	-0.0652	0.17522	0.33498	-0.71024	-0.8947	-0.25408	0.34506	-0.61022	-0.53686	0.19894	0.44216	0.20564	-0.03584	-0.82922
1	-0.81978	0.2192	0.4059	0.12458	-0.8579	-0.2916	0.19974	-0.2794	0.13644	0.51666	-0.4255	-0.86986	-0.8834	0.19988	0.07846	0.01088	0.06208	-0.82858	0.31918	-0.28714	-0.4988	0.25376	0.3688	-0.00766	0.2488	-0.05586	-0.35978	-0.0675	0.01422	-0.69846	-0.84754	0.46038	-0.31752	-0.47826	0.05016	0.6758	0.56826	-0.16952	-0.09324	-0.83898
1	-0.77274	0.38218	-0.02708	-0.41734	-0.84686	0.0511	0.1204	-0.08022	-0.51674	-0.12184	-0.53652	-0.84888	-0.88906	0.41644	0.01536	0.25698	0.1295	-0.90574	-0.60848	0.07496	-0.62744	0.06462	0.07906	0.38724	0.51106	-0.45596	-0.557	-0.12856	0.25972	-0.77326	-0.94148	0.22762	0.29018	-0.72462	-0.4565	0.38986	0.20084	0.12822	-0.47252	-0.86888
1	-0.90138	0.45162	0.31968	-0.13214	-0.8778	0.22402	0.22696	-0.3179	-0.20434	0.22266	-0.49458	-0.59524	-0.83172	0.15464	0.04336	0.22032	0.06904	-0.9085	-0.33086	0.23438	-0.86542	-0.04532	0.0545	0.23304	0.47712	-0.24246	-0.21724	0.04768	0.23168	-0.70804	-0.84324	0.07474	0.2075	-0.64374	0.01902	0.57006	0.14846	0.0292	-0.49548	-0.82436
0	-0.90994	0.49892	0.18274	-0.1657	-0.85854	0.0966	0.30096	0.07844	-0.12914	0.22996	-0.65758	-0.8497	-0.85586	-0.48784	-0.08834	0.24996	0.09226	-0.87568	-0.6544	0.12246	-0.85754	-0.1296	-0.14434	0.41584	0.826564	-0.06234	-0.70558	-0.1263	0.28524	-0.69482	-0.82464	0.22666	0.18326	-0.8151	-0.13914	0.04918	-0.3147	-0.11138	-0.80322	-0.82888
0	-0.70076	0.27514	0.43936	-0.05544	-0.9043	0.18666	0.01662	-0.19476	0.02884	0.3316	-0.23378	-0.81492	-0.89524	0.069	-0.10046	0.16606	0.22474	-0.92178	-0.65508	0.16474	-0.26142	0.03758	0.23834	0.03358	0.64264	-0.108	0.11932	0.18392	0.125	-0.75992	-0.9464	0.22322	0.04858	-0.63616	-0.1794	0.33496	0.245	0.4432	0.1442	-0.8518
0	-0.275	0.17212	0.05146	-0.17392	-0.74646	0.29792	0.29644	-0.04972	-0.21036	-0.02528	-0.47638	-0.74454	-0.84064	-0.03452	-0.19872	0.37404	0.26476	-0.89696	0.1785	0.33102	-0.37874	0.17762	-0.09846	0.25992	0.51152	-0.15918	-0.00736	0.43876	0.39302	-0.62646	-0.89546	0.27712	0.2977	-0.53404	-0.13826	0.996404	0.29558	0.08952	0.18116	-0.81556
0	-0.61536	0.37698	0.71196	-0.03806	-0.76496	0.15842	0.28964	0.2557	-0.02622	0.46216	0.0903	-0.75558	-0.80412	0.7803	0.50526	-0.04144	0.3669	-0.8734	0.61906	0.139	-0.21704	0.65626	0.27534	-0.21226	0.18792	-0.08182	0.41614	0.28556	-0.09116	-0.7061	-0.84562	0.81613	0.01708	-0.4604	-0.16028	0.27418	0.6987	0.33828	0.12936	-0.88088
0	-0.6308	0.38622	0.25286	-0.52974	-0.75818	0.35734	0.6133	0.14722	-0.42756	0.10998	-0.04842	-0.35088	-0.81962	0.51828	0.23044	0.38006	0.79794	-0.84898	0.06404	0.3225	-0.38928	0.63676	-0.11212	0.25712	0.34438	-0.41868	-0.01834	0.24454	0.3392	-0.68568	-0.80224	0.5216	0.22832	-0.43072	-0.44378	0.99992	0.55394	0.51382	-0.22676	-0.82248
1	-0.22822	0.03644	0.4454	0.15848	-0.2944	-0.00862	0.26044	-0.1327	0.07486	0.36896	-0.12732	-0.14812	-0.23612	0.23826	0.1443	-0.1065	0.098	-0.32094	-0.1534	0.01584	-0.2393	0.038	0.41336	-0.0642	0.33474	0.12578	-0.16396	-0.22042	-0.10648	-0.37168	-0.28462	0.24684	0.12294	-0.24712	0.14416	0.60648	0.29856	-0.24966	-0.05094	-0.26722
0	-0.392	-0.0587	0.5705	0.02694	-0.82838	-0.22398	0.25554	0.27562	0.10792	0.533	0.2107	-0.68298	-0.76354	0.29902	0.37604	-0.2195	0.34966	-0.88324	0.17602	-0.25418	0.48568	0.45454	0.56476	-0.39716	0.22862	0.17086	0.56044	0.317	-0.27602	-0.85116	-0.85738	0.07058	-0.3399	-0.66666	-0.02852	0.688	0.64468	0.34322	0.64834	-0.85024
0	-0.33254	0.04172	0.35118	-0.6073	-0.83818	-0.49952	0.25658	-0.18552	-0.62906	0.6391	0.17702	-0.5716	-0.81196	0.68876	0.66964	-0.23944	0.5048	-0.91656	-0.16608	-0.5193	-0.0508	0.65318	0.27028	-0.28494	-0.0678	-0.57554	0.12248	-0.30682	-0.29722	-0.41388	-0.86456	0.42446	-0.55304	-0.42438	-0.48508	0.00422	0.76854	0.32806	0.08286	-0.8456
0	-0.62056	0.56656	0.27358	-0.13368	-0.93684	0.56722	0.22682	0.08374	-0.15888	0.09246	-0.56062	-0.85522	-0.84906	0.27576	0.198	0.49736	0.1943	-0.91332	-0.58438	0.5692	-0.63826	-0.09556	0.11802	0.37076	0.59174	0.0813	0.09238	0.46356	0.5006	-0.69146	-0.87686	-0.01044	0.44356	-0.68186	-0.4639	0.41368	0.20722	0.35966	-0.07706	-0.84188
1	-0.63764	0.52668	0.30238	-0.06004	-0.89184	0.54878	0.23102	-0.07258	-0.16496	0.3226	-0.4323	-0.79366	-0.92382	0.3093	0.176	0.52344	0.45956	-0.92074	-0.26014	0.53494	-0.47672	0.15534	0.40068	0.35294	0.57362	-0.1428	0.06074	0.53434	0.50042	-0.731	-0.95624	0.35578	0.33574	-0.58546	0.01902	0.1856	0.27444	0.55168	0.08264	-0.90224
0	-0.78818	0.33668	0.40294	-0.24932	-0.87146	0.07668	0.68976	-0.16248	-0.21884	0.45836	-0.13018	-0.60758	-0.82128	0.52596	0.19886	0.09818	0.51398	-0.74414	-0.0143	0.05662	-0.41814	-0.13608	0.43518	0.00164	0.2628	-0.3492	-0.03532	0.02676	0.05318	-0.64488	-0.83832	0.22884	-0.0043	-0.73612	-0.55376	0.49438	0.14016	0.3508	-0.30564	-0.7979
0	-0.54052	-0.05692	0.36048	0.36614	-0.90432	0.09358	0.1932	0.63986	0.28642	0.09316	-0.3711	-0.7673	-0.93556	-0.20432	0.06998	0.02824	-0.02988	-0.9266	-0.22696	0.11406	0.10548	0.41418	0.39144	-0.05916	0.28802	-0.07822	0.05802	0.12944	0.02712	-0.84474	-0.82992	-0.00242	0.15928	-0.65838	-0.06032	0.26986	0.5845	-0.09646	0.50632	-0.92044
1	-0.73582	0.866268	0.48392	0.0917	-0.94822	0.46864	0.11934	-0.13358	-0.47698	0.42266	-0.52606	-0.83718	-0.82132	0.03224	0.53438	0.63886	0.26132	-0.84472	-0.24346	0.43792	-0.35352	0.68252	0.58268	0.4319	0.38862	-0.55614	0.21076	0.71054	0.61064	-0.41086	-0.87382	0.2748	0.21092	-0.47012	-0.39528	0.18512	0.16796	0.83043	0.32468	-0.79044
1	-0.65466	-0.06862	0.08872	-0.13678	-0.8833	-0.072	0.18094	-0.14634	-0.46334	0.30756	-0.2238	-0.50772	-0.8115	0.33098	0.10636	-0.0341	0.1301	-0.86004	-0.34386	-0.0826	-0.2146	-0.0863	0.27076	-0.06658	0.40028	-0.22604	0.0083	-0.0897	-0.06272	-0.8107	-0.80474	0.11212	-0.08542	-0.53176	0.41774	0.877486	0.1816	0.1084	0.1606	-0.76956
0	-0.3459	-0.17784	0.29102	-0.14978	-0.8826	0.1507	0.41458	-0.08436	-0.00928	0.07902	-0.02174	-0.766	-0.86666	0.47154	0.50684	-0.0601	0.4986	-0.76414	-0.61112	0.13302	0.03622	0.18538	0.2714	-0.15488	0.37444	-0.37366	0.0732	-0.07684	-0.11306	-0.64638	-0.89838	0.09958	0.12446	-0.41628	-0.37068	0.74782	0.42674	0.35684	0.22818	-0.84254
0	-0.7269	0.5806	0.01988	-0.64706	-0.8459	0.06212	0.23654	-0.0963	-0.51514	0.26158	-0.62544	-0.84698	-0.87962	0.04828	-0.12106	0.28872	0.03752	-0.89016	-0.81518	0.10632	-0.86918	0.12034	-0.04342	0.5288	0.66522	-0.62628	-0.6222	-0.0909	0.37232	-0.8208	-0.87518	-0.03566	0.09124	-0.68396	-0.64714	0.47646	-0.00742	-0.26908	-0.63862	-0.86898
0	-0.78378	0.52278	0.31582	-0.13024	-0.86556	0.34338	0.31514	0.1807	-0.20196	0.4296	-0.57038	-0.81912	-0.88682	-0.12664	0.45914	0.54608	0.30462	-0.88654	-0.51166	0.34366	-0.2589	0.65798	0.47666	0.47004	0.54152	-0.09684	-0.22152	0.44028	0.58192	-0.83376	-0.92314	0.10594	0.19458	-0.47	-0.34942	0.77308	0.54724	0.18486	0.29778	-0.84832
0	-0.76428	0.21048	0.68972	-0.41016	-0.88506	-0.20916	0.59856	0.08754	-0.30096	0.54314	0.06402	-0.5361	-0.77438	-0.06182	0.61762	-0.44922	0.29652	-0.85718	-0.6151	-0.2131	-0.79684	0.12242	0.13004	-0.52204	0.15662	-0.29192	0.14216	-0.27198	-0.49284	-0.74664	-0.81268	0.0022	-0.2428	-0.6543	-0.38148	0.98912	0.3727	-0.11918	-0.60276	-0.78408
0	-0.64268	0.58774	0.39958	0.14982	-0.9208	0.70366	-0.12812	0.05218	0.09748	0.23648	-0.69542	-0.69482	-0.7625	0.06546	-0.07896	0.6136	-0.07546	-0.981	-0.39274	0.70228	-0.51804	0.41918	0.22368	0.48914	0.28852	0.20968	0.07498	0.67608	0.65872	-0.84966	-0.80256	0.0965	0.5153	-0.71466	0.2462	0.11512	0.66638	0.35322	0.26356	-0.7806
0	-0.74022	0.12514	-0.05938	-0.41378	-0.77136	0.1675	-0.0412	-0.19258	-0.53828	-0.41708	-0.55596	-0.46622	-0.86572	0.6772	-0.17368	0.13846	-0.11564	-0.81278	-0.1027	0.2081	-0.60156	0.65036	-0.36712	0.23356	0.19216	-0.50244	-0.5942	-0.15434	0.15504	-0.69696	-0.7896	0.47674	0.46024	-0.6277	-0.48698	0.2955	0.44988	-0.07778	-0.54146	-0.78662
1	-0.73352	0.51598	0.36176	0.04328	-0.86616	0.57602	0.61952	0.11256	-0.17192	0.34836	-0.33584	-0.52888	-0.8004	0.14646	0.07028	0.5036	0.50822	-0.94968	-0.03122	0.5326	-0.08172	0.27954	0.36318	0.36564	0.50892	-0.01584	-0.03226	0.42076	0.48288	-0.71654	-0.8132	0.298	0.32558	-0.599	0.07496	0.78154	0.41464	0.50158	0.23784	-0.78212
0	-0.79418	0.39436	0.42528	-0.3674	-0.81132	0.22024	0.2149	-0.12392	-0.4154	0.1788	-0.31864	-0.7731	-0.93086	0.69172	0.52178	0.1237	0.24838	-0.92268	0.04744	0.2223	-0.61172	0.46782	-0.04964	0.00048	0.43426	-0.50016	0.08068	0.1838	0.09472	-0.70452	-0.89804	0.6539	0.10996	-0.75254	-0.38286	0.04698	0.57454	0.21934	-0.25662	-0.90662
1	-0.6646	-0.01776	0.42802	-0.14726	-0.80626	-0.06926	-0.09094	-0.31538	-0.05128	0.25736	-0.25794	-0.38948	-0.81452	0.43158	0.15242	-0.2293	0.16132	-0.88818	0.30766	-0.04966	-0.6351	0.51836	0.21438	-0.21264	-0.24456	-0.1114	-0.32774	-0.30796	-0.24268	-0.75462	-0.85088	0.42646	0.02906	-0.68232	-0.18286	0.77684	0.60954	-0.26514	-0.39066	-0.85312
0	-0.73412	0.28812	-0.05602	-0.25616	-0.8711	0.27762	0.17082	0.05472	-0.28756	-0.26564	-0.58672	-0.82012	-0.85752	-0.24788	-0.14992	0.31564	0.08572	-0.93234	-0.71058	0.31438	-0.81364	-0.21136	-0.3077	0.43896	0.7645	-0.319	-0.47278	-0.04714	0.3469	-0.7982	-0.92912	-0.12256	0.48974	-0.73414	-0.5953	0.29754	-0.4182	-0.01128	-0.55808	-0.84846
0	-0.78584	-0.2324	0.18562	-0.13414	-0.86922	-0.19336	0.43656	-0.46016	-0.03988	0.09292	-0.18306	-0.78566	-0.86644	0.30426	-0.1771	-0.25066	0.33508	-0.8965	0.10526	-0.19762	-0.58944	0.20364	-0.05182	-0.18494	0.16048	0.01184	-0.29924	-0.44822	-0.28086	-0.48242	-0.8995	0.31674	-0.03322	-0.4879	-0.27708	0.961928	0.05362	-0.15252	-0.41326	-0.85206
1	-0.56228	0.0341	0.21058	-0.37546	-0.88066	0.13948	0.41534	-0.21466	-0.5094	-0.09458	-0.23728	-0.7399	-0.83244	0.33184	0.36716	0.0126	0.36658	-0.83238	-0.49358	0.13674	-0.38136	0.16438	0.08042	-0.06772	0.40728	-0.52898	-0.0575	0.01204	-0.01746	-0.75706	-0.90596	0.28214	0.20238	-0.58902	-0.39758	0.20256	0.11118	0.10246	-0.09348	-0.8728
0	-0.7926	-0.26632	0.08582	-0.37224	-0.79328	-0.01766	0.34162	-0.15508	-0.08568	-0.1463	-0.42704	-0.79736	-0.85464	0.34226	-0.10636	-0.14634	0.13278	-0.85152	0.30028	0.01224	-0.78122	-0.22074	-0.09308	-0.0493	0.19926	-0.20586	-0.43078	-0.36846	-0.1472	-0.74718	-0.8826	0.49698	0.2887	-0.71618	-0.47246	0.32774	0.13888	-0.31462	-0.46648	-0.8499
0	-0.60372	0.30604	0.51782	-0.41068	-0.8761	-0.1277	-0.53496	-0.54696	-0.34296	0.51468	-0.5611	-0.6833	-0.8659	0.37966	0.4518	-0.08608	-0.5149	-0.90224	-0.33834	-0.12874	-0.56966	0.20852	0.27666	-0.12538	0.52064	-0.46192	-0.01972	-0.03186	-0.07432	-0.63658	-0.9238	0.3488	-0.1992	-0.80982	-0.46304	0.77302	0.02176	-0.1724	-0.10482	-0.8241
0	-0.50784	0.07976	0.59146	0.23856	-0.79866	0.05198	-0.059	-0.43802	0.0821	0.4442	0.15328	-0.47846	-0.75444	0.00572	0.043	-0.05898	0.23192	-0.97748	0.28866	0.01786	0.26538	0.26732	0.33352	-0.26884	0.3174	0.19728	0.59794	0.62946	-0.11598	-0.61802	-0.84862	-0.03084	-0.12646	-0.52574	0.14078	0.944734	0.53066	0.539	0.52302	-0.81232
1	-0.13506	0.46458	0.33078	0.2412	-0.26732	0.49316	0.18046	0.08502	0.15434	0.31702	-0.1392	-0.17964	-0.2006	0.52524	0.2331	0.5181	0.41092	-0.27448	-0.3055	0.482	-0.13804	0.3198	0.3539	0.45796	0.3972	0.2209	-0.08948	0.24558	0.50292	-0.11232	-0.25366	0.14638	0.42204	-0.17106	-0.05498	0.20328	0.62436	0.5411	0.0776	-0.1591
1	-0.71276	0.16312	0.49234	-0.41358	-0.881	0.01686	0.05198	-0.18464	-0.14758	0.50074	-0.13666	-0.80132	-0.8921	0.43246	0.3042	-0.08882	0.13076	-0.956	0.33524	0.00534	-0.07194	0.52632	0.33568	-0.2087	0.18396	-0.05972	0.21662	0.2176	-0.12096	-0.72342	-0.90258	0.32486	-0.101	-0.54896	-0.08894	0.54006	0.60346	0.16508	0.21282	-0.83436
1	0.83907	-0.1114	0.43592	0.76868	0.810814	-0.00692	0.838932	-0.57308	0.55722	0.46018	0.68164	0.905198	0.863298	0.62624	0.40046	0.0245	0.76682	0.79358	0.75016	-0.0329	0.54596	0.34738	0.37094	0.05608	0.45718	0.5516	0.49082	-0.26746	-0.02532	0.70196	0.912606	0.54618	0.13156	0.821116	0.4172	0.99725	0.48614	0.32524	0.5047	0.7483
1	-0.64346	0.331	0.1242	-0.36962	-0.878	0.5257	0.47996	0.38378	-0.18704	0.10892	-0.39352	-0.59294	-0.85562	-0.1251	-0.3337	0.45972	0.50124	-0.90498	-0.183	0.49712	-0.33176	0.22882	0.05906	0.34512	0.44438	-0.40762	-0.09862	0.34534	0.44532	-0.68566	-0.86812	0.14158	0.3773	-0.59202	0.03842	0.05368	0.35686	0.4566	-0.06026	-0.7882
1	-0.69616	0.2107	-0.13032	-0.29076	-0.85816	0.28856	0.19458	-0.30718	-0.22388	-0.49354	-0.56156	-0.2532	-0.7932	0.08874	-0.589	0.4154	0.38	-0.83674	-0.36236	0.29182	-0.47134	-0.53334	0.03658	0.42116	0.49004	-0.35584	-0.43458	0.14076	0.43068	-0.64976	-0.8065	-0.2306	0.47598	-0.72052	0.0827	0.26878	-0.01236	0.14668	-0.12166	-0.80496
1	-0.64618	-0.02898	0.29648	-0.32798	-0.85626	-0.10072	-0.05404	-0.0468	-0.49916	0.29252	-0.27028	-0.57584	-0.81268	0.55574	0.42218	-0.08294	-0.0385	-0.90894	0.31664	-0.11512	-0.38266	0.42924	-0.06086	-0.1185	0.0783	-0.46796	-0.1532	-0.16024	-0.11048	-0.48632	-0.80196	0.47302	-0.1334	-0.56324	-0.28982	0.4752	0.61766	0.06814	-0.20508	-0.6963
1	-0.69838	0.0126	0.40534	-0.01738	-0.86706	-0.00636	0.73768	-0.22986	-0.08286	0.38188	0.10128	-0.6194	-0.82304	0.26398	0.20438	0.01756	0.61534	-0.88996	0.21936	-0.03482	0.22636	0.02226	0.40342	-0.15684	0.3565	-0.12868	0.25756	0.31052	-0.0398	-0.6668	-0.78722	0.28074	-0.12844	-0.69732	0.00314	0.2049	0.36748	0.50986	0.42974	-0.76742
1	0.4212	0.33568	0.49614	0.22154	0.37408	0.46474	0.27954	-0.10916	0.4757	0.34194	0.47888	0.31148	0.32094	0.75682	0.26534	0.4979	0.50712	0.29614	0.38662	0.45206	0.36458	0.42544	0.37354	0.43186	0.3895	0.43376	0.4152	0.23498	0.47912	0.4894	0.30598	0.4546	0.45978	0.41776	-0.01302	0.68836	0.63776	0.46494	0.34362	0.35346
1	-0.66996	0.03668	0.01428	-0.43508	-0.8243	0.27706	-0.01154	-0.3892	-0.33854	-0.24662	-0.26404	-0.12938	-0.74878	-0.34496	-0.12822	0.17338	0.40386	-0.81446	0.07948	0.25932	-0.34776	0.22546	-0.082	0.13762	0.19294	-0.46298	-0.2946	-0.03942	0.13466	-0.69518	-0.7441	0.2086	0.39006	-0.6054	-0.20484	0.852806	0.2877	0.40096	-0.27144	-0.78374
1	-0.65112	0.51774	0.38282	-0.37254	-0.91634	0.2838	-0.18268	-0.09132	-0.36584	0.44072	-0.4048	-0.5376	-0.8998	0.52534	0.32128	0.35864	0.1145	-0.90636	-0.17772	0.2796	-0.51172	0.42234	0.24896	0.2351	0.29952	-0.34578	0.08438	0.3606	0.35166	-0.75568	-0.90776	0.41746	0.1333	-0.7224	-0.35764	0.6903	0.49982	0.31952	-0.0684	-0.85216
0	-0.808	0.56284	0.2525	-0.44444	-0.8441	0.01582	0.16542	0.05856	-0.17288	0.264	-0.60726	-0.76762	-0.83422	0.09906	0.19602	0.26984	-0.03726	-0.81296	-0.62238	0.03178	-0.84052	-0.29	-0.04544	0.49338	0.83272	0.25586	-0.69106	-0.08596	0.35566	-0.82056	-0.8422	0.24102	0.0426	-0.80562	-0.26272	0.49494	-0.57548	-0.28596	-0.65956	-0.83518
0	-0.51868	0.11528	-0.1015	-0.46052	-0.8636	0.1621	0.22554	-0.19334	-0.43638	-0.05682	-0.48142	-0.84808	-0.88932	-0.09542	0.25324	0.24628	0.35158	-0.8763	-0.56934	0.14872	-0.57284	0.32654	-0.3239	0.2566	0.31464	-0.46402	-0.45524	-0.0578	0.22002	-0.6458	-0.9409	0.20614	0.22776	-0.4698	-0.22138	-0.02498	0.18978	0.29544	-0.31204	-0.87292
1	0.355	0.30898	0.6434	0.63098	0.34742	0.22734	-0.02106	-0.15394	0.48008	0.582	0.424	0.4491	0.438	0.59672	0.53872	0.25618	0.37568	0.33748	0.56464	0.19038	0.56084	0.36996	0.61726	0.08218	0.4159	0.53788	0.60286	0.4255	0.2095	0.5045	0.41816	0.6239	0.07182	0.34592	0.59414	0.57548	0.6296	0.59184	0.64354	0.4663
0	-0.67184	0.4555	0.36696	-0.36896	-0.88988	0.24212	-0.1202	0.42874	-0.21204	0.3513	-0.33158	-0.47776	-0.79154	0.3407	0.28398	0.37598	0.20958	-0.84814	-0.21006	0.21736	-0.4309	0.21234	0.13308	0.1944	0.43316	-0.16806	0.2321	0.53586	0.34946	-0.64936	-0.88816	0.23396	0.04106	-0.6194	-0.54682	0.95763	0.41834	0.49916	0.04232	-0.70924
1	-0.69546	-0.07546	0.04086	-0.0991	-0.91738	-0.12024	0.2594	-0.3136	-0.1711	-0.24952	-0.20818	-0.75	-0.86816	0.23606	-0.5424	0.13028	0.35768	-0.90082	-0.20414	-0.11032	-0.20284	-0.41068	0.06082	0.00874	0.59386	-0.38212	-0.0331	0.12744	0.08798	-0.77448	-0.87022	-0.04736	0.05502	-0.73332	-0.11512	0.50988	0.03948	0.37982	0.03298	-0.87364
0	-0.69016	-0.22844	-0.72276	-0.336	-0.8528	0.2589	-0.25032	-0.06134	-0.68534	-0.19394	-0.4445	-0.17726	-0.85276	-0.18168	-0.5607	-0.14192	0.1486	-0.81268	-0.757	0.28948	-0.61828	0.08728	-0.24166	0.15536	0.59116	-0.30898	-0.74402	-0.5641	-0.1565	-0.67298	-0.74976	-0.36682	0.37362	-0.48814	-0.32426	0.73398	0.20158	-0.18502	-0.36336	-0.85366
1	-0.58158	0.2102	0.60766	0.06946	-0.89138	-0.19992	0.0087	-0.36386	-0.03218	0.51498	0.23674	-0.34128	-0.90698	0.45186	0.1693	-0.16158	0.44226	-0.88648	0.42038	-0.2257	0.1658	0.43872	0.57206	-0.33236	0.10442	-0.01192	0.4204	0.21612	-0.2212	-0.47514	-0.84752	0.11548	-0.31996	-0.4259	0.12424	0.981366	0.69778	0.45644	0.36056	-0.822
1	-0.01772	0.28406	0.42336	0.29626	-0.07362	0.2921	0.08152	-0.46236	0.058	0.37836	0.07236	0.01552	-0.0755	0.3579	0.33276	0.27648	0.31096	-0.1437	0.4192	0.2681	0.10542	0.47968	0.29362	0.16922	0.3546	0.2007	0.29336	0.22612	0.2535	-0.14022	-0.13732	0.57272	0.17492	0.07596	0.20722	0.40946	0.52668	0.3337	0.40724	-0.11796
1	-0.62018	0.42804	0.43084	-0.2527	-0.86826	0.63762	0.66954	-0.30106	-0.15914	-0.14594	-0.21066	-0.56076	-0.84786	0.20226	0.34582	0.33188	0.50692	-0.83544	0.18184	0.60514	-0.24498	-0.28758	0.00836	0.15292	0.47608	-0.2391	0.13632	0.41242	0.28686	-0.72576	-0.7883	0.52906	0.59094	-0.47994	-0.19958	0.891864	0.1269	0.58314	-0.07738	-0.80764
1	-0.29918	0.21516	0.1587	-0.28426	-0.85176	0.08944	0.44082	0.56432	-0.26716	0.07258	-0.22516	-0.89242	-0.85934	-0.70304	0.02254	0.28126	0.56004	-0.96912	-0.57466	0.06232	-0.00436	0.30254	0.2404	0.23226	0.24012	-0.18266	-0.2223	0.0267	0.23824	-0.49282	-0.89108	-0.3059	0.0922	-0.4091	-0.2847	0.53172	0.45286	0.4923	0.17126	-0.8738
1	-0.76148	0.05502	0.3947	-0.09772	-0.81886	-0.08074	0.43732	-0.36666	-0.06934	0.33266	0.0879	-0.44706	-0.77402	0.28994	-0.22232	-0.00778	0.4644	-0.84856	0.16918	-0.11028	-0.0034	0.11234	0.28188	-0.19024	0.21314	-0.08986	0.38146	0.40034	-0.06578	-0.46606	-0.82628	-0.07528	-0.20214	-0.63786	0.09504	0.855546	0.43442	0.53996	0.21316	-0.79614
1	-0.56584	0.04334	0.03884	-0.1559	-0.85318	0.09162	0.25356	-0.23986	-0.39106	0.11868	-0.40942	-0.84728	-0.8838	0.23246	0.11606	0.13672	0.22122	-0.92536	0.0037	0.0786	-0.27904	0.32146	-0.00386	0.08724	-0.00214	-0.32154	-0.13118	0.02398	0.11634	-0.67326	-0.9058	0.02164	0.0684	-0.54082	-0.08942	0.65506	0.60792	0.15866	0.0004	-0.82276
0	-0.65618	0.51678	0.34958	-0.0508	-0.7689	0.15454	-0.36652	-0.40786	-0.16666	0.27036	-0.7873	-0.85674	-0.9043	0.11998	-0.14308	0.23038	-0.46206	-0.9092	-0.43042	0.163	-0.58022	0.11534	0.11502	0.24672	0.43962	-0.09784	-0.215	0.16026	0.3028	-0.82078	-0.90274	-0.32328	0.09532	-0.58574	-0.28486	0.5543	0.30408	-0.15466	-0.23288	-0.83724
1	-0.50538	-0.4417	-0.03634	-0.27018	-0.81566	-0.31594	-0.06792	-0.38486	-0.49684	0.24434	-0.31702	-0.31992	-0.82796	0.55598	0.11068	-0.50292	0.04338	-0.7328	0.00308	-0.30884	-0.38922	0.38074	0.21102	-0.33572	0.21074	-0.21748	-0.54886	-0.71498	-0.52396	-0.5825	-0.86376	0.3928	-0.1783	-0.37532	-0.12334	-0.08984	0.57678	-0.46178	-0.30274	-0.83386
0	-0.68286	0.33294	0.42684	0.19652	-0.9131	0.11538	-0.46538	-0.64254	0.28346	0.4135	-0.70898	-0.7164	-0.8717	0.11056	-0.42384	0.1362	-0.45326	-0.83292	-0.15828	0.09714	0.07228	0.2654	0.51622	0.02182	0.43484	0.42088	0.16954	0.4724	0.16924	-0.67042	-0.87322	-0.61182	-0.05956	-0.8803	-0.12204	0.60878	0.42752	-0.0601	0.55692	-0.87394
1	-0.705	0.09006	0.64104	-0.2194	-0.91146	-0.4133	0.08816	-0.32774	-0.29848	0.58106	0.17958	-0.38468	-0.78824	0.5498	0.52706	-0.35386	0.20644	-0.92822	0.31264	-0.42326	0.23698	0.4243	0.6141	-0.47548	0.23526	-0.26992	0.37674	0.01524	-0.39904	-0.70994	-0.81678	0.55996	-0.47604	-0.6259	-0.22014	0.53814	0.5566	0.06366	0.49244	-0.8267
1	-0.67054	0.46018	0.18906	-0.33174	-0.85364	0.56344	0.877652	-0.05084	-0.09252	0.13714	-0.30114	-0.53966	-0.74966	-0.26978	-0.17876	0.533	0.822108	-0.87016	-0.36932	0.5307	-0.35906	-0.0391	0.1049	0.40182	0.5532	-0.33688	-0.2859	0.3615	0.49918	-0.75304	-0.77716	0.09524	0.39034	-0.72102	-0.09644	0.39274	0.2536	0.59014	-0.0402	-0.75046
1	-0.57524	-0.36838	0.06558	-0.39834	-0.84736	-0.23136	0.12144	-0.88324	-0.34782	0.08748	-0.19874	-0.46766	-0.80402	0.5764	-0.38642	-0.27892	-0.10162	-0.85914	0.5489	-0.23804	-0.38104	0.37006	-0.11314	-0.29914	-0.0088	-0.40432	-0.13828	-0.3059	-0.30882	-0.5789	-0.78846	0.02148	-0.13152	-0.379	0.26458	0.88625	0.46394	-0.1038	-0.17846	-0.75594
0	-0.56982	0.30008	-0.31582	-0.49538	-0.8519	0.18192	0.11154	-0.0003	-0.68882	-0.03482	-0.5735	-0.79468	-0.85062	0.08208	-0.06794	0.35826	0.18192	-0.88586	-0.63134	0.17636	-0.51182	0.1781	-0.10866	0.42752	0.41416	-0.57028	-0.52652	-0.01626	0.35718	-0.64114	-0.91244	-0.00242	0.21562	-0.28052	-0.43946	0.38768	0.21654	0.23154	-0.35108	-0.83972
1	-0.65576	0.16756	0.30314	-0.12674	-0.88398	0.31846	-0.21258	-0.22574	-0.1527	0.23452	-0.47108	-0.74808	-0.91744	0.06178	0.02942	0.20966	-0.06494	-0.92042	0.01832	0.29506	-0.10162	0.25162	0.23968	0.05162	0.3912	-0.1657	0.22776	0.4355	0.19296	-0.72574	-0.93812	0.30248	0.15534	-0.55134	-0.21822	0.3647	0.28218	0.3009	0.33916	-0.90534
1	-0.78846	0.26706	0.32022	-0.14632	-0.86028	0.44556	0.02264	0.065	-0.03386	0.26604	-0.32078	-0.73848	-0.94796	0.25166	0.19314	0.3309	0.28068	-0.90604	-0.34434	0.43586	-0.5479	0.26982	0.18264	0.1643	0.4905	-0.09086	0.09768	0.41594	0.29648	-0.66818	-0.93076	0.40734	0.29796	-0.8065	-0.21634	0.3123	0.4675	0.5247	-0.21224	-0.88178
0	-0.81098	0.03832	0.2088	-0.14352	-0.89508	-0.0842	0.61416	-0.30554	-0.21088	0.17798	-0.4237	-0.6584	-0.82146	0.04256	-0.2411	-0.14462	0.107	-0.84996	-0.57068	-0.07152	-0.6836	0.20536	0.2105	-0.0711	0.12298	-0.21836	-0.50396	-0.35592	-0.15584	-0.80996	-0.83616	0.05466	0.01758	-0.78498	-0.26336	0.892412	0.40408	-0.22196	-0.49062	-0.79544
0	-0.83474	0.20194	0.46492	-0.36838	-0.84154	0.00688	-0.04448	-0.27048	-0.25624	0.27484	-0.28368	-0.42154	-0.87652	0.46944	0.4074	-0.08904	0.18144	-0.86066	-0.51308	0.03402	-0.52218	0.47768	0.27588	-0.11728	0.44988	-0.52194	-0.25234	-0.15194	-0.10532	-0.821	-0.87752	0.35874	0.03882	-0.75734	-0.26886	0.7619	0.24322	-0.12324	-0.28476	-0.90272
0	-0.71356	0.30124	-0.16758	-0.54676	-0.8243	0.19358	0.40336	-0.1623	-0.33032	-0.26398	-0.49714	-0.6703	-0.853	0.67088	0.02598	0.26254	0.49286	-0.69302	-0.54636	0.19466	-0.6163	-0.0549	-0.47516	0.4302	0.6509	-0.44002	-0.65366	-0.18634	0.25444	-0.70532	-0.80742	-0.32228	0.35646	-0.67706	-0.49212	0.30346	-0.20236	0.11694	-0.6842	-0.85556
0	-0.66944	-0.08364	0.3113	-0.5571	-0.70962	-0.21762	0.20636	-0.3573	-0.57838	0.19688	-0.27082	-0.56802	-0.85124	0.71004	0.37376	-0.32974	0.15986	-0.87788	0.14384	-0.2042	-0.66932	0.2655	0.0227	-0.32338	-0.14712	-0.68808	-0.1307	-0.37108	-0.35168	-0.66232	-0.84878	0.31368	-0.14942	-0.62128	-0.80996	0.92424	0.52818	-0.30244	-0.2623	-0.86596
0	-0.8038	0.30008	0.37746	-0.47858	-0.8801	-0.11876	0.47426	-0.05486	-0.61896	0.19116	-0.36264	-0.63064	-0.86922	0.65222	0.4063	-0.09472	0.19096	-0.90528	0.0096	-0.11638	-0.46074	0.29928	0.33646	-0.01166	0.30138	-0.54376	-0.47196	-0.36412	-0.11968	-0.78572	-0.84032	0.62484	0.04694	-0.7196	-0.46002	0.4794	0.4239	-0.04396	-0.36352	-0.81972
1	-0.57092	0.05784	0.28652	0.0563	-0.8723	0.1753	0.21204	-0.06328	-0.16444	0.03388	-0.2169	-0.6909	-0.74718	0.79776	0.18084	-0.00272	0.13888	-0.9216	-0.42002	0.1705	-0.06164	0.10208	0.28178	-0.12384	0.28648	-0.02884	0.13056	0.1129	-0.03682	-0.64844	-0.82066	0.15956	0.15326	-0.34656	0.1294	0.33278	0.32234	0.20468	0.2923	-0.82796
0	-0.7584	0.67736	-0.11264	-0.58428	-0.9053	0.48036	0.42852	-0.15578	-0.50596	-0.0391	-0.66598	-0.80268	-0.88162	0.43526	-0.08456	0.6195	0.36848	-0.9422	-0.75328	0.47894	-0.77394	-0.15078	-0.14456	0.72054	0.835042	-0.57768	-0.49866	0.1819	0.65542	-0.80936	-0.8638	-0.10438	0.42058	-0.62848	-0.60264	0.18318	-0.1191	0.25556	-0.463	-0.80598
1	-0.5133	0.5474	0.23286	-0.44276	-0.87658	0.1368	0.17318	-0.06406	-0.38414	0.19018	-0.43722	-0.7784	-0.85126	0.3356	0.29448	0.34738	0.21772	-0.93868	-0.3559	0.14612	-0.49584	0.01218	0.17714	0.31852	0.6764	-0.45222	-0.0094	0.19708	0.32756	-0.50804	-0.85368	0.42704	0.14074	-0.65962	-0.18476	0.60016	0.02768	0.40426	0.06278	-0.83552
1	0.27324	0.5077	0.53526	0.41858	0.29322	0.3866	0.40906	-0.22698	0.36418	0.34234	0.2242	0.26696	0.26162	0.67032	0.31758	0.31628	0.45176	0.24462	0.2434	0.37962	0.31544	0.24436	0.54204	0.28104	0.43236	0.43206	0.21644	0.21106	0.29718	0.10548	0.21354	0.43302	0.42588	0.25866	0.32418	0.57062	0.57156	0.34034	0.3052	0.225
0	-0.58504	0.17586	-0.182	-0.24652	-0.91314	0.46906	0.877914	0.05474	-0.40318	-0.0979	-0.23334	-0.50642	-0.82104	0.2778	-0.0998	0.48718	0.911174	-0.95762	-0.13786	0.42722	-0.18164	-0.20166	-0.1597	0.35216	0.59772	-0.30414	-0.22448	0.29378	0.43552	-0.58362	-0.8282	0.1369	0.38464	-0.4923	-0.03914	0.16166	0.05418	0.74406	0.00444	-0.80236
0	-0.17798	-0.28292	0.55816	-0.07506	-0.78392	-0.44674	0.29672	-0.40802	-0.17338	0.56566	0.18682	-0.783	-0.82432	0.42936	0.3734	-0.49772	0.1039	-0.80334	0.1966	-0.45152	0.13814	0.32704	0.43778	-0.63972	0.27764	-0.183	0.52204	0.14002	-0.54494	-0.44646	-0.84676	0.32416	-0.51132	-0.24012	-0.13402	0.29574	0.30964	-0.05312	0.46712	-0.7679
0	-0.79602	0.24438	0.30242	-0.2006	-0.9158	0.02194	0.20728	0.12066	-0.13614	0.19786	-0.345	-0.75704	-0.89994	0.15448	-0.05154	0.16836	0.271	-0.902	-0.10442	0.01986	-0.34392	0.30272	0.31242	0.07136	0.2919	-0.13236	-0.09814	0.13052	0.14444	-0.72812	-0.87504	0.27066	-0.02818	-0.70864	-0.29	0.77478	0.32574	0.20466	0.08674	-0.89128
1	-0.71076	0.01316	0.35404	-0.1129	-0.89256	-0.02246	0.14332	-0.30384	-0.08812	-0.07596	-0.10016	-0.64694	-0.87518	0.68342	0.17364	-0.04506	0.30504	-0.86218	-0.01392	-0.02818	-0.27254	0.4183	0.0576	-0.16418	0.2147	-0.23708	0.11822	0.1096	-0.08342	-0.68342	-0.84624	0.35868	0.08602	-0.59768	-0.02766	0.55122	0.57452	0.23426	-0.08896	-0.8469
0	-0.64254	0.35152	0.08858	-0.57158	-0.80122	0.16976	0.28202	-0.12702	-0.26568	0.1744	-0.37624	-0.81352	-0.88376	0.09312	0.06614	0.32292	0.40482	-0.80962	-0.52194	0.15502	-0.31418	0.24926	0.19682	0.3695	0.46732	-0.45932	-0.40732	-0.05598	0.29764	-0.6508	-0.90554	0.3607	0.15476	-0.62354	-0.496	0.02228	0.16796	0.35432	-0.14862	-0.84328
0	-0.63568	0.24936	-0.0361	-0.48846	-0.90712	0.29508	0.32644	-0.18858	-0.41898	-0.04134	-0.66134	-0.78134	-0.88678	0.15156	-0.06542	0.29702	0.21864	-0.9505	-0.55582	0.30064	-0.59262	0.55112	-0.39064	0.34714	0.50456	-0.33776	-0.49328	0.05064	0.33614	-0.67296	-0.85974	-0.02546	0.29316	-0.51062	-0.60728	0.48878	0.3018	-0.09968	-0.34302	-0.79758
1	-0.77418	0.3496	0.0925	0.03318	-0.84792	0.4282	0.08282	-0.38812	-0.19028	-0.2548	-0.57086	-0.22124	-0.76922	-0.16564	-0.0621	0.4761	0.10382	-0.90816	-0.23392	0.44222	-0.68684	-0.44378	0.08446	0.49458	0.5551	-0.42628	-0.35064	0.22294	0.5221	-0.80626	-0.78054	-0.49944	0.51462	-0.69236	0.15082	0.808552	0.02636	0.0989	-0.30484	-0.8104
0	-0.8427	0.31636	0.4446	-0.18644	-0.85666	0.265	0.33202	-0.2079	-0.23502	0.33936	-0.2889	-0.8084	-0.89102	0.4528	0.21326	0.10838	0.19152	-0.86664	-0.56936	0.29514	-0.56572	0.10422	0.275	0.02794	0.6691	-0.267	-0.01012	0.1091	0.10022	-0.85756	-0.83292	0.1332	0.21578	-0.77378	-0.32874	0.28422	0.18764	0.00376	-0.1979	-0.88686
1	-0.61056	0.42818	-0.13352	-0.09934	-0.8589	0.26764	0.5938	-0.1284	-0.41624	-0.10822	-0.63658	-0.50122	-0.79176	0.05022	-0.01482	0.45874	0.18656	-0.91344	-0.10418	0.27446	-0.5419	-0.22932	0.0251	0.54038	0.44638	-0.2135	-0.54668	0.10586	0.49712	-0.50912	-0.7885	0.09274	0.3033	-0.55984	-0.00034	0.42954	0.20502	0.11968	-0.22358	-0.7932
0	-0.58776	-0.1358	0.41858	0.1469	-0.70902	0.0002	0.01738	-0.26028	0.25878	0.31114	0.05466	-0.40888	-0.76056	0.1151	0.13902	-0.01686	0.33962	-0.80516	0.5782	-0.03192	0.12848	0.3961	0.23908	-0.21672	0.11742	0.20098	0.43528	0.50932	-0.07024	-0.57182	-0.81466	0.36084	-0.0988	-0.57306	-0.02686	0.999818	0.6463	0.44986	0.42122	-0.75334
1	-0.83572	0.26298	-0.20728	-0.31154	-0.87014	0.04374	-0.1585	0.4675	-0.38346	-0.29796	-0.5855	-0.44946	-0.8536	0.2207	-0.64948	0.11916	0.04956	-0.82038	-0.68154	0.08182	-0.72066	-0.1344	-0.13202	0.40578	0.4484	-0.31546	-0.82072	-0.31858	0.14782	-0.80996	-0.88008	-0.3631	0.3899	-0.77068	-0.41548	0.865646	0.12984	-0.20942	-0.63816	-0.82972
1	-0.85412	0.6084	0.49496	-0.27796	-0.9014	0.11646	-0.20986	-0.14658	-0.3977	0.53744	-0.62348	-0.81286	-0.90264	0.37428	0.29816	0.2338	-0.214	-0.9238	-0.69714	0.11998	-0.82826	0.1842	0.3115	0.1699	0.52928	-0.2612	-0.11316	0.21086	0.25364	-0.87242	-0.8744	0.3467	-0.00556	-0.82144	-0.35522	0.1827	0.35722	0.05538	-0.32618	-0.82904
0	-0.37066	0.42416	0.12482	-0.08706	-0.8931	0.58954	0.45142	-0.21792	-0.53814	-0.32004	-0.31266	-0.88692	-0.88654	0.21872	-0.014	0.34408	0.49388	-0.7994	-0.43744	0.5642	-0.5063	-0.16854	-0.1529	0.30088	0.67864	-0.24192	-0.15166	0.0621	0.3072	-0.32546	-0.86524	0.18648	0.70602	-0.38418	0.0144	0.01006	-0.02862	0.48836	-0.23176	-0.87694
1	-0.69926	0.69142	0.25308	-0.25974	-0.93408	0.59438	0.20494	0.31474	-0.20938	0.28114	-0.50848	-0.627	-0.79686	0.30184	-0.11312	0.67516	0.45616	-0.94718	-0.43632	0.57176	-0.4742	0.11136	0.3276	0.51966	0.65384	-0.29334	0.02438	0.62746	0.66338	-0.527	-0.88772	0.28394	0.36254	-0.60886	0.19946	0.41366	0.26718	0.63422	0.23442	-0.75876
1	-0.64892	0.15222	-0.18372	-0.34532	-0.88824	-0.07018	-0.1184	0.03636	-0.4766	-0.31934	-0.49532	-0.59084	-0.91076	0.08476	-0.00796	0.265	0.1571	-0.93726	-0.47284	-0.05	-0.41554	-0.00776	0.21332	0.28222	0.67354	-0.64314	-0.37262	-0.00924	0.25478	-0.635	-0.90544	0.21314	0.18448	-0.76392	-0.43534	0.66994	0.13548	0.2212	-0.03386	-0.8443
1	-0.6857	0.0801	0.43638	0.093	-0.86014	0.01642	0.59142	-0.25104	-0.05552	0.41056	0.08684	-0.4561	-0.81094	0.1996	0.14264	0.07612	0.604	-0.88638	0.16502	-0.01416	0.27294	0.0537	0.47472	-0.11548	0.37726	-0.05192	0.30768	0.39092	0.0195	-0.66888	-0.77754	0.2337	-0.12774	-0.6362	0.06226	0.38672	0.37396	0.54762	0.524	-0.7603
1	-0.83056	0.37876	0.32786	-0.29376	-0.89206	-0.0721	0.106	-0.10612	-0.4125	0.37886	-0.56472	-0.75292	-0.83868	0.19868	0.08684	-0.03228	-0.1876	-0.9625	-0.73344	-0.0621	-0.7381	0.13842	0.33336	0.06642	0.38386	-0.33036	-0.3963	-0.20062	-0.02392	-0.80016	-0.82676	0.09616	-0.01116	-0.74484	-0.3461	0.49152	0.26024	-0.17066	-0.38954	-0.77868
1	-0.90936	0.51532	-0.11082	0.00334	-0.86396	0.5837	0.32748	0.18556	-0.52142	0.15748	-0.71432	-0.80516	-0.93338	0.04446	-0.15832	0.5542	0.28856	-0.90078	-0.71676	0.63134	-0.64736	-0.2078	0.10798	0.57042	0.86268	-0.05648	-0.35674	0.2912	0.60826	-0.8822	-0.88352	-0.33226	0.54976	-0.64134	-0.3325	-0.0539	0.0993	0.11098	-0.28872	-0.8963
1	-0.96602	0.61388	0.57198	-0.30164	-0.87246	0.30534	-0.11278	-0.22032	-0.29368	0.39398	-0.40632	-0.6535	-0.90768	0.21792	0.2776	0.1965	0.00926	-0.94564	-0.40332	0.30704	-0.91178	0.13374	0.25254	0.09412	0.51402	-0.18758	-0.00874	0.20614	0.18518	-0.67186	-0.87578	0.22742	0.1585	-0.61504	-0.0598	0.26906	0.2465	0.18652	-0.33544	-0.8369
1	-0.82098	-0.25854	0.30742	0.0419	-0.85678	-0.05198	0.22474	-0.48542	0.06472	0.13074	-0.16674	-0.69524	-0.9237	0.50678	-0.15788	-0.17794	0.29036	-0.81746	0.55752	-0.03998	-0.2398	0.11456	0.21462	-0.26062	0.38178	-0.03718	0.0004	-0.05966	-0.20266	-0.92806	-0.9149	0.52808	0.0029	-0.74256	-0.3681	0.5152	0.36796	-0.14168	0.09556	-0.881
0	-0.48118	-0.29302	-0.33982	-0.12494	-0.90616	-0.12602	0.50402	-0.31982	-0.46496	0.40778	-0.51236	-0.5943	-0.8196	0.0593	-0.3731	0.01622	0.0419	-0.9262	-0.47992	-0.11974	-0.69864	-0.27922	-0.32506	0.05236	0.4281	-0.0377	-0.28336	-0.14352	0.03176	-0.79364	-0.83382	-0.37674	-0.14594	-0.53224	-0.32222	0.59386	-0.1719	-0.24762	-0.41278	-0.83692
1	-0.43664	0.49202	0.25662	-0.31014	-0.9152	0.3773	0.4363	-0.008	-0.31188	0.20626	-0.31836	-0.86784	-0.84294	0.00698	0.28408	0.49722	0.61792	-0.9522	-0.32726	0.35318	-0.44386	-0.01468	0.07722	0.35222	0.54588	-0.2473	0.05376	0.37264	0.45788	-0.43194	-0.89944	0.46224	0.23436	-0.50766	-0.18778	0.41534	0.11366	0.71364	0.01972	-0.89384
0	-0.86948	0.49748	0.601	-0.04406	-0.83498	0.4386	0.12886	0.2053	-0.06804	0.32976	-0.15448	-0.68752	-0.85576	0.54882	0.52982	0.24632	0.3362	-0.89366	-0.30882	0.42766	-0.56988	0.25892	0.457	0.05388	0.47028	-0.20086	0.36932	0.49864	0.20498	-0.66842	-0.9311	0.34412	0.25662	-0.75996	-0.40664	0.58522	0.51712	0.4954	0.08664	-0.85872
0	-0.47938	-0.1905	0.27534	-0.6237	-0.84288	-0.20372	0.53518	-0.1266	-0.51574	0.17512	0.17686	-0.75678	-0.83446	0.26108	0.239	-0.12888	0.72028	-0.9426	0.09836	-0.23618	0.02488	-0.0942	-0.01214	-0.26666	0.37848	-0.39752	0.2277	0.00214	-0.19396	-0.58122	-0.91128	0.19502	-0.22654	-0.31806	-0.5353	0.76826	0.14394	0.57354	0.16512	-0.86702
0	-0.86222	-0.08478	0.09062	0.22344	-0.75792	0.02532	0.09208	0.04724	-0.14676	0.38916	-0.46232	-0.50754	-0.82612	0.26854	0.18146	-0.09726	0.09958	-0.89974	-0.60168	0.0427	-0.41236	-0.01888	0.33576	-0.04186	0.571	0.20672	-0.3975	-0.29018	-0.10344	-0.7695	-0.84464	-0.02768	-0.0137	-0.74508	0.00274	0.66602	0.28158	-0.21364	0.0278	-0.8825
1	0.858094	-0.11148	0.43472	0.77758	0.830578	-0.00374	0.859918	-0.57172	0.56082	0.45932	0.68822	0.91476	0.88538	0.6332	0.40538	0.0289	0.77706	0.813342	0.75182	-0.0299	0.5508	0.34984	0.36906	0.0624	0.4605	0.5564	0.49168	-0.27096	-0.02106	0.71458	0.933062	0.5492	0.13792	0.835464	0.4191	0.997216	0.48782	0.32912	0.50528	0.7656
1	-0.4473	0.10412	0.13174	-0.07692	-0.83858	0.30948	0.0994	-0.20926	-0.08008	-0.04088	-0.30516	-0.78162	-0.8525	0.1196	-0.0645	0.37598	0.29834	-0.92624	-0.62938	0.28304	-0.17286	0.18948	-0.06016	0.21304	0.5469	-0.05754	0.0735	0.41364	0.34334	-0.73466	-0.89068	-0.04202	0.28372	-0.57044	-0.01252	0.26034	0.2672	0.5528	0.14998	-0.81424
0	-0.58826	0.7117	0.27622	-0.26744	-0.84974	0.32996	0.3996	0.0547	-0.42178	0.22082	-0.45094	-0.6911	-0.89942	0.60622	0.20584	0.49108	0.5117	-0.93082	-0.64846	0.35708	-0.7345	-0.15334	0.10696	0.5473	0.830088	-0.07062	-0.47696	0.10998	0.50436	-0.7384	-0.75928	-0.03122	0.35334	-0.5556	-0.74	0.61484	-0.43044	0.2107	-0.46364	-0.87904
1	-0.63042	0.7438	0.34976	-0.02832	-0.91412	0.6593	0.45026	0.08376	-0.20718	0.13258	-0.466	-0.77056	-0.8525	0.32628	-0.01514	0.7091	0.52938	-0.89102	-0.22192	0.6379	-0.5046	-0.09664	0.2487	0.55668	0.64172	-0.14746	0.018	0.64138	0.69038	-0.45352	-0.8599	0.10514	0.503	-0.61038	0.14668	0.13168	0.1171	0.7181	0.04314	-0.78846
1	-0.7688	0.36436	0.26404	-0.34094	-0.89128	0.279	-0.23808	-0.2617	-0.21654	0.1728	-0.6152	-0.66642	-0.84054	0.28948	-0.13986	0.308	-0.1278	-0.88156	-0.42788	0.27786	-0.70498	-0.06034	0.04312	0.22028	0.5671	-0.19342	-0.1159	0.28636	0.31922	-0.80114	-0.88328	0.30608	0.19564	-0.81948	-0.35872	0.20294	0.20636	0.18592	-0.24892	-0.90362
0	-0.63758	0.34838	-0.16594	-0.38602	-0.85862	0.41362	0.2799	-0.1736	-0.30672	-0.33774	-0.46872	-0.75374	-0.90096	-0.0831	-0.0865	0.4679	0.48724	-0.93332	-0.6264	0.41554	-0.6323	0.15836	-0.17854	0.55506	0.51504	-0.32332	-0.36384	0.0291	0.46334	-0.43626	-0.91768	-0.11696	0.65046	-0.63488	-0.23916	0.65564	0.13876	0.31138	-0.39862	-0.8519
0	-0.59068	0.0317	0.2853	0.11632	-0.91634	0.15608	0.30394	-0.22652	0.00782	0.22054	-0.3351	-0.79296	-0.89428	0.18814	0.18182	0.13804	0.32494	-0.93174	-0.22922	0.13618	-0.10974	0.2529	0.2311	0.04194	0.56392	-0.06118	-0.0627	0.1177	0.11498	-0.71624	-0.88154	0.2156	0.09442	-0.57508	-0.3622	0.27798	0.09932	0.15102	0.07084	-0.89464
1	-0.76684	0.20224	0.14208	-0.24564	-0.83364	0.13314	0.39454	-0.5065	-0.3931	0.11332	-0.4387	-0.50088	-0.83034	-0.09524	0.26656	0.14924	0.21346	-0.89834	0.19604	0.13256	-0.30612	-0.34546	0.26206	0.16888	0.29492	-0.43272	-0.18674	-0.0473	0.15764	-0.72878	-0.83254	0.0849	0.15718	-0.64852	0.0768	0.86196	0.14332	-0.042	-0.13054	-0.77754
0	-0.6955	0.2995	0.154	-0.37912	-0.85862	0.18988	0.68784	-0.06566	-0.51252	0.23636	-0.33242	-0.56168	-0.80258	-0.10372	0.01266	0.18474	0.4271	-0.9576	-0.27024	0.17318	-0.40816	0.02694	0.12546	0.1467	0.57408	-0.40262	-0.30078	-0.0151	0.15718	-0.66696	-0.7836	0.2327	0.1072	-0.59224	-0.26372	0.44542	0.12218	0.2254	-0.0885	-0.81436
0	-0.50382	0.31328	0.1363	-0.03994	-0.88862	0.4766	0.09866	-0.22944	-0.06062	0.04936	-0.52688	-0.75844	-0.84538	0.06062	0.0206	0.39184	0.09632	-0.91978	-0.23968	0.4787	-0.6036	-0.23584	0.07492	0.3188	0.58446	-0.06894	0.111	0.28924	0.4058	-0.43388	-0.87686	0.09736	0.39512	-0.62918	-0.08624	0.12484	0.12698	0.1847	0.13128	-0.83226
0	-0.71026	0.37718	-0.20232	-0.48368	-0.85334	0.01422	0.0534	-0.18172	-0.5388	0.38356	-0.71462	-0.65384	-0.8725	0.24392	-0.02568	0.36778	0.0339	-0.93556	-0.52254	0.02282	-0.77574	-0.22086	-0.2614	0.54562	0.853638	-0.39212	-0.72418	-0.0139	0.43146	-0.83632	-0.88982	0.37486	-0.03546	-0.60564	-0.40514	-0.04058	-0.88836	-0.09628	-0.58382	-0.83804
1	-0.64798	-0.1693	0.15604	-0.15368	-0.84856	-0.09	0.60352	-0.58726	-0.1397	0.1495	-0.08302	-0.53824	-0.8089	0.47854	-0.01074	-0.1421	0.50834	-0.8907	0.6178	-0.11456	-0.31812	-0.32218	0.07122	-0.16526	0.32786	-0.18148	-0.13066	-0.2819	-0.19264	-0.68226	-0.81896	0.46626	-0.03852	-0.514	0.08118	0.74812	0.07246	0.23832	-0.20092	-0.77186
1	-0.6955	0.15614	0.57882	-0.23418	-0.85502	-0.12852	0.0955	-0.5432	0.05426	0.33002	-0.27246	-0.64952	-0.78592	0.46816	0.3252	-0.14036	0.02552	-0.95856	0.27996	-0.11254	-0.38604	0.32648	0.12734	-0.21148	0.33856	0.26342	-0.02588	-0.05226	-0.15964	-0.65638	-0.8441	0.188	-0.0867	-0.66092	0.33456	0.4417	0.36918	-0.1052	-0.11106	-0.8253
1	-0.6015	0.2853	0.421	-0.2642	-0.87084	0.38646	0.58466	-0.21988	-0.13884	0.24676	0.08568	-0.45684	-0.81792	0.43998	0.23482	0.15044	0.64904	-0.86988	0.12804	0.33894	-0.13666	-0.1811	0.1721	-0.04444	0.50526	-0.13206	0.318	0.3926	0.09144	-0.77354	-0.79932	0.40156	0.21704	-0.55394	-0.42088	0.883854	0.11788	0.63238	0.11612	-0.77016
1	-0.53514	-0.04244	0.00634	-0.32522	-0.93134	0.04182	0.0537	-0.09168	-0.22534	-0.43084	-0.38952	-0.76942	-0.91116	0.53336	-0.03192	0.20386	0.20854	-0.93282	-0.6493	0.07106	-0.3857	-0.12108	-0.34634	0.11936	0.6262	-0.436	-0.07728	0.0998	0.17584	-0.6638	-0.8975	-0.20418	0.31552	-0.55966	-0.22372	0.1707	-0.22168	0.31432	-0.14376	-0.859
0	-0.81764	0.44248	0.10314	-0.54356	-0.92948	0.4191	-0.04828	0.51286	-0.4455	0.13932	-0.47688	-0.56724	-0.88664	0.54334	0.04266	0.50832	0.27912	-0.8876	-0.29954	0.40274	-0.7359	0.27494	0.02326	0.36388	0.4558	-0.4727	-0.02576	0.473	0.4967	-0.72508	-0.90168	0.31622	0.267	-0.64252	-0.27492	0.53936	0.36984	0.47742	-0.18382	-0.85532
1	-0.43464	0.09432	0.29084	-0.29558	-0.90156	0.00668	0.46132	-0.03712	-0.22048	0.18332	-0.00218	-0.91184	-0.88526	-0.44422	0.17302	0.1282	0.6505	-0.95004	-0.48034	-0.02512	0.138	-0.1006	0.34516	-0.01926	0.28602	-0.35276	0.23466	0.15248	0.06916	-0.41664	-0.89948	-0.22104	-0.0672	-0.68326	-0.22016	0.56366	0.28538	0.615	0.3683	-0.89118
0	-0.77112	0.58408	0.395	-0.21458	-0.90816	0.5339	0.36906	-0.23422	-0.25024	0.20644	-0.34088	-0.798	-0.8719	0.42092	0.18564	0.38326	0.62148	-0.93552	0.10858	0.5029	-0.40448	-0.01788	0.28722	0.27966	0.59938	-0.34858	-0.13618	0.20758	0.34628	-0.81152	-0.97948	0.63528	0.3758	-0.65468	0.00216	0.875546	0.2073	0.50316	-0.12398	-0.8489
0	-0.65818	0.4076	0.29088	-0.38696	-0.85698	0.44648	0.56932	-0.09	-0.2159	0.1353	-0.24378	-0.79372	-0.87148	0.25798	0.27244	0.32132	0.55278	-0.90896	-0.17288	0.42948	-0.18846	0.26538	0.32226	0.18148	0.44126	-0.1368	0.00962	0.2912	0.28586	-0.76694	-0.85446	0.20496	0.30744	-0.56232	0.09954	0.41822	0.39986	0.43266	0.19388	-0.86008
0	-0.66664	0.6108	-0.25178	-0.4935	-0.89316	0.56586	0.48906	0.0499	-0.44498	-0.14344	-0.54018	-0.7887	-0.89812	0.51316	-0.09926	0.61408	0.64272	-0.84294	-0.44638	0.5536	-0.70916	0.23962	-0.37554	0.75764	0.76182	-0.59856	-0.60728	0.08602	0.616	-0.36712	-0.93532	-0.2089	0.54762	-0.57288	-0.2687	0.42118	0.14732	0.39578	-0.49222	-0.86936
0	-0.68234	0.40958	-0.03322	-0.272	-0.8733	0.44006	0.3674	0.42606	-0.32308	-0.01888	-0.55994	-0.90564	-0.91026	-0.06494	-0.04438	0.50868	0.42832	-0.83434	-0.71824	0.4493	-0.67826	0.19048	-0.34342	0.53654	0.69732	-0.30994	-0.53844	0.17692	0.53134	-0.80904	-0.93806	0.23724	0.45608	-0.69822	-0.37298	0.35676	-0.20574	0.18924	-0.48134	-0.92192
1	-0.74008	-0.2406	0.01636	-0.20448	-0.8329	-0.08218	-0.16434	-0.38972	-0.09946	0.00942	-0.35156	-0.50378	-0.90748	0.44564	0.02518	-0.11052	0.0583	-0.86258	-0.14678	-0.06144	-0.33282	-0.13458	0.05192	-0.08706	0.42352	-0.17542	-0.22952	-0.17692	-0.08992	-0.67294	-0.9112	0.2086	-0.00268	-0.62278	-0.15414	0.80986	-0.01466	-0.3416	-0.0346	-0.8346
1	-0.71978	0.55682	0.3516	-0.36958	-0.84214	0.25508	-0.02696	-0.12246	-0.36736	0.54264	-0.38306	-0.54136	-0.86362	0.69364	0.17918	0.40498	0.2401	-0.82234	-0.06528	0.2434	-0.24904	0.38174	0.45138	0.29028	0.3834	-0.14026	-0.04814	0.35246	0.39728	-0.69482	-0.86586	0.58136	0.0669	-0.54208	-0.45138	0.55622	0.4152	0.37586	0.19174	-0.86284
1	-0.75184	0.27206	0.00664	-0.39994	-0.86334	0.05836	0.05046	0.04176	-0.36312	-0.1535	-0.58502	-0.77738	-0.87936	0.5036	0.00546	0.16786	0.01952	-0.91488	-0.68712	0.09646	-0.76082	0.13968	-0.1651	0.30168	0.42382	-0.48096	-0.56334	-0.18128	0.18018	-0.70274	-0.90426	0.0517	0.31732	-0.55916	-0.2713	0.36596	0.23418	-0.02086	-0.5338	-0.86734
0	-0.53698	-0.27444	0.68248	-0.13854	-0.6718	-0.66804	-0.69	-0.33506	-0.10362	0.56794	0.10566	0.04736	-0.76076	0.849848	0.5037	-0.89612	-0.30632	-0.67334	0.23062	-0.6218	-0.44458	0.00494	0.39216	-0.91764	0.17668	-0.16856	0.30146	-0.43766	-0.90044	-0.5433	-0.78224	0.73694	-0.6136	-0.4532	-0.1885	0.989976	0.3119	-0.97134	-0.11786	-0.66174
1	-0.68754	-0.28296	0.27906	-0.36352	-0.83802	-0.21904	0.39054	-0.54534	-0.34136	0.14956	-0.1849	-0.84818	-0.89286	0.45134	0.1894	-0.36396	0.27572	-0.84184	0.29252	-0.20154	-0.38316	0.51288	0.11662	-0.41332	0.128	-0.49422	-0.10752	-0.2016	-0.37712	-0.67028	-0.94796	0.62768	-0.1746	-0.59752	-0.40922	0.999998	0.53174	-0.4348	-0.11718	-0.71604
0	-0.71604	0.31634	0.15674	-0.35494	-0.77146	0.04404	0.43176	0.03274	-0.2617	0.1949	-0.51668	-0.79632	-0.8306	0.15908	-0.03388	0.15082	0.15902	-0.80664	-0.51724	0.06148	-0.52636	-0.01762	0.2523	0.20628	0.5938	-0.30944	-0.3651	-0.11778	0.15536	-0.66112	-0.85482	0.09782	0.07776	-0.68366	-0.55628	0.07838	0.0586	-0.04476	-0.18298	-0.82036
0	-0.3564	-0.05798	-0.6099	-0.54578	-0.87852	0.12262	-0.31676	-0.21258	-0.55064	-0.54522	-0.59048	-0.67742	-0.88882	-0.0806	-0.34288	0.1702	-0.19294	-0.92166	-0.30382	0.10544	-0.35798	0.17462	-0.50924	0.27198	0.39632	-0.6961	-0.37922	-0.15754	0.17834	-0.56452	-0.87578	0.27854	0.30022	-0.56556	-0.48036	0.47878	-0.00216	0.05688	-0.12694	-0.86774
1	-0.73118	0.47992	0.10208	-0.20096	-0.88956	0.4024	-0.08526	0.41124	-0.30916	-0.03236	-0.71064	-0.73308	-0.88076	0.16692	-0.02942	0.38232	-0.05436	-0.85352	-0.39592	0.48308	-0.77112	-0.19444	-0.11086	0.4677	0.79632	0.03972	-0.49414	0.15228	0.46334	-0.63786	-0.91022	0.06256	0.52538	-0.59364	-0.40158	0.6092	0.03868	-0.06936	-0.47166	-0.8809
0	-0.72638	0.10734	0.34642	-0.02272	-0.86276	-0.05604	0.23992	-0.2053	0.05508	0.26778	-0.27908	-0.73996	-0.8998	0.33088	0.34988	0.04338	0.35188	-0.87742	-0.08422	-0.06726	-0.35836	0.62872	0.29424	-0.01456	0.0747	0.03984	-0.24464	-0.0419	0.01736	-0.84064	-0.87002	0.20896	-0.07544	-0.73254	-0.21326	0.10078	0.53126	0.08154	-0.19488	-0.9051
0	-0.78828	0.32438	0.18146	-0.73244	-0.71544	0.10364	0.23814	0.098	-0.38458	-0.05584	-0.34622	-0.28294	-0.7586	0.11864	-0.20172	0.06208	0.39718	-0.84548	-0.16818	0.10768	-0.6774	0.11736	-0.18574	0.23436	0.46608	-0.50566	-0.68562	-0.33974	0.0445	-0.84578	-0.78044	0.3753	0.31498	-0.67676	-0.65654	0.971438	0.07812	0.0078	-0.7964	-0.7796
0	-0.74312	0.72706	0.41782	-0.0717	-0.91316	0.26348	0.804524	0.00308	-0.05548	0.64654	-0.22684	-0.5394	-0.82236	0.36986	0.17186	0.62708	0.74142	-0.9326	0.3082	0.22562	-0.25868	0.2441	0.45116	0.41194	0.56718	0.19172	0.20774	0.64514	0.57926	-0.79994	-0.84914	0.54486	0.01964	-0.61664	0.01116	0.1209	0.4373	0.86646	0.19834	-0.74702
1	-0.83236	-0.02442	0.09126	-0.20362	-0.82012	-0.16584	0.3312	-0.33364	-0.26536	-0.05656	-0.45442	-0.79924	-0.86232	0.27078	-0.10218	-0.24012	0.2586	-0.90368	0.38094	-0.13886	-0.7334	0.27454	-0.26594	-0.06704	-0.03174	-0.25884	-0.66424	-0.51548	-0.24104	-0.85216	-0.91472	0.65092	0.10716	-0.80836	-0.25332	0.6907	0.40182	-0.42198	-0.72198	-0.86326
1	-0.76984	0.16136	0.30896	-0.3653	-0.88172	0.3201	0.33186	-0.1773	-0.25418	-0.0335	-0.20468	-0.67834	-0.89832	0.51166	0.41294	0.05166	0.38976	-0.81868	-0.4423	0.3273	-0.5631	0.04518	-0.02044	-0.02362	0.65678	-0.40652	-0.017	0.09358	0.01962	-0.68368	-0.8692	0.23314	0.37556	-0.7084	-0.3584	0.41172	0.03628	0.15276	-0.3169	-0.84384
0	-0.76354	0.3158	0.0454	-0.22052	-0.78738	0.52882	0.10754	-0.01016	-0.0415	0.11632	-0.52714	-0.4428	-0.82918	0.66716	-0.27564	0.45812	0.44298	-0.89164	-0.13706	0.528	-0.47596	-0.27712	0.07786	0.4259	0.5699	-0.07308	-0.36584	0.2133	0.4658	-0.73284	-0.88844	0.20666	0.46246	-0.6537	-0.10114	0.994838	0.15892	0.22522	-0.15668	-0.81716
1	-0.54852	0.44906	0.40684	-0.17566	-0.83466	0.45656	0.26422	-0.11586	-0.07366	0.22078	-0.19254	-0.74818	-0.87934	-0.00842	-0.08402	0.25784	0.34052	-0.88934	-0.11644	0.43382	-0.15306	0.0045	0.23296	0.07178	0.65106	-0.31866	0.29856	0.47276	0.21822	-0.726	-0.87744	0.09514	0.27378	-0.6556	-0.44566	0.36474	0.25846	0.49612	0.16988	-0.83148
1	-0.68934	0.2722	-0.12468	-0.31172	-0.85268	0.28324	0.1141	-0.18864	-0.2871	-0.39496	-0.5933	-0.41734	-0.80282	0.10308	-0.41396	0.38414	0.21706	-0.83568	-0.43728	0.30478	-0.57774	-0.39406	-0.01224	0.45342	0.489	-0.39476	-0.47994	0.07152	0.41546	-0.64988	-0.83628	0.0294	0.48392	-0.70862	-0.08876	0.355	0.08128	0.046	-0.2274	-0.825
0	-0.41638	-0.42842	0.64642	0.08224	-0.77592	-0.30346	0.28998	-0.24432	0.14952	0.37226	0.21638	-0.72266	-0.84738	0.24584	0.40966	-0.7073	-0.00326	-0.78472	0.18636	-0.29952	-0.00562	0.07234	0.45938	-0.7879	0.24954	0.06534	0.41218	-0.24538	-0.7418	-0.49004	-0.82308	0.14328	-0.29982	-0.43238	0.0666	0.878002	0.38938	-0.45636	0.39402	-0.8305
0	-0.40154	0.13238	0.29676	-0.07422	-0.826	0.13222	0.48642	-0.1004	-0.14428	0.20228	-0.28492	-0.52318	-0.77778	0.43232	-0.14428	0.07796	0.12706	-0.91898	-0.5435	0.14272	-0.67042	-0.0321	0.08036	0.03362	0.24054	-0.13796	-0.07718	-0.00108	0.0712	-0.48616	-0.7691	-0.0337	0.10802	-0.60042	-0.09236	0.2077	0.31596	-0.02976	-0.18152	-0.77196
1	-0.80612	-0.1997	0.36352	-0.0643	-0.86328	-0.27848	0.4129	-0.44278	-0.4362	0.41258	-0.08412	-0.5273	-0.80428	0.56454	0.24826	-0.47132	0.11664	-0.89192	0.48478	-0.28314	-0.25802	0.34334	0.37496	-0.51998	0.12956	0.0262	-0.04206	-0.34318	-0.50922	-0.81502	-0.8219	0.6236	-0.29914	-0.76828	0.17192	0.951664	0.56778	-0.2084	-0.0014	-0.74808
1	-0.77246	0.32152	0.04416	-0.08652	-0.93348	0.41632	-0.04468	-0.0151	-0.1479	0.03222	-0.69936	-0.79784	-0.84924	-0.00026	0.02964	0.46324	0.02608	-0.87348	-0.84048	0.42206	-0.6327	0.37108	-0.08024	0.4125	0.42522	-0.22164	-0.2956	0.27016	0.47712	-0.67956	-0.93058	-0.15288	0.41376	-0.52728	-0.21778	0.5154	0.46744	0.3021	-0.25164	-0.83362
1	-0.76964	0.36088	0.33794	-0.10122	-0.8577	0.4311	0.52248	-0.07184	-0.21408	0.3159	-0.25108	-0.6068	-0.87744	0.13176	0.04238	0.31518	0.59564	-0.92622	-0.34908	0.40794	-0.34014	0.3373	0.28036	0.19466	0.49346	-0.12474	-0.1003	0.24756	0.28166	-0.85546	-0.86222	0.31574	0.25934	-0.69764	-0.0899	0.43604	0.50814	0.40866	0.02756	-0.8304
1	-0.57952	-0.04338	-0.1396	-0.0996	-0.92326	0.20318	0.57004	-0.18394	0.0661	-0.2991	-0.26872	-0.50614	-0.76628	0.46426	-0.0518	0.36488	0.46756	-0.92616	-0.08352	0.17288	-0.4605	0.35694	-0.25964	0.22014	0.4444	0.07188	0.03508	0.28188	0.3179	-0.36176	-0.7885	0.16694	0.30966	-0.68928	-0.07822	0.893974	0.42752	0.66108	-0.14062	-0.77952
1	-0.80854	0.46438	0.19306	-0.21008	-0.91608	0.45716	0.19088	-0.10634	-0.34794	0.2693	-0.51682	-0.8775	-0.92136	-0.21346	0.1334	0.45258	0.29688	-0.8976	-0.46652	0.45146	-0.7526	0.29712	0.25544	0.37318	0.4422	-0.28442	-0.20348	0.30882	0.45296	-0.78336	-0.96126	0.079	0.30502	-0.62392	-0.32548	0.40518	0.4942	0.30346	-0.18656	-0.89722
1	-0.83102	0.800376	0.60032	-0.07874	-0.85556	0.45746	0.27312	0.03068	-0.17168	0.46116	-0.17472	-0.72196	-0.85376	0.73096	0.27996	0.48806	0.53062	-0.90702	-0.41462	0.42038	-0.39042	-0.13596	0.52706	0.25374	0.74466	-0.10142	0.4405	0.73544	0.4379	-0.58046	-0.90858	0.37914	0.1866	-0.62028	0.08314	0.21216	-0.18558	0.83291	0.40054	-0.79004
0	-0.67392	-0.06858	0.19072	-0.23516	-0.81092	-0.05836	-0.27532	-0.17694	-0.01712	0.15942	-0.26624	-0.32524	-0.76728	0.1725	-0.52554	0.01436	0.10772	-0.91416	-0.1823	-0.06656	-0.40552	-0.14432	-0.13794	-0.0246	0.30918	0.01836	-0.22864	-0.08042	-0.00422	-0.79478	-0.82938	-0.15474	-0.04758	-0.39192	-0.11706	0.41962	0.038	0.0286	-0.29614	-0.84046
0	-0.71902	-0.46744	0.13084	0.15592	-0.87646	0.05936	0.51946	-0.20384	0.1817	0.04572	-0.24606	-0.5314	-0.825	0.34674	-0.32426	-0.1624	0.0573	-0.9461	0.45438	0.06798	-0.34448	0.42242	0.29742	-0.25416	0.18314	0.06982	0.05414	0.02372	-0.17762	-0.81642	-0.7924	0.45806	0.07782	-0.66514	-0.20102	0.74304	0.515	-0.1935	0.21312	-0.77926
1	-0.7216	0.00942	0.25924	-0.1959	-0.8866	-0.11968	-0.04128	-0.183	-0.048	0.27164	-0.42626	-0.56932	-0.782	0.05424	-0.01412	-0.01872	-0.00546	-0.9894	0.2502	-0.12222	-0.49004	-0.15644	0.00458	-0.08362	0.51386	-0.02624	-0.21228	-0.0008	-0.02886	-0.72422	-0.81706	0.50718	-0.09668	-0.7569	-0.2196	-0.0101	0.22262	-0.07186	-0.14506	-0.8293
0	-0.7882	-0.13534	-0.1859	-0.60062	-0.78362	-0.14444	0.48392	-0.18832	-0.44212	-0.13986	-0.49976	-0.86158	-0.89624	0.18142	0.11994	-0.186	0.30252	-0.90164	-0.1653	-0.11746	-0.78058	0.12002	-0.02974	0.04536	0.12328	-0.53456	-0.63368	-0.52268	-0.18148	-0.65336	-0.86002	0.29924	0.1596	-0.68498	-0.59572	0.54614	0.2432	-0.41332	-0.55356	-0.88722
1	-0.5417	-0.0383	-0.03672	-0.33264	-0.93776	0.05316	0.01502	-0.08878	-0.22844	-0.49814	-0.42324	-0.73842	-0.9202	0.53186	-0.03666	0.25552	0.20238	-0.94604	-0.67458	0.0905	-0.4159	-0.1817	-0.41706	0.1719	0.6918	-0.4545	-0.08882	0.12514	0.2288	-0.66846	-0.89806	-0.242	0.3699	-0.55728	-0.22576	0.1652	-0.32612	0.35538	-0.16288	-0.85156
1	-0.75514	0.71234	0.26672	-0.34294	-0.90466	0.69006	0.31552	0.16042	-0.26044	0.21342	-0.54578	-0.73072	-0.85818	0.34038	0.02204	0.7672	0.48056	-0.93736	-0.67662	0.66358	-0.50732	0.13256	0.28974	0.582	0.71172	-0.27334	0.09392	0.73598	0.75094	-0.68046	-0.8613	0.0725	0.46866	-0.51962	-0.338	0.22214	0.16372	0.77228	0.09856	-0.80488
1	-0.03178	0.47652	0.45176	0.32628	-0.05352	0.55716	0.46814	0.07664	0.27998	0.35912	0.10962	-0.06034	-0.04904	0.54108	0.52886	0.56006	0.56958	-0.11072	-0.1155	0.5299	0.05656	0.07532	0.37582	0.43354	0.70458	0.26976	0.45196	0.4893	0.52574	-0.11314	-0.08156	0.4346	0.477	0.14826	0.02584	0.39392	0.07084	0.69768	0.38166	-0.0216
1	-0.85972	0.45188	0.23368	-0.3119	-0.86282	0.28286	0.04768	0.13184	-0.47222	0.1796	-0.6089	-0.60688	-0.85	0.43214	0.26082	0.30698	0.08604	-0.92906	-0.61526	0.39362	-0.56436	-0.16998	0.26822	0.24628	0.79572	-0.5466	-0.17038	0.27844	0.33994	-0.87138	-0.85736	-0.14742	0.30064	-0.62938	-0.3752	0.31992	0.19712	-0.02922	-0.09938	-0.89516
1	-0.79514	0.21404	0.33662	-0.19638	-0.79976	0.0084	0.45884	-0.0722	-0.30756	0.30958	-0.37036	-0.65814	-0.81608	0.01984	-0.0071	-0.03276	0.12206	-0.88776	-0.52818	0.01708	-0.61178	0.11946	0.2303	-0.02006	0.36638	-0.33642	-0.3121	-0.18228	-0.04054	-0.6769	-0.85394	0.06526	0.0101	-0.75618	0.0126	0.52076	0.32008	-0.12974	-0.39886	-0.82206
0	-0.29188	-0.06268	0.12924	-0.05642	-0.72228	-0.07716	0.3674	-0.32234	-0.1162	0.01532	-0.39798	-0.7225	-0.76992	-0.13758	-0.0089	-0.17964	0.27238	-0.76672	-0.01846	-0.0179	-0.52236	0.15634	0.02704	-0.08174	0.14476	-0.19872	-0.29804	-0.34082	-0.15596	-0.1837	-0.89766	0.55732	0.1079	-0.43938	-0.36372	0.57738	0.27596	-0.52768	-0.23944	-0.8496
1	-0.50488	-0.05298	0.1894	0.0138	-0.90398	0.10686	0.34246	0.04498	-0.18504	-0.02298	-0.1158	-0.47344	-0.7322	0.6125	0.0946	-0.02828	0.2646	-0.95618	-0.46492	0.08594	-0.32734	-0.16004	0.00724	-0.14994	0.48366	-0.01806	0.12048	0.0464	-0.07588	-0.61224	-0.76094	-0.03612	0.09924	-0.41428	0.06194	0.38052	0.11314	0.33572	0.08864	-0.7957
1	-0.69864	0.55288	0.26618	-0.14412	-0.85744	0.54252	0.22042	0.17024	-0.25742	0.3174	-0.44682	-0.79472	-0.8558	0.41156	0.16162	0.5508	0.41636	-0.93948	-0.06306	0.516	-0.33942	0.32232	0.50978	0.39848	0.39666	-0.26094	-0.00386	0.47742	0.52898	-0.76166	-0.92288	0.45318	0.3161	-0.70262	0.14198	-0.3794	0.61142	0.5887	0.21028	-0.8959
0	-0.74312	0.1693	0.05994	-0.5299	-0.85624	0.01236	0.3378	-0.0633	-0.5876	-0.0541	-0.48964	-0.40408	-0.76626	0.38362	0.33376	-0.01538	0.12754	-0.91432	-0.28148	0.0365	-0.81178	0.0494	-0.28252	0.1222	0.36548	-0.47512	-0.45404	-0.31904	-0.0085	-0.72696	-0.74912	0.49816	0.25662	-0.75882	-0.53932	0.882612	0.2039	-0.2351	-0.65498	-0.73194
0	-0.8283	0.61208	0.40234	-0.30792	-0.92148	0.28464	0.04424	-0.05696	-0.41078	0.02384	-0.54156	-0.8188	-0.93092	0.09624	0.16982	0.23922	0.12892	-0.88972	-0.79424	0.31396	-0.84126	-0.00786	0.14834	0.27878	0.79746	-0.45674	-0.28548	-0.0437	0.24248	-0.77214	-0.92728	-0.1446	0.40254	-0.67624	-0.35894	-0.0846	0.11504	0.07388	-0.62226	-0.82494
0	-0.69636	0.53794	0.28186	-0.25482	-0.76448	0.57024	0.66874	-0.12442	-0.16364	0.15656	-0.2501	-0.45812	-0.78812	-0.04072	-0.0403	0.58414	0.68684	-0.8771	-0.37486	0.54332	-0.46492	-0.07112	0.01144	0.39174	0.65804	-0.21704	0.12164	0.55968	0.54252	-0.66012	-0.75022	-0.11242	0.382	-0.70448	-0.0886	0.877444	0.27776	0.75248	0.03876	-0.72108
1	-0.6444	0.47296	0.42842	-0.3506	-0.9147	0.18948	0.04934	-0.06754	-0.34202	0.50854	-0.27678	-0.53288	-0.87144	0.46978	0.28992	0.24146	0.2025	-0.92126	-0.16306	0.1773	-0.26326	0.34758	0.38228	0.10792	0.3062	-0.3586	0.1231	0.30784	0.22184	-0.81578	-0.89982	0.38176	0.02266	-0.69956	-0.31962	0.56762	0.49404	0.33586	0.15056	-0.83864
1	-0.59978	-0.10406	0.02794	-0.1848	-0.9072	0.13682	0.34058	-0.37844	-0.15498	-0.0606	-0.3808	-0.61446	-0.78036	0.2016	-0.19254	0.16362	0.13638	-0.97902	0.04324	0.1116	-0.36358	0.056	-0.11544	0.052	0.43806	-0.08462	0.0041	0.14414	0.13112	-0.62644	-0.84112	0.08974	0.16992	-0.64678	-0.13926	0.79776	0.229	0.34224	0.04268	-0.81486
1	-0.60774	0.3054	0.15514	-0.18464	-0.861	0.31626	0.14322	-0.06676	-0.0507	0.14686	-0.4842	-0.68882	-0.86808	0.58458	0.12612	0.3781	0.23106	-0.88932	0.3085	0.31888	-0.44226	0.40484	0.02326	0.31158	0.08258	-0.2812	-0.2639	0.23114	0.37898	-0.645	-0.881	0.53646	0.26224	-0.63404	-0.13388	0.3833	0.59652	0.23576	-0.04118	-0.84594
1	-0.76002	0.23654	0.33156	-0.34224	-0.88038	0.30136	0.49708	-0.2967	-0.35986	0.16664	-0.21408	-0.52366	-0.85454	0.1335	0.18142	0.14048	0.49264	-0.88148	0.46294	0.28588	-0.48454	0.16684	0.02402	0.04918	0.38664	-0.3412	-0.06698	0.05416	0.10216	-0.46372	-0.84642	0.32986	0.2359	-0.50308	0.16922	0.76952	-0.1189	0.3292	-0.1906	-0.83392
1	-0.67022	0.55564	0.3516	0.12072	-0.9122	0.59646	0.830036	0.11296	0.06412	0.36546	-0.17708	-0.54028	-0.7806	0.57612	-0.116	0.51178	0.54028	-0.86534	-0.20726	0.55268	-0.23716	0.11426	0.14026	0.33442	0.5415	0.02342	0.11804	0.48606	0.47278	-0.59186	-0.76772	0.02074	0.33956	-0.56884	-0.09488	0.66922	0.22036	0.67982	0.08892	-0.75904
1	-0.54954	0.0762	0.2065	-0.4273	-0.887	-0.00886	0.13562	-0.36504	-0.3829	0.25248	-0.25142	-0.67798	-0.87362	0.09042	0.30982	0.05398	0.28426	-0.90352	0.22762	-0.02174	0.00126	0.3344	0.43926	0.00314	0.3002	-0.3919	-0.111	-0.07436	0.02054	-0.31214	-0.87528	0.19462	-0.05036	-0.57832	-0.24246	0.45414	0.33738	0.19526	0.29096	-0.92054
0	-0.72758	0.39594	0.31074	-0.05166	-0.89656	0.50482	0.29024	0.2445	-0.14116	0.23462	-0.18906	-0.49932	-0.90156	-0.15982	-0.29364	0.43256	0.60874	-0.93726	-0.07916	0.4778	0.25662	0.18714	0.60134	0.25952	0.3614	-0.1679	0.06816	0.46058	0.3974	-0.7033	-0.85228	-0.04098	0.31782	-0.6013	-0.193	0.51518	0.43038	0.53628	0.63596	-0.88738
0	-0.75488	0.11244	-0.07836	-0.32894	-0.74152	0.10454	0.63386	-0.31782	-0.29554	-0.22606	-0.4724	-0.5021	-0.803	-0.01964	-0.2393	0.10932	0.43492	-0.77582	-0.43518	0.1201	-0.70344	-0.2307	-0.18038	0.25894	0.44782	-0.4309	-0.57678	-0.25702	0.11164	-0.74666	-0.87946	0.16906	0.32036	-0.7524	-0.3915	0.63944	-0.0436	-0.11266	-0.65072	-0.77504
1	-0.68184	-0.36822	0.05164	-0.17366	-0.8879	-0.13348	0.37934	-0.06976	-0.1824	-0.25958	-0.23502	-0.85166	-0.88384	0.14872	-0.1781	-0.23814	0.27622	-0.86834	0.42342	-0.11514	-0.5302	0.40986	-0.18008	-0.29472	0.11394	-0.21318	-0.00018	-0.09144	-0.24152	-0.50592	-0.91284	0.44002	0.01758	-0.5916	-0.42498	1	0.43152	-0.4022	-0.06866	-0.68082
0	-0.76714	0.57038	-0.76578	-0.72636	-0.87062	0.39718	0.31196	0.3036	-0.83398	-0.38622	-0.64964	-0.70322	-0.89764	0.65182	-0.29276	0.4647	0.32078	-0.91446	-0.66676	0.40956	-0.78482	-0.07136	-0.59574	0.85415	0.7708	-0.5969	-0.78568	-0.1211	0.49896	-0.58252	-0.8933	0.059	0.59502	-0.66796	-0.61032	0.24016	-0.28738	0.09642	-0.77504	-0.87324
0	-0.7501	-0.3222	-0.08018	-0.25802	-0.86114	-0.20576	-0.1154	-0.15194	-0.04936	0.1412	-0.17508	-0.27288	-0.8503	0.52178	0.03242	-0.07932	0.3159	-0.93148	0.32012	-0.2195	-0.44122	0.25718	-0.2752	-0.1025	0.11094	-0.09886	-0.29424	-0.21438	-0.11652	-0.73208	-0.81068	0.55702	-0.1607	-0.6931	-0.34734	0.999542	0.23584	0.11288	-0.2573	-0.77772
1	-0.66738	0.2519	-0.02182	-0.19878	-0.88292	0.05566	0.24932	-0.04772	-0.27412	0.00058	-0.40424	-0.74354	-0.85132	0.41254	-0.0605	0.34976	0.30472	-0.92844	-0.4685	0.0526	-0.47582	0.22928	0.01134	0.31288	0.57098	-0.23458	-0.26652	0.10768	0.32096	-0.63582	-0.9196	0.17532	0.12346	-0.63404	-0.3053	0.51402	0.12486	0.45368	-0.17476	-0.86428
0	-0.63826	0.53684	0.31156	0.05332	-0.89478	0.56062	0.20308	-0.02542	-0.23992	0.17922	-0.38254	-0.86998	-0.84744	0.39784	0.298	0.50216	0.28434	-0.81948	0.10242	0.54686	-0.5235	0.69118	0.11882	0.4016	0.10228	-0.12296	-0.05316	0.37284	0.50252	-0.65112	-0.8467	0.36358	0.43788	-0.42396	-0.29656	0.66732	0.75618	0.3611	-0.01334	-0.84924
1	-0.81558	0.09324	0.0091	-0.61958	-0.86166	0.10706	0.67204	-0.28602	-0.45888	-0.07836	-0.33388	-0.6367	-0.7544	0.14498	0.13232	0.07634	0.38564	-0.83938	-0.43714	0.11714	-0.67196	0.0148	-0.20194	0.11754	0.3309	-0.56566	-0.414	-0.18624	0.05708	-0.65406	-0.80738	-0.10858	0.24318	-0.6871	-0.44306	0.88988	0.0562	0.03854	-0.60086	-0.80952
1	-0.76526	0.67528	0.36564	-0.39184	-0.82848	0.29702	-0.17192	-0.08474	-0.39432	0.61182	-0.46496	-0.543	-0.87898	0.79826	0.21634	0.46686	0.17506	-0.82626	-0.07572	0.29074	-0.31426	0.42248	0.53496	0.36494	0.3987	-0.14026	-0.12038	0.36654	0.46852	-0.72832	-0.87638	0.66642	0.09448	-0.54964	-0.49912	0.6212	0.42698	0.35276	0.17736	-0.87106
1	-0.6501	0.23476	-0.01626	-0.2233	-0.8268	0.42162	-0.1973	-0.18552	-0.3107	-0.07548	-0.74322	-0.7914	-0.9435	-0.22824	-0.27462	0.40836	-0.12432	-0.9305	-0.3427	0.40724	-0.5213	-0.4125	-0.27424	0.35024	0.6459	-0.17716	-0.0782	0.34676	0.44906	-0.6302	-0.90596	0.12986	0.36406	-0.54744	-0.19258	0.21326	-0.2147	0.12972	-0.10314	-0.79398
0	-0.7325	0.373	0.40692	-0.40534	-0.77394	0.27346	0.884628	-0.1065	-0.13752	0.34828	-0.06672	-0.55796	-0.76562	0.21444	0.13512	0.21126	0.68504	-0.76394	0.18888	0.23902	0.03534	0.34128	0.41228	0.05288	0.47332	-0.44164	0.04802	0.26498	0.16176	-0.61394	-0.81494	0.42446	0.08204	-0.6102	-0.1053	0.931734	0.47164	0.49482	0.22522	-0.74946
1	-0.421	0.01052	0.15	0.08774	-0.8543	0.01412	-0.00288	-0.36494	-0.1169	0.2645	-0.38014	-0.5838	-0.84116	0.1921	-0.07526	0.0833	0.10712	-0.88776	0.24792	0.00526	-0.14282	0.54764	0.15874	0.01484	-0.09694	0.16068	-0.12448	0.00578	0.05606	-0.62214	-0.8388	0.26498	0.00818	-0.56664	-0.14056	0.672	0.71088	0.20922	0.06966	-0.84926
0	-0.13616	-0.58508	0.47864	0.66712	-0.84838	-0.52302	0.4217	-0.45984	-0.07952	0.20774	0.21922	-0.79726	-0.8851	0.458	0.53566	-0.7115	0.10202	-0.82942	0.03304	-0.51404	0.21984	0.41646	0.42012	-0.79158	0.05536	-0.02092	0.3978	-0.26832	-0.74898	-0.393	-0.84668	0.41944	-0.40714	0.0553	0.57344	0.972652	0.41016	-0.42148	0.49442	-0.8184
0	-0.48078	0.30742	0.50304	-0.4491	-0.80206	0.42336	0.5371	-0.06022	-0.32664	0.07574	0.09966	-0.8642	-0.8892	0.18802	0.38874	0.09812	0.63876	-0.85572	-0.13686	0.3969	-0.30886	0.0003	-0.07148	-0.04736	0.5535	-0.44148	0.20226	0.13992	0.04044	-0.6134	-0.85946	0.4145	0.36636	-0.66876	-0.5221	0.830902	0.2351	0.561	-0.2213	-0.8191
1	-0.72922	0.48102	0.53964	-0.04914	-0.91992	0.22604	-0.1321	-0.33178	-0.02796	0.24916	-0.57128	-0.79374	-0.8272	-0.04394	0.2474	0.18044	-0.17706	-0.95802	-0.65068	0.2426	-0.8181	-0.19448	0.12606	0.14044	0.5677	-0.09558	-0.13572	0.12088	0.20006	-0.81226	-0.9165	-0.17844	0.16858	-0.9562	-0.33454	0.48004	0.12766	-0.00964	-0.23112	-0.84504
1	-0.69884	0.4073	0.1164	0.09144	-0.83178	0.50316	0.5704	-0.15334	-0.04898	0.10072	-0.32942	-0.43884	-0.81598	0.08106	-0.16386	0.44204	0.49512	-0.88464	-0.03972	0.50604	-0.47478	-0.33916	0.1091	0.4049	0.54482	0.00332	-0.1977	0.28908	0.45196	-0.74568	-0.8253	0.10986	0.49452	-0.72064	0.153	0.62086	0.09656	0.2459	-0.18746	-0.74448
0	0.1494	0.359	0.31312	-0.14492	-0.8209	0.08424	-0.36126	-0.07574	-0.16416	0.1131	-0.62016	-0.79956	-0.87258	0.4276	0.1065	0.08092	-0.41136	-0.97442	-0.17716	0.08952	-0.33018	-0.18884	0.23926	0.12206	0.47276	-0.24806	0.10484	-0.04632	0.1255	0.12482	-0.91364	-0.0332	0.0989	-0.86218	-0.37312	0.5039	0.11792	-0.22868	0.0884	-0.88922
0	-0.52284	0.0932	0.53576	0.05706	-0.80346	-0.41618	-0.07268	-0.14626	-0.15832	0.48274	-0.05886	-0.34886	-0.81526	0.40344	0.29026	-0.24546	0.15984	-0.81132	0.08918	-0.4137	0.07574	0.38078	0.60116	-0.32788	0.36112	-0.1956	0.16898	-0.07702	-0.26854	-0.58516	-0.85992	0.51828	-0.45136	-0.49394	-0.32782	0.995192	0.48556	-0.20484	0.39814	-0.80828
0	-0.5975	0.5557	0.48962	-0.27866	-0.91114	0.53006	0.29242	0.11616	-0.16544	0.27626	-0.47264	-0.84038	-0.86752	0.72664	0.19192	0.44296	0.3361	-0.93388	0.13988	0.52508	-0.14088	0.69514	0.61012	0.3125	0.14714	-0.18388	-0.09778	0.35736	0.42042	-0.81646	-0.85766	0.72012	0.41474	-0.65886	-0.14544	0.46476	0.76036	0.47834	0.43102	-0.93912
0	-0.35178	0.59894	0.79708	0.02428	-0.8093	0.14872	-0.47018	-0.55588	-0.21024	0.43416	-0.46922	-0.74052	-0.89208	0.71982	0.45664	-0.291	-0.56744	-0.93312	-0.12546	0.1466	-0.51046	0.1575	0.24908	-0.39668	0.43598	-0.1542	0.44668	0.18216	-0.29054	-0.34612	-0.88202	0.35404	0.0491	-0.3781	-0.3776	0.58772	0.32864	-0.31656	0.07536	-0.83026
1	-0.75258	0.43868	0.18214	-0.0853	-0.87842	0.32456	-0.00044	-0.03618	-0.11212	0.11542	-0.65352	-0.8828	-0.87064	0.1686	-0.22652	0.4224	0.04742	-0.90306	-0.86146	0.32282	-0.00174	0.72234	0.57782	0.35662	0.0541	-0.24522	-0.26082	0.26212	0.4273	-0.791	-0.90954	-0.40708	0.23764	-0.62394	-0.11334	0.1361	0.806032	0.32142	0.29064	-0.82358
0	-0.80704	-0.20208	-0.04948	-0.27966	-0.73462	-0.15714	0.34692	-0.22346	-0.61342	0.33816	-0.30988	-0.80836	-0.8346	0.20972	0.34626	-0.4019	-0.02854	-0.7283	-0.72568	-0.0978	-0.69194	0.79892	0.27744	-0.17274	0.03802	-0.19272	-0.40906	-0.6678	-0.39828	-0.74074	-0.85754	0.06018	-0.04144	-0.75082	-0.43114	0.00388	0.71938	-0.59088	-0.37992	-0.87088
1	-0.63084	-0.31106	0.2208	-0.22074	-0.82324	-0.28264	-0.37548	-0.65194	-0.09274	0.19228	0.03506	-0.05616	-0.86496	0.16132	-0.06428	-0.38002	0.16262	-0.8301	0.54992	-0.29432	-0.06556	0.02016	0.1879	-0.421	0.24472	-0.17828	0.0874	-0.27046	-0.42344	-0.47742	-0.771	0.18828	-0.24498	-0.4329	0.15462	0.5825	0.20226	-0.00286	0.11144	-0.68646
0	-0.61374	-0.25284	-0.30708	-0.56408	-0.89034	-0.09766	-0.13992	-0.20504	-0.76098	-0.57568	-0.33936	-0.14184	-0.80302	-0.16204	0.0485	-0.21668	0.18474	-0.8823	-0.41578	-0.09818	-0.63568	0.07194	-0.6556	-0.03604	0.37672	-0.7519	-0.61638	-0.55	-0.24458	-0.62802	-0.7896	0.31982	0.30946	-0.61116	-0.37852	0.999958	-0.3362	-0.12206	-0.67038	-0.77616
0	-0.59	-0.2701	-0.07912	-0.33774	-0.8276	-0.16394	0.30362	-0.64506	-0.35586	-0.2975	-0.22928	-0.90926	-0.90456	0.2257	-0.07436	-0.18158	0.33582	-0.71914	0.53672	-0.17704	-0.52114	-0.0434	-0.5625	-0.15248	0.28872	-0.36494	-0.29052	-0.38498	-0.22744	-0.60956	-0.9088	0.276	0.10444	-0.55736	0.16196	0.47936	-0.03904	0.1456	-0.46238	-0.86092
1	-0.64472	0.4845	0.08162	-0.35116	-0.90204	0.38208	-0.17604	-0.12852	-0.3088	0.0569	-0.73616	-0.76314	-0.88884	0.36164	-0.296	0.44846	-0.10492	-0.89354	-0.73564	0.40126	-0.66762	0.06932	0.15272	0.44814	0.58126	-0.25506	-0.40692	0.2285	0.48874	-0.82968	-0.92054	0.07956	0.37566	-0.73688	-0.23252	0.26618	0.16068	0.18578	-0.16394	-0.85954
1	-0.53516	-0.41764	0.75154	0.3923	-0.80756	-0.70198	-0.41236	-0.51444	0.34572	0.61406	0.60882	-0.16264	-0.81014	0.62818	0.61978	-0.79758	0.15472	-0.83672	0.867796	-0.71374	0.47226	0.19528	0.53796	-0.93042	0.0157	0.30344	0.68058	0.0662	-0.85716	-0.37096	-0.80506	0.79146	-0.72588	-0.51172	0.54712	1	0.41944	0.1731	0.56818	-0.64206
1	-0.55848	0.05574	-0.02144	-0.36724	-0.87518	0.14672	0.13066	-0.45394	-0.42046	-0.17004	-0.2709	-0.29738	-0.82058	0.0155	-0.12742	0.14658	0.39388	-0.77394	0.13614	0.13476	-0.40078	0.06978	-0.32432	0.16918	0.26618	-0.4481	-0.35926	-0.14054	0.1182	-0.67594	-0.82346	0.19468	0.273	-0.57308	-0.29374	0.991858	0.0297	0.2071	-0.14984	-0.76004
0	-0.36006	0.43344	0.3519	-0.11064	-0.80992	0.51028	0.31218	-0.2288	-0.20326	0.16392	-0.31134	-0.74538	-0.96452	0.19366	0.23978	0.32482	0.5161	-0.86382	-0.34612	0.4795	-0.3121	0.38142	0.25556	0.23898	0.56294	-0.10316	0.07412	0.14548	0.29126	-0.55304	-0.93982	-0.04274	0.46968	-0.55006	-0.11538	0.4871	0.2524	0.42408	-0.02856	-0.912
1	-0.75972	-0.49312	-0.28318	-0.03426	-0.80748	-0.01284	-0.00456	-0.13304	-0.38842	0.10474	-0.3951	-0.35806	-0.80588	0.14562	-0.13472	-0.22702	0.01276	-0.8823	-0.34102	0.0039	-0.42002	0.04672	-0.04778	-0.15824	0.27908	0.0104	-0.35002	-0.41284	-0.24502	-0.7097	-0.7832	-0.06752	0.0795	-0.59406	0.19596	0.858548	0.36348	-0.19686	-0.24956	-0.76768
0	-0.76128	0.24096	0.44324	-0.11644	-0.8516	-0.09178	0.28312	0.01238	0.0019	0.54048	-0.24026	-0.54244	-0.78426	0.4357	0.44184	-0.05932	0.07598	-0.85876	-0.4622	-0.08374	-0.30812	0.51064	0.42398	-0.02638	0.22306	-0.08954	-0.28326	-0.2557	-0.07626	-0.77436	-0.79656	0.1775	-0.06692	-0.69376	-0.1785	0.40194	0.513	-0.07066	-0.20178	-0.74416
1	-0.6814	0.2758	-0.11406	-0.1742	-0.88048	0.34064	0.55338	-0.312	-0.20446	-0.35038	-0.6285	-0.55654	-0.76978	-0.1805	-0.5243	0.36068	0.01046	-0.90502	-0.10254	0.35734	-0.55642	-0.2828	0.1917	0.50478	0.2813	-0.33722	-0.58926	-0.00726	0.411	-0.60532	-0.81164	-0.16436	0.5598	-0.6699	-0.09916	0.28208	0.06498	-0.04288	-0.23692	-0.79268
1	-0.67944	0.3051	0.21034	-0.12028	-0.8575	0.56816	0.16972	-0.13924	0.02054	-0.00396	-0.2503	-0.2389	-0.78754	-0.06382	-0.08998	0.39406	0.51192	-0.85268	0.04586	0.54046	-0.35718	0.08794	0.02082	0.27518	0.25314	-0.06406	-0.04908	0.24832	0.3553	-0.63838	-0.80438	0.4048	0.53112	-0.59358	-0.08028	0.69628	0.42928	0.57526	-0.16348	-0.77176
0	-0.5383	0.39256	0.4884	-0.401	-0.86154	0.04336	0.2678	0.07748	-0.63496	0.30686	-0.11328	-0.26882	-0.79724	0.41006	0.54752	-0.09288	0.41986	-0.84838	-0.27914	0.04668	-0.4361	0.30888	0.18064	-0.12914	0.41206	-0.47748	-0.0714	-0.15634	-0.11662	-0.62304	-0.80766	0.36526	0.05372	-0.7425	-0.3225	0.999952	0.3558	-0.08654	-0.2297	-0.8444
1	-0.82652	0.12378	0.40998	-0.31704	-0.83656	0.0274	0.28128	-0.28768	-0.2005	0.2834	-0.10924	-0.73698	-0.86366	0.1621	0.20054	-0.08798	0.27072	-0.91652	0.55094	0.01894	-0.46048	0.19562	0.15692	-0.19648	0.00422	-0.18298	0.10366	0.06148	-0.11828	-0.79842	-0.88862	0.70982	-0.0142	-0.59752	-0.21202	0.945856	0.49878	0.04562	-0.1004	-0.82614
0	-0.50074	0.40084	0.63028	-0.3905	-0.7733	-0.11744	0.18238	-0.2287	-0.24834	0.48338	-0.2007	-0.33674	-0.63452	0.30124	0.481	-0.10954	-0.0158	-0.82604	-0.1242	-0.09718	-0.0974	0.65842	0.5573	-0.12652	0.15138	-0.33844	0.0192	-0.15038	-0.1124	-0.5749	-0.73522	0.3455	-0.08276	-0.4671	0.02028	0.957422	0.62458	-0.23612	0.0028	-0.73266
1	-0.72208	0.22854	0.18856	0.0047	-0.86426	0.41486	0.2982	-0.26334	-0.2065	-0.25088	-0.3407	-0.3567	-0.7945	-0.1022	0.13478	0.27968	0.25926	-0.89048	-0.05842	0.4094	-0.4803	-0.17592	0.08276	0.23312	0.42196	-0.34984	-0.16526	0.18308	0.28588	-0.6897	-0.79488	-0.13958	0.4757	-0.67036	0.05658	0.838188	0.22958	0.23442	-0.16036	-0.8192
0	-0.6471	0.32522	0.39854	-0.21402	-0.8834	0.40704	0.16034	-0.3462	-0.10708	0.28544	-0.2172	-0.52512	-0.84234	0.6622	0.29494	0.28894	0.40622	-0.92234	0.36432	0.38796	-0.35206	-0.083	0.13944	0.14004	0.5228	-0.27478	0.16844	0.3613	0.26416	-0.59514	-0.86422	0.40462	0.25566	-0.66842	-0.08848	0.998654	0.25362	0.31438	0.03506	-0.81702
1	0.71004	0.66758	0.68438	0.835876	0.73318	0.97963	0.3593	0.22576	0.74942	0.57484	0.64532	0.811614	0.76056	0.45046	0.61072	0.78434	0.71436	0.65894	0.3684	0.952332	0.3827	0.56846	0.40318	0.66008	0.4025	0.79104	0.57864	0.53194	0.76548	0.6267	0.68008	0.37332	0.841648	0.5362	0.43176	0.71662	0.77124	0.74472	0.49096	0.68704
1	-0.83732	0.41512	0.12886	-0.12608	-0.93476	0.54232	0.24888	0.06544	-0.35664	0.22654	-0.54776	-0.74966	-0.8982	0.10818	0.1706	0.46682	0.26514	-0.92474	-0.58952	0.58358	-0.58424	0.02066	0.27506	0.38774	0.855618	-0.3697	-0.09384	0.35314	0.48458	-0.9006	-0.90918	0.20056	0.4445	-0.80952	-0.36604	0.4085	0.1847	0.20384	-0.05466	-0.8756
1	-0.69134	0.42396	0.10542	-0.31548	-0.83988	0.538	-0.0009	-0.12026	-0.31444	0.12882	-0.67696	-0.768	-0.8583	0.09572	-0.01462	0.5607	0.07598	-0.94286	-0.30282	0.53284	-0.48046	0.04696	0.02194	0.44874	0.6301	-0.01892	-0.0103	0.52162	0.5828	-0.40982	-0.88046	0.39252	0.4044	-0.64358	-0.08136	0.29834	0.00144	0.3706	0.00536	-0.77882
0	-0.73738	0.40886	0.5786	-0.17824	-0.89918	0.20112	0.33618	-0.23836	0.0303	0.42148	-0.03508	-0.66368	-0.83576	0.24046	0.16168	0.09888	0.5315	-0.91214	0.32854	0.16938	-0.05312	-0.13206	0.26206	-0.077	0.4461	-0.02186	0.23268	0.3288	0.04948	-0.55618	-0.89904	0.30678	0.0288	-0.4599	-0.12084	0.05764	0.32164	0.42436	0.14706	-0.86918
0	-0.3735	0.1071	0.12846	0.00032	-0.83742	0.24428	0.32476	-0.15426	-0.15826	0.00978	-0.3517	-0.69866	-0.8977	0.13752	0.07064	0.2535	0.3235	-0.86202	-0.47106	0.25072	-0.40824	0.18164	-0.06686	0.22094	0.59206	-0.04536	-0.0902	0.06548	0.2471	-0.24748	-0.89454	0.04128	0.27644	-0.24588	-0.12714	0.87269	0.06716	0.12154	-0.0137	-0.82406
1	-0.80344	0.18358	0.5728	-0.45056	-0.92342	-0.11452	-0.0446	-0.17918	0.07644	0.48874	-0.17044	-0.5629	-0.84268	0.03418	0.34708	-0.13978	0.0127	-0.91602	0.39108	-0.1195	-0.27242	0.3175	0.39424	-0.2574	0.4118	-0.16686	0.14074	0.06904	-0.17142	-0.87174	-0.82288	0.38456	-0.18198	-0.66794	-0.19554	0.09534	0.60344	0.03788	0.01562	-0.80132
0	-0.69948	-0.20206	0.17466	-0.06044	-0.8255	-0.11774	0.54602	-0.52414	-0.17614	0.22246	-0.35546	-0.56374	-0.8146	0.38802	0.07698	-0.1088	0.07966	-0.90516	0.08226	-0.11956	-0.39516	0.4892	0.3297	-0.11974	0.2291	-0.08832	-0.20904	-0.1903	-0.12108	-0.88622	-0.79948	0.20176	-0.08326	-0.55446	-0.5138	0.928414	0.43218	-0.17046	-0.05594	-0.73466
0	-0.25264	0.27708	-0.44602	-0.15182	-0.88996	0.1359	0.33378	0.39972	-0.39736	-0.30408	-0.68104	-0.87786	-0.81534	-0.4465	-0.24542	0.253	0.18152	-0.87206	-0.64696	0.15166	-0.75934	-0.30236	-0.45256	0.52236	0.71684	-0.33588	-0.77838	-0.232	0.2685	-0.51298	-0.8846	0.22424	0.50694	-0.52318	-0.51138	-0.06	-0.44998	-0.00958	-0.41666	-0.8537
1	-0.75324	0.56786	0.45574	-0.19072	-0.84758	0.53666	0.29268	0.3434	-0.16588	0.31846	-0.27568	-0.81518	-0.846	0.54754	0.45546	0.57424	0.46318	-0.91216	-0.60428	0.49716	-0.47534	-0.12492	0.18286	0.34096	0.826956	-0.2097	0.4018	0.76918	0.5302	-0.84606	-0.86414	0.43502	0.28738	-0.52556	-0.206	0.16148	-0.1282	0.859862	0.11834	-0.79338
1	-0.66056	0.06862	0.32286	-0.00946	-0.77296	0.05704	-0.18542	-0.38024	-0.00544	0.1893	-0.46688	-0.54688	-0.79158	0.62976	0.2066	0.11418	-0.10218	-0.7933	-0.23408	0.07582	0.02136	0.840262	0.38228	0.01878	-0.26882	0.03304	0.05446	0.2089	0.11744	-0.76828	-0.8534	0.50086	0.0275	-0.5771	0.11786	0.44652	0.888572	-0.00758	0.404	-0.81488
0	-0.69528	0.40302	0.35894	-0.24068	-0.86458	0.57196	-0.07238	-0.16542	-0.48256	-0.00522	-0.45358	-0.76902	-0.8802	0.30822	0.55066	0.27298	0.09178	-0.89954	-0.35086	0.5989	-0.62724	0.07076	0.09924	0.16952	0.36608	-0.3645	0.11234	0.21982	0.25594	-0.7756	-0.87228	0.28392	0.56992	-0.66418	-0.16364	0.22772	0.4606	0.30728	-0.26846	-0.87032
0	-0.75572	0.10788	0.24244	-0.21502	-0.8733	-0.02448	0.67176	0.07054	-0.18404	0.19634	-0.29102	-0.59278	-0.75082	0.38348	0.07844	-0.01516	0.48376	-0.81888	-0.0492	-0.03098	-0.60118	-0.00898	-0.00872	-0.01584	0.25058	-0.24122	-0.3351	-0.20336	-0.04528	-0.62942	-0.85294	0.42288	0.0134	-0.50162	-0.75926	0.52248	-0.46322	0.04882	-0.3527	-0.80114
0	-0.23342	-0.17996	0.30636	-0.05506	-0.74492	-0.2116	-0.13526	-0.08786	0.01482	0.2912	0.20008	-0.25758	-0.87194	-0.19502	-0.12726	-0.15958	0.44526	-0.76334	-0.05638	-0.23858	0.13684	0.2473	0.16064	-0.24762	0.32896	0.24738	0.2301	-0.1526	-0.21594	-0.23628	-0.85822	-0.06288	-0.209	-0.57816	-0.09152	0.828616	0.33042	0.37498	0.20902	-0.87864
1	-0.7005	0.13224	0.22478	0.09878	-0.88244	0.17452	0.40642	-0.18098	0.23928	0.35146	-0.18686	-0.72364	-0.87402	0.40032	-0.10586	0.28908	0.62486	-0.91452	0.30308	0.14634	-0.1161	0.317	0.35722	0.15738	0.29294	0.2506	-0.03072	0.21872	0.24496	-0.8067	-0.88228	0.17438	0.03072	-0.61258	-0.07874	0.56752	0.498	0.50216	0.20648	-0.85158
0	-0.6943	0.31438	0.03132	-0.28506	-0.89776	0.47316	0.6388	-0.03076	-0.2764	-0.00312	-0.12972	-0.40064	-0.7584	0.30632	-0.43814	0.44038	0.902322	-0.9205	-0.0835	0.43042	-0.19646	0.21448	0.02788	0.30066	0.50944	-0.1762	-0.14344	0.27572	0.3861	-0.59918	-0.82768	0.10012	0.35074	-0.58446	-0.28754	0.70086	0.33486	0.74582	-0.02094	-0.75838
1	-0.66024	0.33146	0.20292	-0.13648	-0.86974	0.20754	0.3064	-0.11734	-0.31128	0.09362	-0.41366	-0.8781	-0.8563	0.0514	0.09728	0.2464	0.307	-0.93464	-0.49668	0.20982	-0.46446	-0.23318	0.1689	0.20534	0.46024	-0.23872	-0.26404	0.07268	0.22538	-0.76218	-0.90658	0.19488	0.2763	-0.62534	-0.1764	0.07976	0.02808	0.28904	-0.18852	-0.8241
1	-0.6661	-0.47076	-0.14716	0.04872	-0.83952	-0.06178	0.2884	-0.36492	-0.29502	0.21006	-0.27728	-0.46296	-0.84058	0.41118	-0.17926	-0.23544	0.08228	-0.85888	0.10978	-0.06156	-0.01256	0.27444	0.47808	-0.21164	0.14748	0.04316	-0.34596	-0.37396	-0.26598	-0.44614	-0.85396	0.364	-0.03186	-0.66616	0.15924	0.842448	0.61814	-0.09436	0.32134	-0.8319
0	-0.66434	0.03088	0.07336	-0.45132	-0.84536	-0.23974	0.34232	-0.07262	-0.82236	0.00066	-0.58576	-0.7633	-0.84136	0.67934	0.3243	-0.31002	-0.0397	-0.8482	-0.18126	-0.1375	-0.72096	0.28026	-0.21038	-0.07854	0.17442	-0.63516	-0.65618	-0.4533	-0.21206	-0.64352	-0.90018	0.57048	0.00792	-0.64372	-0.45942	0.56702	0.18818	-0.96302	-0.5267	-0.87918
1	-0.43094	0.43446	-0.1415	-0.07114	-0.54206	0.3956	0.29734	0.29394	-0.19572	0.16882	-0.44916	-0.47382	-0.56012	0.14766	-0.18344	0.55608	0.33684	-0.58672	-0.31036	0.45196	-0.35064	0.03908	0.19656	0.60076	0.83364	-0.36622	-0.35066	0.27032	0.62154	-0.5187	-0.60984	0.09292	0.3611	-0.44632	-0.2371	0.44078	0.27792	0.08212	0.07322	-0.55696
0	-0.60412	-0.29872	0.39128	-0.6721	-0.90874	-0.29428	0.37838	-0.68914	-0.70378	-0.039	0.08084	-0.84708	-0.91634	0.53322	0.48492	-0.63268	0.37526	-0.9471	0.54836	-0.31048	-0.3117	0.12156	0.0092	-0.64678	0.19986	-0.7939	-0.00806	-0.57662	-0.68894	-0.5284	-0.9186	0.32628	-0.14518	-0.68016	-0.18452	0.862232	0.30296	0.04974	-0.30214	-0.8834
1	-0.36378	0.04244	0.40418	-0.3615	-0.86188	-0.00598	0.5443	-0.36774	-0.36538	0.16968	-0.08598	-0.63134	-0.76814	0.3748	0.37284	0.01822	0.24362	-0.9013	0.38824	-0.03164	-0.14574	0.44114	0.09668	-0.1444	0.43792	-0.3652	0.40212	0.28128	-0.02718	-0.34802	-0.8635	0.49908	-0.0604	-0.58786	-0.07406	0.879752	0.4965	0.34548	0.2372	-0.76742
0	-0.65402	-0.0807	-0.01118	-0.05884	-0.82182	0.16856	0.43434	-0.00166	-0.10548	-0.17512	-0.36018	-0.7951	-0.82748	-0.14666	-0.33548	0.17082	0.26528	-0.88992	-0.23776	0.1592	-0.17994	-0.29608	-0.0716	0.06044	0.54034	-0.06098	-0.04296	0.20568	0.15478	-0.56928	-0.85956	-0.31228	0.18576	-0.48742	-0.06902	0.15094	-0.0956	0.12646	0.2232	-0.84656
1	-0.67564	0.37486	0.02822	-0.33008	-0.92046	0.40674	0.22982	-0.03344	-0.24248	0.16068	-0.3892	-0.42376	-0.80338	0.5759	-0.47656	0.47294	0.5615	-0.91882	-0.42032	0.39136	-0.42156	0.19516	0.06942	0.4231	0.5039	-0.4612	-0.32042	0.19462	0.45594	-0.50744	-0.85064	0.14448	0.32246	-0.64602	-0.3763	0.56452	0.32388	0.41158	-0.08082	-0.79554
1	0.04966	0.58872	0.46178	0.18874	-0.04076	0.37742	0.27334	0.1197	0.38336	0.41064	0.14906	0.04046	0.00668	0.47366	0.33066	0.5856	0.48496	0.0071	0.12628	0.37558	-0.10776	0.30988	0.33436	0.54408	0.59072	0.24622	0.29582	0.3117	0.58026	0.03684	-0.02068	0.53954	0.3121	0.06292	0.12566	0.68582	0.48918	0.45964	0.1631	-0.02374
1	-0.78522	0.69484	0.30348	0.22882	-0.8545	0.3228	0.14514	0.947644	-0.29468	0.3722	-0.66068	-0.8467	-0.85736	0.54784	0.34076	0.48566	0.2162	-0.8923	-0.87896	0.32286	-0.30484	0.54036	0.45458	0.49628	0.23664	0.13848	-0.3814	0.16406	0.49654	-0.83224	-0.9359	0.52714	0.24144	-0.54892	-0.2307	0.32092	0.643	0.28548	0.02088	-0.8381
0	-0.7501	-0.39048	-0.01396	-0.10704	-0.87102	0.03646	0.23406	-0.3949	0.0833	0.0686	-0.37356	-0.3572	-0.74466	0.33654	-0.18372	-0.15176	0.0549	-0.88568	0.11852	0.05754	-0.4859	-0.352	-0.00444	-0.15806	0.41854	0.01994	-0.3092	-0.2036	-0.15694	-0.7817	-0.76832	0.4422	0.14414	-0.66532	-0.5311	0.12022	-0.09656	-0.27308	-0.27218	-0.79438
1	-0.73824	0.34828	0.16328	-0.22274	-0.92428	0.51576	-0.31726	-0.17416	-0.2607	0.0417	-0.71244	-0.7191	-0.91704	0.0752	-0.08446	0.36766	-0.16634	-0.9564	-0.47308	0.53624	-0.56032	-0.59002	0.13642	0.31266	0.7667	-0.30552	-0.13464	0.30556	0.40552	-0.81884	-0.90968	0.23168	0.45316	-0.7833	-0.00398	0.47366	-0.00726	0.10142	-0.11252	-0.81148
1	-0.69856	-0.07184	0.04564	-0.11328	-0.91576	-0.1285	0.23696	-0.30598	-0.16922	-0.23066	-0.22412	-0.74612	-0.8643	0.22322	-0.53352	0.12384	0.3356	-0.90604	-0.1902	-0.1182	-0.21816	-0.4029	0.05658	0.00628	0.5953	-0.37366	-0.04906	0.11838	0.08354	-0.7818	-0.86792	-0.03242	0.04344	-0.73818	-0.12322	0.47024	0.04388	0.35328	0.02676	-0.87386
0	-0.63956	-0.34436	-0.27226	-0.17514	-0.83854	-0.11224	0.26122	-0.23422	-0.59778	0.04064	-0.46522	-0.72692	-0.90464	-0.34408	-0.32764	-0.41178	0.0986	-0.67134	-0.75648	-0.08348	-0.65422	-0.066	0.11928	-0.14804	0.36068	-0.21446	-0.73984	-0.72886	-0.42632	-0.57996	-0.87446	-0.39294	0.0365	-0.64056	-0.20142	0.967928	0.3082	-0.45344	-0.4845	-0.84494
0	-0.54092	-0.26776	-0.53134	-0.82496	-0.86586	-0.23352	0.40362	-0.46232	-0.79162	-0.48048	-0.34268	-0.51534	-0.76568	-0.12198	-0.15432	-0.15734	0.02546	-0.81184	-0.43498	-0.23744	-0.57828	-0.18258	-0.67406	-0.0125	0.18726	-0.86796	-0.60358	-0.48198	-0.18798	-0.65866	-0.77156	0.19662	0.07662	-0.45206	-0.8534	0.967878	-0.52522	-0.0028	-0.52922	-0.69776
1	-0.778	0.11374	0.03918	0.02882	-0.9071	0.43328	-0.37076	-0.30816	-0.09788	0.07222	-0.57492	-0.6498	-0.9045	-0.0804	-0.17914	0.33834	-0.1292	-0.95332	-0.52504	0.42234	-0.40076	-0.26178	0.10032	0.25616	0.59006	-0.00678	-0.02656	0.29742	0.354	-0.6355	-0.90052	-0.4616	0.34982	-0.65648	-0.24556	0.60654	0.13272	0.19788	-0.0071	-0.6449
1	-0.71654	0.18024	0.41282	0.13026	-0.835	0.09464	0.19738	-0.24876	-0.10158	0.32324	-0.13906	-0.39192	-0.82364	0.16846	0.03204	0.15644	0.46754	-0.89638	-0.0966	0.07252	-0.0446	0.22194	0.39504	0.00262	0.35306	0.06798	0.11874	0.28352	0.11594	-0.77828	-0.84012	0.20182	-0.01302	-0.5563	0.1568	0.805628	0.33724	0.36128	0.33472	-0.8211
0	-0.61574	0.23696	-0.12492	-0.34988	-0.84742	0.30452	0.3587	0.66282	-0.3013	0.20428	-0.428	-0.75886	-0.8949	-0.1641	-0.15686	0.39432	0.35254	-0.82384	-0.42036	0.31112	-0.49828	0.25916	0.01674	0.39146	0.71136	-0.30334	-0.39872	0.11076	0.39596	-0.57322	-0.89036	0.05312	0.22642	-0.57118	-0.3806	0.836396	0.1644	0.20924	-0.2117	-0.8737
1	-0.7086	0.05274	0.26068	-0.3663	-0.86234	-0.03812	0.29686	-0.16114	-0.06216	0.22374	-0.42166	-0.56228	-0.77782	0.01268	0.04186	-0.05988	0.0379	-0.87944	-0.32298	-0.01014	-0.70246	0.39148	0.06918	-0.05578	0.21194	0.01264	-0.28614	-0.15722	-0.05814	-0.77162	-0.7724	0.21026	0.02624	-0.6837	-0.25622	0.79038	0.5232	-0.22732	-0.29784	-0.77724
0	-0.70224	-0.1731	-0.41136	-0.84994	-0.86228	-0.13054	0.16206	-0.1738	-0.70046	-0.41566	-0.33164	-0.42552	-0.80658	0.07434	0.13298	-0.04362	0.52824	-0.91376	-0.43044	-0.14806	-0.50482	0.0205	-0.43788	0.09518	0.40032	-0.69218	-0.62938	-0.42438	-0.089	-0.6034	-0.84488	0.28024	0.11746	-0.58942	-0.83248	0.1705	-0.41582	0.23016	-0.55188	-0.89102
0	-0.68754	0.03212	0.12534	-0.1944	-0.84864	0.02298	0.4271	-0.43306	-0.45724	0.28934	-0.40234	-0.50864	-0.82824	0.12232	0.06876	-0.1037	-0.00172	-0.93462	-0.2087	0.01622	-0.24084	0.36096	0.46134	-0.02754	0.14478	-0.3511	-0.3542	-0.3057	-0.10066	-0.54108	-0.82902	-0.02218	0.03232	-0.70456	-0.35006	-0.13162	0.5877	-0.28112	0.05272	-0.80966
1	-0.61792	-0.13624	0.43074	-0.18024	-0.93078	-0.1063	-0.54412	-0.24614	-0.19728	0.08132	-0.3385	-0.489	-0.79986	0.56572	0.22924	-0.36088	-0.62404	-0.66922	-0.63224	-0.10716	-0.17858	-0.04854	0.20494	-0.41916	0.2588	-0.06384	0.31612	0.09396	-0.38094	-0.71958	-0.76202	-0.12516	-0.03502	-0.47046	-0.25086	0.45546	0.22984	-0.07732	0.20376	-0.83458
0	-0.5054	-0.32794	0.40158	-0.10426	-0.81718	-0.41192	-0.28364	-0.1864	0.05354	0.49094	-0.12424	-0.2813	-0.85136	0.5718	0.22288	-0.46158	-0.04422	-0.85584	0.36106	-0.39372	-0.21748	-0.0184	0.36422	-0.54854	0.31348	-0.09118	0.21722	-0.00068	-0.46776	-0.79128	-0.88338	0.44396	-0.4417	-0.35072	-0.29866	0.999976	0.21568	-0.56148	0.27564	-0.78248
1	-0.52892	0.2945	0.1161	-0.0975	-0.92086	0.31136	0.35654	-0.21686	-0.15626	-0.02368	-0.33418	-0.59992	-0.84972	0.12722	-0.02312	0.4078	0.39246	-0.9204	-0.15014	0.2934	-0.08276	0.15952	0.24606	0.31202	0.55184	-0.12696	-0.13228	0.26356	0.38942	-0.67864	-0.85552	0.29272	0.28736	-0.57566	-0.20726	0.59134	0.24446	0.38728	0.28206	-0.8364
1	-0.70266	0.25878	0.32288	0.07888	-0.93362	0.13394	0.3113	-0.32604	0.02852	0.23092	-0.36426	-0.49852	-0.77854	0.2679	-0.35806	0.0731	0.12122	-0.9273	-0.47162	0.16444	-0.37312	-0.00952	0.2795	0.05714	0.30774	0.02698	-0.18502	0.00944	0.08822	-0.71496	-0.79796	-0.177	0.12272	-0.71082	-0.23542	0.79864	0.32996	-0.19454	0.1174	-0.80316
0	-0.39914	0.15392	0.2883	-0.30752	-0.95274	0.0603	0.54706	-0.1697	-0.3573	0.1939	0.10312	-0.8551	-0.86652	0.0598	0.1724	0.04746	0.6348	-0.85678	-0.12048	0.02738	-0.085	0.1957	0.15376	-0.04062	0.42024	-0.26792	0.19866	-0.06234	-0.01122	-0.22986	-0.90556	0.26596	0.01338	-0.48184	-0.5252	0.14086	0.25054	0.5423	0.09968	-0.90144
1	-0.61	0.74544	0.54938	-0.32068	-0.89022	0.63546	0.20708	-0.01294	-0.0876	0.49318	-0.36398	-0.81388	-0.92986	0.2256	0.131	0.52968	0.41352	-0.92388	-0.64144	0.62828	-0.67462	-0.04064	0.3077	0.3309	0.6619	-0.09616	0.17442	0.63888	0.50006	-0.93468	-0.90802	-0.12758	0.36256	-0.53516	-0.11916	0.23554	0.32108	0.63512	0.00174	-0.89912
0	-0.8697	0.35904	0.31084	-0.33788	-0.85852	-0.29332	0.17976	-0.2367	-0.28982	0.4611	-0.46332	-0.7337	-0.82898	0.12248	0.28716	0.05452	0.10246	-0.93154	-0.57482	-0.2785	-0.74248	0.09314	-0.06526	0.20164	0.7323	-0.21966	-0.60806	-0.28068	0.06296	-0.95756	-0.83486	0.19108	-0.24964	-0.82756	-0.35192	0.21994	-0.26014	-0.16608	-0.706	-0.83732
0	-0.62022	0.77802	-0.05944	-0.50964	-0.86516	0.33762	0.52198	-0.01588	-0.52392	0.46068	-0.61702	-0.76616	-0.84198	0.46962	0.03658	0.77748	0.66304	-0.84528	-0.71494	0.3072	-0.52816	0.15852	0.00298	0.79584	0.832494	-0.41248	-0.50182	0.3229	0.78296	-0.79166	-0.9241	0.1246	0.13142	-0.59506	-0.73282	0.649	0.01706	0.55028	-0.15988	-0.87752
0	-0.38128	0.2045	0.31744	-0.00866	-0.84006	0.1525	0.494	-0.30294	-0.16464	0.29228	-0.14934	-0.7381	-0.83022	0.1879	0.25276	0.1447	0.5197	-0.89296	-0.07156	0.1282	-0.0547	0.3265	0.22962	0.03434	0.24196	0.09268	0.03354	0.10408	0.10444	0.00076	-0.84238	0.15238	0.05822	-0.31488	-0.10338	0.73784	0.3499	0.32584	0.2248	-0.85266
0	-0.4265	-0.41146	-0.0665	-0.23228	-0.89968	-0.26588	0.11762	-0.6366	-0.4352	-0.12022	-0.14064	-0.6204	-0.96084	0.34706	0.27148	-0.32122	0.29898	-0.9065	0.55676	-0.28276	-0.17614	0.09628	-0.11266	-0.28874	0.17812	-0.39252	-0.23768	-0.47584	-0.36824	-0.58268	-0.92062	0.43574	-0.10006	-0.6465	-0.1419	0.29342	0.38652	0.05558	-0.1306	-0.85088
1	-0.433	0.21156	-0.41252	-0.18988	-0.83194	0.39132	0.40558	-0.55818	-0.3182	-0.50928	-0.60976	-0.44568	-0.74736	-0.3837	-0.30996	0.38654	0.04762	-0.83116	0.19268	0.41196	-0.4849	-0.50274	-0.21164	0.515	0.45776	-0.53382	-0.34046	0.0302	0.4392	-0.5645	-0.78502	-0.29658	0.5957	-0.46382	0.1712	0.13916	-0.01342	-0.03086	-0.28134	-0.76814
0	-0.51986	-0.42278	0.30036	-0.63274	-0.86922	-0.5364	0.32858	-0.6341	-0.81042	0.31994	0.1001	-0.9318	-0.86414	0.47264	0.4795	-0.57904	0.3297	-0.92304	0.6956	-0.55394	0.00306	0.49528	0.15574	-0.60126	0.00604	-0.754	0.03084	-0.53488	-0.63702	-0.50976	-0.91492	0.56748	-0.46956	-0.4782	-0.3647	0.44744	0.5509	0.14552	0.06592	-0.85922
1	-0.68186	-0.06354	0.22052	-0.17274	-0.84174	-0.03994	0.228	-0.37008	-0.1017	0.278	-0.2405	-0.72696	-0.87014	0.1635	-0.06442	-0.01414	0.28292	-0.88484	0.29138	-0.04406	-0.33336	0.177	0.23008	-0.11522	-0.01856	-0.09944	0.06064	0.11654	-0.03724	-0.34564	-0.89124	0.30752	-0.10118	-0.61648	0.14368	0.46982	0.4862	0.00648	0.04524	-0.83062
1	-0.66554	0.10858	-0.0144	-0.11518	-0.9241	0.44042	-0.20342	-0.04866	-0.06882	-0.15406	-0.69216	-0.81598	-0.93878	-0.19716	-0.5676	0.37414	-0.1069	-0.90062	-0.6203	0.43346	-0.46476	-0.66288	-0.1799	0.25842	0.7046	-0.00708	0.01762	0.39322	0.38104	-0.78442	-0.90722	-0.32276	0.44078	-0.6833	-0.0744	0.17274	-0.24598	0.30148	-0.09694	-0.82498
1	-0.77706	-0.15072	0.0767	-0.19262	-0.84502	-0.15396	0.34888	-0.2367	-0.23488	-0.13114	-0.37382	-0.8185	-0.87024	0.22594	-0.13006	-0.2394	0.26506	-0.8907	0.39654	-0.13014	-0.65874	0.32426	-0.2344	-0.15068	0.02178	-0.24208	-0.42028	-0.3597	-0.2412	-0.72498	-0.91404	0.57344	0.07426	-0.72874	-0.31638	0.80432	0.41274	-0.41472	-0.48198	-0.79624
0	-0.78286	0.63232	0.33816	-0.22934	-0.8544	0.44428	0.54126	-0.15134	-0.44284	0.32192	-0.42794	-0.8371	-0.8385	0.03416	0.15166	0.39132	0.56776	-0.95084	-0.04456	0.43836	-0.26082	0.35522	0.49958	0.31312	0.2902	-0.39386	-0.21362	0.26062	0.39184	-0.95222	-0.95512	0.44058	0.27998	-0.63606	-0.31348	0.42998	0.56596	0.17706	0.22272	-0.88562
1	-0.69512	0.48586	0.00954	-0.32192	-0.86034	0.43904	0.23234	0.1521	-0.23756	0.28088	-0.5758	-0.43214	-0.83146	-0.2009	-0.1313	0.53014	0.39868	-0.89706	-0.25642	0.47042	-0.37636	-0.34472	0.2228	0.5084	0.6762	-0.33782	-0.38868	0.29724	0.55908	-0.6592	-0.82102	0.43318	0.3125	-0.6869	-0.15502	0.38502	0.07242	0.24704	0.01276	-0.84764
1	0.13374	0.26288	0.54548	0.39026	0.08854	0.13304	0.1429	-0.26888	0.27606	0.47088	0.32188	0.09858	0.1418	0.5131	0.42402	0.09526	0.33196	0.0257	0.23892	0.1265	0.46306	0.28252	0.70474	0.0433	0.25356	0.38066	0.29302	-0.00282	0.06634	0.21312	0.12634	0.51566	0.17722	0.10404	0.30092	0.68356	0.54314	0.18886	0.57936	0.07576
1	-0.38308	0.02956	0.10682	0.13446	-0.86472	0.03582	0.0131	-0.36954	-0.12618	0.27796	-0.39098	-0.61852	-0.8496	0.1122	-0.10634	0.14418	0.10874	-0.8852	0.23008	0.01954	-0.03708	0.53396	0.15132	0.05368	-0.05782	0.21732	-0.06646	0.07428	0.11242	-0.601	-0.83538	0.23272	0.00158	-0.54654	-0.1195	0.6558	0.72158	0.32182	0.16416	-0.84954
1	-0.3835	0.1212	0.07516	0.06652	-0.86418	0.36904	0.15168	-0.18684	-0.06628	-0.14398	-0.39276	-0.78412	-0.90244	0.28736	0.1521	0.3155	0.36234	-0.89848	-0.05064	0.35234	-0.44278	-0.16954	-0.03564	0.23594	0.54562	-0.0889	-0.17006	0.12402	0.2811	-0.60732	-0.94982	0.45674	0.45512	-0.43204	-0.25938	0.29812	0.08644	0.46596	-0.07764	-0.92064
0	-0.77782	-0.14652	-0.19438	-0.34204	-0.85462	-0.00826	0.11162	0.09588	-0.50548	0.12238	-0.41308	-0.52264	-0.88034	0.2521	-0.04216	-0.25586	0.13508	-0.83474	-0.77362	0.02984	-0.86858	-0.04802	0.04784	-0.01474	0.49448	-0.35492	-0.66982	-0.5936	-0.26216	-0.68812	-0.85336	-0.05584	0.1198	-0.8135	-0.19282	0.06354	0.10592	-0.37976	-0.72972	-0.87166
0	-0.61588	0.6027	0.13614	-0.23116	-0.87032	0.5657	0.25004	-0.03218	-0.28116	-0.13722	-0.51484	-0.83148	-0.91974	-0.2169	0.0869	0.56696	0.39714	-0.88066	-0.8125	0.5779	-0.47424	-0.30312	-0.12316	0.51072	0.68584	-0.26052	-0.22022	0.3313	0.57866	-0.77248	-0.93794	-0.44848	0.53628	-0.68064	-0.38276	0.2471	-0.1361	0.32888	-0.13724	-0.87788
0	-0.55846	0.01346	0.42726	0.09272	-0.76114	-0.23626	0.07804	-0.20906	-0.12878	0.45514	-0.19516	-0.68346	-0.86344	0.06944	0.01788	-0.19226	-0.03578	-0.86352	-0.13606	-0.24232	0.145	0.49188	0.57676	-0.20702	-0.06822	0.13516	-0.0623	-0.20974	-0.19936	-0.77262	-0.83504	0.16328	-0.27608	-0.49962	-0.02884	0.57076	0.71406	-0.2828	0.44022	-0.89062
0	-0.72	0.03682	-0.0033	-0.50342	-0.85584	-0.02884	-0.32986	-0.06238	-0.35254	-0.15402	-0.57692	-0.0769	-0.73246	0.28778	0.14926	-0.13648	-0.18796	-0.90466	-0.77608	0.04366	-0.86442	-0.02808	-0.14706	0.0868	0.34798	-0.36734	-0.6464	-0.415	-0.0879	-0.84498	-0.76142	-0.32388	0.28946	-0.67632	-0.44528	0.972496	0.03666	-0.56044	-0.56238	-0.80534
1	-0.54424	0.25176	0.3005	-0.33332	-0.8929	0.22346	0.10118	-0.09956	-0.07284	0.1443	-0.36698	-0.87006	-0.87334	0.46382	0.02402	0.20782	0.16666	-0.915	-0.38702	0.21614	-0.3503	0.15498	0.10346	0.10876	0.43982	-0.2385	-0.04702	0.17048	0.1885	-0.67806	-0.89818	0.18832	0.16426	-0.59554	-0.12182	0.38206	0.3256	0.25906	-0.11984	-0.86058
0	-0.79716	0.56042	0.5398	0.06024	-0.9017	0.22496	0.27302	-0.0448	-0.15068	0.66804	-0.09052	-0.54888	-0.90296	0.31402	0.41288	0.28184	0.56388	-0.86744	-0.01178	0.1903	0.33664	0.26416	0.65448	0.09262	0.3495	-0.07306	0.30452	0.46094	0.23744	-0.66226	-0.85906	0.45274	-0.02832	-0.35526	-0.004	0.911534	0.52476	0.5142	0.64356	-0.85882
0	-0.80394	0.25566	0.27098	-0.22516	-0.82642	0.41846	0.45946	-0.06414	-0.38572	-0.14036	-0.24082	-0.817	-0.90024	0.26986	0.0509	0.17838	0.65472	-0.8247	-0.2715	0.3967	-0.4365	0.52452	0.1469	0.09456	0.414	-0.35584	-0.27302	0.03046	0.13244	-0.82042	-0.90178	0.33276	0.50634	-0.668	-0.1718	0.55306	0.3972	0.417	-0.39886	-0.90518
1	-0.21568	0.48488	0.34884	0.34534	-0.47702	0.66856	0.33572	-0.1975	0.22438	0.26128	-0.06122	-0.03484	-0.35606	0.10794	-0.03742	0.55694	0.355	-0.4641	0.14142	0.63522	0.2369	0.0715	0.44956	0.41874	0.5933	0.30006	0.11756	0.49642	0.55052	-0.2996	-0.3101	0.23752	0.48866	-0.29298	0.07454	0.7351	0.33402	0.46824	0.48212	-0.33266
1	-0.5026	0.28966	0.26836	-0.04908	-0.76644	0.23398	0.39406	-0.134	0.01674	0.20872	-0.31986	-0.43534	-0.60398	0.42372	0.07864	0.30464	0.21822	-0.72456	0.1949	0.21214	-0.3042	0.25704	0.13822	0.16748	0.58972	-0.02202	0.06162	0.3378	0.28446	-0.59536	-0.65996	0.32064	0.14298	-0.5049	-0.01068	0.6457	0.3922	0.3363	0.1013	-0.5458
0	-0.56096	-0.16946	0.14728	0.08322	-0.6619	0.07892	0.40004	-0.2066	0.07808	-0.0066	-0.29704	-0.76314	-0.85218	0.13876	-0.50668	-0.0435	0.21388	-0.77096	-0.22584	0.10416	0.10226	-0.00924	0.56406	-0.1009	0.27612	0.11646	-0.10386	-0.00772	-0.04598	-0.77788	-0.86244	0.042	0.15756	-0.57692	-0.02708	0.99777	0.36362	-0.20664	0.44888	-0.79744
1	-0.48106	0.10984	0.23726	-0.19352	-0.81144	0.07448	0.1562	-0.43526	-0.10408	0.07672	-0.60354	-0.82164	-0.77458	-0.0758	-0.31934	0.0105	-0.0895	-0.89044	0.1276	0.1343	-0.80508	0.2204	-0.19356	0.07494	0.42584	-0.118	-0.55386	-0.15228	0.0448	-0.73758	-0.81218	0.1933	0.2597	-0.74696	-0.01994	0.3739	0.34804	-0.34286	-0.49324	-0.81996
1	-0.65396	0.03552	0.37606	-0.0948	-0.90956	0.10314	-0.45728	-0.1298	-0.11824	0.19552	-0.35718	-0.5366	-0.85584	0.62968	0.30178	-0.02468	-0.31314	-0.7194	-0.51136	0.0943	-0.18128	0.13536	0.2346	-0.15448	0.29338	-0.03012	0.27528	0.30766	-0.04334	-0.731	-0.83282	0.1246	0.04946	-0.44622	-0.11796	0.39782	0.39052	0.1739	0.25758	-0.8594
0	-0.48002	0.61052	0.45746	0.07456	-0.83994	0.32406	0.91044	0.24534	-0.20912	0.44106	-0.11592	-0.58644	-0.81438	0.26308	0.21378	0.5089	0.73554	-0.87962	-0.0621	0.295	-0.27492	-0.39918	0.20928	0.3348	0.60288	-0.28652	0.19828	0.44876	0.46426	-0.38504	-0.79938	0.55476	0.11772	-0.38092	0.05236	0.46186	-0.05644	0.69974	0.126	-0.7628
1	-0.76276	0.36784	-0.01798	-0.3167	-0.94024	0.50836	-0.05568	-0.01764	-0.36774	0.08084	-0.64462	-0.73416	-0.8535	0.22928	-0.26724	0.49216	0.09614	-0.8829	-0.35336	0.50168	-0.63088	-0.12666	0.24512	0.42398	0.63636	-0.36744	-0.13414	0.3698	0.5174	-0.61178	-0.91962	0.07858	0.38208	-0.55042	-0.25792	0.38322	0.20078	0.2803	0.06426	-0.91072
0	-0.51034	-0.07664	0.04516	-0.32852	-0.6843	-0.2021	-0.16864	0.04142	-0.83134	0.48098	-0.32186	-0.32684	-0.82186	0.35478	0.40764	-0.46286	-0.01156	-0.75462	-0.55918	-0.17162	-0.43158	0.23008	0.51378	-0.22888	0.41532	-0.42822	-0.5611	-0.73204	-0.4718	-0.48506	-0.84378	0.30572	-0.17222	-0.42482	-0.19574	0.55316	0.39826	-0.54226	-0.16158	-0.88384
0	-0.71292	0.43884	0.14778	-0.52534	-0.91626	0.3246	-0.15456	0.06728	-0.48514	0.22026	-0.47998	-0.49468	-0.84164	0.54152	0.35824	0.4852	0.1481	-0.91184	-0.4903	0.31228	-0.6498	0.25554	-0.04272	0.33834	0.40906	-0.42694	0.04912	0.49306	0.478	-0.59396	-0.86052	0.35314	0.19892	-0.66482	-0.54402	0.79162	0.41852	0.46022	-0.123	-0.68406
1	-0.78432	0.25186	0.0518	-0.37664	-0.87662	-0.0525	0.27932	-0.19884	-0.51264	0.05978	-0.4763	-0.53754	-0.80558	0.10216	-0.11884	-0.04866	0.15774	-0.8762	-0.55956	-0.05004	-0.5773	0.4168	0.11474	0.1562	0.22302	-0.48052	-0.53938	-0.36006	-0.0655	-0.74508	-0.83354	-0.13454	0.12038	-0.66468	-0.4807	0.22332	0.20942	-0.0547	-0.4484	-0.79168
0	-0.8422	-0.0709	0.0793	-0.42424	-0.90946	-0.1463	0.27756	-0.326	-0.326	-0.10212	-0.45378	-0.42098	-0.75708	0.0631	-0.29118	-0.25988	0.0176	-0.84452	-0.6618	-0.12172	-0.76478	-0.10568	-0.0349	-0.05868	0.19556	-0.31148	-0.67466	-0.5633	-0.26604	-0.83362	-0.79106	-0.14572	0.17524	-0.64146	-0.43982	0.9938	0.05082	-0.3712	-0.70164	-0.73614
0	-0.6118	-0.28992	0.14022	-0.64402	-0.91118	-0.30154	0.04068	-0.50176	-0.53034	0.03952	-0.10588	-0.58636	-0.90222	0.17662	0.2819	-0.37712	0.309	-0.8763	0.68508	-0.3175	-0.22836	0.1946	-0.01912	-0.40374	0.13638	-0.58394	-0.14178	-0.39286	-0.42484	-0.56958	-0.94512	0.35038	-0.22968	-0.59412	0.07322	0.993376	0.36426	0.02294	-0.19052	-0.8047
0	-0.7797	0.45414	0.23996	-0.1434	-0.93666	0.48462	0.861834	0.01402	-0.1855	0.41074	-0.23548	-0.53132	-0.77234	0.113	-0.19814	0.62616	0.71888	-0.88798	0.09192	0.45122	-0.28336	-0.10568	0.41204	0.40046	0.54892	-0.15208	0.1881	0.7014	0.57854	-0.61876	-0.78108	0.601	0.2254	-0.73556	0.39226	0.68422	0.3166	0.868936	0.28994	-0.80568
1	-0.5855	0.19816	0.13884	-0.0886	-0.87224	0.2721	0.31518	-0.35946	-0.0503	-0.0394	-0.60402	-0.72396	-0.77804	0.00038	-0.31492	0.24124	-0.01082	-0.90372	0.05776	0.30214	-0.70426	0.04954	-0.12758	0.2696	0.54834	-0.13008	-0.42576	0.0358	0.27218	-0.71836	-0.79966	0.13078	0.41298	-0.70428	0.0082	0.30588	0.19074	-0.07074	-0.3597	-0.81174
1	-0.76484	0.47012	0.3083	-0.2223	-0.84216	0.17542	0.253	-0.1408	-0.4435	0.0503	-0.53764	-0.9016	-0.83278	0.31122	0.06108	0.09162	0.08204	-0.90776	-0.47784	0.21018	-0.70656	-0.1968	0.23854	0.15576	0.46584	-0.38046	-0.45486	-0.16946	0.09272	-0.76388	-0.88778	0.43078	0.35326	-0.76508	-0.26782	0.0925	0.01976	-0.06748	-0.4791	-0.78594
0	-0.32854	-0.39874	-0.23156	-0.1922	-0.8746	0.18244	0.04672	-0.45824	0.04852	-0.13708	-0.37728	-0.33402	-0.78976	0.0938	-0.39986	-0.05728	-0.0233	-0.8448	-0.47862	0.20128	-0.62632	-0.35106	-0.21108	-0.05126	0.44458	-0.26788	-0.0609	-0.1699	-0.05886	-0.7877	-0.78754	-0.39542	0.26138	-0.3259	-0.47458	0.39028	-0.23498	-0.1874	-0.04678	-0.76734
0	-0.54682	-0.60828	0.50176	0.5295	-0.77582	-0.67846	0.07544	-0.09604	0.28132	0.48898	0.57442	-0.50266	-0.79008	-0.04114	-0.0948	-0.6096	0.4223	-0.89786	0.5438	-0.69776	0.64678	0.21064	0.49568	-0.77414	0.38604	0.37074	0.63196	0.3047	-0.67594	-0.7688	-0.8895	0.22842	-0.67844	-0.62196	0.29454	0.30374	0.50736	0.51358	0.70362	-0.8358
0	-0.6388	0.13498	-0.14994	-0.35444	-0.90566	0.25808	0.65018	-0.03614	-0.20668	-0.16208	-0.43856	-0.57088	-0.82474	-0.31906	-0.03012	0.18016	0.42018	-0.88306	-0.53082	0.26896	-0.62096	0.62698	-0.03844	0.29048	0.44508	-0.08638	-0.45274	-0.17834	0.17812	-0.6767	-0.83346	0.28492	0.40382	-0.59778	0.1541	0.01904	0.32094	-0.00658	-0.38758	-0.80824
0	-0.45802	0.6664	0.13638	0.30724	-0.98174	0.51402	0.73158	0.0792	-0.13956	0.3748	-0.50118	-0.5313	-0.76736	-0.1131	-0.11878	0.837962	0.51562	-0.90198	-0.50586	0.48204	-0.24924	0.09592	0.46412	0.63458	0.5264	0.11048	-0.0174	0.79722	0.821002	-0.76276	-0.79046	0.30428	0.26328	-0.57478	0.14438	0.60934	0.35664	0.835128	0.45508	-0.69312
1	0.64212	0.66884	0.77166	0.7129	0.76956	0.49588	0.23444	-0.28294	0.68218	0.74876	0.55428	0.77054	0.76198	0.6755	0.67078	0.37148	0.3733	0.79712	0.3552	0.4835	0.39792	0.79778	0.72586	0.23012	0.45582	0.67876	0.64448	0.3338	0.3404	0.65288	0.68912	0.68998	0.3617	0.68202	0.874034	0.62248	0.813922	0.4915	0.54734	0.74244
1	0.848006	0.2264	0.76024	0.917112	0.887608	0.3092	0.12354	-0.12766	0.79872	0.73354	0.69798	0.78058	0.90476	0.681	0.55052	0.17682	0.49074	0.907758	0.55126	0.29552	0.48662	0.54576	0.62796	0.04984	0.54216	0.893486	0.59756	0.20096	0.14384	0.65408	0.805102	0.64992	0.29944	0.816594	0.90645	0.851472	0.57878	0.28212	0.56232	0.843186
0	-0.82026	-0.34844	-0.3717	-0.25342	-0.83008	-0.28412	0.3203	-0.27118	-0.61514	-0.05506	-0.54338	-0.73738	-0.8474	-0.17142	-0.19828	-0.54606	-0.06992	-0.81944	-0.73376	-0.20866	-0.87526	-0.166	-0.13688	-0.13504	0.42832	-0.24638	-0.89626	-0.87952	-0.53496	-0.76918	-0.86502	-0.41212	0.04818	-0.63806	-0.1597	0.961496	-0.17626	-0.78744	-0.7085	-0.8497
0	-0.68502	0.495	0.16666	-0.5154	-0.85722	0.6289	0.47134	0.07116	-0.22192	0.01318	-0.38412	-0.7449	-0.89356	0.15694	0.1467	0.49626	0.70648	-0.8549	-0.0532	0.6074	-0.7447	0.62256	-0.4961	0.46258	0.40388	-0.55888	-0.38588	0.14498	0.46342	-0.73454	-0.93498	0.6477	0.60724	-0.60682	-0.4893	0.48194	0.55618	0.55378	-0.61624	-0.9116
1	-0.76872	-0.05848	0.19308	0.0391	-0.82416	0.17678	0.4108	-0.2413	0.0819	0.07114	-0.24698	-0.74828	-0.8443	0.14206	-0.2062	0.2041	0.4708	-0.94066	-0.31974	0.1606	-0.57666	0.2935	-0.0455	0.08038	0.37956	0.18016	-0.10508	0.1994	0.1712	-0.90872	-0.87686	0.16262	0.15676	-0.69086	0.28462	0.4676	0.13846	0.30022	-0.1372	-0.91142
0	-0.5419	-0.29438	-0.30712	-0.37052	-0.8738	0.11988	-0.03646	-0.20026	-0.53528	-0.43108	-0.30742	-0.38756	-0.87628	0.0886	-0.072	0.01678	0.29484	-0.87836	0.2695	0.10992	-0.42266	0.24782	-0.26762	-0.00494	0.15316	-0.53704	-0.3015	-0.14994	-0.01474	-0.70576	-0.83848	0.40224	0.28456	-0.39076	-0.16376	0.985536	0.24574	0.13416	-0.18658	-0.82604
1	-0.8237	0.61982	0.47102	-0.21352	-0.89436	0.67644	0.3731	0.26064	0.0118	0.16044	-0.30664	-0.8256	-0.8096	0.49728	0.354	0.62974	0.5196	-0.96154	-0.4298	0.64914	-0.56638	0.03228	0.13628	0.40682	0.802858	0.07426	0.34702	0.77626	0.59688	-0.58132	-0.8332	0.342	0.49378	-0.62036	-0.00992	0.06168	-0.04624	0.75076	-0.14658	-0.7882
0	-0.82168	0.68606	0.20704	-0.31352	-0.94172	0.3232	0.1549	-0.0712	-0.13796	0.09398	-0.84712	-0.7483	-0.87036	-0.2391	0.06174	0.55646	-0.03556	-0.9478	-0.31628	0.34452	-0.99308	0.0733	-0.30226	0.6712	0.980404	0.26472	-0.64994	0.23598	0.6538	-0.8628	-0.84226	0.47524	0.3245	-0.55656	-0.41212	0.31956	-0.23978	0.01876	-0.72808	-0.82028
1	-0.62946	0.40072	0.19238	0.01356	-0.92474	0.6196	0.59354	-0.13648	-0.05108	0.2172	-0.29834	-0.45564	-0.8078	0.25198	-0.21926	0.57342	0.46536	-0.94822	0.07378	0.5687	-0.05208	-0.2729	0.19328	0.42576	0.60416	-0.00348	-0.0262	0.4661	0.55056	-0.59628	-0.71786	0.15146	0.3908	-0.60286	-0.21882	0.73012	0.20152	0.59004	0.24	-0.7811
0	-0.8217	0.19316	0.7945	-0.26862	-0.87984	-0.41064	-0.22828	-0.20604	-0.0021	0.64812	0.00004	-0.5297	-0.81398	0.71238	0.6784	-0.3869	-0.14572	0.08496	0.36652	-0.41864	0.21654	0.75564	0.73906	-0.4852	-0.46224	0.1954	0.26028	-0.11272	-0.42414	-0.856	-0.82898	0.39712	-0.46978	0.1178	-0.30046	0.68558	0.859442	-0.08174	0.47068	-0.74282
1	-0.57186	0.21112	-0.02082	-0.45346	-0.9211	-0.04946	0.03026	-0.27702	-0.41544	-0.2002	-0.41878	-0.76082	-0.91422	0.15612	-0.0556	0.30328	0.15806	-0.92788	-0.542	-0.02516	-0.64482	-0.13042	-0.02412	0.23446	0.79534	-0.525	-0.2304	0.1355	0.28402	-0.78872	-0.88914	-0.10784	0.0959	-0.81618	-0.37354	0.0169	-0.0905	0.3417	-0.07674	-0.94446
1	-0.74976	-0.06244	0.0689	-0.27224	-0.84042	0.05238	0.3643	-0.11954	-0.22472	0.20236	-0.34152	-0.65788	-0.85448	0.17918	-0.0335	-0.01688	0.2035	-0.8824	-0.09198	0.03842	-0.29882	0.197	0.15684	-0.00184	0.3871	-0.24474	-0.34678	-0.17906	-0.0425	-0.80582	-0.85842	0.04542	0.01808	-0.64214	-0.03662	0.72192	0.36494	0.04602	-0.03862	-0.80722
1	-0.63116	0.30972	0.08114	-0.25738	-0.8913	0.29994	-0.01428	0.23442	-0.30298	0.0206	-0.58144	-0.74278	-0.88542	0.05682	-0.01802	0.2886	0.04892	-0.86106	-0.28706	0.35212	-0.54732	-0.14858	-0.06458	0.31116	0.73316	0.01716	-0.3628	0.14404	0.32498	-0.64068	-0.93394	0.12748	0.37886	-0.5607	-0.3385	0.821966	0.02328	-0.02376	-0.32764	-0.90418
1	-0.56762	0.10078	0.1958	-0.00122	-0.87442	0.1128	0.26294	-0.1811	-0.08804	0.24516	-0.32696	-0.67664	-0.88942	0.27784	0.19604	0.14894	0.3537	-0.85042	-0.4797	0.09292	-0.16856	0.20988	0.15932	0.06484	0.39444	0.0773	-0.05184	0.11244	0.11766	-0.65948	-0.90808	0.1645	0.0523	-0.66564	-0.2032	0.20272	0.26126	0.25594	0.20442	-0.81966
1	-0.73918	0.0982	0.54158	-0.27092	-0.82806	-0.06004	0.37344	-0.28552	-0.22098	0.46912	-0.01152	-0.84978	-0.88864	0.32706	0.29612	-0.13482	0.3754	-0.9025	0.58962	-0.06346	-0.52716	0.15632	0.06836	-0.26726	0.06268	-0.21246	0.16944	0.13842	-0.16828	-0.56422	-0.9045	0.75558	-0.1707	-0.65864	-0.23268	0.984918	0.41164	-0.00778	-0.1311	-0.85304
0	-0.79556	0.4198	0.29664	-0.17906	-0.77744	0.34428	0.34166	-0.04552	-0.31628	0.11946	-0.4921	-0.80854	-0.87	0.36366	-0.02836	0.22436	0.20208	-0.84866	-0.44098	0.38992	-0.67132	0.19438	-0.02032	0.18676	0.54156	-0.31062	-0.25718	0.12248	0.24026	-0.74964	-0.85398	0.19938	0.3331	-0.72896	-0.3001	0.64116	0.26496	-0.04768	-0.40792	-0.81206
0	-0.64396	0.12588	-0.03292	-0.34148	-0.79722	0.26824	0.14304	-0.08264	-0.17848	-0.15748	-0.45208	-0.26208	-0.81512	0.22614	0.00458	0.22686	0.37672	-0.88684	-0.4428	0.27564	-0.5443	0.20368	-0.05268	0.2763	0.37026	-0.26536	-0.41834	-0.0768	0.2243	-0.75186	-0.8059	0.19736	0.40612	-0.69338	-0.2684	0.984384	0.37044	0.05622	-0.2724	-0.81432
1	-0.80412	0.03526	-0.01088	-0.3925	-0.90552	-0.12812	-0.02252	-0.2234	-0.46894	-0.06532	-0.58682	-0.37618	-0.7848	0.40164	-0.22974	-0.20056	-0.14474	-0.90782	-0.68332	-0.10144	-0.78626	0.20436	-0.14222	0.10476	0.1185	-0.49976	-0.85898	-0.58534	-0.19634	-0.77248	-0.82002	-0.22142	0.22496	-0.69796	-0.24402	0.75674	0.33	-0.3667	-0.7624	-0.77142
0	-0.69988	-0.45984	0.51536	0.09078	-0.85854	-0.3427	-0.24074	-0.52902	0.36064	0.2908	-0.02156	-0.31642	-0.74332	0.4247	0.34126	-0.32776	-0.067	-0.90846	0.10174	-0.33764	0.28816	0.57642	0.69724	-0.44746	0.16056	0.15824	0.39566	0.07282	-0.35634	-0.61228	-0.80556	0.1671	-0.27904	-0.46172	-0.05286	0.962998	0.61176	-0.17538	0.67742	-0.83532
1	-0.5337	0.04308	0.4543	-0.0913	-0.93006	0.15666	0.39578	-0.01094	-0.2476	0.2756	0.16328	-0.39826	-0.80274	0.1577	0.26968	0.0204	0.40506	-0.9244	0.01718	0.1231	0.07074	0.20406	0.28636	-0.16324	0.43614	-0.2177	0.40904	0.3398	-0.03452	-0.58068	-0.77628	0.09692	0.0078	-0.50562	-0.06826	0.983922	0.2319	0.4909	0.37488	-0.74514
1	-0.6699	0.00298	0.47938	0.00814	-0.8903	-0.18454	0.53362	-0.4091	0.01802	0.50382	0.19514	-0.43842	-0.798	0.25916	0.16986	-0.04916	0.54624	-0.86762	0.27774	-0.21666	0.1068	0.30154	0.39772	-0.24656	0.24478	0.15778	0.41356	0.3936	-0.11278	-0.67224	-0.8112	0.19608	-0.31856	-0.59072	0.06938	0.76346	0.43932	0.62088	0.41316	-0.76682
1	-0.5912	0.29866	-0.10886	-0.20084	-0.87646	0.531	-0.0764	0.11442	-0.30808	-0.13598	-0.60292	-0.73204	-0.90548	0.38234	-0.48988	0.51792	0.10472	-0.89108	-0.69704	0.523	-0.42408	0.1156	-0.07068	0.44078	0.64514	-0.29068	-0.25294	0.29288	0.50828	-0.57308	-0.87304	-0.04518	0.53996	-0.68814	-0.09896	0.3469	0.41908	0.54284	-0.15656	-0.87534
0	-0.4545	-0.38726	-0.71538	-0.60306	-0.8872	-0.10224	0.0055	-0.1688	-0.85206	-0.10282	-0.47928	-0.43944	-0.86908	-0.07518	-0.13852	-0.47492	-0.02102	-0.8575	-0.6104	-0.06746	-0.64526	-0.17866	-0.26928	-0.0444	0.4482	-0.62124	-0.8584	-0.86884	-0.4894	-0.63754	-0.80584	0.03302	0.19144	-0.12204	-0.59828	0.53606	-0.26456	-0.49974	-0.41984	-0.83774
1	-0.79442	0.34264	0.09524	-0.4363	-0.85944	0.16748	0.0673	0.11828	-0.33994	-0.1574	-0.62964	-0.75368	-0.87922	0.58148	0.0272	0.1097	-0.07536	-0.89556	-0.74378	0.21794	-0.855	0.0722	-0.22716	0.30042	0.34476	-0.55206	-0.6343	-0.24958	0.14042	-0.72728	-0.86636	-0.0406	0.4568	-0.50894	-0.21246	0.32324	0.30758	-0.2118	-0.65978	-0.84788
1	-0.84594	0.20484	0.6369	-0.15334	-0.8195	0.01388	-0.11852	-0.2266	0.01328	0.4577	-0.03084	-0.31954	-0.86602	-0.09986	0.39448	-0.25832	0.36918	-0.847	0.20968	0.00502	-0.51662	0.1928	0.2767	-0.32486	-0.08566	-0.07602	-0.03976	-0.2142	-0.30118	-0.8447	-0.8342	0.42798	-0.01128	-0.73346	0.02692	0.856938	0.44952	0.02692	-0.35294	-0.87082
1	-0.69336	0.38294	0.06788	-0.20578	-0.84772	0.39338	0.05358	-0.04186	-0.16692	0.17172	-0.56526	-0.59432	-0.88494	0.16624	-0.01316	0.40992	0.11384	-0.87804	-0.5343	0.46814	-0.55074	0.00906	0.18906	0.363	0.77684	-0.24216	-0.19002	0.2554	0.43148	-0.74096	-0.87658	0.20018	0.37116	-0.71688	-0.26934	0.27036	-0.05256	0.15622	-0.1039	-0.90946
0	-0.52598	0.0944	0.38852	-0.39394	-0.86698	-0.05652	-0.30792	-0.1858	-0.23472	0.23304	-0.09646	-0.29622	-0.6804	0.45402	0.24042	-0.19988	0.00826	-0.85002	0.56952	-0.07216	-0.2451	0.3147	0.0182	-0.2172	0.11798	-0.26748	0.04962	-0.30226	-0.24106	-0.3256	-0.7746	0.62908	-0.05612	-0.27576	-0.24198	0.96652	0.50298	0.1365	-0.028	-0.7444
1	-0.6129	0.03164	0.30952	-0.32406	-0.84542	-0.00862	0.27682	-0.1435	-0.1828	0.12334	-0.31246	-0.69738	-0.87014	0.21298	0.1223	-0.07716	0.26428	-0.8781	-0.05384	-0.00656	-0.51036	0.27986	-0.035	-0.13178	0.38376	-0.244	-0.1029	-0.08842	-0.0972	-0.58926	-0.92216	0.1274	0.02832	-0.66274	-0.37158	0.41302	0.14382	-0.07722	-0.27164	-0.87964
1	-0.42656	0.24488	0.14602	-0.38232	-0.63328	0.08714	0.48174	-0.26088	-0.29534	0.19062	-0.22056	-0.30762	-0.58492	0.39326	0.19824	0.17312	0.3992	-0.6406	-0.06684	0.07428	-0.25036	0.07614	0.2496	0.19866	0.34214	-0.3661	-0.2128	-0.0897	0.1467	-0.53078	-0.60874	0.08972	0.10076	-0.41232	-0.18078	0.64564	0.20226	0.21574	-0.10962	-0.54058
1	-0.6112	0.2369	0.3624	-0.119	-0.8893	0.09182	0.72308	-0.25908	-0.13442	0.3957	-0.0197	-0.5276	-0.79764	0.48406	-0.00946	0.20138	0.66538	-0.91858	0.18548	0.0497	-0.11974	0.00002	0.04242	0.02514	0.4761	-0.18492	0.15078	0.30842	0.14326	-0.7381	-0.8326	0.1847	-0.07276	-0.5712	-0.00832	0.949716	0.17606	0.65192	0.07732	-0.81776
0	-0.37762	-0.05612	-0.17744	0.22814	-0.77884	0.006	0.1399	-0.3408	-0.08592	0.20502	-0.43144	-0.36306	-0.82716	0.05582	-0.38824	0.0228	0.09174	-0.89182	-0.00314	0.01814	-0.31924	0.29668	0.37502	0.12334	0.12774	-0.098	-0.52808	-0.23994	0.0362	-0.61752	-0.8442	0.01142	0.0805	-0.41722	-0.19158	0.948938	0.45874	-0.23226	-0.06924	-0.83626
0	-0.74368	0.22618	0.41922	0.07654	-0.82532	0.11594	0.3551	-0.31636	0.04096	0.37782	-0.14846	-0.8131	-0.80772	0.047	-0.254	0.18118	0.29336	-0.94014	0.6793	0.0796	0.08846	0.2505	0.24908	-0.03336	0.47926	0.12738	0.45806	0.69356	0.13762	-0.38372	-0.8792	0.49652	-0.06164	-0.61378	-0.0103	0.955728	0.52386	0.46902	0.41884	-0.87406
1	-0.69072	-0.08844	-0.16806	-0.33172	-0.8445	-0.03024	0.33856	-0.39558	-0.53582	-0.14656	-0.26406	-0.41022	-0.79334	0.04734	-0.36304	-0.03088	0.46924	-0.8467	-0.08514	-0.04372	-0.43146	-0.21256	-0.21364	0.0675	0.24584	-0.47138	-0.49066	-0.35928	-0.06702	-0.646	-0.82552	-0.14738	0.18454	-0.68902	-0.25996	0.900242	-0.11678	0.11902	-0.44532	-0.7592
1	-0.77722	-0.39366	0.01208	-0.02978	-0.82124	-0.13774	0.16798	-0.4381	-0.19864	-0.16086	-0.2981	-0.70086	-0.85932	0.37464	-0.29958	-0.20626	0.14472	-0.8496	0.32954	-0.10562	-0.45102	-0.15304	0.006	-0.20622	0.3977	-0.20554	-0.29114	-0.1886	-0.19166	-0.78912	-0.8854	0.33194	0.03234	-0.62632	-0.3532	0.75322	0.21648	-0.48276	-0.10418	-0.86246
0	-0.48978	0.20006	-0.04194	-0.41666	-0.81186	0.10878	0.3959	-0.11632	-0.35134	0.19376	-0.54358	-0.7531	-0.8134	0.196	0.07844	0.3638	0.27736	-0.88446	-0.4992	0.12796	-0.46298	0.32246	0.12444	0.32366	0.66982	-0.52056	-0.18276	0.23404	0.39176	-0.52182	-0.90138	0.16616	0.05578	-0.41748	-0.23434	0.64412	-0.00606	0.02316	0.0488	-0.81858
1	-0.85286	-0.08748	0.36684	-0.36874	-0.81744	-0.12932	0.11748	-0.36366	-0.02136	0.33434	-0.22752	-0.66948	-0.84226	0.2577	0.18726	-0.21808	0.12146	-0.86432	0.455	-0.1255	-0.54758	0.13112	0.21002	-0.24544	-0.10534	-0.18036	-0.13348	-0.23786	-0.24284	-0.69792	-0.88302	0.6796	-0.1154	-0.78582	-0.36958	0.45016	0.46882	-0.1495	-0.36128	-0.8206
0	-0.61632	0.16396	0.02484	-0.08586	-0.8809	0.317	-0.04422	-0.44546	-0.12	0.00474	-0.44628	-0.63486	-0.9249	0.22154	-0.37666	0.35106	0.24514	-0.9552	0.11328	0.2937	-0.28914	0.07386	-0.00648	0.25864	0.3192	-0.08564	-0.1865	0.23864	0.33866	-0.72416	-0.92816	0.2627	0.25598	-0.60822	-0.19206	0.7727	0.33348	0.30646	0.04808	-0.92096
0	-0.22042	-0.0535	-0.1222	-0.16604	-0.85176	-0.07482	0.53464	-0.24498	-0.22662	-0.37528	-0.13964	-0.81358	-0.84374	-0.04934	-0.1228	-0.033	0.6342	-0.91512	-0.32196	-0.1023	-0.31018	0.0745	-0.31062	0.01768	0.34412	-0.12148	-0.25608	-0.34466	-0.08982	-0.40898	-0.90948	0.13036	0.11896	-0.3401	-0.06312	0.3958	-0.07444	0.43546	-0.18078	-0.92564
1	1	0.39692	0.70726	0.980792	0.903306	0.38018	0.28946	0.03782	0.874482	0.4753	0.908168	0.969026	0.925888	0.4231	0.42296	0.43358	0.4952	0.806248	0.64434	0.36368	0.63888	0.51084	0.50578	0.49664	0.55622	0.941988	0.66554	-0.00006	0.4102	1	0.939204	0.33616	0.44534	0.75932	0.894184	0.886854	0.57648	0.43478	0.55638	0.98869
0	-0.30692	-0.11098	-0.20692	0.09044	-0.84786	0.2301	0.03286	-0.28476	0.2051	-0.1994	-0.3725	-0.59616	-0.85176	-0.04044	-0.65558	0.23858	0.27034	-0.8754	0.1206	0.22082	-0.37512	-0.1418	-0.1757	0.31566	0.37372	0.12874	-0.16636	-0.11514	0.2301	-0.3938	-0.86352	0.66038	0.4696	-0.476	-0.00782	0.58956	0.05994	0.1369	-0.04414	-0.74794
0	-0.46488	-0.39308	-0.71536	-0.58994	-0.87832	-0.0371	-0.34844	-0.06514	-0.68248	-0.87866	-0.61284	-0.56884	-0.82014	-0.25142	-0.57482	-0.15598	-0.29144	-0.91952	-0.52214	-0.03354	-0.6972	0.39868	-0.81982	0.02064	0.32366	-0.7162	-0.49496	-0.45018	-0.14872	-0.58272	-0.8418	-0.1181	0.4245	-0.4105	-0.64856	0.37242	-0.0091	-0.30382	-0.48196	-0.82374
1	-0.3357	-0.18746	0.10942	-0.47032	-0.89984	-0.20628	0.73832	-0.61586	-0.20988	0.18738	0.02138	-0.68592	-0.82662	0.45194	0.06918	-0.18176	0.5528	-0.83438	0.47776	-0.23526	-0.0697	0.18756	0.15742	-0.2325	0.13052	-0.2942	-0.03786	-0.26262	-0.23868	-0.38474	-0.86944	0.32708	-0.20504	-0.41278	-0.0571	0.71688	0.32568	0.33532	0.03014	-0.80556
1	-0.64706	0.09234	0.299	-0.0794	-0.85274	0.06578	0.6411	-0.17438	-0.37418	0.32658	-0.08086	-0.60406	-0.74522	-0.0079	0.13528	-0.0155	0.45076	-0.84692	-0.06756	0.04484	-0.25168	0.10224	0.27132	-0.08524	0.17946	-0.30206	-0.05372	-0.0807	-0.06058	-0.63416	-0.81928	0.10598	0.00702	-0.59662	0.04236	0.30112	0.30748	0.26762	-0.01468	-0.77882
1	-0.79708	0.22718	0.5211	-0.33762	-0.84182	0.00284	0.31564	-0.3025	-0.24184	0.4128	-0.02404	-0.7733	-0.8591	0.20632	0.41632	-0.11668	0.25238	-0.92648	0.54364	-0.01358	-0.40432	0.1208	0.2478	-0.24356	0.03878	-0.21698	0.2362	0.08148	-0.1558	-0.8399	-0.87774	0.7066	-0.09836	-0.56102	-0.23242	0.993116	0.47384	0.11008	0.0152	-0.8191
0	-0.80236	0.56632	0.35478	-0.38442	-0.88374	0.0488	0.00296	0.35034	-0.20712	0.21134	-0.59376	-0.65612	-0.90136	0.35696	0.3582	0.12638	-0.18044	-0.8215	-0.58446	0.06482	-0.7757	0.02394	0.05772	0.33016	0.804194	0.0425	-0.54892	-0.2204	0.17612	-0.9758	-0.83912	0.24524	0.15218	-0.74284	-0.3238	0.279	-0.34236	-0.27108	-0.58456	-0.83046
1	-0.6568	0.16966	0.27066	-0.08574	-0.89892	0.3776	-0.0001	0.056	-0.03142	0.21082	-0.39556	-0.81546	-0.90932	0.33276	-0.10392	0.28258	0.15976	-0.94468	0.09218	0.35436	-0.05402	0.53384	0.24842	0.11014	0.34996	-0.06478	0.163	0.51314	0.263	-0.84776	-0.92972	0.21918	0.20532	-0.48482	-0.15624	0.366	0.35278	0.32098	0.30784	-0.88658
1	-0.76244	-0.55134	-0.28574	-0.00866	-0.80266	-0.03052	-0.04322	-0.12276	-0.3798	0.12042	-0.38056	-0.3432	-0.80536	0.16122	-0.136	-0.27004	0.00516	-0.8798	-0.34944	-0.01384	-0.40474	0.04374	-0.04716	-0.20354	0.27968	0.04476	-0.3414	-0.4455	-0.29264	-0.709	-0.78136	-0.06368	0.06272	-0.58792	0.20038	0.881654	0.3681	-0.21036	-0.2393	-0.76514
0	-0.76052	-0.17702	0.0098	-0.20408	-0.79522	-0.1116	0.30474	-0.40162	-0.3206	-0.05854	-0.37624	-0.68036	-0.84556	0.23752	-0.18398	-0.20226	0.2084	-0.89266	0.1186	-0.08682	-0.58096	0.1177	0.05138	-0.12094	0.0989	-0.28794	-0.43922	-0.38886	-0.20688	-0.66208	-0.85082	0.32128	0.08512	-0.6741	-0.4935	0.859138	0.09388	-0.34946	-0.35544	-0.85844
0	-0.71432	0.3558	-0.0727	-0.16882	-0.87944	0.51958	0.61408	-0.1645	-0.39074	0.18312	-0.31054	-0.40468	-0.80054	0.2817	-0.19286	0.54688	0.815214	-0.94274	-0.02852	0.47844	-0.31562	0.07518	0.04926	0.4818	0.6528	-0.16622	-0.27292	0.19842	0.50182	-0.59676	-0.81832	0.27278	0.40602	-0.588	-0.5303	0.2564	0.03798	0.7296	-0.24476	-0.83096
0	-0.6322	-0.38208	0.17986	-0.10982	-0.90994	-0.2016	0.08204	-0.33984	-0.19868	0.43104	0.00968	-0.70794	-0.8833	0.09244	-0.08664	-0.34298	0.12252	-0.96074	-0.3878	-0.22292	0.12038	0.7072	0.32256	-0.44056	0.07204	-0.00442	0.1763	-0.1795	-0.39618	-0.77284	-0.87054	-0.37958	-0.30034	-0.64386	-0.10878	0.07706	0.71314	0.2183	0.44596	-0.81868
1	-0.2922	0.21912	0.15098	-0.3066	-0.85162	0.08674	0.45862	0.5883	-0.28268	0.062	-0.22126	-0.90022	-0.85664	-0.74154	0.0137	0.28532	0.57254	-0.97298	-0.5708	0.05936	-0.00196	0.30328	0.23598	0.24016	0.23124	-0.20482	-0.23734	0.01622	0.24178	-0.4854	-0.8885	-0.32628	0.0941	-0.39964	-0.28834	0.54042	0.45404	0.50004	0.1622	-0.87448
0	-0.60488	0.07728	0.35262	-0.3127	-0.7585	-0.03998	0.26284	-0.20194	-0.2207	0.28836	-0.33586	-0.41212	-0.81356	0.287	0.2374	-0.1235	0.08082	-0.88364	-0.07224	-0.04152	-0.22512	-0.07474	0.34192	-0.08286	0.31822	-0.30922	-0.16886	-0.28464	-0.13082	-0.67924	-0.79258	0.27262	-0.04386	-0.61978	-0.0675	0.957436	0.2523	-0.22946	-0.03298	-0.83842
1	-0.66222	0.78	0.4552	-0.25152	-0.88398	0.6082	0.25556	0.30482	-0.16352	0.33858	-0.51186	-0.7866	-0.81384	0.07822	0.38422	0.67168	0.48148	-0.9102	-0.31192	0.57076	-0.56494	-0.0632	0.25474	0.48102	0.866652	-0.16938	0.03634	0.65916	0.64754	-0.91084	-0.92784	0.42918	0.35814	-0.69514	-0.26722	0.0119	-0.15086	0.72054	-0.00986	-0.80584
1	-0.71402	0.27122	0.19468	-0.31654	-0.9095	0.18134	0.21536	-0.15092	-0.22908	0.24838	-0.3136	-0.51972	-0.9127	0.1296	0.09212	0.24234	0.507	-0.8799	0.14988	0.16924	-0.30942	0.24702	0.2734	0.1683	0.255	-0.2841	-0.20766	0.07652	0.20656	-0.77148	-0.90268	0.2746	0.0993	-0.61518	-0.12728	0.49428	0.48558	0.3703	0.0271	-0.92516
0	-0.58144	0.38258	0.04194	-0.67316	-0.82704	0.30808	0.53468	-0.17658	-0.45646	-0.1487	-0.38458	-0.49158	-0.82318	-0.21916	-0.141	0.19448	0.40098	-0.9195	-0.56376	0.31558	-0.54502	-0.3509	-0.14188	0.26796	0.66312	-0.69962	-0.38414	-0.14866	0.18068	-0.61044	-0.82398	-0.0915	0.40228	-0.43898	-0.47636	0.41302	-0.26446	0.10624	-0.3687	-0.78604
0	-0.65488	0.56656	0.01766	-0.4631	-0.94216	0.47176	0.0462	-0.07632	-0.3398	-0.02688	-0.5372	-0.66488	-0.87676	-0.1542	-0.15212	0.47256	0.25572	-0.88594	-0.81622	0.47484	-0.74138	-0.23652	-0.32698	0.50226	0.77092	-0.2947	-0.36196	0.11626	0.47734	-0.50078	-0.88218	0.0796	0.45438	-0.5281	-0.65884	0.21912	-0.28554	0.30386	-0.45974	-0.92686
0	-0.78578	0.60026	0.30912	0.20102	-0.8962	0.6214	0.871644	-0.0629	0.18576	0.259	-0.36574	-0.56064	-0.84798	0.228	-0.14968	0.72676	0.65344	-0.93062	0.02468	0.61828	-0.7212	0.32032	0.18774	0.53468	0.55268	0.27564	0.10076	0.76188	0.71906	-0.87288	-0.76632	0.55816	0.44542	-0.64636	-0.21752	-0.10826	0.36218	0.58382	0.01512	-0.7566
0	-0.61054	0.35748	0.14244	-0.21358	-0.79718	0.2931	0.2126	0.00326	-0.27148	0.18864	-0.4419	-0.60374	-0.87438	0.38092	0.06802	0.33438	0.28942	-0.93424	-0.34182	0.3187	-0.4463	0.40216	0.1465	0.35042	0.5501	-0.28316	-0.2695	0.07542	0.34988	-0.73618	-0.86332	0.08754	0.27812	-0.60274	-0.2555	0.45268	0.34994	0.06292	-0.12292	-0.86576
1	-0.4888	0.15862	0.14822	0.04306	-0.88496	0.12006	0.07296	-0.01422	-0.17928	0.22364	-0.4336	-0.63864	-0.81522	-1	-0.05682	0.40002	0.28286	-0.69526	-0.44862	0.09354	0.06106	0.21334	0.31432	0.228	0.17538	-0.17934	0.06366	0.44094	0.36366	-0.57424	-0.90954	-0.2723	0.03092	-0.00374	-0.2006	0.07744	0.32722	0.61956	0.35734	-0.85376
0	-0.56854	-0.17436	-0.2083	-0.16814	-0.85384	0.127	0.68322	-0.4308	-0.337	0.11308	-0.44784	-0.64566	-0.78336	-0.06946	-0.61738	-0.0262	0.27108	-0.86892	-0.19132	0.12854	-0.37886	-0.14602	0.01128	0.01958	0.41436	-0.1971	-0.46248	-0.25408	-0.0424	-0.76054	-0.80438	-0.38844	0.09016	-0.46196	-0.44426	0.50662	0.2385	-0.07922	0.07016	-0.81058
1	-0.76598	0.51202	0.35198	-0.23878	-0.83544	0.16368	0.23376	-0.18044	-0.44448	0.07642	-0.53654	-0.92554	-0.83592	0.32314	0.08044	0.09972	0.07844	-0.9078	-0.48026	0.19646	-0.69394	-0.1982	0.2672	0.15226	0.45398	-0.3976	-0.43368	-0.15294	0.10026	-0.76782	-0.88988	0.46534	0.33372	-0.77402	-0.28934	0.03154	0.01822	-0.05378	-0.47726	-0.78766
0	-0.7237	0.41624	-0.14084	-0.4844	-0.8468	0.54528	0.429	-0.02682	-0.39184	-0.13356	-0.5583	-0.78112	-0.86958	0.06278	-0.3564	0.51308	0.45148	-0.88464	-0.26424	0.5361	-0.02844	0.34316	0.5404	0.51256	0.43128	-0.3934	-0.44616	0.20702	0.52832	-0.61914	-0.88662	0.3458	0.4708	-0.51514	-0.28006	0.09202	0.34196	0.23286	0.33578	-0.86428
1	-0.6096	0.2518	-0.07832	-0.22424	-0.86718	0.49626	-0.09822	0.0549	-0.28372	-0.06164	-0.57972	-0.6695	-0.88432	0.34238	-0.4556	0.46422	0.0607	-0.8889	-0.59016	0.48472	-0.41004	0.02688	-0.01892	0.38048	0.66626	-0.28728	-0.22076	0.29612	0.4579	-0.58672	-0.85308	0.04234	0.46242	-0.65408	-0.18168	0.355	0.32452	0.4606	-0.09094	-0.8751
1	-0.61294	0.22756	0.05572	-0.51924	-0.86852	0.05698	0.4713	-0.2358	-0.46094	0.14002	-0.3801	-0.47462	-0.79862	0.3176	0.0934	0.1278	0.3686	-0.86614	-0.17702	0.04888	-0.3879	-0.02518	0.20086	0.18928	0.31248	-0.5225	-0.37524	-0.19282	0.10512	-0.7385	-0.82032	0.02118	0.09084	-0.58134	-0.28588	0.60076	0.1375	0.12714	-0.24006	-0.76202
1	-0.58702	0.3501	0.10282	-0.17196	-0.87276	0.42338	-0.06426	0	-0.3217	0.06196	-0.67608	-0.772	-0.90852	0.46482	0.0492	0.42348	0.06554	-0.82326	-0.8379	0.43262	-0.59426	0.10212	-0.08922	0.40874	0.5541	-0.35432	-0.34936	0.15746	0.42932	-0.7419	-0.93822	0.04472	0.42606	-0.60322	-0.39844	0.3641	0.26984	0.3052	-0.24328	-0.88166
0	-0.81426	0.46208	0.00814	-0.31152	-0.88468	0.375	0.21716	0.05996	-0.4444	0.02928	-0.58366	-0.73766	-0.84732	-0.10216	-0.06412	0.43132	0.38418	-0.91564	-0.72444	0.38312	-0.63248	0.27496	0.19862	0.49128	0.4961	-0.58616	-0.58188	0.04394	0.43174	-0.76336	-0.92184	0.09466	0.39758	-0.7821	-0.391	0.66486	0.27524	0.25484	-0.37084	-0.80468
0	-0.72506	0.37854	0.3037	0.05556	-0.84894	0.55496	0.14836	-0.34994	-0.01308	0.32886	-0.24074	-0.44048	-0.89004	0.00258	-0.21184	0.45202	0.50526	-0.89512	0.5233	0.5206	0.0499	0.38504	0.56464	0.2386	0.45438	-0.10742	0.25008	0.6713	0.41406	-0.58002	-0.8664	0.53732	0.30912	-0.37936	-0.17578	0.850856	0.474	0.62176	0.45102	-0.8604
1	-0.66796	0.61212	0.20222	-0.32824	-0.90548	0.62932	0.08608	0.0626	-0.22078	0.25798	-0.60152	-0.64382	-0.91684	0.27946	0.20958	0.62362	0.30734	-0.90122	-0.40346	0.63694	-0.55316	0.47862	0.32666	0.53164	0.53038	-0.19886	-0.15678	0.46056	0.64078	-0.7784	-0.9306	0.42148	0.44916	-0.53808	-0.21146	0.63424	0.52532	0.38794	0.01252	-0.91386
0	-0.23948	0.58348	0.19114	-0.11142	-0.85622	0.40748	0.23704	0.23946	-0.0571	0.097	-0.60578	-0.65708	-0.89976	0.1861	-0.0402	0.45484	0.25658	-0.93046	-0.56594	0.45632	-0.28496	0.37288	0.31214	0.48308	0.43012	-0.30018	-0.35328	0.19282	0.50026	-0.80468	-0.9136	-0.04022	0.4227	-0.41972	-0.2071	0.13194	0.51518	0.04236	0.0858	-0.89518
1	-0.73194	0.4188	0.45468	-0.25816	-0.88046	0.09094	0.13188	-0.169	-0.10658	0.53222	-0.16174	-0.41926	-0.8863	0.59244	0.35764	0.21518	0.49558	-0.88992	0.35298	0.06258	-0.05468	0.47328	0.5071	0.07938	0.28688	-0.17072	0.03618	0.21702	0.17348	-0.66526	-0.85988	0.65766	-0.07404	-0.65476	-0.05072	0.930832	0.56074	0.43406	0.1879	-0.82644
0	-0.4475	-0.06594	-0.51352	-0.84426	-0.73932	-0.194	0.06232	0.00198	-0.77622	-1	-0.52588	-0.72766	-0.80822	-0.4594	-0.28516	-0.29584	-0.10164	-0.7475	-0.52336	-0.14258	-0.73616	-0.34248	-0.75442	0.1695	0.56766	-0.97442	-0.6625	-0.72952	-0.2879	-0.54874	-0.84526	0.4426	0.63078	-0.22722	-0.75592	0.78078	-0.4561	-0.50454	-0.60074	-0.82358
1	-0.49854	-0.40676	0.05302	0.37124	-0.8091	-0.17156	-0.17978	-0.48098	0.32296	-0.1695	-0.28058	-0.4376	-0.86084	0.6136	-0.05874	-0.14096	0.03084	-0.8303	-0.26052	-0.15048	-0.3829	0.45444	-0.12084	-0.15602	0.08262	0.31348	-0.02338	-0.18242	-0.1478	-0.34732	-0.85772	0.1713	0.1934	-0.7158	0.28264	0.827386	0.52776	-0.23882	-0.02038	-0.83744
1	-0.70404	0.44058	0.2936	-0.37994	-0.93148	0.22496	0.2686	-0.15672	-0.19804	0.27474	-0.2998	-0.55606	-0.9348	0.12308	0.1391	0.34784	0.61034	-0.87992	0.25268	0.20694	-0.2898	0.28888	0.3394	0.24486	0.24992	-0.35182	-0.18012	0.18402	0.30936	-0.78434	-0.92766	0.34424	0.10682	-0.62078	-0.19474	0.4145	0.50976	0.48986	0.08194	-0.9581
0	-0.35702	0.22224	0.08926	-0.06548	-0.82668	0.52788	0.6407	-0.0507	-0.18848	0.14176	-0.1016	-0.39312	-0.78134	0.00424	-0.31668	0.43296	0.7465	-0.93496	-0.01264	0.47748	-0.0571	-0.27168	-0.00164	0.25426	0.68328	-0.31366	0.13864	0.39974	0.37882	-0.35116	-0.78844	0.03298	0.35884	-0.44676	-0.22532	0.931948	0.07488	0.77028	0.17892	-0.76824
0	-0.69006	0.25928	-0.00106	-0.47624	-0.88344	-0.0845	0.45832	-0.1847	-0.6733	-0.11516	-0.49878	-0.64376	-0.80592	0.21258	0.13136	-0.05332	0.08896	-0.92576	-0.1588	-0.05694	-0.48924	0.20364	0.30756	0.16076	0.41612	-0.76342	-0.64764	-0.42116	-0.0503	-0.72664	-0.85362	0.7121	0.18586	-0.52522	-0.49636	0.27658	0.1865	-0.24186	-0.40034	-0.77518
0	-0.63642	0.42986	0.5776	-0.51764	-0.89214	-0.09762	-0.18586	-0.3436	-0.53242	0.54146	-0.21536	-0.57194	-0.83938	0.24432	0.46006	-0.08404	-0.05072	-0.88022	-0.27726	-0.08646	0.08124	0.66766	0.52882	-0.16946	0.24764	-0.4248	0.08346	-0.0049	-0.1063	-0.68506	-0.91394	0.10192	-0.20236	-0.4961	-0.40952	0.6926	0.6787	-0.00206	0.29568	-0.8275
0	-0.54284	0.19518	-0.12194	-0.37326	-0.84914	0.30876	0.0757	-0.2277	-0.37556	-0.00934	-0.56016	-0.55602	-0.89278	-0.04068	-0.1014	0.34652	0.33116	-0.95474	0.26374	0.31642	-0.48118	0.20538	0.2067	0.34266	0.41864	-0.2142	-0.3411	0.12872	0.36706	-0.77284	-0.9285	0.48756	0.28246	-0.6962	-0.0535	0.4229	0.21474	0.0406	-0.17164	-0.9041
0	-0.5626	0.0158	-0.00382	-0.43236	-0.83726	-0.02548	0.29768	0.19046	-0.48464	0.01892	-0.23798	-0.36546	-0.80998	-0.20484	-0.19234	-0.08628	0.33936	-0.85668	-0.23616	-0.02584	-0.3751	-0.274	0.0457	0.06452	0.50956	-0.50926	-0.32626	-0.43334	-0.1124	-0.44948	-0.71234	0.0979	0.14772	-0.47766	-0.56324	0.78358	-0.16414	-0.04432	-0.19458	-0.79008
1	-0.57462	0.22806	0.42368	-0.34862	-0.89382	0.27428	-0.0187	-0.1878	-0.34274	0.29194	0.008	-0.32782	-0.87292	0.41952	0.33988	0.12406	0.54254	-0.89294	0.26372	0.2537	-0.03272	0.40892	0.4229	-0.04806	0.26804	-0.23638	0.22908	0.29522	0.07198	-0.57454	-0.88174	0.3834	0.11636	-0.49612	-0.24928	0.72702	0.5512	0.50336	0.30256	-0.88656
1	-0.62032	0.24208	0.34968	-0.24572	-0.89006	0.39152	0.63452	-0.14418	-0.12046	0.06134	-0.07784	-0.47096	-0.81034	0.18052	0.2855	0.18144	0.69612	-0.90824	0.12282	0.35196	-0.14248	0.3608	0.13666	0.03122	0.40128	-0.26324	-0.0102	0.21762	0.13034	-0.68854	-0.8059	0.57736	0.29002	-0.64688	-0.25414	0.2366	0.4267	0.50388	0.06016	-0.76916
0	-0.52322	-0.18604	-0.09678	-0.05996	-0.899	0.33808	0.25252	0.00152	-0.18226	0.09242	-0.2965	-0.89128	-0.89232	0.20186	-0.24708	0.07002	0.28122	-0.88904	-0.12022	0.32372	-0.288	-0.17356	0.1436	0.01398	0.69936	0.10276	-0.27468	-0.0813	0.02674	-0.68508	-0.87784	0.62318	0.27726	-0.76874	0.00704	0.33318	0.07578	0.35394	0.25844	-0.87318
0	-0.1335	-0.29384	0.20526	-0.08194	-0.82262	0.0147	0.6262	-0.20888	0.0159	-0.19104	-0.10612	-0.55296	-0.75094	-0.25158	0.1071	-0.21992	0.39724	-0.85402	-0.42272	0.00658	-0.3348	0.4977	-0.09874	-0.22006	0.15712	-0.07674	-0.01978	-0.34676	-0.26098	-0.4334	-0.81938	-0.11836	0.2443	-0.42486	-0.09946	0.52546	0.55746	0.01878	-0.24038	-0.7993
0	-0.81224	0.21758	0.07364	-0.65064	-0.81706	0.12536	0.27358	-0.14734	-0.30972	-0.03122	-0.56324	-0.4264	-0.79698	0.47828	-0.06036	0.03484	0.03188	-0.87666	-0.57696	0.19324	-0.84918	0.0033	0.01908	0.20052	0.27168	-0.36174	-0.68544	-0.2482	0.08148	-0.86742	-0.8257	-0.04656	0.34522	-0.76278	-0.28896	0.5709	0.20336	-0.3984	-0.74594	-0.80504
0	-0.59958	-0.34238	-0.03398	-0.22516	-0.87456	-0.16166	0.21614	-0.1949	-0.2652	0.25768	-0.33766	-0.66336	-0.84108	0.14108	-0.00346	-0.09306	0.27866	-0.88514	-0.37148	-0.17362	0.16122	0.37518	0.44874	-0.1243	0.21836	-0.4695	-0.2522	-0.20222	-0.12918	-0.5244	-0.82626	-0.21558	-0.15898	-0.31664	-0.34808	0.42668	0.48738	0.08488	0.34418	-0.8362
0	-0.45378	-0.2187	0.12778	0.35558	-0.85698	0.12726	-0.21138	-0.26538	0.00004	0.05734	-0.14862	-0.36956	-0.90342	-0.0147	-0.5521	-0.0679	0.14334	-0.84544	0.6038	0.11132	-0.0974	-0.06552	0.17996	-0.166	0.38	0.06408	-0.00006	-0.03238	-0.11038	-0.68306	-0.83394	0.66534	0.07496	-0.3764	0.07326	0.33416	0.33176	0.25138	0.32368	-0.88122
0	-0.68032	0.10664	0.4555	0.05638	-0.6922	0.09072	0.34128	-0.35028	0.08938	0.37018	-0.12426	-0.84562	-0.80482	0.03106	0.00476	0.1099	0.30748	-0.84038	0.60614	0.07068	-0.10718	0.52224	0.38094	-0.08896	0.26864	0.08654	0.43182	0.51804	0.06286	-0.50126	-0.87634	0.39318	-0.05772	-0.68484	-0.26582	0.960302	0.61684	0.45012	0.41816	-0.83138
0	-0.50592	0.35102	0.18262	-0.08848	-0.84638	0.3533	0.50966	0.33972	-0.28066	-0.1014	-0.44568	-0.85636	-0.88568	0.29498	0.21368	0.33886	0.43316	-0.8423	-0.27174	0.36374	-0.56606	-0.67114	-0.1595	0.29604	0.60966	-0.40202	-0.28358	0.15072	0.3393	-0.58186	-0.86564	0.09586	0.39666	-0.45746	-0.05354	0.01302	-0.16222	0.1417	-0.28804	-0.88258
1	-0.26634	-0.39144	-0.55128	-0.2312	-0.84918	0.01012	-0.39284	-0.07018	-0.30714	-0.55048	-0.3519	-0.29502	-0.77986	-0.01532	-0.38758	0.21752	0.05988	-0.88824	-0.7204	-0.00802	-0.12566	0.19956	-0.56316	0.13326	0.48118	-0.25232	-0.17104	0.14596	0.20268	-0.55978	-0.78628	-0.23978	0.40486	-0.5124	-0.24552	0.71516	-0.02794	0.24226	-0.00664	-0.8833
0	-0.71778	0.14352	0.09382	-0.56702	-0.87414	0.10196	0.5017	0.05946	-0.61362	-0.06756	-0.12568	-0.87524	-0.87886	0.48564	0.20082	0.02312	0.55142	-0.88248	-0.41796	0.0842	-0.35558	0.48284	-0.06142	0.00196	0.28738	-0.60008	-0.25076	-0.1793	-0.02158	-0.3706	-0.89546	0.59276	0.12536	-0.6284	-0.3527	0.15778	0.478	0.27176	-0.24922	-0.86102
0	-0.5586	0.4024	-0.07442	0.05328	-0.73008	0.56084	0.10036	0.07032	-0.16938	-0.1396	-0.52812	-0.64748	-0.89602	-0.04804	-0.048	0.5846	0.35738	-0.89852	-0.10594	0.56398	-0.51212	-0.24062	-0.14064	0.51876	0.6108	-0.11426	-0.25626	0.36646	0.59816	-0.61648	-0.87116	0.05288	0.5417	-0.55932	-0.04082	0.02728	-0.0546	0.3497	-0.2121	-0.90124
1	-0.59426	0.0835	0.68008	-0.03238	-0.84628	-0.4013	0.32042	-0.42356	-0.23288	0.62352	0.14988	-0.43206	-0.80406	0.5393	0.42268	-0.48844	0.1743	-0.93692	0.4566	-0.4096	0.29312	0.61918	0.671	-0.59328	-0.13046	-0.25656	0.33218	-0.12516	-0.5328	-0.6089	-0.82106	0.74736	-0.46908	-0.7294	-0.10228	0.51098	0.7071	-0.11494	0.48088	-0.78932
1	-0.76002	0.07034	0.29016	0.09144	-0.76858	0.0991	0.40866	-0.24498	0.08558	0.36146	-0.46872	-0.56628	-0.81744	0.15924	-0.19472	0.09846	0.00426	-0.89664	-0.14904	0.13386	-0.3677	0.2099	0.28776	0.07626	0.18056	0.10004	-0.16976	0.0544	0.1253	-0.60812	-0.85118	0.31022	0.08914	-0.74822	0.49738	0.25218	0.38796	-0.21986	0.06856	-0.78706
0	-0.72404	-0.07184	-0.04726	-0.11326	-0.71884	0.25724	0.28242	0.22638	-0.16428	0.05914	-0.2277	-0.62904	-0.84206	-0.30388	-0.50816	0.1603	0.4262	-0.89734	-0.09128	0.25966	-0.24164	0.26514	0.33936	0.07474	0.46914	-0.28192	-0.20404	0.1176	0.14362	-0.64214	-0.85974	0.12666	0.21246	-0.77002	-0.25024	0.65224	0.43348	0.09494	0.07178	-0.89654
0	-0.37728	-0.26744	0.0002	-0.41308	-0.84022	-0.05526	0.43254	-0.41336	-0.48316	-0.13712	-0.31236	-0.45916	-0.7992	0.31786	-0.02626	-0.2162	0.18698	-0.8861	0.0593	-0.03566	-0.47318	0.16912	-0.07718	-0.21042	0.28374	-0.63104	-0.1951	-0.30058	-0.23504	-0.64134	-0.81194	0.01896	0.0962	-0.3911	-0.51484	0.981794	0.19942	-0.23026	-0.26306	-0.80268
0	-0.76612	0.05936	0.23836	-0.10954	-0.89882	0.046	-0.0154	-0.12854	-0.24642	0.14424	-0.37908	-0.64494	-0.86258	0.47766	0.19042	0.06866	0.03816	-0.88822	0.48006	0.05342	-0.37302	0.42382	0.12152	0.00792	0.28926	-0.16428	-0.04544	0.06832	0.07104	-0.80146	-0.8827	0.861376	0.03886	-0.54818	0.09002	0.5993	0.50832	-0.09144	-0.0641	-0.8565
1	-0.72292	0.21104	0.3847	-0.26568	-0.88552	0.14404	-0.03554	-0.2629	-0.12964	0.52482	-0.00494	-0.12026	-0.81868	0.54656	0.26268	0.0972	0.55922	-0.90532	0.43788	0.11138	-0.11722	0.39824	0.42002	-0.05106	0.4454	-0.16084	0.11634	0.19798	0.05006	-0.66108	-0.83404	0.807318	-0.0336	-0.59874	-0.12536	1	0.3713	0.38728	0.12668	-0.73478
1	-0.70418	0.37416	0.2609	-0.4904	-0.89324	0.10292	0.04542	-0.31824	-0.4694	0.38954	-0.45544	-0.63576	-0.87192	0.37948	0.29026	0.23788	0.0371	-0.95604	-0.25858	0.09436	-0.61904	0.1898	0.03456	0.2055	0.43746	-0.52356	-0.23708	0.0655	0.22702	-0.7512	-0.82492	0.3856	0.0127	-0.70794	-0.4208	0.66254	0.16832	0.22498	-0.3521	-0.80304
1	-0.79642	0.2092	0.24812	-0.00192	-0.85204	0.10134	0.57778	-0.2152	-0.17278	0.34316	-0.27258	-0.62052	-0.79112	-0.00344	-0.17036	0.10596	0.37016	-0.90134	-0.24192	0.08684	-0.2728	0.21918	0.33902	0.05412	0.30048	-0.12728	-0.18234	-0.01782	0.06994	-0.70236	-0.84664	0.23122	0.04408	-0.70994	-0.07442	0.35626	0.44406	0.26932	0.0213	-0.7545
1	-0.57918	-0.31524	0.0358	-0.5914	-0.8212	-0.26674	-0.35966	-0.52348	-0.54082	-0.07772	-0.04314	0.02226	-0.77196	-0.02714	0.03854	-0.33694	0.19034	-0.86172	0.22996	-0.27966	-0.34518	-0.20368	-0.26738	-0.29846	0.22982	-0.54986	-0.3069	-0.48516	-0.37958	-0.58144	-0.77392	0.13708	-0.11286	-0.49412	-0.30234	0.989514	0.00174	-0.01014	-0.40872	-0.7551
0	-0.56792	-0.5102	-0.47982	-0.62068	-0.9116	-0.23796	0.35408	-0.24078	-0.51686	-0.49718	-0.21464	-0.91272	-0.86912	0.50092	-0.08342	-0.24126	0.24648	-0.91924	0.50202	-0.2533	-0.30758	0.10098	-0.47778	-0.19182	0.32616	-0.54756	-0.3534	-0.44676	-0.28498	-0.45442	-0.86526	0.44784	0.06212	-0.43514	-0.37026	0.883918	-0.02912	0.07022	-0.28904	-0.85954
1	0.29826	0.1879	0.65094	0.50554	0.44032	0.19188	0.13624	-0.17688	0.62722	0.56186	0.56738	0.29956	0.40184	0.53472	0.68066	0.17134	0.27234	0.38842	0.47582	0.20348	0.38172	0.47416	0.61736	0.08516	0.67668	0.64186	0.58312	0.16294	0.1541	0.31388	0.37564	0.61074	0.20688	0.3096	0.30202	0.881248	0.55088	0.16696	0.4572	0.35528
0	-0.65384	-0.07778	-0.0621	-0.72808	-0.89456	-0.04702	0.33638	-0.43916	-0.56284	-0.10032	-0.28118	-0.88672	-0.92338	0.36576	0.32972	-0.0349	0.34592	-0.96048	0.50834	-0.06482	-0.38788	0.35914	-0.1158	0.02216	0.26606	-0.63514	-0.3376	-0.31828	-0.07284	-0.63864	-0.89644	0.5517	0.08444	-0.6298	-0.0345	0.888486	0.25438	0.1533	-0.35396	-0.89136
0	-0.75738	0.4919	0.22592	-0.40734	-0.87684	0.06646	0.7856	0.06196	-0.59656	0.20996	-0.55192	-0.60798	-0.7937	0.0101	0.08262	0.11704	0.43452	-0.87118	-0.35472	0.08152	-0.70284	0.242	0.04672	0.29088	0.36412	-0.56242	-0.60636	-0.27638	0.11768	-0.8389	-0.82602	0.46574	0.22132	-0.7611	-0.21194	0.21854	0.48384	-0.0933	-0.56622	-0.79424
0	-0.66574	0.07556	-0.17066	-0.59534	-0.9059	0.17054	0.57752	-0.12398	-0.57388	-0.46348	-0.37624	-0.53502	-0.79672	0.12678	0.0179	0.18886	0.44376	-0.8749	-0.29974	0.15878	-0.61114	-0.19604	-0.55248	0.22664	0.38814	-0.5506	-0.47618	-0.11884	0.16888	-0.7744	-0.8273	0.14074	0.41328	-0.50336	-0.50608	0.61532	-0.22278	0.15004	-0.57642	-0.80516
0	-0.7369	0.01022	0.12962	-0.36072	-0.73826	0.09618	0.09182	0.19916	-0.29908	0.0406	-0.26888	-0.22944	-0.77416	-0.39844	-0.12146	0.08354	0.43246	-0.84114	-0.45244	0.08772	-0.33564	0.14838	-0.05026	0.0462	0.36952	-0.26426	-0.29284	-0.07392	0.05522	-0.81966	-0.81238	-0.07608	0.10804	-0.60694	-0.37514	0.993396	0.1664	0.1368	-0.19578	-0.80358
0	-0.79774	0.28934	0.51264	0.27742	-0.90494	0.37944	0.22702	0.04246	0.20724	0.29668	-0.22404	-0.68146	-0.86964	0.7975	-0.02486	0.2389	0.35352	-0.90188	0.23804	0.36544	-0.50964	0.60046	0.36896	0.0686	0.25596	0.26804	0.22878	0.3875	0.20134	-0.8402	-0.87836	0.68858	0.26024	-0.60168	0.00566	0.15612	0.73112	0.42526	0.00478	-0.92304
0	-0.69606	0.59052	0.44602	0.16118	-0.91148	0.59594	0.53778	-0.05118	0.4431	0.33134	-0.20284	-0.39718	-0.77206	0.1017	-0.19256	0.60998	0.66188	-0.96786	-0.135	0.57122	-0.47452	0.31776	0.32778	0.37878	0.4508	0.32168	0.26654	0.74072	0.5637	-0.7732	-0.80786	0.27188	0.36494	-0.60362	-0.25094	0.50446	0.40232	0.853646	0.14978	-0.77848
0	-0.81742	0.1916	0.42488	-0.20126	-0.7782	-0.1042	0.13214	-0.2972	-0.1658	0.42838	-0.32364	-0.76254	-0.87004	0.09428	-0.07734	-0.02118	0.20174	-0.95698	0.35776	-0.11176	-0.26504	0.28592	0.2797	-0.12354	0.14798	0.04056	0.01354	0.0866	-0.04216	-0.81794	-0.9504	0.5032	-0.19586	-0.69556	-0.11914	0.42772	0.48546	-0.0115	-0.0375	-0.93606
0	-0.49656	-0.20932	0.29556	-0.30058	-0.86432	-0.30638	0.15154	-0.55536	-0.49972	0.26226	-0.06452	-0.77816	-0.8459	0.44774	0.36584	-0.31078	0.1798	-0.91836	0.62556	-0.32026	-0.16532	0.23316	0.21118	-0.37754	0.3087	-0.48562	0.10498	-0.24308	-0.3556	-0.6527	-0.90796	0.52366	-0.31	-0.52958	-0.04806	0.32518	0.24736	0.0435	0.05468	-0.8785
1	-0.74722	-0.1484	0.12274	-0.01056	-0.89034	-0.06532	0.21388	-0.32798	-0.03134	0.07728	-0.26478	-0.7142	-0.8491	0.06704	-0.13588	-0.1165	0.244	-0.88752	0.29398	-0.05702	-0.65414	0.20022	-0.07244	-0.05262	-0.11334	-0.04694	-0.40388	-0.31502	-0.13326	-0.77648	-0.91298	0.60926	0.08688	-0.65422	0.03364	0.44554	0.47982	-0.14948	-0.50368	-0.86104
1	-0.75338	0.0316	0.36338	-0.14322	-0.83842	-0.2126	-0.12248	-0.2527	-0.14514	0.36278	-0.27664	-0.49738	-0.88702	0.44422	0.14606	-0.14566	0.13434	-0.90408	-0.09266	-0.20984	-0.40134	-0.18444	0.19004	-0.20354	0.44726	-0.1194	-0.11064	-0.06508	-0.15728	-0.74718	-0.88242	0.33322	-0.23274	-0.74826	-0.09018	0.24938	0.05466	-0.11584	-0.07666	-0.87494
0	-0.7925	0.28846	0.39062	-0.28404	-0.8119	-0.08258	0.1273	-0.27894	-0.36974	0.34872	-0.4232	-0.46546	-0.81624	0.21666	0.07384	0.00614	-0.03346	-0.91226	-0.1953	-0.05166	-0.49062	0.16516	0.42724	0.03212	0.24496	-0.22642	-0.2838	-0.18444	-0.0012	-0.80292	-0.82774	0.37382	0.0026	-0.62246	-0.16884	0.914484	0.45744	-0.06598	-0.14036	-0.79994
0	-0.68346	0.1532	0.4303	-0.25088	-0.88528	0.05434	-0.03106	-0.055	-0.17974	0.14848	-0.09328	-0.6128	-0.8078	0.48874	0.50698	-0.02304	0.08192	-0.84658	-0.3766	0.04676	-0.2363	0.38162	0.1946	-0.11376	0.24496	-0.26246	0.12152	-0.01118	-0.05828	-0.6566	-0.81008	0.4096	0.03644	-0.5435	-0.12786	0.45738	0.4901	0.19444	-0.07678	-0.73882
1	-0.5646	0.35702	0.45092	-0.06458	-0.94562	0.10034	0.47858	-0.40516	-0.21462	0.38226	-0.24896	-0.61448	-0.79792	0.27162	0.35258	0.13258	0.16038	-0.97536	0.4103	0.07888	-0.26414	0.27778	0.396	-0.02274	0.48978	-0.12164	0.2377	0.3291	0.1014	-0.75094	-0.78124	0.5885	-0.05462	-0.67512	0.06988	0.63012	0.4356	0.27728	0.34406	-0.74626
1	-0.16898	-0.04858	-0.19242	-0.08704	-0.82248	0.22472	-0.14614	-0.11252	-0.18238	-0.4003	-0.41016	-0.51698	-0.90916	0.07788	-0.16322	0.29926	0.2677	-0.92	-0.66164	0.2112	-0.43746	-0.03164	-0.40896	0.3333	0.54368	-0.01916	-0.3295	-0.0377	0.28114	-0.55102	-0.90336	-0.06682	0.57066	-0.3365	-0.30154	0.5659	-0.22246	0.30832	-0.29772	-0.90704
0	-0.51446	0.0434	-0.11638	-0.2435	-0.85142	0.00164	0.12226	-0.17774	-0.448	-0.06902	-0.40764	-0.72632	-0.92138	0.18988	0.05598	0.07274	0.28206	-0.93546	-0.53196	-0.01406	-0.4582	-0.14008	-0.28126	0.14658	0.3696	-0.31188	-0.41506	-0.26126	0.03986	-0.59924	-0.93624	0.03368	0.1211	-0.395	-0.40652	0.60106	0.0537	0.20836	-0.33246	-0.80686
0	-0.55892	0.36836	0.06138	-0.10196	-0.93958	0.48428	0.16468	-0.0039	-0.32336	0.23776	-0.43418	-0.49786	-0.8562	0.45172	-0.0116	0.45554	0.45284	-0.90226	-0.344	0.47532	0.10124	0.37796	0.55408	0.38766	0.21214	-0.1947	-0.30584	0.2764	0.45916	-0.76656	-0.86798	0.10286	0.32106	-0.4434	-0.46646	0.4809	0.53692	0.24684	0.49694	-0.8632
0	-0.54042	-0.82636	-0.15504	-0.05826	-0.79406	-0.39928	0.3875	-0.55152	-0.1871	-0.0407	-0.1318	-0.77928	-0.82436	0.00006	-0.5168	-0.5067	0.17394	-0.854	-0.08574	-0.39344	-0.08696	0.13056	0.11924	-0.51452	0.13804	-0.05826	-0.10228	-0.42908	-0.5296	-0.78382	-0.88194	-0.1376	-0.21178	-0.46062	-0.19158	0.846034	0.09912	-0.45992	0.15506	-0.88174
1	-0.7117	0.23016	0.10734	-0.18714	-0.90878	0.49938	0.17336	0.14716	-0.10264	0.11958	-0.41706	-0.58636	-0.86374	-0.08102	-0.28534	0.40532	0.2986	-0.92284	-0.34542	0.4776	-0.3277	0.08272	0.1486	0.29288	0.48468	-0.23558	-0.05948	0.32374	0.39368	-0.68064	-0.87762	-0.1929	0.37084	-0.64208	-0.05512	0.3025	0.34768	0.39738	-0.02478	-0.71624
0	-0.68914	-0.06416	0.19658	-0.18876	-0.88284	0.28292	0.02352	0.07398	-0.44858	0.0552	-0.4614	-0.76388	-0.90358	-0.10782	0.1325	-0.14232	-0.23382	-0.88104	0.1592	0.29334	-0.60084	0.16652	0.0714	-0.16016	0.57358	-0.18274	-0.17648	-0.19222	-0.15464	-0.81378	-0.80766	0.61742	0.28532	-0.77462	-0.1116	0.03828	0.35252	-0.13082	-0.09696	-0.9129
0	-0.67378	-0.4958	-0.43492	-0.28674	-0.80828	0.11548	0.61998	0.22232	-0.37854	-0.23226	-0.42384	-0.60532	-0.80976	0.3737	-0.04614	-0.09804	0.0418	-0.85512	-0.08634	0.13502	-0.49116	-0.18006	0.00012	-0.07278	0.31256	-0.49414	-0.34722	-0.20096	-0.08796	-0.64274	-0.75638	0.25144	0.22152	-0.56638	-0.30632	0.64742	0.19544	-0.33394	-0.25328	-0.76404
0	-0.47238	-0.21886	-0.30624	-0.5086	-0.74638	-0.1849	-0.27066	-0.07262	-0.58562	-0.086	-0.44302	-0.25556	-0.8237	-0.12508	-0.08656	-0.37108	-0.01824	-0.82064	-0.5669	-0.1387	-0.65102	0.24002	-0.18626	-0.01206	0.34936	-0.49628	-0.56024	-0.73728	-0.36744	-0.38324	-0.81598	-0.0675	0.12884	-0.37658	-0.40192	0.74816	0.0979	-0.55648	-0.4399	-0.81136
0	-0.5023	-0.38242	0.44546	0.0058	-0.7543	-0.4919	0.4124	-0.22018	0.00552	0.41342	0.29486	-0.81652	-0.76698	-0.0285	-0.00002	-0.43992	0.37644	-0.88942	0.55066	-0.50862	0.30442	0.25206	0.33892	-0.60158	0.34286	0.04216	0.49108	0.21528	-0.49846	-0.64116	-0.86892	0.2851	-0.533	-0.55608	-0.13172	0.877418	0.4329	0.23708	0.56024	-0.81104
0	-0.69018	0.12052	0.0995	-0.15218	-0.84056	-0.06652	-0.5936	-0.58868	-0.5041	0.06088	-0.7614	-0.74052	-0.87086	0.36294	-0.1773	-0.06706	-0.54208	-0.88988	-0.47518	-0.02922	-0.69486	0.04134	-0.11174	0.08492	0.46032	-0.45466	-0.36236	-0.25916	0.00032	-0.65318	-0.94436	0.01772	0.08142	-0.60006	-0.62986	0.35642	0.0123	-0.48994	-0.50948	-0.95044
1	-0.76848	0.76304	0.3065	-0.33244	-0.9006	0.71742	0.32188	0.1941	-0.26164	0.21638	-0.58842	-0.82308	-0.87614	0.26274	0.1194	0.81674	0.43424	-0.94132	-0.73792	0.6907	-0.54224	0.11592	0.3212	0.6037	0.75616	-0.22264	0.18056	0.842116	0.800372	-0.71688	-0.86664	0.04802	0.48268	-0.49854	-0.325	0.1358	0.1275	0.84411	0.12742	-0.81152
0	-0.4996	0.09566	-0.21216	-0.38916	-0.85568	-0.09802	0.6564	-0.39264	-0.55272	0.10678	-0.39326	-0.59574	-0.78806	0.15874	0.03446	0.15544	0.44238	-0.80968	-0.19422	-0.10986	-0.50064	-0.06972	-0.40314	0.24828	0.13828	-0.46514	-0.44214	-0.20826	0.13444	-0.57946	-0.85316	0.15344	-0.06468	-0.72358	-0.56968	0.948752	-0.1606	0.12558	-0.34998	-0.75506
1	-0.62928	0.10834	0.35878	-0.05028	-0.8609	0.09018	0.63612	-0.1785	-0.35832	0.34058	-0.0448	-0.60116	-0.73854	0.0008	0.21586	-0.01518	0.44176	-0.85126	-0.0326	0.06704	-0.22098	0.10314	0.29626	-0.10958	0.16654	-0.28362	0.01808	-0.04086	-0.06314	-0.62192	-0.81214	0.12604	0.01096	-0.57922	0.09348	0.22096	0.30896	0.30962	0.048	-0.78506
0	-0.80218	0.45578	0.26092	0.19204	-0.88284	0.47836	0.21668	0.05532	0.12022	0.24946	-0.48738	-0.75114	-0.82752	-0.1807	-0.37608	0.53952	0.33644	-0.8567	-0.74732	0.4821	-0.68106	-0.18058	0.13858	0.3762	0.74362	0.19452	0.01258	0.59174	0.53468	-0.89726	-0.90974	-0.0208	0.33232	-0.71282	0.09468	0.29732	0.12474	0.43154	-0.0831	-0.88438
0	-0.75522	0.68494	0.34206	-0.14516	-0.92746	0.47466	0.67612	0.09504	-0.0935	0.557	-0.31418	-0.46732	-0.72038	0.02698	-0.11262	0.71224	0.65698	-0.92694	-0.03136	0.43278	-0.05336	0.22948	0.54618	0.48266	0.53724	-0.11006	0.19798	0.79196	0.67406	-0.50552	-0.81346	0.50912	0.16996	-0.54124	0.16132	-0.03336	0.30196	0.859678	0.5045	-0.72656
0	-0.68008	0.03544	0.4765	-0.03384	-0.81338	0.11616	0.24036	-0.1425	-0.09778	0.05568	-0.23498	-0.7548	-0.8297	0.52682	0.61316	-0.16448	0.13788	-0.7581	-0.55034	0.14366	-0.53814	0.37798	-0.03368	-0.22984	0.60514	-0.05262	0.03976	-0.06954	-0.17732	-0.7733	-0.86672	0.4333	0.17296	-0.74774	-0.2119	-0.04398	0.1135	-0.23004	-0.26242	-0.86992
0	-0.44564	0.18754	0.06028	-0.3814	-0.88868	0.08188	0.09678	0.1547	-0.4731	-0.0159	-0.6028	-0.34694	-0.80724	0.39216	0.15082	-0.0007	-0.04118	-0.91922	-0.59116	0.12998	-0.82006	0.02096	-0.05058	0.16586	0.14676	-0.49856	-0.52438	-0.30268	0.02804	-0.57078	-0.82004	0.263	0.28726	-0.38692	-0.37922	0.30138	0.43588	-0.33152	-0.44644	-0.76604
0	-0.45682	0.05592	0.49326	0.11154	-0.84526	0.06382	0.13928	-0.25358	-0.12772	0.45786	-0.23576	-0.63352	-0.8339	0.4882	0.44444	-0.11856	0.04012	-0.9097	-0.31476	0.08116	-0.25644	0.32314	0.43972	-0.21268	0.5272	0.03172	0.09374	0.05128	-0.13284	-0.54806	-0.79928	0.32806	-0.00812	-0.43768	0.07804	0.04032	0.14108	-0.15162	0.13244	-0.8699
0	-0.7246	0.06656	0.01792	-0.25822	-0.84616	0.02124	0.48608	-0.37896	-0.381	-0.04798	-0.51632	-0.48466	-0.80754	0.22566	-0.1342	-0.0402	0.13172	-0.89368	-0.58356	0.06908	-0.78456	0.30458	-0.13408	0.1079	0.27426	-0.38966	-0.45098	-0.31	-0.01228	-0.62912	-0.8522	0.2805	0.22098	-0.73362	-0.40636	0.51402	0.2454	-0.39508	-0.46936	-0.81324
1	-0.87062	0.66728	0.54382	-0.23968	-0.89426	0.06424	-0.17256	-0.06284	-0.48282	0.69362	-0.60572	-0.84748	-0.92864	0.4014	0.44966	0.19854	-0.23534	-0.94312	-0.79406	0.06636	-0.81252	0.26394	0.45148	0.1464	0.54218	-0.31298	-0.12272	0.17152	0.22064	-0.86966	-0.85322	0.3541	-0.08452	-0.77006	-0.36502	0.21208	0.39588	0.0002	-0.29462	-0.7884
0	-0.64936	0.04498	-0.01206	-0.77652	-0.89848	0.0246	0.42904	-0.29016	-0.74504	-0.30598	-0.30272	-0.42078	-0.76284	0.51992	0.08572	-0.05616	0.45168	-0.79932	0.07284	0.01698	-0.71884	0.39014	-0.41224	0.03066	0.0922	-0.67864	-0.41232	-0.35712	-0.08818	-0.68884	-0.8564	0.56054	0.23932	-0.56742	-0.77736	0.985542	0.13396	0.03764	-0.58626	-0.74502
0	-0.5855	0.16974	0.05096	-0.55446	-0.79004	0.21166	0.02154	-0.2423	-0.46284	-0.13764	-0.32998	-0.16416	-0.78176	0.25846	-0.08622	0.14114	0.45202	-0.6786	-0.13776	0.20166	-0.50098	0.20468	-0.0855	0.15162	0.21106	-0.5245	-0.38526	-0.13284	0.10948	-0.11682	-0.78864	0.35186	0.3101	-0.70524	-0.32704	1	0.07866	0.23138	-0.44686	-0.68328
0	-0.428	-0.2829	0.00196	-0.19876	-0.83414	-0.18288	-0.15926	-0.5668	-0.3503	-0.0917	-0.13784	-0.40696	-0.8454	0.59566	0.34688	-0.2251	0.21202	-0.858	0.60624	-0.2003	-0.23442	-0.1832	-0.15404	-0.20404	0.29642	-0.373	-0.26964	-0.39266	-0.26852	-0.54774	-0.81072	0.62272	-0.04528	-0.57158	0.1906	0.987022	0.15206	0.0952	-0.19614	-0.79146
1	-0.74882	-0.11612	-0.3029	0.00816	-0.93614	0.33968	0.52238	0.41384	-0.42976	-0.31516	-0.55316	-0.56648	-0.7888	0.1444	-0.20962	-0.02176	0.13234	-0.90718	-0.44412	0.40222	-0.88318	-0.17712	-0.16266	0.2049	0.63158	-0.14058	-0.75126	-0.40062	-0.0126	-0.70876	-0.85856	-0.05262	0.62654	-0.64	0.0331	0.94537	0.04132	-0.25928	-0.50478	-0.76176
0	-0.58128	0.55592	-0.43906	-0.54872	-0.87928	0.47616	0.48214	-0.09148	-0.58938	-0.32842	-0.56514	-0.84842	-0.92358	0.25962	-0.12576	0.6487	0.56986	-0.8898	-0.41322	0.51362	-0.71214	-0.26622	-0.45252	0.858128	0.869908	-0.40978	-0.62786	0.10496	0.68152	-0.46706	-0.9116	0.44496	0.61334	-0.60014	-0.56552	0.06698	-0.17836	0.26782	-0.5275	-0.89692
1	-0.683	0.46642	0.2699	-0.19844	-0.9543	0.38612	0.43528	-0.48348	-0.22782	0.27134	-0.5477	-0.63336	-0.77142	0.18052	-0.2678	0.46582	0.08674	-0.9552	0.07248	0.37694	-0.67566	0.00862	0.13206	0.34426	0.66506	-0.23294	0.06386	0.44198	0.47118	-0.59858	-0.80182	0.2392	0.22884	-0.58876	-0.33372	0.41318	0.31604	0.33774	0.17656	-0.80824
1	-0.67654	0.42208	0.42196	-0.32244	-0.86026	0.23398	-0.11224	-0.19318	-0.3444	0.1571	-0.40892	-0.51506	-0.84892	0.32792	0.30616	0.1781	0.14968	-0.82476	-0.55514	0.25524	-0.55824	-0.00806	0.19618	0.11752	0.44186	-0.37332	-0.15064	0.10752	0.1752	-0.72166	-0.90008	0.27472	0.23086	-0.66404	-0.5104	0.65646	0.3899	0.0564	-0.1702	-0.86596
0	-0.60726	-0.09378	0.22612	0.01632	-0.89008	0.18654	0.11372	-0.40306	0.0653	-0.23464	-0.43806	-0.87014	-0.8879	0.25146	-0.20438	0.0069	-0.08812	-0.94824	-0.14638	0.20864	-0.10042	0.1106	0.24968	-0.076	0.56524	-0.33874	-0.12658	0.1211	0.00968	-0.60538	-0.81416	0.26814	0.31238	-0.772	0.03992	0.41758	0.37242	-0.1381	0.2777	-0.89446
1	-0.52486	-0.0235	0.16756	-0.03302	-0.90226	0.15348	0.26206	0.03074	-0.17566	-0.06346	-0.19116	-0.50382	-0.75588	0.62128	0.079	0.0161	0.19794	-0.94078	-0.45618	0.13754	-0.36876	-0.21654	-0.02452	-0.09146	0.50316	-0.05938	0.10156	0.07044	-0.01834	-0.61498	-0.77756	-0.02322	0.15852	-0.4277	0.0129	0.38884	0.08254	0.31286	0.05854	-0.80234
0	-0.46418	0.1175	-0.0553	-0.26782	-0.819	0.26262	0.22436	-0.07592	-0.33448	-0.08104	-0.4569	-0.64278	-0.87652	0.19306	-0.09852	0.27812	0.35966	-0.90546	-0.49798	0.27024	-0.29374	-0.06346	-0.38416	0.26972	0.69754	-0.36806	-0.35582	0.02596	0.26816	-0.73374	-0.9067	0.13512	0.33238	-0.58034	-0.35766	0.79384	-0.1267	0.17204	-0.11586	-0.84042
0	-0.73016	0.65854	0.20014	-0.06224	-0.9051	0.68834	1	0.13584	-0.19046	0.1637	-0.28832	-0.64128	-0.80696	0.34654	-0.01598	0.76692	0.897998	-0.93118	-0.5038	0.65574	-0.16012	0.09134	0.40464	0.61298	0.5733	-0.15828	-0.1463	0.58604	0.74904	-0.82318	-0.82674	-0.04082	0.48088	-0.56936	-0.21096	0.824796	0.39608	0.65998	0.22614	-0.83598
1	-0.6361	0.02874	-0.0346	-0.22018	-0.84156	0.10972	0.26408	-0.18862	-0.4525	-0.0194	-0.35216	-0.65258	-0.88626	0.18006	0.03454	0.1883	0.39556	-0.86504	0.1103	0.08924	-0.33688	0.40256	-0.11134	0.1361	0.1358	-0.37578	-0.1758	0.01642	0.16104	-0.6129	-0.86616	0.299	0.12942	-0.62196	-0.16948	0.6199	0.56706	0.2352	-0.03824	-0.88354
1	-0.5451	-0.07336	0.18042	-0.14856	-0.88208	-0.14142	0.28034	0.3518	-0.2333	0.15314	-0.41812	-0.50504	-0.81566	0.01252	-0.22766	-0.20172	-0.08056	-0.93106	-0.6488	-0.11492	-0.64678	0.01554	0.02612	-0.10706	0.30122	-0.2267	-0.35536	-0.39178	-0.19866	-0.65692	-0.83002	-0.10162	-0.00036	-0.49244	0.1045	0.74754	0.07766	-0.37222	-0.3361	-0.79696
1	0.58672	0.35314	0.46288	0.76664	0.49714	0.4241	0.47348	0.00318	0.79154	0.52196	0.45884	0.63598	0.65646	0.27744	0.51688	0.5789	0.818416	0.51124	0.2569	0.37706	0.49	0.30854	0.46628	0.44112	0.37498	0.74206	0.434	0.35438	0.52628	0.55202	0.58322	0.12026	0.3142	0.63096	0.43528	0.61138	0.5915	0.882152	0.56004	0.60456
0	-0.74374	0.64522	-0.62944	-0.71848	-0.86728	0.59592	0.46266	0.07766	-0.54686	-0.47904	-0.71176	-0.71208	-0.87168	0.44566	-0.03174	0.76136	0.59198	-0.8739	-0.59096	0.60856	-0.81488	0.10778	-0.82876	1	0.839724	-0.54082	-0.80478	0.18684	0.811266	-0.73424	-0.9337	0.39464	0.79376	-0.5476	-0.55372	0.36884	-0.03854	0.3123	-0.72804	-0.8074
0	-0.47874	0.35646	0.16232	-0.10244	-0.89564	0.3849	0.21158	-0.04642	-0.2193	0.2659	-0.38548	-0.5352	-0.90152	-0.52516	-0.3527	0.36874	0.54454	-0.94374	0.10658	0.36558	-0.45916	0.38134	0.09468	0.3177	0.30556	-0.198	-0.30268	0.1208	0.3446	-0.83158	-0.9055	0.45872	0.26818	-0.61554	-0.20046	0.39276	0.53246	0.36414	-0.1008	-0.90418
0	-0.40476	0.46714	0.30028	-0.31732	-0.9145	0.24804	0.4129	-0.01548	-0.53004	0.25594	-0.29372	-0.7612	-0.82084	0.74956	0.2802	0.29112	0.56538	-0.88052	-0.49396	0.22664	-0.31896	0.49608	0.1253	0.2713	0.25508	-0.19686	-0.27998	-0.0083	0.25392	-0.54534	-0.87384	-0.08612	0.2033	-0.68172	-0.41434	0.29408	0.58132	0.42258	-0.07402	-0.83934
1	-0.73838	0.56738	0.50474	-0.25278	-0.87686	0.05296	0.25162	-0.10186	-0.09008	0.53752	-0.27388	-0.6331	-0.93466	0.62526	0.42558	0.29958	0.45008	-0.8789	0.29226	0.0277	-0.00994	0.52694	0.5694	0.17266	0.1735	-0.17778	-0.02114	0.23064	0.26176	-0.66826	-0.87836	0.5506	-0.10298	-0.6948	0.00266	0.881362	0.69624	0.46752	0.23168	-0.892
0	-0.3498	0.30292	0.00498	0.05004	-0.83264	0.49766	0.4084	-0.44786	-0.20858	-0.03172	-0.31356	-0.84212	-0.8144	-0.01414	-0.30204	0.5415	0.4672	-0.9161	0.63364	0.46714	-0.31148	0.2322	0.03382	0.3853	0.54916	-0.14972	0.03672	0.43384	0.50588	-0.5098	-0.86848	0.60642	0.41136	-0.4402	-0.07336	1	0.35584	0.69866	0.14948	-0.6279
1	-0.64128	0.56508	0.30036	0.05134	-0.87186	0.36686	0.0198	0.31272	-0.15366	0.30956	-0.64804	-0.82854	-0.88844	0.15646	0.09328	0.43554	0.07838	-0.82186	-0.9067	0.3714	-0.51612	0.46584	0.37152	0.39476	0.35934	-0.0248	-0.27114	0.24352	0.4473	-0.7665	-0.91062	-0.14542	0.2849	-0.63654	-0.39696	0.44334	0.59396	0.2646	-0.0825	-0.81918
1	-0.75142	0.31458	0.18356	-0.0309	-0.86694	0.35316	-0.03348	0.05648	-0.0444	0.31854	-0.43412	-0.64496	-0.91076	0.5317	0.21762	0.45272	0.27074	-0.8835	-0.3478	0.33958	-0.3204	0.39774	0.2674	0.32882	0.31738	-0.06962	-0.10092	0.37292	0.43914	-0.7442	-0.94088	0.43738	0.2045	-0.4845	0.046	0.43648	0.57024	0.42988	0.11976	-0.87398
1	-0.60602	0.10474	0.51886	0.11146	-0.87868	0.12486	0.806336	-0.12422	-0.0963	0.34956	0.15038	-0.5464	-0.74714	-0.10596	0.41342	0.02634	0.5628	-0.88454	0.02784	0.09046	0.03472	-0.07718	0.26782	-0.18412	0.4344	-0.00362	0.53904	0.59386	-0.02888	-0.7204	-0.77322	0.10798	-0.01318	-0.66226	0.10332	0.64376	0.34096	0.46106	0.34544	-0.77852
0	-0.46196	0.03002	-0.0981	-0.0433	-0.87894	0.20764	0.04506	-0.05938	0.00554	-0.0936	-0.37086	-0.48398	-0.85386	0.14216	-0.24524	0.2791	0.37726	-0.9116	-0.60982	0.19476	-0.36772	0.18698	-0.21712	0.27318	0.38516	0.04904	-0.27208	-0.00768	0.25558	-0.65424	-0.8744	-0.23028	0.32528	-0.59922	-0.03496	0.72994	0.31282	0.29938	-0.08684	-0.89382
0	-0.72294	-0.11692	-0.36694	-0.24634	-0.91714	0.07952	0.20732	0.45562	-0.47918	0.08396	-0.39282	-0.63426	-0.84544	0.07506	-0.19662	-0.26166	0.20346	-0.95574	-0.566	0.10208	-0.6758	-0.22854	-0.0126	0.07932	0.5344	-0.1809	-0.59416	-0.67722	-0.27952	-0.67568	-0.8724	0.1362	0.19704	-0.69826	-0.41022	0.74384	-0.0791	-0.28564	-0.41656	-0.85592
0	-0.7546	-0.13954	-0.22442	-0.39346	-0.88352	0.10488	-0.4674	-0.0054	-0.7753	0.08282	-0.47674	-0.07606	-0.8639	0.53262	0.1065	-0.4273	-0.06698	-0.85152	-0.74438	0.15028	-0.69234	0.13588	-0.05062	-0.06872	0.55884	-0.38118	-0.78066	-0.78156	-0.4276	-0.72562	-0.80364	0.09246	0.15416	-0.69612	-0.4489	0.821068	0.25368	-0.5728	-0.34834	-0.84904
0	-0.34486	0.14352	0.43782	-0.17774	-0.85586	-0.36176	-0.16622	0.15464	-0.24182	0.5842	0.03534	-0.0877	-0.85996	0.46776	0.36632	-0.04918	0.59096	-0.9221	-0.25898	-0.38666	0.18442	0.36928	0.39474	-0.11602	0.41784	-0.14756	0.02594	-0.13834	-0.09958	-0.425	-0.8701	0.24452	-0.43486	-0.55418	-0.39698	0.74712	0.43798	0.31266	0.27382	-0.91074
0	-0.70778	0.53398	0.09338	-0.43204	-0.88426	0.34726	0.39866	0.1047	-0.48106	0.18716	-0.52514	-0.7405	-0.92134	0.18386	0.06892	0.44252	0.50064	-0.91074	-0.63162	0.34108	-0.652	0.48016	0.00668	0.46682	0.73004	-0.37764	-0.47924	0.09524	0.4423	-0.71812	-0.87406	0.2861	0.28422	-0.55558	-0.54806	0.36326	0.19016	0.24806	-0.38904	-0.85898
1	-0.65224	-0.1193	-0.21004	-0.00696	-0.90542	0.29956	0.4029	0.24012	-0.30528	-0.2824	-0.47126	-0.60344	-0.8029	0.08946	-0.20956	0.06184	0.18078	-0.91104	-0.47572	0.33762	-0.68048	-0.12826	-0.18748	0.1845	0.60304	-0.1019	-0.54356	-0.19664	0.0576	-0.72354	-0.86128	-0.0713	0.52674	-0.60762	0.05646	0.79602	0.0599	-0.0419	-0.3432	-0.77024
1	-0.7208	0.4689	0.2472	-0.1061	-0.89072	0.42178	0.51944	0.11512	-0.10042	0.15254	-0.36136	-0.62718	-0.82076	0.5783	-0.0577	0.34806	0.28958	-0.87764	-0.42574	0.41638	-0.48874	0.09712	-0.00936	0.32058	0.46138	-0.21092	-0.18832	0.1865	0.33744	-0.647	-0.80788	-0.00424	0.3873	-0.54444	-0.14276	0.52834	0.25588	0.31674	-0.21596	-0.79522
0	-0.57596	0.21956	0.1299	-0.4365	-0.86708	0.3581	0.29772	-0.1482	-0.39904	0.01732	-0.2739	-0.79074	-0.8585	0.3877	0.15886	0.3151	0.37396	-0.85492	-0.42652	0.3396	-0.47984	0.2223	0.03524	0.15586	0.41314	-0.3021	0.08544	0.3449	0.27534	-0.54864	-0.87514	-0.17588	0.26186	-0.54744	-0.38416	0.864808	0.49214	0.53148	0.1329	-0.80782
1	-0.69048	0.17984	-0.14876	-0.2474	-0.8647	0.30032	0.21204	-0.29962	-0.16832	-0.53024	-0.54474	-0.2617	-0.7896	0.11068	-0.59076	0.4364	0.39116	-0.8443	-0.3475	0.30078	-0.47786	-0.47812	-0.01292	0.41962	0.50136	-0.29098	-0.38596	0.18818	0.44806	-0.60826	-0.80314	-0.20826	0.49274	-0.7299	0.09854	0.30988	0.02438	0.20782	-0.1128	-0.80604
0	-0.64532	0.2241	0.39896	-0.50818	-0.80896	0.20114	0.34424	0.0663	-0.43794	0.17212	-0.1662	-0.89872	-0.9077	0.4553	0.58354	0.06786	0.3405	-0.79094	-0.56238	0.21398	-0.49194	0.14456	0.00426	-0.04226	0.71784	-0.56024	0.10696	0.11634	0.03934	-0.68148	-0.91584	0.3117	0.16954	-0.64064	-0.50364	0.59718	-0.12926	0.1354	-0.27116	-0.88722
1	-0.64994	0.817032	0.53844	-0.22768	-0.90934	0.44488	0.20868	0.08596	-0.15508	0.52594	-0.43188	-0.80648	-0.82968	0.61374	0.49844	0.56884	0.23282	-0.96558	-0.36142	0.41826	-0.60528	0.2011	0.36932	0.3573	0.73034	-0.3262	0.36796	0.70614	0.53676	-0.69022	-0.83448	0.50514	0.1816	-0.63688	-0.12804	0.36644	0.15108	0.80913	0.31044	-0.817
0	-0.85706	-0.00276	0.43786	-0.2264	-0.82732	-0.29436	0.25644	-0.28562	-0.13696	0.44178	-0.48812	-0.80598	-0.80604	0.69906	0.3461	-0.39386	-0.09498	-0.87348	-0.53902	-0.2363	-0.6622	0.27702	0.36862	-0.23348	0.4007	-0.18358	-0.59122	-0.53582	-0.35862	-0.92424	-0.87824	0.7407	-0.17042	-0.60004	-0.49618	0.51416	0.24076	-0.78198	-0.439	-0.89296
0	-0.5964	-0.60516	0.13814	-0.10738	-0.63498	-0.40526	-0.14046	-0.52994	0.18854	0.134	-0.22472	-0.3291	-0.83756	0.28796	-0.16806	-0.41052	-0.09492	-0.74336	-0.15278	-0.37652	-0.26436	0.40854	0.35146	-0.37418	0.20994	0.25502	-0.30178	-0.34254	-0.38322	-0.5471	-0.7908	0.0787	-0.24052	-0.53706	0.0578	0.973328	0.36894	-0.75182	0.09936	-0.77866
0	-0.71646	0.1038	0.132	-0.77922	-0.77312	0.0029	0.10912	-0.31164	-0.7347	-0.08468	-0.20258	-0.2485	-0.80174	0.2444	0.19798	-0.07066	0.44058	-0.83102	-0.2591	-0.00356	-0.58312	-0.29516	-0.21178	-0.07904	0.26146	-0.79486	-0.30164	-0.24516	-0.11088	-0.71658	-0.7847	0.34552	0.1256	-0.71516	-0.6058	0.910876	-0.396	0.1395	-0.49982	-0.76692
0	-0.26078	0.26272	0.5419	-0.21224	-0.82422	-0.0045	0.08812	0.16656	0.02936	0.54512	0.07536	-0.33346	-0.86682	0.23582	0.1662	0.0748	0.50502	-0.87394	0.04658	-0.03516	-0.0895	0.20362	0.37272	-0.10926	0.23282	0.08076	0.3917	0.39288	0.02692	-0.64382	-0.82998	0.03756	-0.18252	-0.67916	-0.07924	0.982118	0.57324	0.38594	0.30396	-0.72764
0	-0.61084	0.16108	0.22134	-0.41258	-0.80732	0.20602	0.04076	-0.21314	-0.56828	0.11926	-0.29348	-0.60938	-0.85196	0.28552	-0.02696	0.0934	0.1219	-0.86808	-0.1796	0.20412	-0.2868	0.52192	0.28208	0.05276	0.42728	-0.3216	-0.24056	-0.0458	0.07106	-0.76896	-0.81452	0.49568	0.16114	-0.74144	-0.23846	0.48208	0.42656	0.14446	0.07108	-0.9364
1	-0.66792	0.35912	-0.08996	-0.37362	-0.84666	0.24236	0.04364	-0.01546	-0.40828	-0.16772	-0.61062	-0.67494	-0.81684	0.15594	-0.07462	0.29952	-0.00844	-0.8385	-0.51334	0.2874	-0.71184	-0.12906	-0.05552	0.46414	0.46184	-0.47236	-0.53366	-0.07198	0.34738	-0.66292	-0.87918	0.42306	0.439	-0.67212	-0.37772	0.52158	0.23164	-0.09516	-0.38984	-0.84628
0	-0.81092	0.2803	0.39668	0.0507	-0.8905	-0.022	-0.47884	-0.3731	0.12472	0.4879	-0.67816	-0.63456	-0.88528	0.25782	-0.20316	0.21842	-0.36012	-0.9623	-0.08446	-0.04872	-0.10842	-0.03092	0.36532	0.09464	0.44892	0.11624	0.10572	0.46982	0.24086	-0.822	-0.86714	-0.1948	-0.19398	-0.93742	-0.14342	0.65694	0.3773	0.09084	0.34294	-0.86122
0	-0.58146	0.04308	0.56294	0.06438	-0.88288	-0.31228	-0.10102	-0.39562	-0.00978	0.63358	-0.08228	-0.50024	-0.84402	0.07808	0.12752	-0.23644	-0.03658	-0.9138	0.26228	-0.32048	0.00156	0.01612	0.47576	-0.3436	0.20416	0.15944	0.20704	0.0211	-0.26308	-0.58682	-0.83074	0.36614	-0.40922	-0.64214	-0.0274	0.962506	0.375	-0.11694	0.31984	-0.77798
0	-0.4712	0.1958	-0.15422	-0.35852	-0.79876	-0.05592	0.43798	0.08092	-0.6051	0.49536	-0.29272	-0.7354	-0.79668	0.58222	0.07752	0.3054	0.57596	-0.8439	-0.31072	-0.08664	-0.14538	0.25128	0.11182	0.2904	0.30484	-0.4918	-0.26708	0.00018	0.27168	-0.5271	-0.88718	0.52588	-0.18978	-0.53782	-0.34872	0.12996	0.51968	0.39248	0.0382	-0.90494
0	-0.68726	0.21916	0.39746	0.0681	-0.85924	0.0332	-0.59818	-0.53126	-0.09128	0.36964	-0.67562	-0.68924	-0.87302	0.10508	0.1717	-0.0006	-0.56166	-0.93894	-0.2826	0.02778	-0.50584	0.22614	0.24804	-0.03508	0.3456	0.03692	-0.04108	0.08918	0.03884	-0.28534	-0.87236	-0.00884	-0.04464	-0.8239	-0.31754	0.75638	0.51392	-0.24	-0.06652	-0.78656
1	-0.61122	0.28006	0.40436	-0.24616	-0.89338	-0.02522	0.10286	-0.06038	-0.28024	0.56136	-0.21198	-0.32252	-0.74754	0.30848	0.39946	0.13096	0.19096	-0.89624	0.23364	-0.0528	0.19488	0.74588	0.70416	-0.02672	0.0837	-0.29032	0.25084	0.3075	0.09482	-0.80956	-0.80382	0.2665	-0.19478	-0.59658	-0.26954	0.865542	0.75218	0.33868	0.59602	-0.76676
0	-0.75316	0.50544	0.11364	-0.2299	-0.84876	0.30064	0.37706	-0.13916	-0.36884	0.01538	-0.55398	-0.90464	-0.86138	-0.03298	0.04188	0.30026	0.27606	-0.85756	-0.62724	0.3284	-0.794	0.05652	-0.02398	0.39454	0.73142	-0.26356	-0.47188	-0.07112	0.30524	-0.66052	-0.88372	-0.10112	0.41196	-0.59718	-0.55884	0.09842	-0.18462	0.09538	-0.58662	-0.87976
[truncated: 1,577 more rows]
