# Supplementary material for: Prediction of sentiment polarity in restaurant reviews using an ordinal regression approach based on evolutionary XGBoost
Source: PeerJ Comput Sci. 2025 Jan 9;11:e2370. doi: 10.7717/peerj-cs.2370 (PMC11784868; doi:10.7717/peerj-cs.2370)
Supplement: Supplemental Information 2 [file peerj-cs-11-2370-s002.zip › Evo_SVM-PSO/Data/dataset-eeg-svm.csv]

0	0.85512	0.33406	0.44965	0.62393	0.92812	0.30143	0.30742	0.61848	0.56357	0.41788	0.71723	0.85032	0.95972	0.44507	0.61877	0.29994	0.2946	0.97156	0.48029	0.30373	0.78748	0.51675	0.4776	0.35157	0.26605	0.54106	0.56444	0.34847	0.30443	0.82157	0.93451	0.40377	0.35086	0.81247	0.54644	0.007716	0.34974	0.35743	0.63133	0.92557
0	0.84652	0.30938	0.63146	0.63633	0.92243	0.1978	0.27992	0.46821	0.64499	0.54716	0.77276	0.87857	0.94982	0.63714	0.91283	0.17118	0.23769	0.94056	0.65066	0.20334	0.55106	0.30479	0.34434	0.19173	0.3203	0.57925	0.71434	0.32169	0.16437	0.7905	0.93867	0.5733	0.23754	0.80909	0.6371	0.14494	0.32288	0.30415	0.38106	0.92691
0	0.85372	0.28764	0.4472	0.50041	0.92657	0.24621	0.40362	0.50065	0.62595	0.43437	0.73272	0.86415	0.92658	0.25754	0.51525	0.20725	0.30983	0.94052	0.67415	0.25919	0.56382	0.3929	0.32426	0.27578	0.28152	0.54543	0.50102	0.26897	0.21525	0.87762	0.92607	0.55194	0.32234	0.83226	0.57035	0.21517	0.27555	0.21436	0.33629	0.92907
0	0.79364	0.36441	0.38808	0.63079	0.93599	0.32628	0.44361	0.6091	0.62685	0.48727	0.7243	0.91963	0.94321	0.30048	0.33145	0.31371	0.40201	0.94179	0.5763	0.33456	0.6962	0.36515	0.43991	0.38016	0.31907	0.6262	0.468	0.33605	0.32616	0.81763	0.95928	0.29222	0.3601	0.80867	0.74942	0.19574	0.24897	0.26388	0.48571	0.91513
1	0.84523	0.36254	0.58676	0.59077	0.92746	0.3658	0.5288	0.49985	0.70625	0.44281	0.78478	0.73384	0.957	0.37809	0.64815	0.25302	0.41912	0.96405	0.7741	0.35542	0.84375	0.62439	0.50888	0.27846	0.090841	0.66354	0.60997	0.32452	0.23472	0.86352	0.93836	0.51974	0.41017	0.82583	0.61657	0.30687	0.5196	0.42118	0.56002	0.93722
1	0.83813	0.28205	0.39656	0.49198	0.90573	0.22052	0.33119	0.61679	0.54654	0.41839	0.6086	0.64984	0.89119	0.39419	0.68547	0.23285	0.1822	0.87156	0.51919	0.24027	0.5208	0.2325	0.37802	0.30653	0.36277	0.57732	0.52626	0.30094	0.25133	0.87796	0.8864	0.4284	0.30625	0.73736	0.51722	0.17974	0.17415	0.17061	0.40329	0.87101
1	0.71744	0.29085	0.43428	0.46534	0.94297	0.35196	0.45089	0.46455	0.60197	0.39366	0.81534	0.89107	0.93096	0.56369	0.43806	0.26669	0.42242	0.904	0.93245	0.35312	0.67718	0.31459	0.32903	0.27758	0.31908	0.56424	0.66721	0.38437	0.26271	0.7984	0.94372	0.49938	0.37896	0.74195	0.65222	0.35278	0.2563	0.33307	0.45605	0.89249
0	0.84339	0.33044	0.24265	0.46194	0.9322	0.41766	0.31588	0.57834	0.59779	0.28402	0.46611	0.91904	0.89471	0.37893	0.39609	0.40164	0.2868	0.95758	0.282	0.43763	0.44324	0.40533	0.29578	0.51597	0.32704	0.52326	0.23116	0.15492	0.43058	0.83962	0.91173	0.18124	0.52338	0.78273	0.4325	0.059954	0.24282	0.14053	0.25954	0.89379
0	0.86837	0.2649	0.25637	0.61063	0.87521	0.36205	0.2992	0.52617	0.53691	0.34446	0.64519	0.91794	0.91986	0.3584	0.48958	0.4255	0.34056	0.89301	0.73908	0.35612	0.77461	0.53866	0.37951	0.46842	0.18617	0.59553	0.54164	0.43861	0.43249	0.90772	0.93904	0.53902	0.4038	0.86962	0.56102	0.237	0.37942	0.4627	0.64378	0.93203
1	0.83788	0.36659	0.47207	0.82253	0.91942	0.38714	0.41333	0.58991	0.77918	0.57222	0.66842	0.76494	0.91018	0.46347	0.41962	0.39261	0.32899	0.88343	0.7331	0.38725	0.63227	0.2962	0.51018	0.40196	0.33521	0.76995	0.64341	0.48951	0.39716	0.87828	0.9442	0.37614	0.37011	0.74809	0.7396	0.41874	0.37607	0.44393	0.57482	0.92365
1	0.8641	0.31457	0.31916	0.65089	0.92636	0.33198	0.53589	0.47433	0.63173	0.3868	0.73975	0.86274	0.94785	0.19467	0.28863	0.38752	0.4657	0.92434	0.67993	0.32531	0.73524	0.22873	0.33257	0.4372	0.33004	0.66897	0.51909	0.39278	0.39218	0.8171	0.94972	0.28482	0.37089	0.78398	0.62803	0.30623	0.2099	0.40953	0.52483	0.90884
0	0.81382	0.7012	0.30899	0.52893	0.91588	0.77385	0.33138	0.68978	0.61996	0.38997	0.3826	0.87118	0.90899	0.22283	0.20655	0.72889	0.23754	0.95762	0.53404	0.78381	0.40798	0.3112	0.42088	0.7653	0.39086	0.47333	0.41348	0.67864	0.76122	0.83819	0.94081	0.26665	0.70971	0.78935	0.60516	0.24392	0.45212	0.28478	0.42066	0.95026
1	0.83103	0.28244	0.31969	0.60671	0.94803	0.27723	0.303	0.57208	0.56662	0.4124	0.63718	0.83913	0.95276	0.44788	0.40481	0.32525	0.24473	0.95437	0.56422	0.28791	0.74688	0.50788	0.43945	0.39885	0.25617	0.57337	0.49077	0.33586	0.34322	0.84902	0.95162	0.31322	0.33724	0.83858	0.60884	0.076177	0.38018	0.25699	0.57411	0.92913
1	0.87863	0.40615	0.26348	0.6669	0.93002	0.52321	0.32322	0.56923	0.75604	0.31546	0.5822	0.90604	0.93962	0.23906	0.23207	0.56976	0.30643	0.93748	0.40247	0.52753	0.50354	0.43137	0.28373	0.59751	0.40834	0.68136	0.54498	0.58554	0.58826	0.86346	0.95727	0.26307	0.54853	0.82761	0.61038	0.18817	0.25257	0.48279	0.4147	0.90869
0	0.78816	0.23426	0.35756	0.61707	0.96605	0.27463	0.14971	0.52313	0.6039	0.33671	0.63779	0.7421	0.89701	0.53756	0.51173	0.22429	0.16357	0.96768	0.65278	0.29177	0.6394	0.56103	0.44337	0.32493	0.18609	0.56111	0.41883	0.22201	0.24863	0.8386	0.90922	0.48	0.39441	0.77766	0.5362	0.006854	0.43238	0.089719	0.4081	0.8664
0	0.67158	0.575	0.24104	0.4369	0.91742	0.60968	0.45841	0.6859	0.61091	0.33066	0.48186	0.74833	0.93037	0.30685	0.31063	0.71313	0.43337	0.90244	0.30376	0.60554	0.50602	0.48715	0.30106	0.74489	0.35783	0.48569	0.33872	0.61742	0.72721	0.66805	0.9443	0.35927	0.60676	0.68422	0.50431	0.030521	0.31938	0.6572	0.32951	0.92097
0	0.90204	0.28777	0.41295	0.82519	0.94273	0.13805	0.25286	0.46968	0.62637	0.41909	0.62381	0.87369	0.9305	0.32625	0.46768	0.20935	0.13982	0.97957	0.53964	0.15517	0.75811	0.40987	0.50881	0.30225	0.19709	0.71044	0.5184	0.24382	0.23244	0.84995	0.95673	0.31206	0.24499	0.78219	0.74424	0.36636	0.38475	0.097621	0.64961	0.93335
1	0.69243	0.45653	0.28492	0.55241	0.73943	0.48396	0.31891	0.65216	0.40393	0.33272	0.56366	0.60678	0.70226	0.46773	0.41848	0.53131	0.41062	0.75025	0.65609	0.47467	0.70802	0.28025	0.35729	0.5425	0.42666	0.38784	0.50027	0.55938	0.53418	0.73465	0.70695	0.39315	0.47957	0.7114	0.50208	0.039178	0.23092	0.58865	0.53801	0.71211
1	0.85585	0.24468	0.35963	0.54679	0.95053	0.2383	0.63607	0.52847	0.60154	0.47669	0.83753	0.85774	0.94567	0.37416	0.5438	0.30572	0.61454	0.95698	0.65856	0.22997	0.82393	0.59386	0.4878	0.33231	0.11773	0.59115	0.53041	0.28199	0.27438	0.87549	0.93046	0.51368	0.27828	0.83383	0.69201	0.41586	0.43733	0.37872	0.56824	0.89972
0	0.7853	0.46562	0.38527	0.68125	0.94047	0.58045	0.49122	0.6829	0.61261	0.43521	0.71645	0.6723	0.90516	0.44974	0.62439	0.62096	0.55824	0.95804	0.77713	0.55929	0.93606	0.60317	0.6056	0.50345	0.35839	0.63082	0.74468	0.77401	0.61351	0.85007	0.90295	0.52144	0.44731	0.87533	0.71958	0.003112	0.45944	0.74733	0.86552	0.90366
0	0.8557	0.28323	0.74216	0.721	0.93789	0.29432	0.29349	0.39979	0.76453	0.5924	0.76853	0.8482	0.93573	0.22105	0.62271	0.25793	0.26034	0.95707	0.83209	0.30046	0.80307	0.48236	0.70384	0.14953	0.098409	0.78133	0.8749	0.53278	0.26057	0.89824	0.95156	0.37775	0.2608	0.80241	0.8236	0.30677	0.59518	0.33266	0.76716	0.95393
1	0.87323	0.75543	0.70876	0.74837	0.9082	0.58054	0.39136	0.78886	0.75179	0.71966	0.61413	0.65517	0.90607	0.50089	0.82448	0.62351	0.2933	0.92874	0.42634	0.59009	0.71962	0.65924	0.75164	0.59577	0.3551	0.78204	0.73608	0.73093	0.6461	0.7665	0.92839	0.47088	0.4556	0.74002	0.57876	0.096847	0.49242	0.46744	0.73468	0.90502
1	0.14668	0.28806	0.17527	0.17565	0.11145	0.39152	0.49279	0.57169	0.24323	0.18047	0.16654	0.13309	0.069258	0.11965	0.17911	0.39541	0.32323	0.1321	0.19217	0.39959	0.16333	0.27313	0.19451	0.3994	0.29078	0.23757	0.19903	0.43618	0.4073	0.14091	0.060469	0.16869	0.42651	0.1348	0.24337	0.071511	0.14126	0.35642	0.19472	0.061782
0	0.66296	0.67202	0.50705	0.57986	0.91632	0.60351	0.30685	0.75162	0.55899	0.59408	0.69852	0.91432	0.94653	0.28767	0.49349	0.65015	0.41471	0.95776	0.45274	0.58817	0.76604	0.45755	0.48782	0.56519	0.47277	0.6095	0.70989	0.77718	0.6514	0.80062	0.94816	0.3418	0.41431	0.75922	0.7149	0.00028	0.39773	0.73053	0.62971	0.88617
0	0.80531	0.51101	0.57839	0.49188	0.90994	0.35571	0.42128	0.54223	0.63695	0.5081	0.65624	0.74933	0.92077	0.29278	0.42212	0.38034	0.3142	0.96141	0.57381	0.36106	0.711	0.3467	0.60558	0.39909	0.23948	0.5412	0.60419	0.48792	0.39211	0.76338	0.92429	0.3749	0.34835	0.71605	0.42339	0.057132	0.31277	0.37217	0.61804	0.90218
0	0.92449	0.56607	0.43918	0.52875	0.9382	0.53766	0.20648	0.69043	0.57843	0.48417	0.70295	0.77201	0.91426	0.34365	0.53645	0.5728	0.414	0.93721	0.8121	0.52482	0.86244	0.47443	0.69525	0.515	0.39048	0.51356	0.77141	0.69357	0.57208	0.90285	0.91396	0.67482	0.44145	0.86945	0.58392	0.21548	0.43412	0.66864	0.84044	0.89943
1	0.72895	0.51236	0.33969	0.51107	0.9162	0.53319	0.46025	0.68871	0.58895	0.37585	0.61739	0.78835	0.91539	0.28824	0.39801	0.53889	0.53865	0.90448	0.63362	0.53143	0.6102	0.34968	0.38643	0.56547	0.48566	0.55427	0.50385	0.50944	0.54661	0.63042	0.8991	0.50485	0.53512	0.76482	0.47801	0.39192	0.25156	0.52296	0.46475	0.88251
1	0.8884	0.62516	0.42858	0.65311	0.92484	0.54187	0.35397	0.65463	0.67947	0.57821	0.63709	0.86405	0.9364	0.28918	0.4516	0.60841	0.4057	0.94234	0.29203	0.53083	0.8644	0.38641	0.62723	0.6222	0.35787	0.7355	0.60009	0.59388	0.61187	0.90933	0.93202	0.26808	0.47483	0.80828	0.72641	0.20113	0.32432	0.67122	0.66318	0.91046
1	0.87141	0.42463	0.31602	0.50288	0.93599	0.63154	0.41774	0.64041	0.50952	0.25592	0.66544	0.83994	0.93186	0.39219	0.43004	0.50308	0.42831	0.92247	0.3712	0.63266	0.66998	0.38381	0.3226	0.52567	0.37622	0.56463	0.61582	0.52203	0.5082	0.8393	0.91496	0.37708	0.65048	0.7713	0.51407	0.20998	0.26803	0.52787	0.49384	0.91089
0	0.86026	0.42217	0.59735	0.75741	0.94809	0.35189	0.31203	0.5141	0.73905	0.56228	0.75148	0.88033	0.95535	0.69429	0.56401	0.32947	0.32202	0.93551	0.69565	0.34552	0.6668	0.23139	0.49413	0.35202	0.21233	0.75571	0.61228	0.41207	0.32574	0.76933	0.94929	0.42372	0.33816	0.84802	0.73614	0.35249	0.23318	0.44551	0.50312	0.9499
1	0.77078	0.39899	0.47235	0.52922	0.92539	0.71048	0.4412	0.58029	0.64641	0.14745	0.72771	0.88232	0.92785	0.23588	0.49929	0.37096	0.46387	0.95676	0.72208	0.71819	0.5573	0.46201	0.36448	0.40656	0.38829	0.54405	0.60887	0.41305	0.3714	0.81613	0.90649	0.62778	0.75971	0.83894	0.44444	0.35758	0.27871	0.42922	0.39153	0.92909
1	0.85644	0.54843	0.52002	0.82665	0.91839	0.55742	0.1329	0.87808	0.73404	0.48647	0.61277	0.80319	0.90487	0.33808	0.41083	0.58257	0.25905	0.95558	0.16387	0.56701	0.68073	0.4174	0.50986	0.56862	0.36344	0.7859	0.68007	0.68634	0.60536	0.84504	0.93257	0.34996	0.52895	0.77743	0.38467	0.11403	0.39129	0.43576	0.66226	0.89322
1	0.84827	0.46392	0.41152	0.66476	0.94306	0.50801	0.14971	0.65137	0.62817	0.42941	0.56985	0.80411	0.89419	0.34798	0.48364	0.46246	0.25419	0.93549	0.58077	0.51288	0.72518	0.51103	0.5797	0.49524	0.31804	0.69751	0.54492	0.47725	0.48148	0.83578	0.91045	0.50624	0.49944	0.82129	0.55482	0.038633	0.45276	0.35889	0.63851	0.912
1	0.85933	0.24743	0.53834	0.63404	0.94843	0.27855	0.37859	0.37362	0.63954	0.42516	0.83322	0.89918	0.93785	0.47949	0.62406	0.19148	0.34449	0.96911	0.75035	0.26005	0.79756	0.51083	0.40836	0.20881	0.1097	0.7075	0.64234	0.26469	0.16697	0.87151	0.96629	0.45098	0.32923	0.84668	0.55708	0.33045	0.38174	0.37128	0.45603	0.92248
0	0.79049	0.62813	0.83808	0.93415	0.92237	0.54845	0.35794	0.65384	0.83152	0.93989	0.69454	0.68032	0.903	0.61777	0.75913	0.59527	0.33476	0.93216	0.69318	0.54959	0.80512	0.27551	0.96045	0.43431	0.34359	0.90151	0.85715	0.81435	0.60901	0.79709	0.90398	0.33292	0.23724	0.70388	0.74063	0.286	0.48848	0.56389	0.81796	0.89858
1	0.60915	0.77702	0.64385	0.5044	0.90238	0.73352	0.47884	0.38707	0.53147	0.81895	0.66627	0.8606	0.95247	0.37375	0.41329	0.61607	0.46562	0.9213	0.6183	0.73526	0.71633	0.34345	0.85953	0.6103	0.47366	0.58049	0.65313	0.66936	0.62905	0.70138	0.934	0.42787	0.4819	0.81692	0.44015	0.051382	0.32208	0.57234	0.67847	0.93124
0	0.74605	0.47578	0.4251	0.48905	0.94536	0.48006	0.16518	0.66065	0.49127	0.63582	0.63282	0.80796	0.92725	0.29905	0.46013	0.53236	0.24112	0.94348	0.39237	0.48478	0.80792	0.34458	0.6806	0.52391	0.4146	0.47736	0.64155	0.64152	0.5522	0.82251	0.91559	0.3097	0.3546	0.86026	0.62598	0.000239	0.35515	0.43949	0.74681	0.879
0	0.9143	0.28524	0.43821	0.69884	0.94956	0.39964	0.38542	0.47897	0.72103	0.48535	0.80456	0.92682	0.93573	0.50355	0.48058	0.32297	0.44439	0.92803	0.80602	0.37865	0.94535	0.64028	0.55781	0.30045	0.11441	0.71887	0.68471	0.44913	0.30128	0.85046	0.93967	0.30755	0.3749	0.8598	0.86401	0.34275	0.66619	0.51822	0.80363	0.94265
0	0.83778	0.61862	0.4204	0.48489	0.93576	0.57128	0.32887	0.78536	0.5491	0.4357	0.7159	0.76521	0.90831	0.29116	0.51345	0.59712	0.51658	0.97528	0.74181	0.55612	0.78265	0.55463	0.46926	0.56758	0.51299	0.54037	0.66804	0.66172	0.5934	0.88192	0.91228	0.57147	0.48872	0.84995	0.46662	0.079736	0.3235	0.70258	0.61774	0.88476
0	0.89562	0.25051	0.52495	0.68153	0.91324	0.38795	0.35291	0.48619	0.6755	0.3909	0.84287	0.88315	0.92606	0.42417	0.54351	0.29756	0.43565	0.94564	0.65414	0.38289	0.91929	0.71431	0.5865	0.19774	0.037825	0.5571	0.90666	0.50966	0.26917	0.86991	0.90093	0.26398	0.40315	0.84011	0.7258	0.23923	0.78832	0.52206	0.76582	0.92464
1	0.83336	0.24623	0.3282	0.45014	0.95505	0.22351	0.086465	0.46259	0.4767	0.32337	0.58164	0.77062	0.8914	0.22181	0.54743	0.26037	0.22789	0.93687	0.59308	0.24501	0.60549	0.44956	0.42166	0.34989	0.23946	0.49079	0.43417	0.26016	0.28066	0.80476	0.88544	0.49302	0.34642	0.78498	0.54213	0.18544	0.38031	0.16434	0.43887	0.87875
0	0.89371	0.23931	0.32134	0.521	0.93969	0.20231	0.14911	0.51291	0.49509	0.40308	0.73521	0.75128	0.90114	0.41449	0.5871	0.18652	0.27935	0.96228	0.35717	0.19904	0.78062	0.5429	0.4308	0.28756	0.20513	0.53117	0.36705	0.10239	0.19117	0.87772	0.91252	0.22661	0.29229	0.75914	0.46252	0.03493	0.55108	0.23223	0.3902	0.88446
0	0.88095	0.41528	0.4473	0.7507	0.94298	0.50549	0.80542	0.77207	0.5897	0.50095	0.85631	0.8428	0.95428	0.37525	0.58505	0.55642	0.77817	0.94307	0.80483	0.49678	0.88812	0.51867	0.56039	0.43117	0.31728	0.71163	0.66657	0.71271	0.53289	0.77455	0.97677	0.67999	0.37067	0.81505	0.77728	0.11389	0.41009	0.7186	0.80528	0.91909
1	0.83259	0.48406	0.44114	0.66359	0.93553	0.49632	0.38434	0.68567	0.57452	0.53214	0.76659	0.93497	0.89842	0.25856	0.60898	0.48666	0.49456	0.93228	0.40012	0.48479	0.8781	0.376	0.68605	0.4759	0.28806	0.55364	0.68057	0.55471	0.4786	0.9134	0.93381	0.36468	0.40877	0.82223	0.57507	0.35349	0.34388	0.61657	0.69215	0.92158
1	0.8879	0.69908	0.49895	0.5161	0.91038	0.56811	0.40514	0.71806	0.59951	0.5848	0.65177	0.86133	0.93031	0.31194	0.65522	0.6011	0.42836	0.92419	0.33331	0.55201	0.72727	0.58048	0.50015	0.60084	0.30149	0.6039	0.64736	0.59263	0.59337	0.89549	0.94308	0.33182	0.48202	0.80996	0.67131	0.12757	0.38984	0.74266	0.5522	0.93182
1	0.82761	0.407	0.47095	0.60499	0.95526	0.555	0.64894	0.43688	0.64344	0.49441	0.75104	0.70355	0.91715	0.56729	0.78437	0.54276	0.55236	0.9507	0.7585	0.54387	0.78557	0.47862	0.44373	0.43521	0.35411	0.6501	0.76157	0.72152	0.541	0.86663	0.91044	0.41875	0.41417	0.83051	0.60922	0.10089	0.30069	0.61878	0.71337	0.92635
1	0.85221	0.47887	0.46926	0.55181	0.95742	0.36168	0.43042	0.62243	0.56134	0.5121	0.71586	0.91074	0.9521	0.45272	0.66178	0.32122	0.35565	0.96322	0.84466	0.37243	0.63754	0.47715	0.51783	0.38686	0.25428	0.55208	0.48568	0.33609	0.33293	0.88373	0.97245	0.73918	0.35576	0.79632	0.60154	0.2781	0.39781	0.29642	0.47042	0.91774
1	0.8856	0.50791	0.24261	0.66102	0.92507	0.54912	0.43929	0.64607	0.59937	0.35506	0.55635	0.89276	0.93141	0.26991	0.25213	0.63654	0.50095	0.96304	0.33364	0.54481	0.66838	0.30944	0.3084	0.68418	0.31684	0.51563	0.42306	0.51116	0.64768	0.85668	0.91949	0.27626	0.5501	0.82324	0.52821	0.33153	0.26666	0.5962	0.50689	0.90875
1	0.83894	0.61258	0.51681	0.69119	0.96389	0.55297	0.2048	0.59745	0.69377	0.53222	0.60663	0.79626	0.92344	0.46244	0.58655	0.58454	0.26573	0.95652	0.19909	0.56529	0.69518	0.58853	0.56421	0.57635	0.34611	0.70847	0.68654	0.68665	0.61108	0.82865	0.92564	0.35272	0.5053	0.73259	0.40428	0.42275	0.49397	0.36354	0.63117	0.90422
1	0.84914	0.27259	0.3661	0.48473	0.94764	0.3315	0.35405	0.3996	0.53065	0.3253	0.69796	0.79627	0.91413	0.41695	0.62135	0.22716	0.24296	0.95904	0.43735	0.33761	0.69457	0.30496	0.29973	0.30546	0.38533	0.48567	0.52284	0.24673	0.23608	0.88876	0.94402	0.3936	0.41774	0.7913	0.50941	0.16536	0.19552	0.249	0.44717	0.93737
1	0.87376	0.49904	0.51953	0.62197	0.90327	0.53607	0.16536	0.57555	0.7319	0.37629	0.64234	0.81022	0.89148	0.52855	0.66021	0.50862	0.24919	0.91119	0.6326	0.54034	0.71265	0.45144	0.43489	0.47383	0.37371	0.70315	0.72984	0.65295	0.52306	0.85168	0.92983	0.50372	0.50758	0.8475	0.62331	0.12287	0.35048	0.4849	0.68454	0.87176
1	0.7188	0.31606	0.27974	0.43107	0.94849	0.093857	0.33836	0.54985	0.49991	0.53103	0.57052	0.68033	0.89293	0.44186	0.44378	0.34003	0.26297	0.9479	0.53939	0.10789	0.67877	0.549	0.51102	0.43665	0.31718	0.52593	0.35463	0.25848	0.36285	0.81497	0.9148	0.32009	0.12695	0.77916	0.63982	0.16033	0.28949	0.20193	0.50599	0.90035
0	0.85709	0.61266	0.29737	0.52773	0.89954	0.61055	0.31309	0.44002	0.4489	0.34524	0.57564	0.87044	0.90547	0.42426	0.39704	0.58932	0.48128	0.94808	0.55855	0.60822	0.55513	0.4656	0.30029	0.64126	0.29288	0.49035	0.40385	0.46873	0.59834	0.76899	0.9115	0.43116	0.61248	0.77372	0.47423	0.53713	0.30808	0.58865	0.3358	0.91331
1	0.84712	0.25966	0.45755	0.69544	0.9616	0.21749	0.35682	0.49674	0.62747	0.40006	0.67545	0.65426	0.88806	0.15233	0.71148	0.2296	0.15385	0.95962	0.69824	0.23018	0.67385	0.39569	0.42703	0.25861	0.24568	0.75256	0.65104	0.37459	0.23752	0.75698	0.91843	0.40778	0.29772	0.808	0.69873	0.1916	0.33539	0.27803	0.51664	0.88729
1	0.75197	0.40591	0.48766	0.62641	0.91161	0.4029	0.50544	0.66529	0.70135	0.46709	0.68201	0.7061	0.92028	0.37805	0.39503	0.40662	0.33862	0.95844	0.46482	0.40014	0.59818	0.5146	0.37357	0.41534	0.25233	0.65708	0.62135	0.49412	0.40724	0.91123	0.93437	0.2027	0.40605	0.82703	0.66757	0.26296	0.47496	0.49292	0.4404	0.94494
1	0.85915	0.27952	0.36283	0.60841	0.90741	0.10932	0.26887	0.599	0.5399	0.49587	0.65666	0.70893	0.90221	0.49407	0.5891	0.26404	0.19089	0.93511	0.36847	0.12247	0.75263	0.49774	0.52258	0.34291	0.25092	0.6875	0.54127	0.29351	0.28167	0.8225	0.93215	0.25512	0.17453	0.78145	0.55159	0.11315	0.4253	0.21296	0.63511	0.91139
1	0.83608	0.48946	0.31137	0.56997	0.94195	0.54175	0.46723	0.73899	0.57819	0.3305	0.47447	0.64657	0.90246	0.28988	0.4634	0.58018	0.31709	0.92944	0.27119	0.55457	0.54444	0.4838	0.3554	0.6307	0.41698	0.56841	0.40098	0.51087	0.60569	0.81498	0.8966	0.31875	0.57476	0.75651	0.37257	0.083275	0.2999	0.35236	0.40839	0.88278
0	0.73684	0.55919	0.50766	0.60957	0.94575	0.51374	0.41719	0.69134	0.62326	0.545	0.78029	0.69577	0.89036	0.60359	0.62095	0.55222	0.54842	0.94347	0.8346	0.49295	0.85279	0.48599	0.50667	0.47619	0.37208	0.63634	0.68497	0.68535	0.54252	0.73692	0.90199	0.68263	0.37801	0.75839	0.67768	0.041623	0.42184	0.69004	0.63524	0.91046
0	0.76594	0.2856	0.57807	0.80718	0.90156	0.31318	0.34972	0.46554	0.6514	0.57229	0.78155	0.81245	0.95081	0.20039	0.41351	0.27226	0.28087	0.88893	0.84215	0.31562	0.80542	0.32646	0.63072	0.21129	0.17674	0.74524	0.72871	0.50238	0.27212	0.68409	0.94689	0.64263	0.28917	0.66259	0.76253	0.31657	0.35044	0.36444	0.63582	0.95062
0	0.80219	0.69186	0.63757	0.67714	0.93673	0.53529	0.30246	0.63775	0.71676	0.72029	0.64305	0.92779	0.9294	0.73734	0.61454	0.56858	0.33131	0.98592	0.27879	0.54462	0.6712	0.49382	0.67279	0.55358	0.31159	0.75232	0.65885	0.67684	0.59009	0.81367	0.92016	0.3205	0.40474	0.81396	0.69421	0.097545	0.49301	0.43204	0.61999	0.94455
0	0.61228	0.54675	0.28124	0.49691	0.89942	0.57272	0.34075	0.61584	0.49711	0.35694	0.35943	0.80908	0.87977	0.31073	0.37392	0.56626	0.27083	0.86104	0.3951	0.58669	0.39202	0.38965	0.3841	0.64619	0.37136	0.50817	0.29766	0.44	0.59795	0.61988	0.91478	0.34471	0.59796	0.72493	0.44432	0.17364	0.32971	0.20958	0.31642	0.90792
1	0.82155	0.30923	0.26281	0.52037	0.92925	0.51703	0.2335	0.43614	0.62031	0.28672	0.43593	0.97088	0.93284	0.342	0.35459	0.40384	0.17889	0.96206	0.5508	0.53597	0.40458	0.45251	0.3064	0.50906	0.37873	0.61329	0.30105	0.25345	0.434	0.83625	0.9358	0.39287	0.59686	0.79122	0.40101	0.26243	0.30608	0.14978	0.25723	0.9379
0	0.75798	0.62503	0.42357	0.71086	0.93248	0.63539	0.37978	0.59804	0.66279	0.4385	0.54455	0.91929	0.94392	0.29382	0.50313	0.65176	0.36747	0.94958	0.15818	0.64329	0.57215	0.34832	0.47352	0.67849	0.43836	0.71858	0.49033	0.643	0.67524	0.74613	0.96132	0.21101	0.62198	0.81777	0.57307	0.08903	0.23113	0.46294	0.46641	0.97035
0	0.68851	0.61512	0.57575	0.75042	0.9061	0.4994	0.51205	0.6195	0.66361	0.63716	0.68845	0.58268	0.91215	0.5528	0.49054	0.5297	0.34525	0.91712	0.74083	0.50279	0.73138	0.42066	0.65726	0.49794	0.26763	0.7342	0.66791	0.65784	0.54185	0.71398	0.90036	0.55503	0.38787	0.77117	0.75228	0.029038	0.66017	0.51489	0.65175	0.89829
1	0.82742	0.27372	0.43764	0.63456	0.92862	0.32677	0.3993	0.2643	0.63145	0.48048	0.74693	0.87678	0.93637	0.48495	0.51401	0.33727	0.37595	0.91534	0.65457	0.29089	0.77998	0.55304	0.51897	0.3113	0.1259	0.49221	0.70788	0.44222	0.31868	0.80036	0.96458	0.42975	0.27163	0.78685	0.71869	0.11134	0.45782	0.50217	0.69718	0.95598
1	0.92651	0.35569	0.33564	0.57366	0.8855	0.44172	0.34265	0.4476	0.661	0.40439	0.70829	0.87322	0.90571	0.34389	0.45806	0.47076	0.45771	0.94797	0.79977	0.41881	0.77723	0.47675	0.34336	0.44641	0.2893	0.61503	0.70841	0.55743	0.45952	0.87423	0.92789	0.45716	0.39063	0.85231	0.53327	0.21462	0.3842	0.61919	0.68554	0.9253
1	0.91686	0.2334	0.28436	0.66219	0.95377	0.41233	0.622	0.62251	0.64989	0.32589	0.82111	0.88659	0.93619	0.32916	0.44295	0.36425	0.5918	0.95033	0.79108	0.40948	0.92003	0.45571	0.42593	0.40098	0.24357	0.60236	0.5553	0.37639	0.35566	0.93781	0.94954	0.33463	0.45504	0.94054	0.67288	0.42365	0.3457	0.44305	0.68183	0.93807
0	0.79765	0.48956	0.42753	0.63515	0.90178	0.43169	0.35881	0.4909	0.69032	0.50756	0.65592	0.66483	0.87655	0.68737	0.33916	0.47696	0.30744	0.92172	0.81115	0.43356	0.67649	0.40963	0.40582	0.48851	0.31454	0.61641	0.65406	0.55351	0.48797	0.88614	0.90154	0.52944	0.39445	0.82561	0.66094	0.015734	0.31537	0.48178	0.60457	0.8965
1	0.86135	0.55881	0.51545	0.71616	0.93155	0.53832	0.31967	0.69941	0.78276	0.62353	0.62957	0.70641	0.91283	0.62602	0.54041	0.55482	0.28574	0.93094	0.5263	0.54543	0.69698	0.52873	0.59086	0.53336	0.39103	0.74957	0.72221	0.67713	0.57774	0.83127	0.90358	0.57657	0.42697	0.83534	0.68282	0.060508	0.51544	0.39467	0.68651	0.89234
1	0.95069	0.29352	0.33172	0.68059	0.94387	0.44687	0.55843	0.65161	0.61953	0.35117	0.81375	0.88025	0.93127	0.47168	0.66779	0.37501	0.5605	0.95907	0.79818	0.44501	0.83498	0.4595	0.38695	0.40025	0.27299	0.61911	0.59782	0.4045	0.36335	0.88801	0.92692	0.48045	0.49548	0.87715	0.58966	0.45944	0.37511	0.49177	0.60249	0.95471
0	0.79236	0.65975	0.76458	0.72038	0.94227	0.33074	0.45235	0.5893	0.80062	0.73402	0.65187	0.84959	0.94095	0.22606	0.44549	0.48921	0.35986	0.96	0.63992	0.32625	0.75808	0.3505	0.78671	0.48658	0.2812	0.71398	0.66499	0.59976	0.50591	0.85688	0.95466	0.24377	0.24477	0.76594	0.75414	0.38613	0.48131	0.41829	0.62165	0.95448
1	0.69001	0.53617	0.45534	0.46913	0.95254	0.44874	0.36727	0.73744	0.55412	0.50516	0.62783	0.87983	0.9371	0.37462	0.50087	0.45716	0.30085	0.97238	0.47734	0.45929	0.55797	0.25624	0.46203	0.48831	0.48909	0.47396	0.54548	0.52888	0.4786	0.67314	0.95365	0.26531	0.42471	0.78718	0.53504	0.40851	0.22907	0.3289	0.42209	0.93922
0	0.88866	0.49883	0.49277	0.59084	0.87534	0.43802	0.36032	0.62452	0.63921	0.51143	0.69824	0.81809	0.90692	0.2175	0.66626	0.46669	0.3532	0.94846	0.26347	0.41859	0.8269	0.34082	0.53834	0.47829	0.42708	0.59141	0.6375	0.49595	0.45877	0.90609	0.93672	0.17051	0.40807	0.83084	0.59646	0.064661	0.33694	0.61444	0.6256	0.95198
0	0.88026	0.60412	0.21746	0.42741	0.9668	0.70594	0.47131	0.69784	0.45384	0.28088	0.41741	0.77663	0.90973	0.29738	0.3258	0.69696	0.37627	0.95883	0.17037	0.71427	0.50717	0.38523	0.35912	0.75799	0.4375	0.40767	0.31455	0.52549	0.72155	0.86715	0.94174	0.10824	0.72105	0.79764	0.41036	0.015164	0.2603	0.4746	0.39738	0.91747
0	0.83008	0.5289	0.44252	0.78189	0.92177	0.46979	0.26536	0.53881	0.74983	0.64975	0.58462	0.7015	0.91873	0.54216	0.40109	0.55406	0.29112	0.96982	0.68133	0.47004	0.74995	0.40637	0.58595	0.54692	0.2772	0.75982	0.58621	0.64235	0.56951	0.82052	0.91836	0.34801	0.39259	0.84539	0.77796	0.3635	0.48753	0.51052	0.63206	0.89685
1	0.7039	0.51557	0.36307	0.60301	0.88929	0.49368	0.36044	0.56071	0.56782	0.51264	0.57526	0.90843	0.87355	0.22155	0.48795	0.52319	0.36509	0.8746	0.71579	0.50137	0.57578	0.38925	0.45955	0.57081	0.35883	0.62506	0.48364	0.50281	0.54098	0.77723	0.89077	0.48226	0.47723	0.7402	0.5735	0.38356	0.31696	0.43785	0.49177	0.89367
1	0.88948	0.60084	0.23765	0.43764	0.94264	0.63227	0.68142	0.86631	0.39546	0.23282	0.27585	0.59619	0.93348	0.25913	0.48338	0.65774	0.37848	0.93363	0.088835	0.64264	0.36952	0.16352	0.20486	0.73986	0.49347	0.38462	0.18843	0.39774	0.68639	0.53648	0.89015	0.024599	0.68387	0.8023	0.40527	0	0.2035	0.33006	0.25789	0.82899
1	0.85096	0.3933	0.21448	0.53733	0.91889	0.40942	0.61285	0.60942	0.53181	0.25962	0.58294	0.81594	0.92816	0.19759	0.26204	0.48335	0.53313	0.93375	0.35791	0.42521	0.50897	0.43026	0.31519	0.57226	0.26488	0.53359	0.27743	0.27099	0.50047	0.9032	0.93307	0.20758	0.50395	0.83861	0.56573	0.19465	0.40886	0.33164	0.32898	0.89879
0	0.84228	0.3731	0.24882	0.58676	0.82021	0.57387	0.16256	0.65934	0.53676	0.34817	0.69573	0.77256	0.91596	0.40956	0.50426	0.53577	0.37499	0.89873	0.60711	0.55186	0.75372	0.49352	0.31141	0.49667	0.31416	0.58486	0.66891	0.62493	0.52481	0.86291	0.91078	0.41609	0.49314	0.9037	0.44363	0.17656	0.34785	0.70294	0.65137	0.90774
0	0.87515	0.45058	0.34984	0.7334	0.93231	0.51	0.25893	0.66061	0.75084	0.43087	0.55272	0.73393	0.9162	0.34897	0.40895	0.55057	0.28281	0.91806	0.55048	0.51539	0.7076	0.59927	0.4627	0.56477	0.37968	0.73981	0.58997	0.60334	0.56752	0.84337	0.93131	0.42374	0.49675	0.82345	0.73027	0.006763	0.54555	0.48958	0.62749	0.8978
0	0.77525	0.22731	0.2478	0.64365	0.94592	0.33618	0.383	0.60942	0.7168	0.32081	0.53933	0.72559	0.94761	0.31854	0.31167	0.39026	0.22627	0.95128	0.61534	0.34968	0.57416	0.6457	0.30349	0.47027	0.25797	0.7628	0.40671	0.34289	0.41078	0.88208	0.94157	0.41976	0.41798	0.68765	0.6745	0.019717	0.4072	0.29594	0.40874	0.91977
1	0.72484	0.35089	0.3236	0.46494	0.94669	0.11447	0.28172	0.55751	0.52695	0.57778	0.58317	0.71278	0.90075	0.45394	0.44151	0.32807	0.25331	0.96206	0.48872	0.13151	0.67911	0.46269	0.55241	0.4254	0.33886	0.54411	0.39016	0.25961	0.35209	0.84614	0.91389	0.32752	0.1311	0.77476	0.64973	0.090821	0.27442	0.17369	0.51073	0.89515
0	0.86274	0.26264	0.34919	0.64482	0.92781	0.16034	0.28596	0.5949	0.65998	0.57476	0.66125	0.93226	0.93462	0.33511	0.60796	0.2908	0.22212	0.94679	0.67463	0.17186	0.81512	0.43295	0.64977	0.33829	0.15264	0.68344	0.61104	0.4049	0.31203	0.90643	0.94068	0.40053	0.15744	0.84215	0.75697	0.17659	0.59939	0.18719	0.75695	0.93642
0	0.85667	0.52378	0.46431	0.61924	0.91322	0.49131	0.23106	0.62828	0.60859	0.50651	0.76157	0.79436	0.90564	0.35387	0.51019	0.53376	0.48419	0.94893	0.54445	0.47088	0.81292	0.40834	0.40131	0.48768	0.41861	0.61125	0.69657	0.63798	0.52477	0.83481	0.92522	0.16704	0.40264	0.80373	0.59609	0.12763	0.37761	0.67621	0.71624	0.86748
1	0.80073	0.42634	0.5033	0.63685	0.92325	0.3932	0.26531	0.70673	0.7104	0.5951	0.69873	0.77773	0.89949	0.41328	0.55725	0.40872	0.24776	0.94351	0.58301	0.40487	0.75327	0.61894	0.57784	0.40774	0.34101	0.69789	0.68138	0.54032	0.42748	0.85629	0.92552	0.41094	0.32493	0.82649	0.65343	0.44287	0.4731	0.33042	0.6633	0.9077
1	0.73399	0.29978	0.4568	0.75501	0.92996	0.47525	0.41067	0.54148	0.73596	0.50033	0.72008	0.88269	0.92898	0.46705	0.41686	0.36284	0.36066	0.95772	0.67489	0.46543	0.70965	0.56306	0.46304	0.34093	0.16822	0.72971	0.61352	0.50828	0.37016	0.74775	0.94196	0.32969	0.41757	0.83456	0.61625	0.1876	0.53952	0.38512	0.54926	0.92139
0	0.86826	0.3519	0.16065	0.42366	0.87843	0.50278	0.41481	0.68378	0.41319	0.17569	0.40988	0.76842	0.89972	0.33145	0.32368	0.51359	0.28179	0.93473	0.38413	0.51324	0.48405	0.52474	0.25775	0.61666	0.23263	0.41444	0.20338	0.19539	0.53981	0.94365	0.90745	0.51979	0.59559	0.8254	0.4896	0.25567	0.31368	0.30411	0.2732	0.93649
0	0.84138	0.17867	0.67995	0.86095	0.94622	0.26137	0.45583	0.50521	0.833	0.62099	0.82624	0.7442	0.93645	0.34785	0.34569	0.23552	0.30178	0.94267	0.82191	0.23711	0.9517	0.20016	0.73088	0.10369	0.26169	0.73613	0.86874	0.49368	0.20931	0.86516	0.97827	0.28005	0.17792	0.83322	0.8445	0.095373	0.20654	0.46313	0.84603	0.94418
1	0.86796	0.32752	0.38279	0.52447	0.961	0.35855	0.24982	0.58059	0.5959	0.33182	0.65217	0.71314	0.90293	0.55512	0.49326	0.30977	0.21204	0.88243	0.51518	0.38092	0.58176	0.20849	0.42818	0.36283	0.49798	0.60141	0.53281	0.39789	0.32971	0.86597	0.91044	0.45505	0.43804	0.71258	0.5368	0.020794	0.12944	0.22678	0.49698	0.90815
0	0.83963	0.36544	0.65181	0.69515	0.91748	0.31968	0.15091	0.53608	0.72251	0.65507	0.74868	0.74991	0.912	0.56517	0.52703	0.30296	0.21423	0.95556	0.47785	0.32403	0.78201	0.23696	0.67191	0.25254	0.33862	0.74864	0.78365	0.53065	0.31392	0.86674	0.89939	0.22963	0.2262	0.77436	0.73548	0.17911	0.30873	0.32045	0.73248	0.90831
1	0.82646	0.1414	0.33683	0.4963	0.93559	0.10677	0.36576	0.51067	0.63925	0.33881	0.74015	0.91509	0.94224	0.33356	0.49927	0.15464	0.26798	0.96133	0.5394	0.10914	0.70713	0.50708	0.20078	0.24902	0.18925	0.61885	0.43412	0.14462	0.16105	0.84482	0.96708	0.29786	0.23881	0.75637	0.38189	0.77383	0.38635	0.17945	0.32641	0.9449
1	0.89216	0.3223	0.62268	0.48975	0.94471	0.26326	0.19921	0.72568	0.6837	0.62717	0.80775	0.7726	0.89433	0.622	0.72202	0.2694	0.39417	0.9518	0.6493	0.24799	0.83646	0.84381	0.52577	0.22699	0.21446	0.57225	0.76356	0.43344	0.24413	0.84565	0.89809	0.65729	0.17451	0.84603	0.34639	0.017302	0.59868	0.48126	0.68721	0.87062
1	0.47648	0.29458	0.11274	0.34797	0.45869	0.4057	0.36418	0.60388	0.3813	0.18074	0.24881	0.49285	0.46532	0.079762	0.20663	0.48069	0.24189	0.49502	0.056361	0.42739	0.26788	0.47939	0.19635	0.58348	0.28349	0.3496	0.1635	0.267	0.51148	0.49023	0.45991	0.03858	0.50567	0.44389	0.34879	0.06149	0.34131	0.17789	0.1898	0.52553
1	0.58455	0.41976	0.3969	0.44738	0.71774	0.32462	0.52883	0.66956	0.49371	0.4211	0.64226	0.64758	0.70591	0.39851	0.42956	0.35158	0.48914	0.72218	0.4958	0.33262	0.53737	0.51971	0.41791	0.39235	0.18078	0.4246	0.43476	0.36214	0.35251	0.66678	0.71839	0.40814	0.33858	0.57687	0.52685	0.1409	0.45933	0.38175	0.40711	0.68961
0	0.90082	0.31814	0.66364	0.86867	0.91306	0.4125	0.38051	0.49199	0.94198	0.67634	0.79394	0.89907	0.94314	0.47377	0.46826	0.4019	0.39783	0.96044	0.82108	0.40354	0.93029	0.81817	0.82937	0.26471	0.099439	0.87372	0.87755	0.64966	0.40359	0.87676	0.94928	0.55194	0.27628	0.8305	0.85645	0.50939	0.77873	0.47084	0.88106	0.93533
0	0.89609	0.44111	0.31512	0.68328	0.92688	0.50616	0.36497	0.53674	0.61909	0.39264	0.65451	0.9641	0.93636	0.20995	0.36515	0.50411	0.41498	0.96869	0.5216	0.50588	0.66595	0.53564	0.37101	0.53121	0.30679	0.58048	0.58523	0.53648	0.51648	0.83029	0.92599	0.26908	0.50249	0.83755	0.64102	0.22948	0.42066	0.47612	0.60736	0.95715
0	0.90664	0.35642	0.357	0.44637	0.92923	0.38134	0.63293	0.73992	0.44079	0.3076	0.86521	0.91292	0.94742	0.33233	0.72594	0.35732	0.63026	0.94529	0.66877	0.39238	0.72145	0.45264	0.37209	0.40946	0.22976	0.45174	0.42756	0.23638	0.3325	0.91676	0.94228	0.67287	0.47197	0.92844	0.61642	0.51712	0.32062	0.52217	0.38276	0.92141
1	0.77461	0.47742	0.51503	0.60017	0.92416	0.45525	0.34073	0.60508	0.73384	0.4532	0.71775	0.92685	0.94656	0.39107	0.45668	0.41976	0.36022	0.9624	0.47978	0.46048	0.65614	0.3642	0.52932	0.43564	0.50213	0.6986	0.60538	0.50748	0.42842	0.83836	0.9537	0.48811	0.46114	0.76872	0.56374	0.137	0.2058	0.43708	0.52814	0.9047
1	0.70391	0.49698	0.29638	0.55086	0.91376	0.53045	0.44587	0.70748	0.58517	0.32701	0.58656	0.85367	0.93597	0.24154	0.24332	0.52977	0.50572	0.9278	0.57231	0.53417	0.5287	0.3086	0.378	0.5857	0.51499	0.56092	0.43037	0.43793	0.54324	0.48707	0.91274	0.43497	0.56699	0.76898	0.42389	0.38983	0.22341	0.46116	0.39524	0.88463
1	0.80931	0.20142	0.16602	0.68622	0.95737	0.52034	0.22166	0.63726	0.66848	0.18568	0.52372	0.82241	0.88712	0.2398	0.24153	0.49137	0.40775	0.95197	0.48964	0.53265	0.52152	0.29612	0.21389	0.57269	0.28244	0.66077	0.29827	0.35973	0.51375	0.848	0.90748	0.54683	0.60747	0.79106	0.69559	0.096803	0.23244	0.32392	0.33268	0.90251
1	0.87659	0.33949	0.32891	0.63796	0.94187	0.34299	0.28894	0.26141	0.53448	0.35085	0.61759	0.67134	0.91286	0.49606	0.55196	0.34631	0.18456	0.94056	0.67035	0.35906	0.59982	0.55867	0.34419	0.41487	0.22613	0.62481	0.50398	0.36582	0.36638	0.85548	0.90646	0.41313	0.41346	0.8279	0.5403	0.025025	0.43382	0.25595	0.47958	0.89285
0	0.79908	0.75091	0.48689	0.69627	0.92178	0.75464	0.35428	0.78616	0.84955	0.52622	0.52862	0.92292	0.96267	0.39382	0.4998	0.76924	0.3495	0.93835	0.16984	0.76348	0.55764	0.55921	0.53001	0.7578	0.44522	0.86031	0.62055	0.80279	0.79728	0.81762	0.94759	0.49383	0.6805	0.76366	0.48858	0.074057	0.34374	0.44324	0.56508	0.95803
1	0.85455	0.31821	0.37835	0.58285	0.92144	0.35565	0.26292	0.70608	0.51529	0.47531	0.72552	0.79721	0.90796	0.41436	0.53877	0.39071	0.47857	0.94077	0.38606	0.34784	0.72984	0.58888	0.39848	0.4144	0.29685	0.61463	0.58329	0.42605	0.3839	0.7493	0.89142	0.38365	0.35536	0.80489	0.38817	0.056423	0.39979	0.49832	0.56792	0.88009
0	0.80106	0.52939	0.50137	0.74057	0.89149	0.54208	0.39143	0.56116	0.6557	0.51888	0.6422	0.64874	0.89016	0.54328	0.42107	0.55094	0.31146	0.93133	0.59751	0.5463	0.72002	0.36174	0.55351	0.48169	0.36941	0.76829	0.72962	0.71868	0.56567	0.75367	0.88701	0.32735	0.45428	0.75763	0.76979	0.044278	0.36388	0.51246	0.73062	0.90164
1	0.73305	0.41641	0.3132	0.53701	0.81622	0.37839	0.64584	0.71804	0.58885	0.35043	0.68795	0.74341	0.83895	0.54413	0.39842	0.43507	0.58477	0.83354	0.48694	0.389	0.51784	0.46934	0.34664	0.49382	0.30271	0.57966	0.34661	0.35974	0.44306	0.71783	0.84495	0.29815	0.43961	0.7085	0.59344	0.27345	0.3602	0.37261	0.29832	0.83558
1	0.065513	0.49224	0.098994	0.024806	0.061752	0.40872	0.36417	0.78386	0.075193	0.2359	0.057259	0.09589	0.052063	0.25679	0.18283	0.5038	0.24662	0.082445	0.17767	0.41188	0.081058	0.16191	0.18601	0.55064	0.55906	0.02035	0.11322	0.50303	0.52293	0.13085	0.070473	0.2142	0.41657	0.15823	0.052338	0.015526	0.093575	0.42102	0.14826	0.082585
1	0.78217	0.4492	0.22751	0.51709	0.98724	0.50547	0.27064	0.67385	0.4864	0.29894	0.53602	0.79346	0.89073	0.49424	0.24568	0.49415	0.40423	0.95159	0.36043	0.52329	0.52133	0.32728	0.2602	0.587	0.34802	0.45995	0.28289	0.31774	0.52103	0.84858	0.906	0.36624	0.57156	0.78472	0.52164	0.15476	0.19498	0.23598	0.32442	0.89724
1	0.80231	0.32684	0.39053	0.59083	0.9428	0.16324	0.32854	0.66326	0.70865	0.62483	0.67347	0.72712	0.90648	0.36595	0.58473	0.33931	0.27911	0.96147	0.32149	0.16788	0.83033	0.43678	0.66169	0.38415	0.30678	0.67837	0.54761	0.4056	0.35244	0.79932	0.92148	0.2057	0.11134	0.72589	0.62572	0.010001	0.29091	0.3167	0.68191	0.89954
1	0.88299	0.35372	0.32277	0.60425	0.94417	0.41896	0.32269	0.4776	0.54065	0.30574	0.65941	0.69129	0.9142	0.48101	0.51066	0.31535	0.32679	0.908	0.55706	0.43381	0.40607	0.58965	0.20752	0.39552	0.22367	0.60823	0.39597	0.28171	0.32784	0.7718	0.8905	0.46772	0.51167	0.72085	0.52953	0.050474	0.42441	0.28981	0.24209	0.87188
1	0.69278	0.27107	0.43795	0.57036	0.77756	0.22065	0.45835	0.4746	0.64103	0.44062	0.63939	0.67592	0.73351	0.25129	0.43243	0.23336	0.34529	0.76548	0.57002	0.22577	0.69465	0.42837	0.33338	0.27923	0.2062	0.61348	0.49208	0.31454	0.23519	0.62318	0.74367	0.32201	0.27689	0.68144	0.51029	0.27375	0.31711	0.28403	0.41697	0.75208
1	0.8043	0.62349	0.31726	0.35173	0.91769	0.61187	0.53788	0.81536	0.39565	0.30432	0.47522	0.67845	0.89478	0.37079	0.55806	0.56891	0.36765	0.96724	0.29726	0.62231	0.53912	0.46863	0.36748	0.65116	0.33238	0.35951	0.34371	0.38298	0.59429	0.69995	0.916	0.19602	0.62439	0.79278	0.35204	0.00022	0.38294	0.34749	0.38022	0.8887
0	0.8435	0.52	0.43684	0.66203	0.93849	0.57434	0.37691	0.66642	0.64208	0.41835	0.66693	0.90706	0.94612	0.39532	0.4948	0.51623	0.40869	0.95167	0.55601	0.57474	0.73828	0.40925	0.50361	0.5248	0.34367	0.6078	0.6479	0.57953	0.52667	0.8634	0.94465	0.30342	0.56817	0.82465	0.6141	0.22012	0.35267	0.51095	0.64494	0.92616
0	0.72332	0.64524	0.38572	0.3727	0.93983	0.57861	0.5894	0.76346	0.46176	0.33098	0.55302	0.51924	0.89101	0.40732	0.62589	0.57048	0.36888	0.92151	0.43723	0.581	0.48427	0.4858	0.27015	0.62008	0.38119	0.41575	0.49481	0.49271	0.58326	0.63425	0.91289	0.57465	0.58256	0.81708	0.46162	0	0.32507	0.54326	0.3336	0.85657
0	0.61522	0.30362	0.23472	0.43402	0.93246	0.50256	0.71212	0.74239	0.51683	0.23233	0.84305	0.92678	0.92555	0.2601	0.40474	0.44972	0.7139	0.97248	0.55498	0.51349	0.67898	0.47613	0.32955	0.4962	0.24827	0.3648	0.37081	0.35257	0.43733	0.63842	0.96622	0.41854	0.56527	0.91801	0.6602	0.29051	0.30936	0.53225	0.38322	0.952
0	0.78531	0.30033	0.31177	0.56435	0.9207	0.30886	0.17517	0.52002	0.63036	0.31198	0.47684	0.67748	0.88616	0.18848	0.3096	0.34044	0.046509	0.92828	0.40163	0.33443	0.51495	0.34147	0.40595	0.43372	0.3	0.52962	0.43816	0.32783	0.37325	0.77785	0.89569	0.23399	0.42068	0.78928	0.48258	0.003074	0.27318	0.066337	0.38713	0.89651
0	0.84531	0.27879	0.5607	0.83287	0.95319	0.19917	0.27773	0.27778	0.6502	0.69339	0.77304	0.90039	0.96136	0.24387	0.67092	0.26633	0.22437	0.9285	0.60559	0.19217	0.7824	0.39294	0.46794	0.23507	0.25499	0.73428	0.77222	0.46891	0.26662	0.736	0.96796	0.25965	0.10772	0.8442	0.87598	0.35846	0.31779	0.36553	0.69091	0.95835
0	0.90224	0.28302	0.32205	0.39831	0.95711	0.3334	0.07879	0.26303	0.5428	0.30702	0.56358	0.75573	0.89467	0.53889	0.5054	0.27673	0.16174	0.92453	0.6951	0.34969	0.62494	0.55782	0.36499	0.39165	0.23	0.48691	0.33627	0.15193	0.3023	0.84747	0.87295	0.43627	0.44597	0.80218	0.024281	0.11368	0.36787	0.12555	0.3375	0.87435
0	0.91705	0.52647	0.42513	0.50325	0.92417	0.44856	0.40022	0.63679	0.48841	0.46707	0.70758	0.86639	0.94331	0.29647	0.41964	0.48131	0.42301	0.94618	0.76948	0.43957	0.78383	0.54068	0.4605	0.48838	0.17898	0.50056	0.62115	0.54438	0.48434	0.92488	0.95567	0.42364	0.40856	0.87889	0.52655	0.18022	0.55456	0.54109	0.64567	0.92493
0	0.84116	0.20395	0.38901	0.60628	0.89341	0.17625	0.24902	0.61683	0.62018	0.51307	0.65051	0.64058	0.8916	0.30148	0.37074	0.20777	0.13252	0.91615	0.57927	0.19198	0.68687	0.44171	0.47147	0.2821	0.21318	0.49894	0.55148	0.27174	0.2216	0.80934	0.89384	0.38078	0.24813	0.84345	0.68238	0.062735	0.27344	0.20673	0.56786	0.89602
1	0.82365	0.50608	0.32956	0.73192	0.93244	0.6171	0.65864	0.74136	0.62062	0.32009	0.57297	0.67778	0.90731	0.37488	0.32036	0.62083	0.48354	0.93683	0.45471	0.62105	0.53452	0.32218	0.35207	0.63723	0.53526	0.59268	0.54532	0.63932	0.63937	0.74742	0.92718	0.41584	0.61396	0.76636	0.52047	0.005223	0.19536	0.49131	0.46565	0.87878
0	0.87601	0.22978	0.49471	0.67212	0.92079	0.49554	0.38244	0.42879	0.69316	0.31365	0.83948	0.89821	0.90998	0.42567	0.40148	0.3324	0.47359	0.93425	0.77793	0.48385	0.98083	0.55918	0.60749	0.23284	0.094907	0.56332	0.82002	0.52587	0.29949	0.86009	0.9394	0.23961	0.50152	0.8013	0.59287	0.3971	0.89678	0.57451	0.87273	0.91802
0	0.81511	0.30327	0.39691	0.63883	0.93867	0.27124	0.28407	0.49244	0.68773	0.47391	0.66931	0.91405	0.936	0.32877	0.51024	0.33106	0.26907	0.90053	0.67159	0.27826	0.53529	0.33851	0.2646	0.38497	0.36866	0.76472	0.56014	0.39429	0.34711	0.81284	0.93156	0.42767	0.31837	0.84868	0.72197	0.48659	0.22771	0.28443	0.40553	0.92577
1	0.88686	0.33801	0.55675	0.5681	0.94994	0.25687	0.2265	0.69249	0.66199	0.62029	0.77334	0.8058	0.9092	0.55181	0.62593	0.29324	0.3385	0.95875	0.69103	0.24314	0.81433	0.64675	0.48544	0.28137	0.25255	0.57527	0.68845	0.41715	0.27903	0.86703	0.92236	0.54926	0.18519	0.84048	0.50175	0.13017	0.52129	0.45109	0.64784	0.8969
1	0.87634	0.32926	0.36658	0.63724	0.95743	0.42485	0.39849	0.54966	0.70188	0.47035	0.72542	0.93121	0.94283	0.41649	0.39802	0.45822	0.45742	0.9568	0.73994	0.40848	0.78376	0.15195	0.38492	0.43316	0.50759	0.67218	0.66692	0.57148	0.45407	0.92014	0.96288	0.43898	0.35877	0.86553	0.61338	0.31036	0.15259	0.56519	0.6622	0.92253
0	0.77245	0.52105	0.54394	0.52252	0.96531	0.34043	0.28798	0.48352	0.54165	0.58251	0.61895	0.92966	0.94853	0.42882	0.71552	0.331	0.22155	0.9812	0.75674	0.35597	0.68361	0.6796	0.55527	0.41195	0.19609	0.51437	0.51707	0.32578	0.35256	0.89833	0.94577	0.40374	0.35171	0.82205	0.6005	0.31383	0.48573	0.22427	0.53047	0.96922
0	0.77736	0.80731	0.55793	0.57155	0.91279	0.65719	0.45629	0.64744	0.53433	0.61424	0.58112	0.81478	0.91698	0.26242	0.40788	0.57464	0.34053	0.96767	0.6877	0.66214	0.6158	0.63467	0.72751	0.62564	0.32976	0.50217	0.52927	0.5139	0.59324	0.80388	0.95761	0.52342	0.50734	0.80654	0.60427	0.24763	0.63294	0.47927	0.52538	0.94909
1	0.85528	0.50033	0.41399	0.52103	0.95536	0.4702	0.36985	0.64124	0.60405	0.47688	0.64939	0.71994	0.90517	0.30907	0.47761	0.53238	0.4151	0.94737	0.59907	0.47312	0.74419	0.4914	0.50527	0.50077	0.38113	0.5996	0.64556	0.58405	0.5451	0.77544	0.91664	0.39823	0.39456	0.81848	0.56147	0.058739	0.34944	0.46648	0.7125	0.88326
0	0.91664	0.17893	0.48338	0.61183	0.91348	0.46852	0.34656	0.49596	0.66491	0.317	0.82408	0.91376	0.94007	0.60675	0.63493	0.24671	0.41118	0.94455	0.68756	0.47259	0.92995	0.72025	0.57824	0.16767	0	0.50117	0.80907	0.44801	0.21263	0.93044	0.92433	0.37553	0.49556	0.84419	0.58972	0.13314	0.69216	0.49141	0.8407	0.9169
1	0.84418	0.42765	0.53139	0.64865	0.93648	0.50893	0.50363	0.5535	0.62811	0.53769	0.75426	0.91072	0.94341	0.30329	0.49376	0.34899	0.4149	0.97024	0.76479	0.50356	0.79049	0.33872	0.52126	0.35771	0.23402	0.63049	0.66798	0.46887	0.3585	0.84781	0.98787	0.36705	0.4458	0.7991	0.68602	0.28492	0.4354	0.32928	0.63886	0.95268
1	0.80893	0.25012	0.35716	0.57003	0.93827	0.24166	0.3883	0.56897	0.65696	0.35066	0.70133	0.88927	0.9404	0.37468	0.44697	0.26264	0.29847	0.95808	0.48743	0.24542	0.63665	0.44796	0.22778	0.33363	0.24375	0.64501	0.47529	0.27778	0.27255	0.7808	0.95709	0.33342	0.33595	0.76749	0.46308	0.60391	0.36768	0.25507	0.33594	0.95011
1	0.90009	0.3203	0.3756	0.5444	0.95045	0.22435	0.50485	0.51603	0.52232	0.44248	0.72235	0.86756	0.92922	0.4	0.46017	0.26011	0.40714	0.97865	0.73941	0.23379	0.74057	0.55952	0.44111	0.33535	0.15332	0.48372	0.42261	0.23507	0.26405	0.8046	0.93392	0.53577	0.29015	0.81948	0.56559	0.32896	0.47707	0.26687	0.5374	0.85723
1	0.87706	0.59262	0.31907	0.45738	0.94672	0.5084	0.37213	0.74238	0.46477	0.40897	0.56496	0.83808	0.94454	0.26707	0.54268	0.5748	0.38356	0.9259	0.2523	0.50704	0.57337	0.47949	0.35065	0.62765	0.31329	0.50494	0.44207	0.48531	0.59055	0.94191	0.93968	0.2498	0.50316	0.82651	0.60287	0.24486	0.32768	0.49626	0.3943	0.92811
1	0.90446	0.3146	0.19364	0.60858	0.95681	0.46011	0.39698	0.45526	0.59669	0.22387	0.44565	0.90266	0.94531	0.20931	0.21561	0.49517	0.28723	0.95706	0.51319	0.47861	0.59627	0.39173	0.17971	0.5911	0.30155	0.617	0.23664	0.3145	0.52477	0.78796	0.97783	0.26968	0.55975	0.81093	0.52511	0.54931	0.26158	0.20847	0.28574	0.96586
1	0.84328	0.34125	0.23043	0.40866	0.92061	0.47629	0.46267	0.62653	0.60354	0.2659	0.5385	0.59351	0.90589	0.40818	0.4155	0.43549	0.26718	0.93546	0.48416	0.48906	0.36934	0.4096	0.17584	0.52105	0.33109	0.49825	0.37628	0.33405	0.45791	0.85164	0.9095	0.38782	0.55531	0.73946	0.45835	0.000012	0.27423	0.3018	0.19697	0.88458
0	0.78925	0.26264	0.60306	0.68864	0.92969	0.25036	0.2559	0.48172	0.64737	0.65669	0.73119	0.88632	0.95121	0.3147	0.74624	0.16127	0.20965	0.92601	0.74068	0.25446	0.80677	0.45045	0.73227	0.1317	0.13311	0.63643	0.64879	0.39752	0.16056	0.82761	0.94525	0.42498	0.19531	0.77319	0.76378	0.33994	0.48887	0.2594	0.70369	0.92548
1	0.89118	0.19641	0.29477	0.48257	0.93138	0.31138	0.51737	0.27549	0.55852	0.31352	0.81027	0.91493	0.94805	0.41722	0.48068	0.29856	0.47262	0.90431	0.92592	0.3093	0.76864	0.25241	0.30759	0.33962	0.33933	0.48457	0.57668	0.35388	0.2958	0.93471	0.96479	0.6458	0.36464	0.81964	0.71759	0.25244	0.18497	0.3617	0.56882	0.92712
0	0.91123	0.352	0.44068	0.81683	0.92459	0.37635	0.29109	0.52307	0.76856	0.3991	0.70982	0.70695	0.93549	0.49649	0.44474	0.40111	0.25333	0.93478	0.77199	0.36888	0.76569	0.48855	0.44439	0.39291	0.17217	0.76298	0.67434	0.52206	0.40206	0.88411	0.94183	0.40313	0.38791	0.87165	0.71917	0.33809	0.59785	0.49861	0.6013	0.90562
0	0.80172	0.37059	0.40138	0.67766	0.94976	0.28969	0.061911	0.51033	0.59182	0.43087	0.53172	0.74311	0.92715	0.35063	0.45993	0.31746	0.080293	0.92678	0.73109	0.31125	0.56875	0.33644	0.48191	0.38475	0.20345	0.63584	0.53332	0.38111	0.34288	0.79789	0.89403	0.36719	0.35269	0.79925	0.60475	0.14623	0.27127	0.18485	0.51081	0.90689
1	0.89231	0.31851	0.39074	0.63747	0.94176	0.30694	0.46354	0.51609	0.61687	0.42958	0.74588	0.89638	0.9595	0.29952	0.41699	0.29535	0.39919	0.97365	0.66682	0.30847	0.72614	0.296	0.37944	0.34655	0.34594	0.6417	0.5985	0.34216	0.29848	0.92569	0.95283	0.33025	0.35674	0.86287	0.54231	0.38794	0.25967	0.32035	0.50397	0.93407
0	0.84314	0.16648	0.27849	0.72683	0.94236	0.17625	0.30782	0.50587	0.63454	0.35415	0.76851	0.91568	0.95212	0.41355	0.33573	0.22286	0.22739	0.92622	0.69533	0.16896	0.80944	0.35047	0.36236	0.26568	0.24589	0.72954	0.63138	0.31909	0.22226	0.93803	0.94884	0.35602	0.23008	0.81874	0.69865	0.28069	0.2971	0.32348	0.63061	0.95301
0	0.84998	0.68492	0.83146	0.69436	0.92596	0.44729	0.65405	0.5975	0.77018	0.73196	0.73381	0.63197	0.90838	0.67542	0.59837	0.65313	0.48246	0.92584	0.80685	0.42751	0.88146	0.51512	0.66314	0.48754	0.22825	0.67698	0.90559	0.84962	0.66048	0.86804	0.91858	0.43488	0.24405	0.75105	0.74283	0.030222	0.49627	0.66666	0.84047	0.92716
0	0.81944	0.33063	0.44203	0.74778	0.92475	0.29972	0.37899	0.57939	0.7049	0.57201	0.71405	0.85631	0.93692	0.35929	0.59529	0.38207	0.27092	0.92654	0.61732	0.30789	0.82606	0.47468	0.58913	0.37041	0.18041	0.76979	0.75987	0.54411	0.39662	0.86305	0.96449	0.36556	0.23142	0.77475	0.77285	0.27	0.50265	0.35334	0.83079	0.91856
0	0.87764	0.3807	0.45417	0.56206	0.94936	0.37245	0.36192	0.525	0.61601	0.45259	0.71694	0.83875	0.95331	0.55411	0.54203	0.341	0.33409	0.92288	0.65031	0.36789	0.64934	0.21215	0.44518	0.38166	0.28613	0.6149	0.56099	0.40359	0.34729	0.83571	0.93991	0.36715	0.40923	0.78109	0.61991	0.22625	0.20998	0.37859	0.52233	0.93095
1	0.059908	0.31947	0.27664	0.010086	0.024893	0.20847	0.15504	0.63029	0.078205	0.29474	0.20167	0.053093	0.020828	0.23355	0.18918	0.22893	0.14796	0.048825	0.24883	0.21436	0.13555	0.33578	0.19013	0.22472	0.22505	0.062091	0.24231	0.43223	0.23996	0.09334	0.046165	0.28298	0.14165	0	0.34056	0.15613	0.33879	0.25366	0.14275	0.023011
0	0.77085	0.58183	0.67622	0.72928	0.91457	0.40321	0.50966	0.61932	0.83515	0.77054	0.72794	0.82217	0.94712	0.3334	0.47564	0.50692	0.42394	0.95124	0.75223	0.39664	0.73647	0.47846	0.64709	0.46649	0.22964	0.74975	0.71586	0.65059	0.51694	0.81797	0.93998	0.31586	0.29127	0.78613	0.72483	0.24996	0.52885	0.50104	0.56818	0.93085
1	0.47254	0.35966	0.086691	0.27561	0.44971	0.72465	0.52742	0.66417	0.32057	0.098266	0.16116	0.44763	0.43377	0.1325	0.20838	0.77345	0.33127	0.45443	0.08141	0.73571	0.17974	0.080499	0.10228	0.85346	0.79257	0.28873	0.11098	0.36869	0.80481	0.49372	0.44193	0.084598	0.78585	0.34303	0.33241	0.15676	0.034466	0.28829	0.093507	0.46854
0	0.74993	0.65242	0.64734	0.74493	0.91952	0.47473	0.36447	0.68782	0.74661	0.74898	0.65119	0.95965	0.92914	0.2463	0.66846	0.50889	0.37438	0.94554	0.31854	0.48512	0.70203	0.77549	0.756	0.49582	0.23541	0.75927	0.64321	0.63562	0.52931	0.81621	0.95471	0.23714	0.33933	0.76734	0.73185	0.38103	0.66636	0.38292	0.61098	0.94231
0	0.89897	0.53487	0.29261	0.53669	0.95558	0.62496	0.57969	0.62248	0.57661	0.36782	0.6459	0.81228	0.95289	0.22444	0.37928	0.6216	0.60534	0.91605	0.52953	0.62319	0.80446	0.33378	0.40627	0.64501	0.50857	0.45782	0.53285	0.56811	0.62437	0.93907	0.92289	0.24051	0.61679	0.79779	0.57459	0.21256	0.22199	0.65736	0.62174	0.89887
0	0.93998	0.41718	0.36196	0.76472	0.94765	0.56838	0.27221	0.67497	0.74704	0.40716	0.76929	0.8041	0.90192	0.26294	0.42946	0.61825	0.54943	0.96497	0.80842	0.54041	0.90992	0.25568	0.51281	0.49129	0.52622	0.75431	0.88381	0.76988	0.60408	0.8904	0.91437	0.4612	0.42343	0.82373	0.74982	0.25052	0.15901	0.78907	0.88773	0.89331
0	0.77063	0.35421	0.38851	0.58312	0.92048	0.26247	0.33955	0.63914	0.61758	0.46523	0.64908	0.85674	0.92724	0.35296	0.62346	0.31416	0.26107	0.97193	0.44073	0.26813	0.72222	0.80682	0.53265	0.38794	0.2281	0.59469	0.48573	0.31901	0.32891	0.83234	0.92942	0.48432	0.32674	0.77151	0.51824	0.10192	0.48479	0.28222	0.52835	0.94512
1	0.81932	0.43122	0.35172	0.63645	0.92372	0.44624	0.38333	0.7225	0.63787	0.36076	0.64123	0.84032	0.9271	0.50199	0.44373	0.46753	0.41149	0.93221	0.44625	0.43916	0.77263	0.48874	0.45488	0.50127	0.28414	0.62756	0.574	0.49015	0.4763	0.82595	0.93712	0.32128	0.43413	0.83578	0.54054	0.081419	0.35398	0.47479	0.6077	0.91049
0	0.73355	0.23137	0.47674	0.82402	0.92567	0.27764	0.39086	0.39902	0.83751	0.5551	0.73477	0.87204	0.96079	0.5168	0.30532	0.27137	0.31964	0.95831	0.81539	0.27974	0.68939	0.65646	0.53554	0.23347	0.19823	0.79048	0.686	0.47997	0.2719	0.7151	0.94934	0.37595	0.23062	0.72144	0.64507	0.34014	0.60614	0.34998	0.6045	0.91558
1	0.95171	0.46993	0.25948	0.67674	0.89657	0.5409	0.46243	0.66764	0.50854	0.28825	0.6031	0.80216	0.92558	0.40917	0.35244	0.60811	0.4081	0.92383	0.3186	0.53991	0.77345	0.42519	0.35945	0.621	0.558	0.57059	0.60295	0.62501	0.62182	0.88333	0.93504	0.17458	0.53895	0.89495	0.62849	0.12827	0.25485	0.55675	0.70839	0.91683
1	0.84126	0.030096	0.33865	0.5575	0.91886	0.047594	0.33436	0.36627	0.60118	0.42556	0.79319	0.87161	0.8816	0.35558	0.39816	0.019765	0.25593	0.89702	0.64752	0.038523	0.89921	0.53843	0.45315	0.11596	0.091732	0.56719	0.4307	0.047853	0.015712	0.78434	0.89287	0.27992	0.15291	0.76548	0.36595	0.34866	0.5708	0.094618	0.55939	0.84293
0	0.82401	0.37945	0.55025	0.65585	0.94335	0.53565	0.39768	0.52738	0.77918	0.52124	0.77976	0.9203	0.93912	0.44248	0.33651	0.47861	0.45787	0.90191	0.82908	0.52333	0.87145	0.4003	0.49904	0.35658	0.20125	0.60416	0.81002	0.68743	0.47601	0.87094	0.94473	0.57412	0.40125	0.76406	0.74989	0.25826	0.57363	0.57634	0.69653	0.9436
0	0.65917	0.6973	0.61729	0.61452	0.94251	0.56054	0.34074	0.66826	0.621	0.76726	0.63865	0.91786	0.92894	0.57414	0.5245	0.46325	0.32965	0.9238	0.77152	0.57491	0.57783	0.46589	0.77931	0.51972	0.31335	0.62272	0.56366	0.46844	0.48602	0.84433	0.93475	0.59932	0.38678	0.68393	0.53025	0.49083	0.60323	0.31099	0.53369	0.91933
1	0.8408	0.2816	0.38821	0.5301	0.91729	0.25268	0.33784	0.60939	0.55664	0.40766	0.61656	0.67453	0.90587	0.40272	0.63637	0.2508	0.18463	0.88473	0.49117	0.27036	0.5447	0.25619	0.36883	0.32021	0.36513	0.59631	0.53854	0.32155	0.26943	0.8807	0.90131	0.40905	0.33327	0.75142	0.53265	0.2015	0.18782	0.18687	0.41402	0.89182
1	0.91412	0.2296	0.4035	0.51393	0.97216	0.2164	0.81494	0.50005	0.65134	0.54054	1	0.84562	0.94985	0.28811	0.53587	0.26549	0.80671	0.96423	0.73352	0.19176	0.9958	0.65889	0.56141	0.24658	0.077997	0.53953	0.65378	0.29903	0.19959	0.88498	0.92434	0.55629	0.21598	0.8369	0.66878	0.46982	0.48374	0.47377	0.67575	0.88974
1	0.84188	0.17206	0.30142	0.46331	0.9585	0.26254	0.47821	0.34405	0.58236	0.30539	0.8056	0.91976	0.94541	0.23414	0.38435	0.25663	0.46417	0.96482	0.84733	0.24866	0.83611	0.47765	0.30448	0.3132	0.15089	0.64804	0.46763	0.25303	0.24746	0.86846	0.94511	0.35558	0.34373	0.84199	0.57544	0.30803	0.35958	0.33238	0.39782	0.91732
1	0.6676	0.42625	0.42687	0.62327	0.9543	0.35961	0.31881	0.51721	0.61511	0.52157	0.5894	0.91431	0.92037	0.408	0.52706	0.41097	0.25838	0.9754	0.70529	0.37219	0.63161	0.54459	0.52282	0.45995	0.3339	0.60908	0.53433	0.46614	0.43598	0.79277	0.9367	0.47115	0.35657	0.81236	0.70877	0.13424	0.32305	0.23826	0.49855	0.9216
1	0.84735	0.28365	0.41695	0.60747	0.92339	0.27715	0.45072	0.52396	0.53648	0.40163	0.78201	0.82339	0.9361	0.43232	0.45157	0.30792	0.45004	0.93022	0.76371	0.23033	0.74893	0.44537	0.36341	0.33218	0.12007	0.60428	0.58553	0.38514	0.30035	0.87111	0.93862	0.35255	0.27789	0.86987	0.63407	0.38667	0.52592	0.41651	0.54418	0.95989
1	0.76076	0.47854	0.48852	0.73725	0.94457	0.5371	0.45774	0.4523	0.67804	0.53107	0.68537	0.89	0.94307	0.41378	0.6102	0.40847	0.41809	0.95163	0.76946	0.53349	0.78197	0.32804	0.69283	0.41157	0.27266	0.74497	0.56825	0.51815	0.42257	0.82972	0.96408	0.46732	0.47654	0.77512	0.68776	0.26438	0.41381	0.34908	0.62895	0.93471
1	0.91514	0.29081	0.40834	0.5884	0.9551	0.28054	0.36635	0.56236	0.67194	0.37534	0.74284	0.92628	0.95546	0.61687	0.44359	0.29699	0.32865	0.95155	0.73919	0.28287	0.84594	0.33884	0.37029	0.32865	0.28456	0.63872	0.63577	0.3862	0.29752	0.90711	0.97465	0.44758	0.34704	0.82163	0.6768	0.28559	0.2412	0.37125	0.58967	0.9403
1	0.84717	0.46229	0.24476	0.63297	0.9239	0.57281	0.49521	0.76727	0.49532	0.36131	0.64603	0.80116	0.90436	0.25846	0.35644	0.57878	0.48329	0.97452	0.37131	0.56334	0.72073	0.32894	0.45421	0.60625	0.3227	0.39668	0.5478	0.55454	0.58646	0.83225	0.92446	0.39984	0.54195	0.84283	0.40581	0.2553	0.35181	0.58893	0.58616	0.91558
0	0.92662	0.42319	0.51311	0.64219	0.93362	0.48041	0.24046	0.61604	0.59923	0.57397	0.76381	0.7777	0.90752	0.40617	0.64264	0.52223	0.48755	0.95618	0.78346	0.45045	0.88737	0.37553	0.45453	0.35332	0.46768	0.5965	0.90199	0.72473	0.50228	0.95371	0.90773	0.56281	0.26049	0.86799	0.63318	0.30092	0.27682	0.72561	0.82126	0.88627
1	0.87822	0.1725	0.36128	0.58925	0.94217	0.20896	0.39807	0.32272	0.59699	0.32307	0.7602	0.88952	0.94062	0.34264	0.44481	0.19116	0.29611	0.95907	0.5865	0.221	0.7568	0.35808	0.24536	0.26468	0.29453	0.60586	0.526	0.24034	0.19758	0.89475	0.96227	0.2812	0.33113	0.85603	0.4921	1	0.18006	0.21388	0.44289	0.95668
0	0.87583	0.319	0.58032	0.7103	0.90004	0.18121	0.41046	0.55866	0.61296	0.61857	0.74283	0.87659	0.97569	0.2912	0.59582	0.22009	0.26185	0.90469	0.70566	0.17895	0.81151	0.28783	0.55961	0.23207	0.23722	0.70466	0.71025	0.38278	0.2211	0.88894	0.97634	0.33408	0.15018	0.84188	0.82948	0.27025	0.30908	0.30037	0.66129	0.98416
1	0.82215	0.36054	0.24877	0.54466	0.93742	0.48535	0.51286	0.59314	0.56555	0.30422	0.5348	0.7528	0.95108	0.24011	0.36115	0.49812	0.35878	0.93515	0.45666	0.48987	0.55317	0.25843	0.2647	0.56825	0.39743	0.57568	0.38787	0.3923	0.51718	0.77159	0.93486	0.37493	0.53634	0.74333	0.51921	0.13631	0.17625	0.3307	0.40745	0.91008
0	0.90118	0.19142	0.36373	0.66028	0.91125	0.43973	0.41433	0.42317	0.74361	0.43882	0.84826	0.88032	0.88845	0.41201	0.25334	0.35974	0.50469	0.92325	0.83873	0.42888	0.9633	0.60561	0.62561	0.29944	0.10841	0.54539	0.77432	0.51842	0.33564	0.93765	0.93994	0.58681	0.36794	0.9142	0.79269	0.209	0.77182	0.56032	0.90213	0.91226
0	0.74294	0.32432	0.75865	0.68745	0.93747	0.33866	0.40568	0.61109	0.82441	0.8111	0.76446	0.90069	0.93791	0.47271	0.467	0.3297	0.3813	0.96836	0.82772	0.33323	0.82381	0.44898	0.80798	0.18382	0.30389	0.68328	0.8234	0.59488	0.32429	0.78733	0.95079	0.35227	0.12401	0.69869	0.5928	0.31277	0.46651	0.44493	0.74238	0.93069
1	0.76557	0.47027	0.35608	0.56473	0.9259	0.45422	0.15512	0.5959	0.64545	0.36905	0.52378	0.79965	0.88592	0.50147	0.40047	0.46102	0.22919	0.93532	0.5136	0.46779	0.49789	0.39311	0.31436	0.52386	0.43219	0.64782	0.46853	0.4497	0.4863	0.80009	0.91631	0.44365	0.49095	0.78488	0.49901	0.27679	0.30356	0.28965	0.37968	0.89182
1	0.70927	0.34864	0.2393	0.6608	0.90655	0.39206	0.41525	0.65603	0.64099	0.35965	0.58609	0.78459	0.93033	0.21571	0.30477	0.50867	0.37881	0.95581	0.50773	0.39143	0.62055	0.30972	0.28228	0.56234	0.30414	0.70667	0.46456	0.46242	0.52305	0.83386	0.91827	0.27159	0.42798	0.81216	0.71652	0.48882	0.32179	0.46381	0.47498	0.94624
0	0.73732	0.47824	0.39784	0.54751	0.94516	0.46476	0.1963	0.54684	0.45003	0.42692	0.5427	0.94572	0.92809	0.57224	0.60161	0.36805	0.12772	0.96421	0.51344	0.48419	0.43572	0.40098	0.40951	0.44665	0.33672	0.47815	0.43405	0.37287	0.39558	0.71852	0.9509	0.3935	0.48899	0.66204	0.57501	0.29661	0.37487	0.18518	0.35677	0.91292
1	0.34349	0.44404	0.28893	0.21213	0.33603	0.43945	0.30591	0.66439	0.35045	0.29802	0.3147	0.34235	0.32723	0.26404	0.37915	0.41632	0.23256	0.36219	0.21794	0.44628	0.45999	0.20634	0.39928	0.42768	0.45231	0.24112	0.42265	0.52385	0.43199	0.42261	0.3563	0.15769	0.42794	0.31945	0.27136	0.12016	0.15256	0.37744	0.40925	0.34154
1	0.82338	0.181	0.28659	0.51141	0.96721	0.33398	0.38976	0.55253	0.70056	0.32406	0.68557	0.92963	0.92011	0.55433	0.28624	0.25607	0.3118	0.93793	0.65675	0.34951	0.60408	0.27453	0.24378	0.35076	0.32086	0.748	0.39109	0.22724	0.27474	0.70629	0.9407	0.43592	0.43566	0.76657	0.67174	0.35147	0.39866	0.11664	0.33121	0.91012
0	0.86871	0.46671	0.2744	0.65894	0.94568	0.55634	0.37283	0.63732	0.64822	0.39899	0.64188	0.93835	0.92159	0.26845	0.3191	0.58514	0.50043	0.96073	0.34433	0.55516	0.68923	0.32399	0.38415	0.62208	0.33835	0.6891	0.48173	0.52784	0.59336	0.85466	0.93019	0.26901	0.55806	0.84914	0.62517	0.022838	0.25112	0.58873	0.50782	0.89453
0	0.76405	0.54301	0.50828	0.55325	0.90408	0.39146	0.23981	0.66294	0.55141	0.53828	0.6162	0.89045	0.95056	0.19931	0.75007	0.38498	0.19576	0.97419	0.59504	0.40501	0.48611	0.42908	0.4631	0.44853	0.40522	0.60822	0.55751	0.40524	0.40563	0.79779	0.94562	0.79395	0.39687	0.77804	0.54565	0.55798	0.2801	0.29668	0.35418	0.8984
1	0.77023	0.45465	0.14283	0.52236	0.92165	0.73772	0.28183	0.70235	0.64632	0.1609	0.43016	0.73602	0.89685	0.21366	0.25658	0.77575	0.42885	0.97329	0.29821	0.74026	0.31785	0.15935	0.12009	0.82099	0.5805	0.65446	0.34651	0.60894	0.79725	0.81652	0.90728	0.12569	0.76418	0.86287	0.58341	0.29614	0.12868	0.59628	0.23726	0.90292
1	0.82991	0.25389	0.43937	0.69108	0.95098	0.32665	0.59957	0.5937	0.64953	0.4427	0.87295	0.87117	0.93895	0.32874	0.62718	0.29159	0.57637	0.94651	0.849	0.31582	0.84844	0.48658	0.39717	0.28758	0.20968	0.62429	0.70801	0.38971	0.2672	0.93599	0.95965	0.4336	0.3396	0.86505	0.64254	0.37106	0.45728	0.44932	0.56925	0.92858
0	0.73674	0.34475	0.34678	0.57798	0.89298	0.41255	0.30357	0.73751	0.63544	0.39592	0.76078	0.73162	0.88556	0.54945	0.4746	0.45275	0.52267	0.92263	0.76274	0.39595	0.72849	0.62359	0.3785	0.43204	0.29392	0.73116	0.59116	0.51401	0.42818	0.8183	0.89853	0.75463	0.40735	0.71025	0.56019	0.000384	0.44739	0.66677	0.55264	0.8833
1	0.83626	0.1599	0.22876	0.69509	0.94952	0.3307	0.4042	0.4755	0.62734	0.25239	0.61718	0.91373	0.93115	0.22638	0.27023	0.34196	0.35504	0.96891	0.82662	0.34208	0.70171	0.34904	0.28945	0.42003	0.20144	0.65008	0.40807	0.24516	0.35802	0.86376	0.94313	0.39395	0.43022	0.80903	0.47449	0.45313	0.34015	0.23274	0.42509	0.91054
1	0.87823	0.47498	0.34884	0.45455	0.88708	0.46932	0.314	0.58667	0.46846	0.31576	0.71789	0.79161	0.90976	0.40745	0.5574	0.46826	0.50123	0.94541	0.54596	0.45411	0.66663	0.38656	0.34516	0.48187	0.41256	0.46103	0.57049	0.48474	0.45821	0.80772	0.92433	0.33119	0.47473	0.85465	0.27802	0.36458	0.29878	0.59343	0.46074	0.89628
1	0.85086	0.10281	0.33237	0.59782	0.9697	0.19564	0.41742	0.26732	0.59356	0.33958	0.79274	0.89131	0.90349	0.44523	0.48086	0.1296	0.32961	0.98041	0.72789	0.20627	0.76801	0.46808	0.29181	0.23116	0.13761	0.59493	0.40805	0.094241	0.13449	0.76668	0.95628	0.33372	0.329	0.80268	0.25443	0.3428	0.38157	0.1364	0.31738	0.87551
0	0.79289	0.27292	0.30672	0.69627	0.95074	0.30653	0.46159	0.51355	0.65198	0.38377	0.68365	0.86823	0.93689	0.34849	0.38898	0.35433	0.41121	0.93249	0.63048	0.32125	0.71486	0.26123	0.4178	0.4397	0.33004	0.69126	0.39108	0.26622	0.36706	0.8353	0.96049	0.39134	0.39727	0.7102	0.67604	0.28724	0.25533	0.30567	0.41567	0.91617
0	0.4756	0.52579	0.60382	0.43378	0.92866	0.36137	0.404	0.66067	0.38678	0.65929	0.61514	0.88193	0.94822	0.36954	0.64347	0.37438	0.30574	0.93942	0.47537	0.37248	0.5885	0.299	0.65686	0.36247	0.37609	0.41268	0.46884	0.54493	0.39161	0.62641	0.94845	0.32141	0.27412	0.5649	0.47952	0.42854	0.34144	0.30532	0.45501	0.9549
1	0.8892	0.51256	0.2728	0.59828	0.92604	0.53266	0.5183	0.63965	0.49807	0.33781	0.54012	0.7221	0.92576	0.47985	0.38645	0.62831	0.37048	0.93565	0.32005	0.53518	0.76039	0.41933	0.41312	0.66059	0.53667	0.56994	0.4759	0.60013	0.64699	0.86825	0.92838	0.25339	0.53642	0.86672	0.58335	0.29086	0.28873	0.5201	0.63944	0.92396
1	0.88373	0.45431	0.27012	0.52175	0.95527	0.46732	0.27061	0.6796	0.50632	0.28612	0.52182	0.79396	0.91526	0.38796	0.51154	0.51606	0.38949	0.96714	0.37833	0.4762	0.5067	0.38126	0.27004	0.5878	0.31363	0.51694	0.36139	0.41624	0.53749	0.88493	0.91856	0.28279	0.5246	0.83698	0.53055	0.33237	0.27689	0.36576	0.29075	0.89537
1	0.1482	0.29495	0.13954	0.13821	0.022733	0.20449	0.3582	0.59347	0.13664	0.19641	0.12577	0.18593	0.033743	0.24125	0.3612	0.25263	0.18313	0.074335	0.23429	0.2293	0.13742	0.30948	0.14495	0.36183	0.1183	0.095087	0.13566	0.1807	0.27669	0.20654	0.027562	0.27604	0.3174	0.12846	0.20148	0.001395	0.19949	0.11427	0.086529	0.037787
1	0.68792	0.30237	0.3776	0.67238	0.95549	0.36452	0.27425	0.53484	0.66202	0.38633	0.6271	0.93668	0.92032	0.51835	0.35042	0.29877	0.18219	0.9846	0.66368	0.38101	0.6762	0.49222	0.45698	0.36635	0.25584	0.624	0.47864	0.36756	0.32308	0.6908	0.95185	0.26567	0.42925	0.74822	0.63777	0.27892	0.41254	0.15492	0.47028	0.95884
0	0.87556	0.70831	0.61436	0.63657	0.91089	0.61869	0.45436	0.75544	0.66884	0.67038	0.72027	0.73963	0.93691	0.28027	0.5563	0.65539	0.39863	0.8874	0.46509	0.60047	0.84659	0.41244	0.69089	0.55979	0.4571	0.66614	0.82725	0.78028	0.64999	0.84229	0.94107	0.28966	0.41133	0.77623	0.82739	0.000737	0.40044	0.78604	0.8081	0.91215
0	0.90357	0.43805	0.3489	0.59075	0.92265	0.47832	0.45488	0.64047	0.50906	0.3295	0.6656	0.9147	0.93685	0.54337	0.63658	0.47229	0.41381	0.95945	0.58872	0.48167	0.63237	0.50109	0.32132	0.53416	0.29442	0.57595	0.47537	0.39914	0.48269	0.97136	0.96443	0.57041	0.53621	0.84118	0.56786	0.11505	0.31303	0.46317	0.44324	0.95357
0	0.79571	0.49154	0.22715	0.33928	0.89669	0.49086	0.34479	0.62442	0.41104	0.21763	0.41704	0.87578	0.915	0.4709	0.476	0.52057	0.30224	0.95379	0.26307	0.5057	0.40684	0.5091	0.26086	0.62001	0.27045	0.34082	0.22984	0.24063	0.54689	0.92529	0.93319	0.29646	0.57571	0.81619	0.4366	0.00961	0.31375	0.30487	0.23773	0.87837
1	0.90572	0.27301	0.39433	0.58193	0.94765	0.26495	0.58209	0.57048	0.55948	0.34559	0.80448	0.85891	0.92131	0.41297	0.66193	0.27715	0.51943	0.92407	0.71984	0.27034	0.75503	0.65202	0.33223	0.33272	0.13216	0.5684	0.4611	0.23305	0.26097	0.82667	0.95725	0.51616	0.36327	0.7208	0.57999	0.32597	0.52362	0.352	0.39721	0.92807
1	0.77911	0.28326	0.31773	0.75216	0.95685	0.37057	0.35562	0.69141	0.66427	0.37701	0.75116	0.73771	0.89076	0.21643	0.35862	0.33621	0.48633	0.96983	0.49022	0.37973	0.66983	0.31727	0.38397	0.38718	0.29468	0.7672	0.50318	0.34889	0.33584	0.89377	0.88933	0.37278	0.43447	0.75432	0.68129	0.0004	0.2444	0.38812	0.44883	0.89134
1	0.9484	0.24641	0.24009	0.5809	0.94446	0.37435	0.5	0.63339	0.58938	0.31667	0.69068	0.79871	0.93512	0.38948	0.47107	0.42834	0.4812	0.97204	0.73568	0.36752	0.87737	0.45938	0.36312	0.46614	0.285	0.54678	0.52808	0.432	0.42894	0.8406	0.92489	0.46849	0.42957	0.8238	0.55803	0.28209	0.36187	0.48098	0.59393	0.91694
1	0.83444	0.36269	0.38085	0.57465	0.97486	0.36112	0.25788	0.56615	0.5569	0.46883	0.67398	0.78572	0.89933	0.34591	0.43843	0.36953	0.37553	0.95464	0.42148	0.37397	0.67451	0.37671	0.4573	0.4404	0.24604	0.58215	0.48488	0.34295	0.3829	0.8431	0.91648	0.3415	0.40301	0.83026	0.55641	0.16785	0.28704	0.30865	0.47465	0.86908
0	0.86112	0.2534	0.54283	0.71589	0.95918	0.33511	0.26707	0.50338	0.69704	0.41884	0.76274	0.8663	0.93627	0.41868	0.50762	0.23986	0.2359	0.95676	0.82635	0.33899	0.74944	0.57682	0.52297	0.22188	0.10132	0.74323	0.80667	0.43546	0.23975	0.91678	0.94291	0.49803	0.36856	0.8581	0.78657	0.44769	0.58759	0.3377	0.65611	0.92116
0	0.72281	0.52611	0.58371	0.83479	0.93494	0.52625	0.34664	0.6193	0.78555	0.68298	0.63855	0.66167	0.9117	0.26356	0.59154	0.50507	0.25263	0.91681	0.50106	0.53083	0.80918	0.45541	0.73446	0.45519	0.36327	0.90929	0.67859	0.67154	0.52139	0.75509	0.91368	0.35336	0.41422	0.83078	0.8276	0.079125	0.55808	0.45783	0.65931	0.89574
1	0.91511	0.15555	0.48386	0.53689	0.92551	0.12365	0.32192	0.41294	0.67476	0.42292	0.84543	0.92871	0.94935	0.45801	0.57247	0.12082	0.30529	0.93716	0.88076	0.11248	0.83334	0.61717	0.42966	0.15695	0.070766	0.52689	0.608	0.22196	0.10344	0.93382	0.94711	0.62516	0.18968	0.81236	0.61345	0.42567	0.53467	0.28071	0.6202	0.92279
0	0.89646	0.19186	0.24832	0.77807	0.91064	0.27037	0.3813	0.52432	0.60499	0.35213	0.59834	0.76921	0.93304	0.3086	0.31299	0.36962	0.19638	0.9484	0.54915	0.27893	0.84394	0.39318	0.4521	0.42609	0.29089	0.73396	0.5494	0.41816	0.38971	0.8964	0.92851	0.26284	0.32771	0.84763	0.52676	0.02257	0.26587	0.28716	0.76716	0.93279
1	0.83871	0.61464	0.57295	0.67307	0.91801	0.49745	0.52376	0.7622	0.61016	0.70718	0.64825	0.59831	0.88565	0.45882	0.48027	0.54611	0.35066	0.87181	0.46266	0.50416	0.7255	0.61327	0.69334	0.52009	0.39278	0.72915	0.72483	0.67341	0.56495	0.83948	0.88296	0.37097	0.36636	0.83239	0.58048	0.000035	0.55511	0.44562	0.70765	0.86778
1	0.85047	0.42041	0.17204	0.6096	0.9626	0.66317	0.36387	0.65244	0.62386	0.18429	0.41033	0.7389	0.89492	0.2539	0.26166	0.63686	0.39461	0.97053	0.35109	0.67276	0.36242	0.28116	0.17394	0.70995	0.37968	0.61564	0.27458	0.44592	0.66227	0.85735	0.90579	0.20988	0.71768	0.8035	0.55088	0.29464	0.19899	0.39807	0.21088	0.90698
1	0.84106	0.23748	0.33431	0.44947	0.95573	0.21391	0.10757	0.44835	0.47657	0.33087	0.59459	0.77403	0.89611	0.22021	0.54749	0.25009	0.23422	0.9347	0.5927	0.23417	0.6194	0.42913	0.42304	0.33614	0.24282	0.49389	0.44331	0.26507	0.26871	0.79189	0.88957	0.48662	0.3331	0.79129	0.53973	0.16004	0.37454	0.17488	0.45266	0.88376
1	0.79326	0.30497	0.41692	0.42543	0.96872	0.19343	0.24505	0.59952	0.50697	0.4597	0.63704	0.70188	0.90277	0.54223	0.65403	0.24106	0.26344	0.95606	0.46713	0.21397	0.47646	0.54308	0.34441	0.30093	0.23459	0.474	0.5527	0.30564	0.24888	0.81406	0.89033	0.45454	0.26938	0.83407	0.58378	0.1175	0.36498	0.26719	0.33205	0.89413
0	0.95785	0.32776	0.52658	0.63521	0.92339	0.44849	0.518	0.61119	0.66372	0.52253	0.84873	0.77238	0.91162	0.48378	0.47819	0.32861	0.49944	0.97354	0.73002	0.44151	0.89591	0.77649	0.60362	0.26264	0.057529	0.53166	0.87209	0.49321	0.29791	0.89907	0.90812	0.53612	0.38733	0.83965	0.71404	0.23163	0.80335	0.55385	0.74222	0.92
1	0.27434	0.16686	0.14433	0.20417	0.29862	0.16668	0.54463	0.56564	0.24255	0.20448	0.33834	0.22328	0.26953	0.20825	0.24637	0.21447	0.4211	0.29708	0.40669	0.17135	0.32151	0.34685	0.20728	0.29765	0.15921	0.195	0.21621	0.1773	0.21381	0.24239	0.23297	0.26916	0.26135	0.27677	0.17451	0.22565	0.32267	0.24784	0.22655	0.23725
0	0.75995	0.24758	0.52371	0.71631	0.94537	0.28819	0.3077	0.52315	0.74405	0.48232	0.84235	0.89132	0.93707	0.2523	0.53696	0.26417	0.36254	0.96326	0.62597	0.2781	0.70869	0.15719	0.47513	0.20814	0.27085	0.70133	0.67884	0.45503	0.24164	0.74471	0.94041	0.36698	0.29389	0.72109	0.66902	0.48428	0.21665	0.47071	0.52558	0.92678
0	0.76457	0.36653	0.328	0.59803	0.90078	0.59654	0.53639	0.52146	0.62891	0.25595	0.62974	0.68241	0.88046	0.43546	0.26567	0.4708	0.37215	0.91638	0.68104	0.59705	0.66493	0.41761	0.30259	0.49151	0.2411	0.5089	0.47481	0.51782	0.4772	0.717	0.92981	0.33408	0.6236	0.73924	0.8028	0.014049	0.39589	0.50723	0.44888	0.9247
0	0.85215	0.4535	0.34037	0.54071	0.94423	0.39383	0.71806	0.45585	0.44912	0.37236	0.66358	0.65055	0.93829	0.36274	0.41402	0.45246	0.68907	0.93895	0.63323	0.40376	0.82321	0.38617	0.4507	0.49653	0.24857	0.40522	0.41984	0.38708	0.44483	0.82903	0.8533	0.40882	0.45429	0.75162	0.61799	0.32203	0.26754	0.51	0.63292	0.88949
1	0.87886	0.31927	0.30656	0.59925	0.93708	0.39138	0.33771	0.55495	0.55407	0.28945	0.59601	0.87498	0.93646	0.23897	0.29944	0.4063	0.28286	0.9398	0.5918	0.40529	0.72616	0.35048	0.37807	0.47453	0.29958	0.53382	0.41507	0.35137	0.42707	0.86718	0.96124	0.33303	0.46892	0.84688	0.59209	0.21638	0.32003	0.29289	0.50703	0.92514
0	0.86073	0.39008	0.39303	0.58199	0.91125	0.5481	0.40143	0.58283	0.55133	0.37728	0.77257	0.78053	0.91717	0.41885	0.47213	0.49504	0.42666	0.89748	0.77169	0.53303	0.80067	0.43777	0.42947	0.41498	0.2668	0.57971	0.8648	0.6509	0.48445	0.89291	0.92969	0.55408	0.49343	0.83474	0.62736	0.034112	0.43198	0.65168	0.70236	0.9206
0	0.69507	0.60817	0.86897	1	0.93215	0.52547	0.70019	0.51826	0.96812	0.92638	0.75455	0.78011	0.95638	0.52186	0.43456	0.55239	0.63077	0.96345	0.72329	0.52901	0.68949	0.45742	0.73444	0.45876	0.30666	1	0.77058	0.71987	0.55305	0.7624	0.94276	0.34251	0.35752	0.7163	0.92326	0.34048	0.68639	0.58842	0.66066	0.92024
1	0.87305	0.19895	0.40686	0.68709	0.95719	0.17523	0.47161	0.47126	0.60315	0.38323	0.8023	0.81349	0.95911	0.34078	0.3808	0.17635	0.34365	0.95028	0.6851	0.17348	0.80035	0.23868	0.33523	0.22224	0.25241	0.61281	0.58452	0.26354	0.16747	0.89703	0.96733	0.25616	0.26722	0.76625	0.59365	0.16532	0.21792	0.29417	0.50637	0.95621
0	0.81333	0.56553	0.37166	0.61183	0.91498	0.57443	0.24699	0.64275	0.67053	0.27282	0.6581	0.76042	0.89568	0.16728	0.36784	0.63424	0.42634	0.96041	0.3381	0.57165	0.644	0.38106	0.3095	0.63473	0.40561	0.57616	0.60743	0.66879	0.64801	0.81889	0.90355	0.23681	0.5933	0.78066	0.68549	0.000348	0.31572	0.58876	0.48517	0.88421
1	0.81692	0.42665	0.48089	0.5993	0.93535	0.38281	0.34769	0.62367	0.6575	0.34408	0.72246	0.81743	0.92539	0.3624	0.49463	0.42981	0.41476	0.91758	0.67004	0.37989	0.7904	0.38565	0.36473	0.42056	0.31673	0.53595	0.66065	0.5232	0.42965	0.88553	0.94289	0.36399	0.4159	0.76428	0.59347	0.078787	0.22319	0.50667	0.59212	0.92353
1	0.82156	0.34171	0.4039	0.60693	0.95367	0.2608	0.15174	0.3521	0.53143	0.39636	0.62148	0.74889	0.90714	0.54406	0.72353	0.27836	0.16346	0.96383	0.53052	0.2807	0.60041	0.30178	0.39366	0.35748	0.30958	0.62688	0.51332	0.30674	0.29906	0.86828	0.91722	0.49455	0.3565	0.82152	0.45086	0.36077	0.21319	0.19633	0.48254	0.90112
0	0.95654	0.34152	0.7085	0.58314	0.92109	0.35378	0.38382	0.58913	0.63293	0.60134	0.89847	0.88381	0.92489	0.60274	0.63904	0.23642	0.49224	0.96544	0.62291	0.32771	0.97997	0.52828	0.65657	0.15835	0.073681	0.67061	0.89677	0.41665	0.18828	0.87841	0.91785	0.2459	0.28522	0.88426	0.55809	0.11911	0.82803	0.51396	0.81435	0.91438
1	0.84058	0.4785	0.32898	0.94713	0.93078	0.55621	0.5066	0.55981	0.60996	0.28635	0.67124	0.83699	0.92487	0.24754	0.30484	0.60279	0.56312	0.99855	0.28453	0.54442	0.75097	0.17717	0.47263	0.60776	0.44378	0.50541	0.59782	0.60478	0.60319	0.80085	0.91892	0.35434	0.55405	0.80883	0.52464	0.014633	0.13514	0.66739	0.63561	0.91335
1	0.11019	0.17807	0.10439	0.30333	0.050323	0.094399	0.34701	0.57566	0.10025	0.1901	0.075871	0.059887	0.054561	0.097705	0.23793	0.11959	0.16627	0.084958	0.14549	0.10236	0.2055	0.28587	0.1898	0.16678	0.22217	0.13016	0.15567	0.28279	0.12927	0.03142	0.066943	0.19144	0.15581	0.091405	0.469	0.077298	0.14256	0.1388	0.24165	0.048978
1	0.83229	0.33172	0.45108	0.6778	0.93729	0.4571	0.42888	0.60753	0.73758	0.54296	0.78045	0.85917	0.90412	0.35081	0.47149	0.47949	0.46678	0.91996	0.69899	0.44111	0.77818	0.59741	0.34807	0.39581	0.26364	0.79427	0.81294	0.65511	0.4756	0.87145	0.92115	0.33947	0.33983	0.81493	0.63175	0.18618	0.49838	0.58476	0.68815	0.9109
0	0.63163	0.60349	0.35086	0.53729	0.84081	0.55543	0.41815	0.65188	0.55417	0.46369	0.50427	0.81459	0.89459	0.45515	0.49264	0.58849	0.36516	0.91488	0.30015	0.55485	0.63275	0.53067	0.45386	0.65358	0.27993	0.47395	0.35841	0.45618	0.60793	0.72225	0.94837	0.38862	0.5432	0.78777	0.52764	0	0.35192	0.47612	0.4145	0.85578
1	0.93643	0.21736	0.32378	0.48277	0.93836	0.25177	0.51334	0.44055	0.50949	0.38292	0.86243	0.83302	0.94989	0.2675	0.30949	0.25797	0.43913	0.93428	0.96286	0.23494	0.8717	0.41905	0.35328	0.2629	0.19582	0.61338	0.71141	0.38166	0.24372	0.91495	0.96303	0.48163	0.27832	0.73195	0.56582	0.24023	0.38935	0.39949	0.61321	0.92879
1	0.88406	0.32141	0.47814	0.5199	0.9508	0.32116	0.37818	0.40028	0.69422	0.4392	0.77436	0.86111	0.93718	0.41809	0.58709	0.30868	0.35568	0.95818	0.62164	0.27342	0.75667	0.54452	0.42948	0.32018	0.11007	0.60361	0.64133	0.36618	0.29108	0.84552	0.95074	0.334	0.30191	0.8683	0.67138	0.16861	0.54639	0.45135	0.53041	0.92331
0	0.6595	0.30251	0.37576	0.59804	0.88181	0.35108	0.36299	0.37689	0.67012	0.43745	0.78762	0.91037	0.93374	0.32421	0.38463	0.31688	0.4112	0.93337	0.59727	0.32638	0.69274	0.15936	0.48095	0.33801	0.28589	0.53081	0.55472	0.39605	0.30858	0.75696	0.9462	0.23491	0.36047	0.7623	0.60379	0.50427	0.19878	0.44317	0.46072	0.93856
1	0.7122	0.35542	0.5083	0.78673	0.92887	0.55117	0.4256	0.59834	0.77417	0.55107	0.71005	0.87978	0.93658	0.46565	0.45257	0.41353	0.39103	0.95881	0.68621	0.53377	0.69821	0.57138	0.48981	0.36489	0.19023	0.76959	0.64787	0.59105	0.41976	0.70351	0.93643	0.35611	0.44498	0.83606	0.61643	0.12815	0.53057	0.44519	0.56006	0.92958
0	0.85707	0.59293	0.43819	0.74339	0.93771	0.60266	0.18645	0.84104	0.74993	0.42441	0.57251	0.79384	0.90012	0.27111	0.39012	0.58511	0.2809	0.92662	0.25178	0.60703	0.71074	0.31527	0.48858	0.59278	0.48619	0.73664	0.66007	0.63946	0.60352	0.87994	0.93787	0.26815	0.57395	0.85474	0.577	0.000001	0.33033	0.50227	0.63292	0.86912
0	0.87441	0.29293	0.50414	0.83601	0.8845	0.50195	0.46664	0.44981	0.94019	0.59282	0.77391	0.84687	0.90792	0.67855	0.49002	0.4998	0.49677	0.92255	0.65862	0.49278	0.90104	0.47828	0.60743	0.36474	0.21806	0.87102	0.84745	0.71513	0.50034	0.87903	0.92812	0.1849	0.34634	0.83075	0.85454	0.069548	0.49161	0.56717	0.88307	0.95618
0	0.88069	0.17145	0.29733	0.38915	0.97799	0.11059	0.18442	0.38597	0.38198	0.43335	0.57997	0.70161	0.90327	0.39995	0.50576	0.14799	0.10358	0.95326	0.35275	0.12019	0.76234	0.40042	0.36878	0.27897	0.15101	0.43507	0.29627	0	0.16956	0.89722	0.91592	0.15011	0.24401	0.80488	0.47026	0.3493	0.36943	0.063443	0.35255	0.8836
1	0.83703	0.49183	0.46896	0.75311	0.93223	0.46248	0.4242	0.78375	0.61773	0.53169	0.73581	0.8647	0.90631	0.28184	0.5069	0.4781	0.45385	0.96144	0.41662	0.44851	0.78869	0.53779	0.80221	0.45601	0.30931	0.60607	0.71198	0.57414	0.47452	0.82621	0.93524	0.50058	0.34822	0.86359	0.45754	0.1546	0.50002	0.5636	0.7616	0.90731
0	0.81285	0.35729	0.41984	0.50429	0.92135	0.47959	0.29375	0.52577	0.52465	0.41417	0.70931	0.90594	0.91335	0.51109	0.46092	0.41999	0.34642	0.95032	0.75972	0.47169	0.89482	0.50176	0.57442	0.38462	0.20038	0.4938	0.67638	0.56454	0.41677	0.75944	0.93137	0.5955	0.44956	0.74976	0.5199	0.49189	0.54246	0.53596	0.72569	0.92149
1	0.85649	0.30648	0.44962	0.61005	0.93775	0.37522	0.49976	0.38701	0.59676	0.64202	0.75456	0.76258	0.92385	0.26208	0.63673	0.40588	0.4403	0.96185	0.7075	0.36424	0.72522	0.3826	0.3064	0.35252	0.30193	0.67033	0.80018	0.57643	0.40243	0.9161	0.92956	0.4048	0.24918	0.78787	0.65302	0.13805	0.32891	0.50381	0.5898	0.92223
1	0.82382	0.46241	0.415	0.56227	0.92096	0.44824	0.18174	0.67456	0.5967	0.44265	0.59409	0.81433	0.90744	0.46306	0.56293	0.47471	0.30182	0.91678	0.2732	0.45676	0.6756	0.54616	0.46685	0.51713	0.34745	0.61336	0.523	0.50059	0.49396	0.76443	0.89642	0.46872	0.46394	0.74522	0.39967	0.008729	0.4781	0.38172	0.50722	0.91036
0	0.78102	0.57536	0.32616	0.59165	0.88536	0.64821	0.38996	0.3843	0.55664	0.34525	0.62842	0.7951	0.9237	0.27368	0.35909	0.60284	0.42247	0.9062	0.72152	0.64611	0.73167	0.42969	0.53431	0.60778	0.30223	0.60977	0.55464	0.62537	0.61032	0.75473	0.93437	0.37711	0.62722	0.70897	0.6618	0.084397	0.47189	0.62665	0.57871	0.92014
1	0.71647	0.72401	0.51017	0.28227	0.94763	0.50688	0.41713	0.58335	0.33479	0.45408	0.61541	0.92399	0.94195	0.42233	0.60137	0.4296	0.33796	0.96049	0.76113	0.522	0.55381	0.49407	0.53311	0.49716	0.23623	0.23465	0.47006	0.41179	0.45114	0.83534	0.97034	0.77041	0.36319	0.7965	0.4443	0.2614	0.48532	0.29347	0.41619	0.9397
1	0.68487	0.45956	0.32054	0.45145	0.90204	0.45282	0.53079	0.71165	0.50118	0.45762	0.53627	0.69223	0.91879	0.38355	0.59013	0.47445	0.32905	0.94246	0.44361	0.46549	0.53515	0.60774	0.37372	0.5566	0.31248	0.52913	0.39831	0.36327	0.49754	0.82701	0.93956	0.40817	0.4914	0.86718	0.52376	0.009494	0.46176	0.31216	0.40181	0.92548
1	0.79251	0.54994	0.076606	0.5417	0.91435	0.86988	0.49331	0.60347	0.58826	0.099686	0.16986	0.77041	0.93446	0.10538	0.1172	0.9038	0.35529	0.9017	0.035168	0.8771	0.25163	0.24431	0.14203	0.97105	0.55832	0.51696	0.12132	0.46735	0.93483	0.71327	0.94917	0.061183	0.89382	0.79434	0.34034	0.004397	0.17035	0.36941	0.15308	0.88851
0	0.83534	0.21291	0.47675	0.64814	0.91116	0.23084	0.38273	0.54355	0.73607	0.4534	0.82279	1	0.89092	0.23642	0.48511	0.20838	0.40509	0.95875	0.76106	0.22723	0.83139	0.38332	0.5512	0.23619	0.2798	0.609	0.651	0.3184	0.19795	0.86321	0.95111	0.48101	0.27176	0.85103	0.57902	0.33397	0.33532	0.32731	0.57427	0.88462
1	0.44385	0.27751	0.28861	0.39171	0.50496	0.34293	0.37806	0.59448	0.46073	0.34754	0.48937	0.46569	0.4971	0.25837	0.26876	0.33861	0.33618	0.5192	0.53547	0.3416	0.51945	0.4599	0.33653	0.34497	0.24042	0.43359	0.44176	0.46981	0.34569	0.47579	0.53251	0.33245	0.30737	0.44946	0.49508	0.19677	0.33264	0.36545	0.44595	0.5109
1	0.10167	0.29583	0.25601	0.25287	0.11151	0.41516	0.43439	0.61503	0.3165	0.24482	0.16138	0.19113	0.080993	0.098114	0.21581	0.44225	0.32886	0.15032	0.24849	0.41174	0.21507	0.21568	0.27929	0.35666	0.34998	0.31508	0.3037	0.64023	0.44367	0.17407	0.057861	0.17349	0.38182	0.10421	0.3798	0.009055	0.11435	0.52692	0.28167	0.08445
0	0.60674	0.58494	0.67354	0.57601	0.88415	0.4184	0.56083	0.64275	0.61599	0.6946	0.76196	0.86364	0.9296	0.23393	0.50278	0.4326	0.5292	0.95313	0.6947	0.42389	0.71425	0.34884	0.69156	0.36711	0.33381	0.60305	0.56564	0.61923	0.43644	0.68722	0.93507	0.33973	0.22262	0.66664	0.75073	0.32043	0.41442	0.45083	0.58185	0.89641
1	0.78754	0.27075	0.35167	0.53365	0.92723	0.2517	0.32434	0.5651	0.60161	0.37696	0.71553	0.91781	0.93839	0.31833	0.43328	0.29316	0.287	0.96276	0.69346	0.25401	0.72431	0.48978	0.32461	0.35433	0.22219	0.56598	0.50561	0.31085	0.29921	0.84983	0.94275	0.38167	0.32381	0.78258	0.54632	0.61633	0.42072	0.33222	0.43611	0.93678
0	0.84195	0.086369	0.35048	0.49855	0.94446	0.13773	0.085465	0.52543	0.49713	0.47631	0.73617	0.79376	0.89795	0.4955	0.64049	0.062278	0.13448	0.96153	0.67325	0.15073	0.6925	0.54482	0.40157	0.15612	0.23734	0.58372	0.54729	0.12966	0.071357	0.79062	0.92523	0.39015	0.23519	0.73906	0.59985	0.017686	0.3326	0.090342	0.4127	0.89206
1	0.7274	0.58743	0.51315	0.57377	0.91688	0.58171	0.38355	0.56937	0.5732	0.56641	0.67492	0.9717	0.96302	0.21509	0.58725	0.48482	0.40235	0.93407	0.66056	0.58524	0.61746	0.23815	0.54673	0.50625	0.46934	0.57325	0.59473	0.52608	0.49317	0.74558	0.94353	0.41648	0.50978	0.76074	0.57351	0.31367	0.21577	0.50014	0.5186	0.91799
1	0.86161	0.57017	0.29186	0.45703	0.91333	0.64621	0.48586	0.25069	0.57405	0.28286	0.56347	0.87111	0.91946	0.2861	0.18264	0.63225	0.5327	0.91804	0.27816	0.65143	0.50512	0.30693	0.24234	0.66946	0.43917	0.5647	0.4355	0.59672	0.65385	0.84201	0.9125	0.20271	0.65575	0.67215	0.52854	0.27716	0.23097	0.43871	0.41403	0.92204
1	0.82483	0.16229	0.31929	0.7133	0.96134	0.2662	0.4682	0.45601	0.66293	0.37212	0.77822	0.93983	0.94817	0.31963	0.4101	0.27271	0.40838	0.95881	0.91457	0.27231	0.77707	0.40191	0.39444	0.31241	0.20851	0.69849	0.63321	0.36511	0.27671	0.82481	0.9521	0.41792	0.33131	0.86866	0.57447	0.3648	0.30323	0.29644	0.55386	0.93881
1	0.91089	0.27049	0.27361	0.50621	0.93047	0.49127	0.48532	0.24551	0.53559	0.31018	0.6641	0.86421	0.92541	0.34344	0.35349	0.3456	0.40841	0.9524	0.49262	0.48985	0.61606	0.37954	0.29091	0.4238	0.3751	0.44645	0.40329	0.30551	0.3592	0.8804	0.92463	0.28442	0.52595	0.82397	0.3013	0.49642	0.22594	0.28525	0.41829	0.95769
0	0.80594	0.27246	0.49433	0.72091	0.92953	0.44802	0.77233	0.77428	0.69045	0.32164	0.9736	0.87951	0.9467	0.26077	0.56567	0.40999	0.80239	0.92553	0.80991	0.43742	0.88023	0.32554	0.43037	0.27286	0.26133	0.66278	0.80483	0.55881	0.34349	0.74234	0.96816	0.63106	0.46696	0.91569	0.70354	0.26049	0.28202	0.70175	0.68252	0.94009
1	0.82801	0.41618	0.35079	0.56054	0.943	0.33651	0.59184	0.59309	0.56784	0.38449	0.73039	0.87882	0.95822	0.4503	0.49479	0.39004	0.5169	0.96187	0.4859	0.3482	0.54739	0.35449	0.37964	0.47006	0.30734	0.57583	0.39066	0.27677	0.39858	0.87138	0.96856	0.35475	0.41872	0.77095	0.60494	0.31771	0.35406	0.34814	0.33262	0.95145
0	0.91584	0.1365	0.33687	0.71639	0.89598	0.34392	0.29404	0.52126	0.65735	0.34143	0.80899	0.88702	0.95661	0.28291	0.30749	0.23637	0.30511	0.93949	0.80217	0.34164	0.83666	0.43254	0.47825	0.24931	0.14457	0.60537	0.65219	0.36955	0.2283	0.92068	0.94484	0.45629	0.36698	0.84134	0.64736	0.14385	0.48263	0.37252	0.7762	0.93272
0	0.69198	0.64104	0.47393	0.56932	0.90644	0.59736	0.22539	0.53752	0.66339	0.40641	0.53259	0.91325	0.92796	0.44714	0.4915	0.58364	0.18063	0.9488	0.69976	0.61092	0.48889	0.54218	0.42818	0.61219	0.27297	0.55328	0.59779	0.62215	0.61279	0.81754	0.95198	0.46682	0.58363	0.68479	0.57109	0.37968	0.58267	0.31638	0.47176	0.95439
1	0.81559	0.45204	0.51211	0.49528	0.93514	0.28843	0.414	0.56929	0.56576	0.54104	0.74638	0.93363	0.96302	0.34767	0.53133	0.25565	0.35581	0.9615	0.83369	0.2964	0.69899	0.33663	0.51309	0.31574	0.25083	0.47703	0.50994	0.30276	0.26024	0.84295	0.96317	0.53035	0.23969	0.85568	0.61027	0.31778	0.348	0.27007	0.49017	0.93213
0	0.80429	0.47873	0.78238	0.87165	0.92419	0.44985	0.26417	0.5984	0.78246	0.85889	0.74693	0.71091	0.91055	0.59684	0.70449	0.49376	0.30455	0.91629	0.73351	0.43997	0.7811	0.43952	0.74011	0.33923	0.2738	0.89975	0.80322	0.7231	0.49463	0.73409	0.91984	0.46615	0.19853	0.78975	0.83892	0.21534	0.58143	0.58813	0.77861	0.87388
0	0.72516	0.4383	0.24097	0.56217	0.90618	0.61982	0.38371	0.64447	0.48986	0.23965	0.59196	0.80606	0.92481	0.30286	0.28224	0.55164	0.34745	0.92149	0.69551	0.62167	0.55179	0.33657	0.21791	0.55991	0.28615	0.43656	0.55246	0.60889	0.56575	0.81298	0.93988	0.36629	0.61697	0.74207	0.63571	0.10922	0.30945	0.51555	0.45931	0.93105
0	0.84973	0.43261	0.3865	0.53928	0.92785	0.40274	0.43076	0.60552	0.56918	0.37722	0.66528	0.78975	0.91144	0.44311	0.5431	0.38894	0.3564	0.94596	0.42425	0.40941	0.62236	0.25877	0.33471	0.44016	0.3979	0.60674	0.49941	0.4003	0.39686	0.80018	0.95253	0.33353	0.44446	0.87336	0.58153	0.040296	0.18467	0.41058	0.4597	0.93778
0	0.93167	0.42953	0.55314	0.70252	0.90507	0.47416	0.34389	0.44511	0.74473	0.53793	0.77434	0.68302	0.8766	0.19956	0.54529	0.47529	0.3477	0.93294	0.59022	0.45291	0.8771	0.47715	0.54983	0.38898	0.27317	0.66875	0.81546	0.64527	0.46545	0.91408	0.90777	0.16174	0.36446	0.87418	0.67248	0.000002	0.44648	0.63575	0.80453	0.90106
0	0.8652	0.54102	0.51095	0.61286	0.92619	0.44206	0.3677	0.75338	0.62986	0.62128	0.75619	0.70966	0.89438	0.3631	0.69724	0.48638	0.47393	0.95294	0.57667	0.4327	0.8326	0.91959	0.65909	0.46599	0.30226	0.60901	0.68564	0.55854	0.47258	0.91653	0.91016	0.65754	0.33137	0.86605	0.70211	0.012131	0.69108	0.65493	0.73318	0.91294
0	0.7356	0.34893	0.25064	0.4115	0.90926	0.61177	0.73848	0.82931	0.79758	0.27762	0.81063	0.89874	0.96091	0.38526	0.33673	0.58628	0.78901	0.94288	0.72161	0.60808	0.78439	0.3989	0.45026	0.5357	0.29435	0.59676	0.60815	0.65076	0.56503	0.70566	0.95501	0.48393	0.59052	0.75177	0.65795	0.31391	0.45507	0.74192	0.68067	0.95216
0	0.87362	0.17316	0.36787	0.56006	0.96334	0.23554	0.46584	0.5757	0.57384	0.38537	0.76344	0.85313	0.96008	0.42206	0.47282	0.22163	0.34808	0.95676	0.7079	0.24864	0.59615	0.37389	0.33944	0.2865	0.3206	0.53722	0.54042	0.25662	0.2214	0.82212	0.96033	0.51427	0.3458	0.8735	0.54885	0.49257	0.19983	0.28823	0.34185	0.92993
0	0.86059	0.5927	0.556	0.72898	0.87887	0.62829	0.34582	0.60596	0.79322	0.39159	0.70527	0.87688	0.93092	0.50472	0.44277	0.70469	0.45541	0.89476	0.82155	0.58224	0.86514	0.58166	0.45518	0.54083	0.27806	0.76017	0.76884	0.8579	0.69175	0.90555	0.95177	0.53691	0.4869	0.85771	0.77661	0.1058	0.5314	0.87962	0.79052	0.94519
0	0.77789	0.68947	0.64259	0.52892	0.94615	0.51306	0.39538	0.4711	0.56391	0.70321	0.65253	0.87633	0.93097	0.2079	0.53554	0.43037	0.32112	0.94124	0.69964	0.52584	0.62107	0.25648	0.68325	0.47462	0.42851	0.53115	0.63492	0.48531	0.45216	0.84473	0.92988	0.45127	0.37479	0.74427	0.50464	0.14817	0.28119	0.29528	0.579	0.93973
1	0.77809	0.38292	0.36717	0.53048	0.91661	0.35385	0.42646	0.56997	0.5197	0.468	0.60745	0.85657	0.92348	0.37726	0.50921	0.31412	0.29975	0.95804	0.75307	0.3705	0.60961	0.52368	0.47561	0.41177	0.19535	0.51765	0.40144	0.24131	0.33672	0.84653	0.94221	0.46378	0.38869	0.77848	0.44651	0.34414	0.50199	0.1636	0.38773	0.89628
1	0.71992	0.61612	0.48245	0.55983	0.90421	0.59366	0.43569	0.5395	0.57692	0.54351	0.62848	0.94409	0.96821	0.21706	0.56643	0.52959	0.42517	0.93975	0.55979	0.6005	0.513	0.27324	0.48982	0.55905	0.45288	0.59097	0.49782	0.51084	0.54312	0.76043	0.96202	0.37936	0.52649	0.75882	0.57163	0.33895	0.2657	0.46987	0.43526	0.93217
0	0.86457	0.41258	0.43724	0.57986	0.94095	0.35629	0.37701	0.3085	0.55185	0.47039	0.70412	0.9409	0.92764	0.44951	0.631	0.36183	0.43604	0.95794	0.80029	0.35888	0.83786	0.67716	0.54804	0.40616	0.14083	0.53226	0.58198	0.41322	0.37111	0.81875	0.9208	0.414	0.37572	0.84946	0.62116	0.49825	0.62417	0.34616	0.66669	0.95647
0	0.74808	0.55708	0.42965	0.65097	0.93012	0.57106	0.60108	0.63027	0.59372	0.4868	0.52181	0.63976	0.77987	0.6206	0.54562	0.56939	0.68354	0.76053	0.64438	0.57767	0.56925	0.46176	0.44148	0.59974	0.34075	0.60355	0.48769	0.56123	0.58263	0.70269	0.71939	0.56431	0.55067	0.79272	0.65966	0.26151	0.43625	0.44399	0.45823	0.88559
1	0.44676	0.44293	0.24912	0.55546	0.44374	0.49084	0.39659	0.57112	0.44821	0.24842	0.39513	0.43067	0.44101	0.2534	0.26758	0.53104	0.40553	0.49441	0.27378	0.48772	0.42352	0.23145	0.27047	0.51796	0.42428	0.37644	0.41806	0.61402	0.53891	0.43464	0.42654	0.27966	0.4675	0.40663	0.4136	0.007353	0.15784	0.54843	0.37965	0.42716
0	0.84101	0.18817	0.54257	0.64755	0.94674	0.25412	0.34636	0.5049	0.70814	0.59611	0.78572	0.80364	0.93235	0.16213	0.62242	0.18035	0.25801	0.92007	0.83348	0.25123	0.8934	0.4825	0.66321	0.14343	0.099854	0.65259	0.77449	0.40749	0.17367	0.8572	0.95018	0.55712	0.21621	0.83593	0.72795	0.22459	0.55964	0.30889	0.77555	0.94548
1	0.68892	0.45366	0.50126	0.59575	0.9239	0.32523	0.53865	0.54261	0.57643	0.53025	0.81112	0.84984	0.93369	0.18873	0.65201	0.32733	0.46139	0.94895	0.899	0.31965	0.82858	0.60271	0.63569	0.34281	0.16671	0.59955	0.60921	0.43664	0.3278	0.66837	0.96966	0.56165	0.28859	0.74408	0.5914	0.15236	0.42544	0.37487	0.58675	0.92965
0	0.56972	0.56745	0.24977	0.5317	0.85811	0.71804	0.33451	0.55821	0.71244	0.35272	0.58129	0.88914	0.93736	0.37563	0.33075	0.78862	0.52802	0.87749	0.53782	0.68824	0.63585	0.41464	0.36627	0.77461	0.38701	0.75313	0.48454	0.71017	0.77837	0.53887	0.94333	0.39151	0.65764	0.57815	0.48845	0.000532	0.36209	0.94204	0.46103	0.91963
0	0.6563	0.53642	0.47608	0.52163	0.93076	0.49839	0.37699	0.32663	0.52232	0.54879	0.50785	0.75203	0.92508	0.47142	0.44785	0.45254	0.19444	0.94363	0.58932	0.5135	0.60352	0.43644	0.54805	0.47871	0.3053	0.49469	0.55187	0.5531	0.48014	0.83317	0.9436	0.46269	0.43717	0.76995	0.64708	0.061562	0.38693	0.24202	0.53774	0.92655
1	0.56461	0.30314	0.38848	0.46632	0.62561	0.35829	0.1666	0.73806	0.5138	0.52541	0.48648	0.53341	0.60567	0.3491	0.41532	0.35373	0.2164	0.65063	0.46105	0.3678	0.59902	0.64354	0.49288	0.34314	0.30932	0.55851	0.55153	0.52174	0.36716	0.62226	0.61699	0.41479	0.28936	0.61268	0.56025	0.31984	0.43254	0.33653	0.57428	0.62311
0	0.86691	0.44809	0.34467	0.55359	0.92056	0.47969	0.58054	0.53555	0.55053	0.3825	0.7217	0.80453	0.94537	0.13358	0.32521	0.47605	0.4989	0.94139	0.50708	0.47786	0.76515	0.30672	0.403	0.49907	0.36472	0.53776	0.60824	0.52324	0.4853	0.87915	0.96564	0.13448	0.47784	0.8195	0.7151	0.48322	0.24078	0.45578	0.58542	0.93285
0	0.77275	0.32195	0.32918	0.77131	0.88755	0.32967	0.37759	0.52047	0.89326	0.63801	0.62944	0.86154	0.94277	0.2391	0.15569	0.49541	0.38029	0.93962	0.85206	0.32099	0.80714	0.46079	0.70919	0.52603	0.15557	0.83438	0.53438	0.52829	0.50944	0.87418	0.94808	0.43014	0.27622	0.68583	0.79573	0.19116	0.637	0.45479	0.69342	0.9465
1	0.77988	0.48605	0.23992	0.39437	1	0.45728	0.3271	0.74143	0.45643	0.33438	0.51143	0.81037	0.89422	0.32657	0.43725	0.53362	0.46708	0.97581	0.3426	0.4694	0.43811	0.5864	0.22844	0.61989	0.32547	0.46526	0.27422	0.35589	0.5592	0.87759	0.88802	0.29002	0.51655	0.69635	0.36686	0.25203	0.36156	0.27945	0.22591	0.89211
0	0.83065	0.38908	0.31958	0.44502	0.97269	0.34408	0.37861	0.62448	0.53157	0.34525	0.6115	0.84616	0.92084	0.47667	0.47178	0.35895	0.31513	0.9614	0.32354	0.36241	0.55834	0.2997	0.43157	0.45514	0.33808	0.48013	0.33356	0.27033	0.38283	0.84658	0.93712	0.26349	0.42532	0.79013	0.58157	0.1616	0.22688	0.18747	0.40285	0.93704
1	0.28324	0.26387	0.23743	0.2789	0.26835	0.17789	0.07488	0.30477	0.19455	0.20336	0.29745	0.2653	0.29091	0.17365	0.41192	0.25085	0.064657	0.28056	0.33562	0.19368	0.31735	0.25142	0.26779	0.30811	0.22643	0.25557	0.34312	0.36227	0.27291	0.32936	0.27733	0.33459	0.24075	0.2861	0.15095	0.14515	0.17112	0.17146	0.279	0.24609
1	0.85434	0.40948	0.21065	0.53761	0.91565	0.42614	0.60518	0.61167	0.54157	0.25853	0.55598	0.81719	0.92508	0.19197	0.24812	0.50522	0.52775	0.92955	0.35091	0.44217	0.49178	0.44416	0.31263	0.59494	0.25294	0.5401	0.26645	0.28398	0.5251	0.91335	0.93118	0.19943	0.51651	0.84489	0.55845	0.20424	0.43007	0.3301	0.32615	0.89353
1	0.86376	0.32791	0.36238	0.54778	0.92884	0.30247	0.1792	0.56318	0.64734	0.36498	0.61933	0.77031	0.92202	0.46834	0.5226	0.34762	0.16457	0.96528	0.69098	0.31619	0.62742	0.32352	0.37195	0.39675	0.25411	0.57593	0.59371	0.41286	0.36302	0.9526	0.91641	0.38336	0.37179	0.82014	0.53018	0.24795	0.25745	0.32654	0.4442	0.90795
1	0.8195	0.50949	0.4378	0.66715	0.95038	0.53453	0.43401	0.5802	0.66385	0.53344	0.69061	0.84009	0.91347	0.26127	0.55425	0.56613	0.46752	0.94137	0.79546	0.53232	0.74033	0.39747	0.52308	0.52045	0.39892	0.70553	0.7006	0.64389	0.57464	0.84997	0.93022	0.55075	0.44243	0.81493	0.6135	0.27255	0.33199	0.55864	0.68544	0.92035
0	0.84494	0.30009	0.57058	0.76776	0.92807	0.38653	0.3911	0.54993	0.65483	0.63009	0.80953	0.90697	0.92053	0.41635	0.44395	0.3416	0.47351	0.9224	0.83975	0.34349	0.94534	0.63477	0.71643	0.22877	0.16085	0.74052	0.81391	0.54346	0.30876	0.84866	0.94133	0.41216	0.25197	0.81227	0.85294	0.46955	0.75906	0.58482	0.8492	0.92519
0	0.83612	0.25459	0.29045	0.8131	0.91587	0.23643	0.29106	0.52522	0.62974	0.52573	0.56047	0.89822	0.94573	0.18721	0.27748	0.40005	0.17567	0.9289	0.6574	0.23688	0.797	0.37935	0.44278	0.43998	0.2196	0.78429	0.509	0.46626	0.41689	0.80169	0.97632	0.4724	0.23444	0.86708	0.68721	0.32581	0.33499	0.3618	0.67749	0.93939
1	0.86587	0.52618	0.2292	0.45338	0.93399	0.5551	0.27876	0.63865	0.45005	0.28285	0.43498	0.87721	0.90905	0.35692	0.37802	0.59902	0.34444	0.94704	0.25571	0.5662	0.53187	0.32177	0.32446	0.67983	0.38923	0.45266	0.2822	0.39074	0.62558	0.8788	0.92578	0.19036	0.60715	0.81064	0.49975	0.13468	0.29244	0.3445	0.33436	0.90293
0	0.77226	0.54974	0.32089	0.48491	0.94586	0.52134	0.32839	0.67097	0.47037	0.30103	0.51027	0.91751	0.9414	0.37254	0.62275	0.47698	0.28598	0.97551	0.55613	0.53486	0.47606	0.26807	0.28341	0.56141	0.36176	0.47424	0.37771	0.36767	0.50298	0.72845	0.94912	0.38036	0.57674	0.7035	0.55498	0.49435	0.22961	0.27595	0.28261	0.94315
0	0.81986	0.24657	0.44487	0.74407	0.95079	0.46733	0.32327	0.44016	0.79152	0.28046	0.70009	0.82329	0.89893	0.15126	0.2389	0.29014	0.27646	0.93409	0.77807	0.47654	0.75521	0.318	0.42403	0.31965	0.16356	0.72412	0.59674	0.40671	0.29785	0.76824	0.93242	0.40596	0.53306	0.80312	0.80358	0.28542	0.33771	0.32277	0.5579	0.94035
1	0.13485	0.16642	0.10866	0.11795	0.058043	0.23286	0.34867	0.64351	0.12144	0.12629	0.17797	0.057723	0.065587	0.15684	0.14938	0.30762	0.27489	0.051405	0.28332	0.24053	0.26299	0.08984	0.14485	0.37982	0.26675	0.12871	0.16385	0.33346	0.32518	0.11804	0.10177	0.13102	0.30039	0.10862	0.039261	0.17622	0.090101	0.23759	0.21377	0.074347
0	0.8728	0.3953	0.23858	0.66972	0.89555	0.50356	0.44839	0.26724	0.60609	0.32957	0.58367	0.78191	0.93062	0.20018	0.2608	0.56877	0.41686	0.92988	0.67013	0.49862	0.6935	0.35155	0.35093	0.61326	0.27282	0.71287	0.45922	0.50816	0.58051	0.92458	0.94169	0.35904	0.51684	0.85864	0.64808	0.17227	0.38004	0.54826	0.59354	0.91781
1	0.82084	0.32496	0.39232	0.69781	0.95151	0.23494	0.11735	0.24336	0.55608	0.39713	0.60937	0.76364	0.9111	0.52807	0.65128	0.28009	0.1229	0.94571	0.56424	0.25215	0.6139	0.29918	0.40198	0.35543	0.29597	0.72739	0.5236	0.32054	0.30115	0.856	0.92734	0.42703	0.32514	0.81514	0.44817	0.46761	0.25062	0.19922	0.50704	0.89849
1	0.66731	0.36412	0.58682	0.66458	0.93429	0.52307	0.50143	0.47376	0.72447	0.57588	0.77223	0.86968	0.94828	0.43852	0.55776	0.31491	0.39083	0.96808	0.76426	0.51304	0.63945	0.45876	0.40186	0.28146	0.17045	0.71628	0.70336	0.51377	0.3216	0.78524	0.96984	0.40507	0.40031	0.69863	0.70919	0.42237	0.49466	0.3256	0.48018	0.93023
0	0.83158	0.40522	0.57668	0.66491	0.89512	0.36535	0.069218	0.58808	0.65849	0.52637	0.64323	0.74541	0.91474	0.19403	0.4653	0.33191	0.049888	0.9613	0.53936	0.38599	0.68748	0.51971	0.59161	0.32692	0.23088	0.67288	0.71036	0.5279	0.35881	0.75934	0.92167	0.40089	0.36614	0.81457	0.62986	0.1143	0.43327	0.17896	0.66216	0.89644
1	0.76243	0.52667	0.47035	0.53116	0.9312	0.38131	0.44869	0.62895	0.5175	0.55179	0.66282	0.87955	0.93572	0.5005	0.63527	0.33666	0.34436	0.96202	0.81033	0.39544	0.5898	0.48687	0.5809	0.4146	0.24849	0.51567	0.47868	0.31756	0.35347	0.88387	0.95228	0.64804	0.36603	0.77387	0.50832	0.29655	0.41826	0.25141	0.45405	0.9056
1	0.87209	0.52837	0.26175	0.68412	0.91726	0.57028	0.43733	0.68939	0.61074	0.34781	0.57988	0.91112	0.92918	0.28694	0.2599	0.63375	0.53746	0.94972	0.34203	0.56297	0.65021	0.27411	0.29618	0.67437	0.37377	0.49111	0.43727	0.51782	0.63955	0.85328	0.91134	0.27622	0.56461	0.79268	0.55947	0.31093	0.20871	0.65651	0.49897	0.90748
0	0.78358	0.48755	0.49267	0.7725	0.95181	0.52716	0.25671	0.6178	0.76605	0.32043	0.64556	0.8948	0.92199	0.16174	0.33818	0.47713	0.20298	0.95376	0.75903	0.54007	0.64399	0.25857	0.45531	0.47454	0.44969	0.74238	0.72313	0.60203	0.49817	0.80591	0.93479	0.32796	0.55104	0.84291	0.72857	0.05061	0.18366	0.3767	0.57328	0.86517
0	0.78602	0.77209	0.65779	0.73505	0.90235	0.59759	0.3906	0.62652	0.69665	0.8542	0.60122	0.89973	0.96545	0.54621	0.35538	0.64302	0.39696	0.93806	0.27775	0.60413	0.72041	0.38597	0.91503	0.60158	0.34046	0.66562	0.74403	0.75613	0.66296	0.76176	0.94425	0.20004	0.35269	0.74311	0.76014	0.049881	0.62216	0.51348	0.75492	0.93446
1	0.82829	0.40924	0.50817	0.58865	0.93355	0.28558	0.60198	0.56593	0.60526	0.5547	0.86201	0.90143	0.97103	0.60795	0.69827	0.30311	0.56043	0.95909	0.72976	0.29118	0.74943	0.76044	0.61845	0.34402	0.16419	0.55239	0.51904	0.31692	0.28965	0.84711	0.95336	0.52955	0.302	0.80194	0.57233	0.40134	0.61561	0.40029	0.5504	0.90348
0	0.8139	0.43697	0.5076	0.54529	0.94675	0.27571	0.27432	0.601	0.6911	0.60728	0.65648	0.9135	0.94029	0.45811	0.67106	0.33352	0.27915	0.95384	0.59492	0.29017	0.55523	0.47798	0.39959	0.37542	0.29318	0.70842	0.59534	0.42757	0.35032	0.84854	0.93722	0.48455	0.25426	0.81402	0.60544	0.32169	0.4169	0.2758	0.43363	0.91889
1	0.84383	0.41281	0.34933	0.48874	0.96126	0.38542	0.39979	0.60429	0.58857	0.46944	0.6262	0.91537	0.93186	0.64853	0.48675	0.37331	0.36216	0.97328	0.77944	0.39425	0.64551	0.54391	0.41052	0.44088	0.31576	0.61304	0.44754	0.35828	0.38844	0.90126	0.95024	0.6353	0.40841	0.78703	0.57267	0.18391	0.40257	0.27026	0.43303	0.93461
1	0.87328	0.60587	0.6354	0.57903	0.91537	0.46366	0.40886	0.59138	0.71504	0.48552	0.73267	0.71498	0.90418	0.46489	0.56424	0.50955	0.47527	0.94716	0.65019	0.45517	0.74693	0.46941	0.52541	0.46966	0.36191	0.5778	0.69585	0.62748	0.50743	0.85652	0.89606	0.54305	0.41972	0.81184	0.41274	0.12657	0.32945	0.56577	0.64961	0.88998
0	0.78434	0.49511	0.28852	0.62248	0.92533	0.4999	0.42637	0.65992	0.79974	0.5366	0.542	0.64973	0.78171	0.54441	0.24163	0.63314	0.56115	0.7613	0.74682	0.49699	0.67655	0.20944	0.4606	0.66414	0.42612	0.74898	0.45498	0.60255	0.65079	0.81962	0.81845	0.44787	0.4453	0.76962	0.60198	0.13068	0.21968	0.50233	0.59715	0.81124
0	0.71867	0.22568	0.42032	0.69006	0.89964	0.29239	0.36853	0.48223	0.66506	0.44475	0.7414	0.88695	0.9419	0.25635	0.31128	0.26169	0.29007	0.93305	0.63118	0.2961	0.6672	0.45891	0.43945	0.28261	0.31044	0.61647	0.62292	0.3836	0.25974	0.86137	0.93023	0.32324	0.33234	0.77162	0.61657	0.4089	0.34545	0.36351	0.51476	0.95688
1	0.86634	0.55261	0.34172	0.58108	0.91961	0.54477	0.40335	0.71568	0.48071	0.32566	0.58287	0.83919	0.93066	0.42867	0.56117	0.54054	0.3579	0.93477	0.30621	0.54563	0.67072	0.42963	0.32963	0.60435	0.51201	0.49265	0.41766	0.41653	0.5532	0.60937	0.94253	0.29186	0.58488	0.8234	0.37619	0.31418	0.27648	0.51964	0.45793	0.91938
1	0.84958	0.56664	0.37999	0.57634	0.93599	0.53175	0.47773	0.75669	0.59945	0.38501	0.51386	0.64099	0.91314	0.32976	0.53608	0.55365	0.29136	0.93284	0.25037	0.54349	0.59494	0.50526	0.42151	0.59734	0.43077	0.59244	0.46175	0.5366	0.57742	0.78059	0.9015	0.34376	0.54503	0.74471	0.33224	0.000043	0.33267	0.38286	0.46383	0.8801
1	0.68277	0.30438	0.37689	0.67222	0.95602	0.36978	0.2697	0.53531	0.66304	0.38681	0.62179	0.93838	0.92101	0.52396	0.34755	0.30263	0.1762	0.98496	0.66341	0.38681	0.67497	0.49673	0.45963	0.36975	0.25799	0.62977	0.47898	0.37343	0.32765	0.69222	0.95246	0.2657	0.43385	0.74449	0.64229	0.27759	0.41221	0.15351	0.47069	0.96092
1	0.8181	0.51216	0.31982	0.46146	0.95414	0.45177	0.25492	0.73532	0.50233	0.33107	0.54005	0.79523	0.88704	0.45534	0.49299	0.45609	0.35855	0.96686	0.56189	0.46454	0.4998	0.3944	0.31747	0.51338	0.35185	0.49994	0.39906	0.46538	0.47957	0.78433	0.89315	0.31129	0.48091	0.75632	0.31417	0.16863	0.29775	0.2842	0.36738	0.91247
0	0.67462	0.61568	0.57871	0.38912	0.92818	0.49328	0.32181	0.58165	0.54829	0.61502	0.67338	0.82407	0.92717	0.05113	0.56576	0.52515	0.30026	0.90626	0.2775	0.47621	0.71608	0.23928	0.59853	0.51945	0.55664	0.59972	0.64263	0.57866	0.52211	0.92459	0.94098	0.1783	0.4081	0.84357	0.57373	0.00263	0.23103	0.64802	0.51051	0.92176
1	0.87928	0.034935	0.35222	0.58003	0.96288	0.052292	0.34439	0.36941	0.62496	0.4427	0.8305	0.91227	0.9239	0.37479	0.40997	0.025863	0.26762	0.93709	0.66402	0.042192	0.92833	0.55284	0.47056	0.12119	0.0899	0.59222	0.44893	0.049135	0.020769	0.81965	0.93737	0.28437	0.1559	0.79744	0.37992	0.35937	0.58124	0.10546	0.57566	0.88321
0	0.83415	0.76946	0.61012	0.68516	0.86636	0.61908	0.20012	0.66122	0.61423	0.72854	0.67861	0.7876	0.91587	0.83105	0.773	0.67304	0.37317	0.93478	0.7103	0.61697	0.76527	0.67886	0.7791	0.61331	0.3422	0.67896	0.7753	0.78472	0.68605	0.83723	0.89453	0.56725	0.41098	0.81368	0.67765	0.51673	0.68584	0.64176	0.77859	0.90044
0	0.87172	0.21463	0.38972	0.66113	0.92314	0.24489	0.3844	0.28825	0.52132	0.46132	0.77366	0.88974	0.92232	0.28157	0.39894	0.25073	0.31475	0.94286	0.87267	0.24636	0.79247	0.21916	0.36785	0.27095	0.29305	0.57633	0.64551	0.39868	0.25703	0.82433	0.94915	0.31203	0.27253	0.83068	0.59368	0.25895	0.19491	0.28049	0.61381	0.97667
0	0.86435	0.32957	0.26046	0.63104	0.96576	0.24426	0.24766	0.51965	0.71669	0.54921	0.47931	0.89156	0.96205	0.18678	0.22625	0.47506	0.17226	0.93792	0.74129	0.25028	0.81821	0.35666	0.51202	0.54822	0.31234	0.756	0.36704	0.44119	0.50498	0.86768	0.95077	0.28471	0.25216	0.79238	0.47865	0.39083	0.28237	0.21615	0.60967	0.90054
1	0.19784	0.27923	0.083508	0.087882	0.11138	0.36465	0.55916	0.52244	0.15996	0.10734	0.17241	0.067116	0.055921	0.14412	0.13741	0.34218	0.31682	0.11138	0.12817	0.38578	0.10453	0.33843	0.098153	0.44798	0.22349	0.14948	0.080075	0.20427	0.36596	0.10322	0.063434	0.16324	0.47731	0.16957	0.08831	0.14249	0.17184	0.16265	0.095901	0.036019
0	0.85301	0.43366	0.39881	0.42838	0.95816	0.33764	0.31107	0.57021	0.50238	0.47751	0.5877	0.86556	0.95672	0.51211	0.68428	0.40257	0.25109	0.92856	0.54778	0.34641	0.73828	0.59825	0.52001	0.45906	0.23289	0.49504	0.50523	0.42204	0.41957	0.83275	0.95213	0.54922	0.36684	0.79251	0.47705	0.1749	0.39521	0.35033	0.56757	0.93216
0	0.80149	0.36611	0.40672	0.58978	0.94348	0.30261	0.008628	0.41343	0.5882	0.47376	0.47984	0.7606	0.91225	0.33908	0.44538	0.33865	0.049921	0.9647	0.43925	0.32787	0.61256	0.30381	0.53329	0.40916	0.23285	0.60593	0.42805	0.39954	0.36949	0.69206	0.88738	0.41096	0.35652	0.76508	0.62367	0.51038	0.3719	0.11079	0.5233	0.89577
1	0.83485	0.47026	0.52169	0.72364	0.94171	0.52998	0.49203	0.45864	0.47007	0.71443	0.709	0.89319	0.92775	0.35297	0.49826	0.36293	0.45848	0.96112	0.83237	0.51724	0.68777	0.48979	0.47844	0.38467	0.16469	0.71924	0.59212	0.47783	0.37687	0.85933	0.94194	0.50368	0.40682	0.83359	0.68033	0.29647	0.55849	0.2822	0.52197	0.93705
0	0.78256	0.27089	0.35177	0.58107	0.94527	0.20047	0.19106	0.61616	0.50105	0.48962	0.58087	0.70189	0.88771	0.40366	0.5519	0.22851	0.1296	0.91115	0.56437	0.21899	0.6172	0.42129	0.43819	0.32267	0.21907	0.5541	0.44219	0.24186	0.25081	0.70385	0.90868	0.50163	0.28006	0.74011	0.65271	0.0035	0.36451	0.13217	0.46612	0.87868
1	0.88119	0.26965	0.41425	0.52891	0.9383	0.24499	0.52309	0.44143	0.56619	0.45551	0.83851	0.84596	0.95101	0.28371	0.48028	0.25133	0.44247	0.9387	0.91802	0.23634	0.80908	0.42813	0.42469	0.26945	0.18861	0.62591	0.6781	0.37064	0.24456	0.86459	0.95263	0.4977	0.25938	0.77592	0.55941	0.27408	0.35056	0.33246	0.59951	0.93227
0	0.891	0.25942	0.49094	0.68102	0.94095	0.21517	0.37569	0.55087	0.72226	0.57789	0.76937	0.80332	0.94845	0.22307	0.44829	0.2401	0.23287	0.95279	0.62488	0.20956	0.82454	0.3272	0.43728	0.22451	0.2985	0.72274	0.71888	0.42686	0.23703	0.82405	0.96072	0.28525	0.19318	0.85276	0.78989	0.31826	0.28568	0.35733	0.70329	0.91385
1	0.84833	0.3622	0.51275	0.56564	0.93102	0.21627	0.41297	0.56464	0.64205	0.56976	0.78965	0.93682	0.96998	0.32301	0.50819	0.19819	0.36171	0.96184	0.85766	0.22187	0.74694	0.28462	0.50647	0.2558	0.25565	0.55709	0.52312	0.26674	0.19718	0.84546	0.9608	0.45105	0.19889	0.87522	0.6651	0.3364	0.30265	0.26234	0.5146	0.92963
1	0.90631	0.25448	0.31165	0.59193	0.94373	0.20823	0.31267	0.41841	0.52806	0.43221	0.66098	0.88785	0.9081	0.27257	0.37026	0.24559	0.26966	0.97598	0.72171	0.21878	0.78873	0.51148	0.44817	0.33049	0.11091	0.47989	0.39585	0.20448	0.26068	0.81183	0.91492	0.37154	0.2774	0.80623	0.50067	0.40692	0.51904	0.19753	0.58529	0.89781
0	0.90651	0.39457	0.486	0.88683	0.85111	0.50202	0.34877	0.45868	0.77408	0.52698	0.75423	0.66108	0.90325	0.51464	0.49893	0.49803	0.36215	0.93274	0.68801	0.48464	0.74549	0.33782	0.2836	0.37978	0.33017	0.83269	0.85297	0.69166	0.49094	0.89047	0.87453	0.33819	0.37753	0.86287	0.78968	0.023853	0.30545	0.64101	0.69649	0.89192
1	0.87268	0.28354	0.39032	0.58712	0.94998	0.36508	0.46152	0.52569	0.61887	0.45132	0.79481	0.9484	0.94447	0.41451	0.53143	0.34539	0.4773	0.95564	0.89166	0.3592	0.59636	0.13673	0.2676	0.35751	0.47736	0.64841	0.64047	0.43751	0.34167	0.90296	0.95815	0.62564	0.37032	0.8278	0.57417	0.39291	0.1165	0.41972	0.45628	0.91453
0	0.69621	0.51312	0.37821	0.65977	0.85632	0.50388	0.17468	0.6927	0.59153	0.3655	0.61757	0.80184	0.9033	0.23416	0.46764	0.48836	0.41615	0.87626	0.30918	0.5043	0.68301	0.54554	0.51366	0.52832	0.3275	0.64965	0.40257	0.4603	0.49152	0.61396	0.90966	0.43169	0.54094	0.6522	0.62085	0.55631	0.40716	0.55	0.48925	0.87472
1	0.94028	0.29025	0.33679	0.67708	0.94384	0.42588	0.51296	0.64807	0.61989	0.3611	0.80738	0.86931	0.9256	0.46367	0.64398	0.35924	0.54024	0.95952	0.76061	0.4259	0.82327	0.45266	0.38401	0.3875	0.25951	0.62912	0.59523	0.39416	0.34923	0.8836	0.92338	0.48517	0.47503	0.87378	0.57744	0.4433	0.37857	0.46737	0.59862	0.94637
0	0.7792	0.38303	0.36239	0.49466	0.91853	0.43156	0.027337	0.59047	0.46211	0.31983	0.49895	0.76039	0.90221	0.61833	0.84758	0.34972	0.10828	0.93298	0.44102	0.45344	0.42494	0.47487	0.29324	0.44964	0.30623	0.49463	0.3945	0.2883	0.38057	0.81535	0.90636	0.49358	0.52827	0.8575	0.43249	0.000087	0.28241	0.10719	0.30732	0.87812
1	0.86523	0.29249	0.53541	0.70511	0.9814	0.23266	0.41136	0.43088	0.79199	0.52507	0.76387	0.87429	0.93296	0.27013	0.50997	0.22828	0.30274	0.96517	0.63804	0.23878	0.84365	0.4644	0.38148	0.26585	0.21996	0.76986	0.59097	0.34686	0.23232	0.77711	0.96086	0.34759	0.28014	0.84855	0.62736	0.3171	0.32376	0.27627	0.49166	0.96608
1	0.7617	0.44628	0.47036	0.70342	0.94145	0.58043	0.45462	0.64009	0.69208	0.55075	0.70932	0.87567	0.94077	0.31413	0.40251	0.44848	0.40982	0.95214	0.73684	0.57145	0.6859	0.33648	0.44599	0.44594	0.26405	0.70474	0.6347	0.5498	0.45781	0.84544	0.96309	0.3212	0.49062	0.75558	0.6284	0.24143	0.41026	0.44632	0.50044	0.9333
1	0.84006	0.41582	0.53168	0.64126	0.94262	0.50622	0.30638	0.3346	0.66309	0.35447	0.63607	0.91884	0.94597	0.73949	0.5506	0.251	0.19284	0.9431	0.8126	0.52568	0.62167	0.32124	0.57203	0.33173	0.36852	0.65559	0.54243	0.3083	0.27605	0.80464	0.95669	0.63878	0.55383	0.79445	0.56215	0.3132	0.23961	0.092521	0.53151	0.90863
0	0.85091	0.36839	0.31532	0.55552	0.92211	0.51587	0.47505	0.59019	0.59049	0.33553	0.69731	0.82914	0.92146	0.3206	0.44791	0.46037	0.41068	0.93062	0.49889	0.51635	0.51953	0.38384	0.27657	0.48836	0.32517	0.54432	0.57045	0.48498	0.46367	0.87189	0.95253	0.27798	0.54882	0.83933	0.47872	0.095303	0.27859	0.51769	0.36442	0.92056
0	0.79911	0.31913	0.55969	0.60444	0.95355	0.23852	0.2368	0.49233	0.76752	0.4788	0.71386	0.89932	0.93784	0.20421	0.52003	0.25558	0.23997	0.96599	0.66036	0.24619	0.4979	0.52203	0.27642	0.29495	0.21822	0.76104	0.66147	0.37062	0.2645	0.83954	0.93531	0.44662	0.31389	0.74426	0.73595	0.20442	0.4059	0.2828	0.3214	0.92693
1	0.82499	0.41081	0.2696	0.5118	0.9397	0.3932	0.15094	0.42589	0.54266	0.34194	0.47759	0.73726	0.8857	0.53792	0.38276	0.44845	0.18062	0.94797	0.56589	0.41027	0.5567	0.53899	0.38537	0.5399	0.2654	0.54377	0.33741	0.27049	0.47513	0.87473	0.89593	0.42519	0.45841	0.85061	0.4794	0.12498	0.36421	0.25872	0.42079	0.89441
0	0.84847	0.49695	0.46115	0.57456	0.95962	0.33987	0.54562	0.60755	0.63423	0.48028	0.63111	0.76698	0.93795	0.23622	0.58164	0.46961	0.45504	0.92816	0.55518	0.34705	0.52216	0.33598	0.2915	0.48389	0.28076	0.61579	0.58396	0.56633	0.48951	0.87535	0.87677	0.33344	0.37417	0.83396	0.49911	0.30178	0.27665	0.32132	0.27668	0.92938
0	0.8346	0.39642	0.44361	0.58281	0.93963	0.40959	0.35319	0.59089	0.71877	0.49357	0.72436	0.84382	0.93876	0.38241	0.45315	0.41513	0.33566	0.95211	0.71378	0.41405	0.70274	0.40235	0.52112	0.40907	0.30886	0.70251	0.66918	0.53265	0.4187	0.84735	0.94362	0.54819	0.40807	0.74259	0.63302	0.18069	0.33179	0.48126	0.6317	0.94624
0	0.92861	0.31187	0.62238	0.66366	0.904	0.33916	0.38864	0.51161	0.69575	0.52012	0.84818	0.83873	0.90365	0.7818	0.70667	0.30687	0.45592	0.91467	0.79237	0.31588	0.85106	0.41459	0.53606	0.214	0.18103	0.6752	0.87897	0.4987	0.27138	0.88154	0.90588	0.74567	0.29132	0.90103	0.71477	0.30185	0.43466	0.55858	0.72237	0.90072
1	0.75535	0.44015	0.33465	0.66526	0.95069	0.45808	0.25203	0.57097	0.62092	0.40095	0.55966	0.78764	0.90947	0.33934	0.4155	0.45405	0.26751	0.9274	0.50244	0.47109	0.59274	0.34358	0.47099	0.51707	0.33665	0.59858	0.4454	0.42736	0.47605	0.80062	0.93068	0.34595	0.48694	0.77956	0.6435	0.28487	0.32694	0.32211	0.49621	0.92056
0	0.79835	0.50742	0.39029	0.71326	0.94155	0.56317	0.42537	0.76649	0.82891	0.40642	0.46678	0.8057	0.93949	0.34857	0.43483	0.59398	0.30616	0.93585	0.15806	0.57501	0.51223	0.4391	0.39683	0.62517	0.41465	0.81853	0.45617	0.61454	0.62099	0.74673	0.93532	0.31008	0.57974	0.711	0.45616	0.000034	0.3597	0.35015	0.4414	0.86856
0	0.84441	0.35135	0.2893	0.57684	0.932	0.52826	0.44845	0.40157	0.64906	0.30532	0.66597	0.88118	0.95489	0.30392	0.52898	0.45655	0.41522	0.95134	0.46238	0.53224	0.72107	0.40817	0.46111	0.49113	0.29458	0.51863	0.52048	0.48065	0.46467	0.89748	0.94292	0.36561	0.56921	0.78613	0.59651	0.25771	0.39114	0.46934	0.58901	0.95105
1	0.81614	0.48216	0.36749	0.55311	0.94477	0.43688	0.10102	0.64976	0.56269	0.38324	0.51398	0.77534	0.90215	0.31872	0.44363	0.41996	0.20855	0.9781	0.48966	0.45456	0.47703	0.51512	0.34114	0.51772	0.33968	0.51528	0.36729	0.29146	0.44792	0.89141	0.90099	0.52634	0.50533	0.79045	0.49003	0.38216	0.28701	0.20603	0.27526	0.87117
0	0.71615	0.5084	0.48911	0.64495	0.95431	0.44301	0.29738	0.55763	0.66543	0.5375	0.5803	0.89088	0.94739	0.57373	0.42664	0.38985	0.22231	0.95393	0.68093	0.45874	0.58298	0.53943	0.58993	0.46491	0.22305	0.65565	0.48835	0.39357	0.41729	0.79257	0.9434	0.52162	0.44479	0.78083	0.7007	0.2778	0.59212	0.18309	0.50252	0.89294
0	0.87337	0.19714	0.39547	0.6768	0.94892	0.059665	0.2477	0.48274	0.65024	0.57779	0.72728	0.92489	0.92521	0.37129	0.43736	0.19984	0.20682	0.92264	0.64589	0.067564	0.74002	0.41951	0.50114	0.25329	0.13017	0.69692	0.61698	0.30678	0.20779	0.89714	0.9501	0.29969	0.080174	0.84581	0.59434	0.42202	0.50384	0.23685	0.61603	0.91349
0	0.91952	0.31166	0.50135	0.57532	0.91679	0.38184	0.39627	0.56089	0.60527	0.48617	0.8075	0.78271	0.94079	0.29531	0.44908	0.32176	0.35598	0.92266	0.73565	0.36544	0.73099	0.38609	0.25674	0.26603	0.16899	0.53526	0.81698	0.48775	0.29706	0.85189	0.94312	0.34007	0.33249	0.87975	0.69344	0.15063	0.46452	0.54577	0.50346	0.90984
1	0.69668	0.49429	0.42905	0.45835	0.94296	0.37271	0.25487	0.63005	0.45651	0.45971	0.62456	0.79928	0.90125	0.50188	0.53529	0.38344	0.3549	0.96099	0.67185	0.37883	0.66489	0.41685	0.36674	0.42736	0.23905	0.4183	0.49176	0.4347	0.3969	0.81497	0.91421	0.29587	0.357	0.76915	0.36215	0.31004	0.34579	0.34984	0.39954	0.92095
0	0.77904	0.37297	0.42536	0.65187	0.9312	0.33049	0.37995	0.51758	0.52846	0.41594	0.68876	0.91289	0.93679	0.57123	0.35559	0.31939	0.33098	0.95091	0.69498	0.33419	0.83256	0.47025	0.64307	0.38277	0.21511	0.59274	0.5192	0.34754	0.33155	0.78615	0.95461	0.45452	0.37346	0.77751	0.68305	0.36186	0.39168	0.29799	0.61134	0.9543
1	0.73259	0.39561	0.3799	0.50844	0.94438	0.14094	0.20899	0.56733	0.56166	0.63781	0.59941	0.75445	0.91078	0.46944	0.4386	0.31271	0.2409	0.98025	0.42366	0.16184	0.67954	0.35188	0.60555	0.41094	0.3667	0.56746	0.43578	0.26105	0.33827	0.88615	0.91274	0.33705	0.13643	0.76911	0.66245	0.001576	0.25507	0.13744	0.51681	0.88847
1	0.8683	0.17316	0.35414	0.58854	0.94073	0.21378	0.40402	0.34321	0.59707	0.31902	0.75313	0.88551	0.93812	0.33615	0.44578	0.19206	0.30085	0.95685	0.58218	0.22653	0.75217	0.38322	0.25871	0.2685	0.28099	0.60746	0.51337	0.23245	0.19946	0.89339	0.9597	0.28521	0.33728	0.84785	0.49697	0.93321	0.21133	0.202	0.43675	0.958
1	0.89515	0.28323	0.53408	0.46169	0.94602	0.30884	0.41407	0.28335	0.73907	0.48912	0.8613	0.83911	0.96034	0.36347	0.61851	0.27167	0.38862	0.97573	0.78556	0.21862	0.85538	0.50185	0.47877	0.23889	0.060979	0.59203	0.77053	0.395	0.23164	0.90003	0.96818	0.40164	0.2184	0.86474	0.72096	0.074144	0.66344	0.54638	0.6253	0.92715
0	0.83126	0.40433	0.42597	0.45898	0.95397	0.3727	0.27853	0.50561	0.56684	0.43277	0.62763	0.94732	0.88588	0.51822	0.65019	0.32622	0.32152	0.92655	0.47794	0.38205	0.62069	0.32145	0.43325	0.42194	0.33159	0.51647	0.39017	0.21681	0.34168	0.82692	0.93858	0.42413	0.44543	0.84804	0.50169	0.040555	0.23265	0.27264	0.35402	0.90792
1	0.16075	0.22144	0.046125	0.083854	0.076037	0.19719	0.45347	0.60828	0.082169	0.1189	0.042964	0.19557	0.032867	0.21952	0.1483	0.27337	0.14804	0.10725	0.099281	0.22195	0.13159	0.25293	0.10433	0.36579	0.29099	0.097197	0.07834	0.27536	0.29837	0.091311	0.077625	0.075796	0.31606	0.11034	0.35417	0.002256	0.1782	0.12727	0.12659	0.064175
0	0.68556	0.74843	0.79037	0.73314	0.90846	0.56458	0.36167	0.69979	0.72367	0.87931	0.60353	0.91634	0.9544	0.31654	0.41839	0.56908	0.29949	0.9249	0.69328	0.56781	0.65451	0.42191	0.94112	0.53088	0.32529	0.74972	0.70743	0.69665	0.58427	0.77099	0.97092	0.48855	0.33572	0.69534	0.76152	0.088024	0.69669	0.52594	0.6827	0.94139
1	0.84561	0.26304	0.45825	0.69206	0.96153	0.22008	0.35581	0.49708	0.62642	0.40078	0.67457	0.65864	0.88899	0.16105	0.70678	0.23045	0.15455	0.96006	0.6993	0.23288	0.67221	0.39992	0.42797	0.2604	0.24602	0.74841	0.64875	0.37353	0.23866	0.75906	0.91923	0.41082	0.29949	0.80636	0.69551	0.19569	0.33788	0.27541	0.51465	0.88814
1	0.81542	0.54353	0.5195	0.60059	0.90622	0.47967	0.46728	0.60238	0.71418	0.48366	0.66701	0.7475	0.92926	0.4228	0.50208	0.46518	0.36412	0.92833	0.47087	0.48669	0.66749	0.33161	0.52245	0.48414	0.40272	0.6537	0.59659	0.53716	0.47822	0.79632	0.92213	0.35741	0.4641	0.80617	0.58157	0.19689	0.25588	0.43594	0.53155	0.93305
1	0.88131	0.3311	0.28002	0.60469	0.93007	0.31639	0.50666	0.6222	0.56172	0.43484	0.65918	0.69917	0.92831	0.38883	0.35457	0.38914	0.33996	0.89547	0.74831	0.30544	0.69825	0.44462	0.34995	0.43555	0.29424	0.62379	0.5278	0.39024	0.39053	0.89536	0.938	0.34386	0.33232	0.81891	0.84372	0.12584	0.29747	0.46083	0.46883	0.92395
1	0.88189	0.299	0.3299	0.54244	0.92918	0.28735	0.13854	0.56539	0.64685	0.33273	0.61488	0.77997	0.92454	0.46525	0.50914	0.34419	0.14056	0.96695	0.67768	0.30143	0.6325	0.3175	0.33975	0.39387	0.25369	0.57198	0.59436	0.41174	0.36022	0.96618	0.91824	0.36477	0.37762	0.82517	0.5229	0.25624	0.23729	0.32243	0.43955	0.9053
1	0.79492	0.33731	0.32251	0.62068	0.92804	0.3264	0.23056	0.61107	0.58008	0.46155	0.62778	0.85682	0.92763	0.42554	0.41736	0.4054	0.26252	0.95658	0.64436	0.33264	0.73541	0.58037	0.49089	0.44931	0.27267	0.56107	0.53827	0.44436	0.41823	0.83256	0.91053	0.38426	0.34024	0.83489	0.69556	0.24548	0.44495	0.38942	0.57357	0.91191
1	0.79035	0.62935	0.54716	0.71595	0.92905	0.58227	0.35218	0.7225	0.76412	0.55246	0.54028	0.6455	0.90876	0.36853	0.51923	0.61853	0.19217	0.96023	0.3177	0.5952	0.59995	0.49644	0.52306	0.59935	0.40624	0.77255	0.66849	0.72793	0.64712	0.79367	0.9114	0.3841	0.52477	0.75186	0.32267	0.030597	0.30559	0.35221	0.60504	0.90018
1	0.83642	0.47778	0.47458	0.56733	0.94271	0.43441	0.37753	0.64822	0.64464	0.50869	0.619	0.71551	0.90933	0.54795	0.67808	0.44867	0.31429	0.92596	0.47695	0.44347	0.66019	0.66508	0.53735	0.46454	0.31685	0.62609	0.61105	0.53525	0.46335	0.65325	0.90667	0.52367	0.41339	0.82479	0.56525	0.10265	0.46427	0.40879	0.5794	0.88696
1	0.92052	0.39502	0.32787	0.54739	0.89562	0.50419	0.38992	0.44248	0.6468	0.44075	0.66066	0.90465	0.91552	0.36765	0.48496	0.48466	0.41622	0.95077	0.73463	0.48947	0.70823	0.54318	0.35165	0.50035	0.24374	0.62541	0.62696	0.52442	0.48814	0.88652	0.9418	0.44659	0.4552	0.8981	0.5328	0.20479	0.45652	0.52659	0.59523	0.93875
0	0.67923	0.35915	0.30442	0.52088	0.89202	0.51781	0.76867	0.79542	0.52065	0.28766	0.89151	0.90572	0.94382	0.22956	0.41493	0.5123	0.82578	0.94644	0.72309	0.50286	0.84845	0.36457	0.43409	0.46678	0.32078	0.40545	0.60877	0.56596	0.47633	0.801	0.94762	0.414	0.50386	0.91309	0.44161	0.18906	0.28884	0.71123	0.749	0.9323
1	0.87946	0.41739	0.3405	0.5556	0.94691	0.49757	0.31687	0.6258	0.57285	0.388	0.73465	0.76266	0.89474	0.44049	0.57784	0.5364	0.51092	0.9619	0.75967	0.47847	0.75149	0.53124	0.34125	0.50659	0.38131	0.57366	0.6815	0.60737	0.52843	0.88995	0.90243	0.52097	0.45737	0.87592	0.61104	0.21259	0.35162	0.66793	0.57229	0.89998
1	0.85676	0.223	0.42878	0.68785	0.95866	0.1977	0.35221	0.47238	0.62834	0.39792	0.70629	0.72108	0.90105	0.20851	0.64105	0.19377	0.18736	0.96249	0.74258	0.21057	0.69911	0.40773	0.40428	0.24291	0.21354	0.71588	0.58837	0.29781	0.20176	0.78333	0.9223	0.4255	0.28758	0.79275	0.68932	0.25406	0.36158	0.22607	0.49577	0.89208
0	0.90498	0.2531	0.27676	0.72269	0.95129	0.15213	0.40364	0.39009	0.5856	0.40322	0.64186	0.82936	0.95664	0.44393	0.26768	0.28735	0.23344	0.96697	0.63144	0.15558	0.74451	0.20244	0.32235	0.36923	0.29021	0.69477	0.49306	0.28922	0.30469	0.90867	0.97261	0.24231	0.21016	0.92231	0.68692	0.49384	0.1809	0.22872	0.57737	0.94051
0	0.91646	0.27817	0.40612	0.46753	0.94405	0.24771	0.44942	0.51012	0.49447	0.38319	0.72556	0.8268	0.93642	0.40499	0.66204	0.22886	0.36566	0.94422	0.97109	0.24576	0.87444	0.52286	0.43456	0.26476	0.12352	0.45156	0.58886	0.3313	0.22577	0.94761	0.92674	0.5438	0.28586	0.90302	0.61855	0.26476	0.38492	0.31364	0.63486	0.98679
1	0.84365	0.46791	0.35405	0.68107	0.91891	0.51855	0.31774	0.6025	0.49407	0.38767	0.69657	0.75038	0.8804	0.51443	0.47698	0.54355	0.45504	0.92778	0.77312	0.50685	0.86505	0.31379	0.43184	0.54476	0.39658	0.49177	0.60656	0.58041	0.54299	0.88327	0.8802	0.44002	0.49544	0.85617	0.61042	0.045855	0.27098	0.62946	0.64419	0.88313
1	0.80531	0.4855	0.4508	0.47164	0.94295	0.4016	0.24733	0.58158	0.52261	0.45635	0.67188	0.83131	0.89935	0.45353	0.57235	0.4257	0.39849	0.9483	0.72931	0.40288	0.72993	0.44926	0.43644	0.42626	0.27551	0.48555	0.65717	0.54187	0.43553	0.83827	0.90656	0.38272	0.36745	0.73849	0.57961	0.29452	0.36162	0.42454	0.5219	0.8984
0	0.60177	0.67119	0.33613	0.37241	0.95006	0.52402	0.37	0.67083	0.33034	0.37192	0.44931	0.87017	0.90095	0.58251	0.47528	0.5411	0.33011	0.94633	0.31251	0.53885	0.37791	0.25984	0.28387	0.62697	0.40837	0.25004	0.23993	0.37414	0.56881	0.65987	0.92929	0.39348	0.53728	0.68757	0.47727	0.27092	0.15231	0.284	0.21962	0.94837
1	0.86078	0.40057	0.39788	0.63199	0.9341	0.3431	0.27898	0.28093	0.58249	0.38231	0.61672	0.68884	0.91368	0.4719	0.57	0.42105	0.19514	0.94879	0.72151	0.35327	0.72187	0.49746	0.40532	0.45322	0.25625	0.60252	0.62011	0.4894	0.44004	0.90486	0.91797	0.37875	0.38069	0.85113	0.55118	0.012206	0.38189	0.3402	0.61553	0.90677
0	0.81748	0.66529	0.56241	0.57136	0.9087	0.5644	0.6263	0.3955	0.67263	0.38155	0.71765	0.64608	0.94001	0.67782	0.47818	0.7059	0.55327	0.93751	0.79947	0.53257	0.8804	0.52933	0.41998	0.54929	0.25865	0.53247	0.86736	0.8641	0.70047	0.81699	0.91582	0.59513	0.46357	0.79025	0.66012	0.3436	0.44995	0.82144	0.70858	0.93866
0	0.73234	0.52181	0.57501	0.80775	0.9318	0.51147	0.23695	0.63872	0.89075	0.62615	0.65906	0.72707	0.90646	0.3395	0.36276	0.55029	0.33965	0.8834	0.71345	0.51233	0.7322	0.51492	0.70942	0.507	0.39295	0.79679	0.6601	0.6846	0.56197	0.76314	0.90199	0.28006	0.40565	0.791	0.87629	0.16698	0.67372	0.54362	0.70173	0.88303
0	0.81799	0.55308	0.64435	0.69858	0.93764	0.47239	0.26161	0.56836	0.69462	0.54232	0.66982	0.8987	0.91079	0.3034	0.71351	0.46569	0.23067	0.94496	0.78439	0.478	0.63911	0.42927	0.51069	0.43667	0.31261	0.7566	0.73327	0.61406	0.47768	0.76973	0.93372	0.505	0.45108	0.66974	0.69082	0.39001	0.331	0.47138	0.56457	0.92557
0	0.72084	0.5328	0.52246	0.75336	0.92323	0.54953	0.43518	0.47515	0.74736	0.55928	0.71323	0.68079	0.90448	0.50912	0.49038	0.58452	0.47866	0.92113	0.82602	0.54554	0.82945	0.48215	0.71545	0.49876	0.41511	0.74959	0.72206	0.74732	0.59354	0.75317	0.90635	0.71401	0.42497	0.62694	0.74984	0.018846	0.5348	0.58316	0.77148	0.91639
1	0.84055	0.216	0.2431	0.5862	0.97945	0.46197	0.65103	0.60284	0.66504	0.2153	0.79014	0.89459	0.92827	0.28861	0.39799	0.39653	0.62223	0.9065	0.76048	0.45849	0.77448	0.28097	0.15966	0.45385	0.31913	0.64842	0.44401	0.34202	0.39515	0.97994	0.95439	0.40064	0.52909	0.89755	0.51358	0.43701	0.20133	0.4129	0.4384	0.93388
0	0.67568	0.57451	0.49989	0.49643	0.92936	0.41857	0.45817	0.65706	0.57242	0.56465	0.65194	0.83236	0.93502	0.37124	0.8223	0.49489	0.41866	0.95059	0.7395	0.42661	0.63214	0.44639	0.45665	0.49471	0.28596	0.69	0.68978	0.60427	0.51392	0.87815	0.89317	0.50735	0.4141	0.83036	0.53718	0.49802	0.31032	0.37693	0.47571	0.93562
0	0.80626	0.64088	0.56087	0.48657	0.93188	0.49399	0.59529	0.6363	0.62729	0.44689	0.72435	0.7483	0.94185	0.31116	0.86069	0.62026	0.62545	0.93722	0.49616	0.5031	0.55029	0.29186	0.36961	0.57159	0.36094	0.50891	0.74811	0.72618	0.62711	0.91185	0.88593	0.43092	0.50939	0.794	0.5574	0.12972	0.23324	0.60973	0.35379	0.92529
0	0.81985	0.28087	0.25206	0.69649	0.92486	0.33971	0.35572	0.52095	0.70667	0.30122	0.58839	0.90015	0.92892	0.13469	0.31267	0.3641	0.34331	0.97638	0.72508	0.35163	0.73579	0.4071	0.34953	0.4295	0.17774	0.67473	0.45503	0.38682	0.38372	0.8288	0.92965	0.13849	0.41958	0.79284	0.56233	0.41865	0.42681	0.25212	0.46015	0.98115
1	0.81397	0.75139	0.40869	0.55345	0.86678	0.61652	0.32746	0.50929	0.5146	0.54166	0.52922	0.87363	0.93252	0.39744	0.51488	0.6747	0.32068	0.92045	0.47372	0.61473	0.68009	0.47907	0.58047	0.72395	0.29056	0.53847	0.51472	0.53888	0.6916	0.83189	0.95199	0.33205	0.54638	0.86737	0.55652	0.30331	0.46515	0.59428	0.55332	0.93333
1	0.70334	0.54409	0.36749	0.6329	0.94018	0.52487	0.36505	0.56784	0.65521	0.33416	0.44865	0.81518	0.90876	0.33836	0.24615	0.51146	0.30454	0.90124	0.58113	0.54222	0.41053	0.27935	0.38932	0.58333	0.35392	0.6354	0.38771	0.45762	0.54144	0.80554	0.90062	0.24003	0.56095	0.79027	0.51654	0.19116	0.21911	0.20605	0.33038	0.81609
0	0.85237	0.44756	0.37785	0.7362	0.92905	0.47547	0.3079	0.60194	0.58735	0.38152	0.56786	0.89515	0.93605	0.41499	0.42412	0.39806	0.20559	0.99828	0.61687	0.49204	0.54501	0.38806	0.35889	0.47666	0.25524	0.5633	0.47038	0.38614	0.42623	0.8756	0.97033	0.37562	0.5149	0.79376	0.70373	0.3774	0.3791	0.18007	0.44041	0.93701
0	0.86134	0.19973	0.22723	0.53614	0.94862	0.29569	0.14055	0.35264	0.55682	0.26115	0.54515	0.79715	0.88738	0.28963	0.316	0.28917	0.2084	0.93583	0.43375	0.31566	0.50688	0.21993	0.29317	0.40525	0.41604	0.49943	0.28279	0.15282	0.31617	0.88071	0.8933	0.16322	0.41929	0.77028	0.42413	0.24267	0.17355	0.098686	0.30732	0.87931
0	0.80233	0.41578	0.54093	0.66761	0.94004	0.45059	0.29124	0.35466	0.63099	0.50107	0.78248	0.9038	0.93526	0.41303	0.45954	0.40945	0.39088	0.92283	0.78922	0.43644	0.84451	0.41123	0.70393	0.3141	0.22381	0.67353	0.77051	0.59449	0.38995	0.76865	0.93482	0.6029	0.3756	0.81605	0.74526	0.025888	0.48053	0.6134	0.7301	0.90501
0	0.85663	0.51546	0.23058	0.31022	0.94762	0.66396	0.51034	0.68506	0.42684	0.2336	0.55316	0.77772	0.93799	0.52775	0.42256	0.64677	0.44587	0.9367	0.25232	0.66984	0.46864	0.46563	0.26841	0.69142	0.36646	0.34789	0.41793	0.55765	0.66407	0.67089	0.94666	0.21989	0.69818	0.73645	0.19342	0.00002	0.26373	0.54766	0.35073	0.87329
1	0.87228	0.25276	0.36802	0.69823	0.93714	0.20481	0.36011	0.48308	0.64314	0.36123	0.72947	0.9198	0.94364	0.36034	0.45263	0.29546	0.37215	0.82933	0.67263	0.19055	0.72361	0.63078	0.29188	0.32545	0.055422	0.58825	0.63429	0.38461	0.29426	0.89197	0.93456	0.27642	0.26849	0.67816	0.68535	0.16866	0.53585	0.37872	0.5195	0.90376
0	0.79457	0.26277	0.20324	0.66481	0.94834	0.39878	0.40472	0.51649	0.63657	0.24653	0.61347	0.92299	0.9711	0.38187	0.26773	0.42526	0.39307	0.95906	0.48554	0.41303	0.57488	0.2734	0.2857	0.51902	0.35115	0.61417	0.26595	0.26471	0.44552	0.83954	0.95039	0.25104	0.50917	0.86771	0.79375	0.2049	0.16211	0.29225	0.312	0.92804
0	0.88189	0.48094	0.40951	0.50846	0.92084	0.3984	0.39002	0.59851	0.52006	0.56112	0.69367	0.85442	0.97896	0.22282	0.46095	0.43146	0.37716	0.96186	0.76399	0.38689	0.88637	0.43914	0.5418	0.46112	0.15423	0.59135	0.61691	0.46834	0.43527	0.89078	0.96461	0.28295	0.33622	0.86058	0.61011	0.33165	0.44561	0.48936	0.73391	0.95463
1	0.70262	0.42952	0.52066	0.60313	0.92981	0.46545	0.42061	0.46333	0.6797	0.54343	0.65522	0.84567	0.92521	0.49789	0.49764	0.32518	0.28233	0.96016	0.72777	0.46956	0.57149	0.57416	0.40877	0.35949	0.25067	0.68418	0.58326	0.41192	0.3447	0.80399	0.95474	0.52181	0.41669	0.76641	0.56832	0.41116	0.43086	0.1849	0.4353	0.92365
0	0.72199	0.3608	0.72032	0.67016	0.88763	0.31597	0.38744	0.39114	0.68825	0.74421	0.78849	0.94668	0.94541	0.36508	0.57644	0.31713	0.3475	0.92704	0.85758	0.30571	0.84734	0.56634	0.76514	0.20831	0.20023	0.67175	0.80474	0.55571	0.30642	0.76709	0.97268	0.5064	0.1397	0.62655	0.69906	0.50521	0.71406	0.47041	0.75812	0.94989
0	0.78068	0.37649	0.32749	0.54961	0.94812	0.21088	0.28727	0.5667	0.5904	0.49237	0.59477	0.81416	0.94937	0.47752	0.55717	0.35659	0.19874	0.93671	0.58081	0.22304	0.51933	0.48935	0.34516	0.45184	0.28407	0.56269	0.4008	0.26847	0.37929	0.82435	0.93802	0.62319	0.28256	0.7728	0.55384	0.10758	0.28911	0.23856	0.31886	0.93334
0	0.71621	0.19964	0.33094	0.54182	0.94557	0.28223	0.58421	0.46862	0.46903	0.36726	0.81623	0.85045	0.91871	0.22529	0.44703	0.28373	0.54181	0.95682	0.58221	0.28658	0.82783	0.36944	0.43019	0.29936	0.2251	0.50896	0.57353	0.35746	0.26331	0.8872	0.91131	0.38411	0.34831	0.83245	0.5339	0.30649	0.26384	0.43352	0.53122	0.90344
0	0.83054	0.46885	0.51848	0.80209	0.9152	0.48054	0.43176	0.51	0.70895	0.51053	0.64037	0.70477	0.90283	0.27917	0.49156	0.44248	0.24304	0.91523	0.7872	0.4856	0.59027	0.40573	0.38069	0.44168	0.3495	0.63316	0.63786	0.57241	0.46065	0.82979	0.90344	0.58637	0.45036	0.72051	0.62524	0.24982	0.29593	0.37473	0.51569	0.90959
1	0.89619	0.36405	0.24568	0.65684	0.92282	0.46883	0.33349	0.6404	0.60131	0.29687	0.52502	0.86021	0.92768	0.39257	0.32629	0.52787	0.34699	0.95904	0.21129	0.47801	0.69666	0.43306	0.37097	0.58815	0.45918	0.58805	0.40956	0.45538	0.54718	0.90687	0.93708	0.13344	0.52232	0.78813	0.60499	0.003592	0.26241	0.42336	0.4993	0.89974
1	0.7239	0.41601	0.42613	0.61397	0.94619	0.6041	0.3753	0.4498	0.4777	0.39908	0.67096	0.89654	0.92908	0.15032	0.45782	0.3605	0.3083	0.94594	0.81152	0.6	0.72573	0.49243	0.53243	0.38159	0.17088	0.68321	0.53703	0.47962	0.3759	0.75495	0.94523	0.60706	0.57185	0.77254	0.64095	0.25234	0.4759	0.31256	0.52957	0.9362
0	0.79787	0.45098	0.40499	0.6039	0.94323	0.43042	0.32693	0.5952	0.61318	0.51669	0.67325	0.89055	0.9141	0.25303	0.41431	0.43023	0.33715	0.92896	0.4933	0.43105	0.63744	0.31676	0.53043	0.44559	0.26257	0.61537	0.59956	0.49612	0.43203	0.81145	0.95252	0.22775	0.39589	0.68578	0.63184	0.26199	0.30307	0.51122	0.56071	0.94138
1	0.69073	0.4749	0.28371	0.67991	0.932	0.5079	0.19374	0.68232	0.69075	0.41308	0.54214	0.80583	0.87968	0.30407	0.31405	0.48757	0.37202	0.9503	0.29115	0.5207	0.57754	0.26985	0.45766	0.57364	0.27765	0.68805	0.28668	0.33894	0.51053	0.68354	0.92958	0.23552	0.53422	0.8061	0.54221	0.036418	0.24273	0.32162	0.38199	0.87842
1	0.78966	0.62915	0.54659	0.71606	0.92917	0.58239	0.35094	0.72297	0.76324	0.55165	0.54	0.6466	0.90878	0.368	0.51893	0.61837	0.19235	0.95999	0.31738	0.59532	0.59959	0.49593	0.52249	0.59944	0.4064	0.77186	0.66766	0.72739	0.64697	0.7931	0.91153	0.38383	0.5252	0.75161	0.32381	0.031215	0.30577	0.3521	0.60437	0.90019
0	0.77363	0.092806	0.47735	0.65087	0.90327	0.14506	0.19225	0.4787	0.6393	0.37576	0.73424	0.68035	0.88087	0.29815	0.60946	0.03903	0.10645	0.85343	0.56802	0.15771	0.70401	0.37746	0.43498	0.085618	0.16416	0.5837	0.64637	0.22397	0.042614	0.77173	0.86498	0.461	0.25392	0.84613	0.64709	0.000006	0.48396	0.11292	0.52429	0.87015
0	0.87295	0.50544	0.35148	0.36477	0.93216	0.47266	0.2578	0.66007	0.4582	0.37242	0.68872	0.75015	0.89344	0.41121	0.63742	0.50704	0.43882	0.93125	0.57224	0.47288	0.74047	0.94064	0.44313	0.55016	0.29132	0.419	0.47035	0.42242	0.50264	0.91598	0.91533	0.77185	0.50164	0.82745	0.40342	0.5237	0.54763	0.6236	0.54263	0.90049
0	0.81552	0.33947	0.27851	0.61003	0.93472	0.32084	0.41321	0.5013	0.63436	0.37899	0.6343	0.81277	0.95055	0.12321	0.22503	0.4469	0.2733	0.9541	0.67124	0.31923	0.80948	0.42532	0.47135	0.4914	0.21548	0.60893	0.56629	0.469	0.46137	0.86076	0.97435	0.33936	0.34087	0.83053	0.67439	0.26508	0.37013	0.41915	0.65518	0.94746
1	0.86076	0.23035	0.34717	0.41002	0.95487	0.27608	0.51562	0.33526	0.62795	0.36979	0.83223	0.91747	0.95836	0.26225	0.43239	0.29959	0.49831	0.94716	0.92651	0.2564	0.82769	0.45106	0.30448	0.31884	0.20917	0.61911	0.5974	0.36167	0.28353	0.88486	0.95332	0.46815	0.3136	0.8213	0.6103	0.35143	0.28242	0.44074	0.48806	0.92913
0	0.61617	0.4068	0.37697	0.6468	0.91074	0.45143	0.45239	0.69317	0.59344	0.39081	0.61866	0.79467	0.92248	0.45313	0.50582	0.42168	0.4098	0.93023	0.43696	0.46139	0.49072	0.47522	0.36981	0.4938	0.26736	0.62489	0.42111	0.33715	0.43208	0.87332	0.90633	0.45929	0.51604	0.6849	0.64561	0.005769	0.2985	0.40908	0.31908	0.8993
1	0.8619	0.41603	0.44442	0.62504	0.9379	0.39433	0.5227	0.54942	0.50532	0.48146	0.76484	0.90786	0.94915	0.26613	0.45317	0.33523	0.44699	0.95964	0.72987	0.39097	0.79811	0.30097	0.52302	0.37346	0.27469	0.56889	0.60021	0.38387	0.34019	0.88157	0.98408	0.34414	0.38856	0.74952	0.67195	0.30225	0.4013	0.34658	0.63667	0.95178
1	0.82164	0.36638	0.39364	0.46488	0.95139	0.32529	0.18104	0.58508	0.4992	0.36853	0.6139	0.73244	0.90193	0.54872	0.76079	0.30101	0.21308	0.99006	0.45968	0.35011	0.56353	0.33294	0.38355	0.39054	0.3057	0.46905	0.46505	0.28113	0.32278	0.8749	0.90321	0.54836	0.43264	0.83297	0.48254	0.15097	0.21089	0.19399	0.4263	0.90986
1	0.89231	0.31663	0.62936	0.48994	0.94429	0.26232	0.17639	0.72904	0.69003	0.63484	0.80871	0.77015	0.89161	0.62584	0.72824	0.26651	0.38617	0.95063	0.64398	0.24607	0.84285	0.85381	0.52933	0.22019	0.21491	0.57548	0.7753	0.4373	0.24043	0.84696	0.89564	0.65384	0.16745	0.84686	0.33342	0.008881	0.60642	0.48502	0.69583	0.87288
0	0.80207	0.039914	0.2589	0.69002	0.96602	0.10324	0.35053	0.39123	0.62011	0.41971	0.69365	0.76212	0.9346	0.27088	0.40571	0.19987	0.22463	0.90065	0.59169	0.10336	0.80219	0.20006	0.41625	0.27977	0.33417	0.73049	0.45123	0.2317	0.20898	0.86095	0.93698	0.34916	0.18438	0.80903	0.60755	0.16955	0.16793	0.22094	0.55529	0.93519
1	0.85301	0.28134	0.39402	0.6942	0.96205	0.38452	0.3404	0.58882	0.62377	0.39426	0.67448	0.7807	0.9582	0.45534	0.44974	0.31852	0.23124	0.9431	0.4088	0.39082	0.67301	0.37041	0.3605	0.35424	0.37354	0.6893	0.61326	0.41446	0.33073	0.88732	0.95504	0.36378	0.42867	0.81567	0.57294	0.28651	0.26176	0.2912	0.49649	0.96759
0	0.80728	0.47332	0.40071	0.48382	0.93937	0.36385	0.31008	0.58811	0.35236	0.41226	0.72242	0.95981	0.92019	0.69171	0.75678	0.30606	0.34988	0.96524	0.23271	0.37467	0.58894	0.36291	0.41228	0.39797	0.26508	0.38315	0.41204	0.21815	0.31823	0.50278	0.94262	0.26011	0.41727	0.75071	0.52521	0.00081	0.34164	0.27835	0.35306	0.89384
1	0.75786	0.35517	0.67318	0.64025	0.91843	0.35211	0.1618	0.76005	0.65183	0.86988	0.80359	0.78786	0.89367	0.74194	0.86126	0.24412	0.3604	0.94745	0.56993	0.35324	0.86412	1	0.73194	0.21853	0.29124	0.82119	0.78058	0.41981	0.22934	0.79146	0.88797	0.64541	0.19708	0.76525	0.56627	0.29898	0.65289	0.40963	0.70979	0.91184
1	0.7021	0.4263	0.45699	0.63368	0.95702	0.37914	0.34783	0.51257	0.62325	0.51838	0.63996	0.94096	0.925	0.42212	0.52856	0.39186	0.29832	0.97289	0.75773	0.38906	0.65985	0.49373	0.53143	0.43131	0.32952	0.62053	0.57857	0.47114	0.41145	0.80193	0.94424	0.50788	0.37118	0.8068	0.69938	0.14394	0.315	0.25955	0.52126	0.92259
1	0.86066	0.35175	0.41799	0.62748	0.94351	0.43857	0.59866	0.43515	0.60761	0.42886	0.74905	0.74458	0.93211	0.45538	0.62595	0.44604	0.48297	0.9468	0.69581	0.43172	0.81434	0.39142	0.43402	0.40022	0.34249	0.6359	0.69273	0.57088	0.44762	0.88559	0.92668	0.34468	0.37918	0.84156	0.59964	0.10784	0.26312	0.49694	0.70516	0.92725
1	0.807	0.72841	0.52652	0.57026	0.85976	0.58993	0.78442	0.62815	0.67564	0.4005	0.63807	0.49593	0.88495	0.4638	0.56385	0.65464	0.5618	0.91493	0.55395	0.58664	0.66445	0.43664	0.41636	0.65077	0.30892	0.54454	0.62434	0.68206	0.66581	0.76397	0.88715	0.37949	0.55609	0.79084	0.57143	0.21875	0.38172	0.6069	0.57126	0.9052
1	0.82557	0.45979	0.31907	0.51534	0.88988	0.47538	0.56938	0.68195	0.50585	0.39963	0.70999	0.79616	0.89876	0.18008	0.38861	0.46065	0.53776	0.90198	0.59271	0.46693	0.49606	0.10752	0.30893	0.50934	0.622	0.4925	0.4587	0.40696	0.46125	0.84971	0.92708	0.24687	0.4902	0.78719	0.43248	0.28514	0.076282	0.50455	0.31009	0.91003
1	0.74701	0.41422	0.3695	0.58244	0.91965	0.41473	0.28837	0.62764	0.56845	0.41575	0.68507	0.91594	0.93436	0.31081	0.36064	0.44533	0.31061	0.96357	0.83277	0.41722	0.7286	0.46284	0.44855	0.47046	0.26338	0.51961	0.58161	0.49409	0.45166	0.84352	0.91758	0.46857	0.42256	0.80975	0.71879	0.43511	0.45057	0.49249	0.54342	0.92986
1	0.86495	0.45084	0.39541	0.60214	0.92733	0.607	0.52627	0.67379	0.6634	0.38225	0.75912	0.69188	0.88594	0.33556	0.62634	0.6319	0.62637	0.93536	0.81734	0.59146	0.81184	0.50352	0.40276	0.52539	0.39808	0.68392	0.79447	0.77724	0.62793	0.90665	0.90535	0.58886	0.50656	0.87391	0.65073	0.043345	0.38554	0.72221	0.73707	0.88445
1	0.8953	0.30717	0.42272	0.52178	0.96794	0.25766	0.69418	0.54177	0.62548	0.5271	0.91196	0.86623	0.9511	0.34148	0.57868	0.28184	0.66436	0.96397	0.7683	0.24454	0.88345	0.60219	0.54878	0.29017	0.13476	0.53962	0.59918	0.3073	0.23998	0.88515	0.93997	0.61842	0.2582	0.82345	0.64612	0.40989	0.45341	0.41905	0.61084	0.89799
1	0.87292	0.22505	0.29058	0.59691	0.92362	0.2376	0.36596	0.35359	0.57695	0.34859	0.65597	0.89681	0.92473	0.25215	0.29477	0.22531	0.29159	0.9527	0.79739	0.24883	0.73903	0.54766	0.40306	0.33011	0.090702	0.6048	0.33562	0.15012	0.24356	0.91676	0.93285	0.29136	0.34631	0.77643	0.60788	0.41526	0.55966	0.11441	0.45442	0.90487
0	0.79635	0.2511	0.30675	0.4364	0.94479	0.27247	0.087106	0.48818	0.3872	0.33223	0.52296	0.78436	0.90315	0.40089	0.47412	0.25839	0.14577	0.98505	0.50554	0.29085	0.58283	0.70122	0.34423	0.37679	0.17867	0.43303	0.30334	0.13523	0.28513	0.86446	0.90258	0.2882	0.38989	0.83105	0.48031	0.42679	0.54689	0.091737	0.33765	0.87069
1	0.81832	0.48616	0.51752	0.60985	0.92088	0.44537	0.36795	0.59419	0.72589	0.50953	0.67599	0.8261	0.94302	0.40999	0.48351	0.40637	0.30264	0.93259	0.44545	0.45557	0.66852	0.29868	0.55542	0.43231	0.43213	0.6873	0.58795	0.49232	0.41998	0.8068	0.93303	0.3511	0.43542	0.81116	0.58452	0.18963	0.21641	0.38297	0.51928	0.9417
0	0.85882	0.61707	0.39199	0.85686	0.88604	0.74243	0.72805	0.55719	0.81862	0.24773	0.68527	0.57288	0.92705	0.35515	0.17998	0.83941	0.597	0.82548	0.80717	0.72124	0.78835	0.48422	0.33675	0.71049	0.32137	0.84699	0.78683	0.94169	0.83924	0.8954	0.8917	0.33858	0.65678	0.80607	0.82783	0.38072	0.49047	0.90861	0.7539	0.91806
1	0.67311	0.39107	0.43478	0.69278	0.92555	0.45471	0.29467	0.25871	0.67176	0.49082	0.6216	0.92945	0.92666	0.81664	0.47022	0.36986	0.23691	0.97253	0.78814	0.46556	0.52475	0.34402	0.40632	0.38753	0.37615	0.63512	0.6277	0.50046	0.38854	0.76183	0.94697	0.62022	0.44429	0.70713	0.66813	0.26772	0.29705	0.29024	0.44898	0.93781
0	0.92021	0.3044	0.59556	0.86237	0.91775	0.411	0.46328	0.49034	0.8027	0.5739	0.83474	0.82134	0.91923	0.64757	0.5885	0.38339	0.47296	0.92341	0.89776	0.38019	0.95936	0.42175	0.67515	0.22119	0.14543	0.82537	0.9196	0.61351	0.35567	0.90673	0.93492	0.63465	0.26494	0.79125	0.83392	0.31296	0.63758	0.61006	0.92518	0.94189
1	0.91545	0.69454	0.46002	0.50977	0.9006	0.58324	0.41298	0.75132	0.57481	0.47305	0.6349	0.85323	0.94679	0.38141	0.51626	0.6489	0.43765	0.93877	0.29314	0.57534	0.74661	0.44884	0.50862	0.63466	0.41368	0.62584	0.6427	0.67545	0.65813	0.8722	0.93659	0.23843	0.50083	0.87457	0.72922	0.1227	0.35291	0.65189	0.66479	0.93999
1	0.86996	0.18612	0.32191	0.73799	0.94367	0.33284	0.45538	0.64119	0.6248	0.2988	0.67715	0.85726	0.92693	0.36625	0.37403	0.28498	0.38982	0.952	0.51942	0.33981	0.73019	0.35378	0.30025	0.34808	0.30819	0.63838	0.48308	0.31603	0.29373	0.87976	0.94071	0.27488	0.4254	0.83438	0.61834	0.93473	0.24644	0.26961	0.39044	0.92487
0	0.78981	0.37414	0.24738	0.53506	0.94355	0.41756	0.32797	0.54203	0.53348	0.17551	0.44628	0.78348	0.93914	0.4081	0.24012	0.43794	0.21073	0.93814	0.47776	0.43617	0.22903	0.32733	0.1565	0.53852	0.36801	0.58069	0.27275	0.27431	0.46646	0.81691	0.94887	0.30081	0.53093	0.85328	0.58443	0.20006	0.24128	0.20697	0.12846	0.9312
0	0.90641	0.29135	0.63476	0.85229	0.88851	0.43012	0.14504	0.63477	0.78556	0.68592	0.75349	0.81375	0.88914	0.62613	0.73906	0.39165	0.33131	0.91904	0.71658	0.41474	0.87781	0.41287	0.64106	0.19849	0.26777	0.82339	0.95933	0.65622	0.38102	0.91225	0.91005	0.43089	0.2515	0.84154	0.78584	0.093449	0.57292	0.55496	0.90123	0.91792
0	0.90253	0.11614	0.41475	0.70587	0.9104	0.41919	0.36244	0.55123	0.64236	0.4275	0.86537	0.90181	0.89083	0.6064	0.67939	0.31476	0.43569	0.93883	0.81313	0.41147	0.9844	0.71151	0.58109	0.16991	0.04796	0.53554	0.97194	0.53538	0.27243	0.89146	0.91433	0.35868	0.41348	0.90941	0.566	0.32167	0.83958	0.597	0.84231	0.9131
0	0.8138	0.47767	0.43582	0.57003	0.87781	0.62889	0.40401	0.57343	0.60801	0.26	0.68075	0.78957	0.90806	0.55026	0.52152	0.48711	0.41934	0.89643	0.75436	0.62984	0.68423	0.42124	0.43786	0.46477	0.2695	0.61855	0.63801	0.59415	0.48744	0.88272	0.91648	0.65969	0.63798	0.64854	0.5869	0.10803	0.3881	0.56967	0.59101	0.90625
0	0.93116	0.11858	0.3071	0.65239	0.95701	0.41185	0.39813	0.56357	0.65838	0.35752	0.85046	0.91095	0.91065	0.42491	0.4167	0.30841	0.48167	0.97405	0.75522	0.40411	0.89225	0.53189	0.33103	0.27605	0.037553	0.63543	0.78926	0.4222	0.27118	0.96823	0.94612	0.32608	0.43446	0.91895	0.62542	0.4704	0.56728	0.56225	0.66103	0.92996
0	0.75021	0.32252	0.30174	0.71963	0.95724	0.23204	0.39321	0.65666	0.58556	0.49817	0.54483	0.81236	0.94922	0.49807	0.43797	0.40489	0.23893	0.9282	0.62377	0.24693	0.73745	0.39282	0.47032	0.47738	0.24442	0.78559	0.43407	0.39543	0.4291	0.80771	0.95508	0.57755	0.25267	0.73302	0.66473	0.51559	0.41293	0.25077	0.65156	0.93819
0	0.64671	0.44111	0.61469	0.59666	0.92734	0.37377	0.19766	0.42608	0.60756	0.64082	0.61733	0.90086	0.90902	0.23197	0.50347	0.32346	0.1454	0.95653	0.54764	0.39268	0.66313	0.42991	0.57372	0.3486	0.23444	0.63833	0.58142	0.48128	0.35112	0.68876	0.92074	0.25915	0.34525	0.81289	0.62858	0.13159	0.5162	0.13771	0.54192	0.93871
1	0.83622	0.33169	0.43853	0.6722	0.93676	0.4466	0.43698	0.60889	0.72463	0.53577	0.77233	0.84699	0.90598	0.35329	0.46284	0.47287	0.45875	0.9179	0.70401	0.43082	0.77311	0.58634	0.34791	0.39849	0.26637	0.7815	0.79273	0.63613	0.46924	0.87364	0.92243	0.3403	0.33866	0.81519	0.64871	0.18122	0.48277	0.57694	0.6723	0.91189
1	0.82247	0.51361	0.35271	0.66728	0.92836	0.54883	0.52767	0.52773	0.75236	0.35487	0.63628	0.7866	0.90613	0.22111	0.2906	0.54002	0.51904	0.95505	0.34269	0.55607	0.69429	0.28504	0.535	0.5575	0.46119	0.73667	0.57884	0.57985	0.55367	0.74159	0.9008	0.26446	0.56529	0.78336	0.64676	0.26217	0.19054	0.46636	0.60554	0.84698
1	0.80719	0.39828	0.35936	0.53503	0.92568	0.40081	0.48783	0.56331	0.54527	0.32788	0.66315	0.84449	0.95132	0.22957	0.31124	0.36848	0.41247	0.94018	0.62605	0.4073	0.59793	0.29747	0.36937	0.43279	0.41121	0.54567	0.49375	0.34903	0.37868	0.7048	0.9509	0.32806	0.46639	0.75295	0.44851	0.32205	0.21365	0.34152	0.4123	0.91764
1	0.80825	0.19665	0.16319	0.68811	0.95752	0.51913	0.21842	0.63726	0.66874	0.18277	0.52108	0.82429	0.88689	0.23607	0.23753	0.48916	0.40672	0.95215	0.48574	0.5317	0.51689	0.29432	0.21137	0.57258	0.28059	0.66109	0.29151	0.35398	0.51174	0.84767	0.90735	0.5482	0.60883	0.78935	0.69532	0.097311	0.23159	0.31928	0.32616	0.90257
0	0.73568	0.42169	0.53273	0.75202	0.9495	0.45543	0.35156	0.54311	0.77536	0.4844	0.70551	0.81728	0.95583	0.28424	0.4053	0.42592	0.31859	0.9288	0.70511	0.45376	0.71841	0.37587	0.41039	0.40349	0.25208	0.66419	0.69502	0.5642	0.42958	0.79656	0.94469	0.43219	0.43077	0.74403	0.803	0.16323	0.45316	0.4945	0.53844	0.9146
1	0.90498	0.30486	0.27986	0.51604	0.95601	0.40002	0.42511	0.64945	0.53055	0.34038	0.68228	0.77111	0.91352	0.37949	0.57546	0.44362	0.46087	0.97021	0.73743	0.38938	0.78612	0.47584	0.36237	0.47202	0.31667	0.50519	0.54738	0.45355	0.44034	0.84766	0.91205	0.53465	0.43824	0.84008	0.58462	0.19541	0.34214	0.53461	0.51298	0.90951
1	0.81458	0.35971	0.315	0.54014	0.94648	0.33346	0.31665	0.59944	0.58731	0.37072	0.63831	0.92438	0.94814	0.35492	0.4057	0.38612	0.27685	0.95487	0.73192	0.32964	0.64573	0.42806	0.2766	0.45513	0.25051	0.5414	0.48897	0.34654	0.39756	0.88733	0.9489	0.46948	0.38669	0.89374	0.66219	0.17984	0.43165	0.38823	0.41952	0.93559
1	0.86732	0.3152	0.41272	0.62281	0.96293	0.23837	0.6562	0.58099	0.63776	0.48053	0.86247	0.8627	0.95909	0.45533	0.53792	0.31483	0.58486	0.97834	0.73418	0.2267	0.78742	0.80994	0.43015	0.34111	0.10862	0.66634	0.57223	0.34685	0.2949	0.91775	0.95526	0.35264	0.26873	0.89742	0.491	0.26921	0.50999	0.45368	0.56105	0.91331
1	0.82175	0.5538	0.30159	0.54608	0.90933	0.56389	0.56897	0.70952	0.50774	0.36811	0.58666	0.68373	0.90623	0.21532	0.46467	0.61965	0.43629	0.94698	0.28363	0.55464	0.74346	0.18641	0.36325	0.61915	0.616	0.52622	0.60476	0.61473	0.62713	0.79926	0.92049	0.23526	0.51974	0.82735	0.57997	0.099219	0.1776	0.60806	0.61361	0.9052
0	0.86182	0.68079	0.50722	0.647	0.93578	0.57448	0.36508	0.5847	0.64465	0.69037	0.64193	0.69823	0.88849	0.52679	0.49327	0.66018	0.42163	0.93442	0.65106	0.57064	0.8202	0.63382	0.77949	0.62	0.30482	0.66777	0.72041	0.75176	0.6733	0.87029	0.88846	0.40886	0.3829	0.83258	0.61918	0.47018	0.56708	0.6216	0.77799	0.8662
1	0.85503	0.30436	0.4449	0.60847	0.93884	0.37322	0.49888	0.38687	0.59473	0.64272	0.75306	0.76207	0.92366	0.2659	0.63344	0.40569	0.43998	0.96248	0.70691	0.3625	0.72074	0.37883	0.29956	0.35438	0.3026	0.67107	0.79717	0.57494	0.40252	0.91526	0.92894	0.40732	0.24813	0.78625	0.65499	0.13538	0.32718	0.50183	0.58265	0.92205
0	0.92632	0.40617	0.51704	0.59379	0.93675	0.51823	0.45082	0.59406	0.65212	0.41512	0.85334	0.88219	0.9368	0.57022	0.56743	0.45003	0.60349	0.93004	0.77357	0.50974	0.91732	0.64031	0.55717	0.33914	0.1654	0.56836	0.89517	0.62101	0.42128	0.79566	0.91902	0.4382	0.47105	0.78565	0.46835	0.42196	0.83407	0.66742	0.81861	0.92931
1	0.85706	0.39436	0.31475	0.48426	0.9512	0.37233	0.52894	0.57693	0.50324	0.37252	0.71739	0.9163	0.93845	0.32702	0.55706	0.40972	0.4772	0.98547	0.57009	0.3756	0.67502	0.3435	0.35641	0.4731	0.28845	0.50497	0.50049	0.35193	0.41829	0.91131	0.96569	0.41964	0.4245	0.81265	0.56956	0.37293	0.3522	0.3938	0.50386	0.94974
1	0.79617	0.41419	0.52935	0.59143	0.91353	0.39312	0.36917	0.71927	0.63678	0.56295	0.71238	0.71629	0.87619	0.5407	0.60446	0.40748	0.45662	0.93026	0.42766	0.39096	0.64847	0.65073	0.46873	0.38023	0.29596	0.71439	0.65082	0.53271	0.4014	0.85288	0.90494	0.50696	0.34886	0.79229	0.42617	0.2349	0.41601	0.47754	0.54418	0.88569
1	0.84424	0.3487	0.26163	0.67032	0.95513	0.49203	0.30639	0.53465	0.6232	0.27618	0.55444	0.81892	0.90828	0.27665	0.40805	0.51973	0.3943	0.96187	0.61333	0.5007	0.49805	0.47756	0.28212	0.57744	0.30949	0.66037	0.40009	0.44486	0.53508	0.92458	0.94184	0.38366	0.54737	0.83356	0.62182	0.36345	0.32352	0.36969	0.32933	0.90727
0	0.90487	0.35807	0.30309	0.63732	0.87253	0.29162	0.30773	0.41828	0.62088	0.41251	0.61228	0.86127	0.93066	0.29036	0.3565	0.40293	0.20867	0.94336	0.49757	0.31081	0.71276	0.27611	0.42714	0.45797	0.23279	0.73036	0.56121	0.45148	0.42727	0.9137	0.95197	0.18051	0.34638	0.86404	0.67183	0.16643	0.30312	0.25505	0.6208	0.94414
0	0.87672	0.25255	0.42776	0.7673	0.95977	0.20038	0.44984	0.45856	0.6759	0.44147	0.82935	0.92489	0.9156	0.23305	0.36293	0.2062	0.44166	0.96767	0.76392	0.20446	0.81913	0.30944	0.61528	0.27025	0.30086	0.63996	0.52623	0.23678	0.20165	0.81276	0.93333	0.49253	0.27372	0.7883	0.7171	0.43034	0.27854	0.2688	0.64962	0.93006
1	0.92666	0.32002	0.49611	0.68588	0.93912	0.32877	0.17885	0.65511	0.7216	0.69035	0.79162	0.76528	0.89419	0.56494	0.41464	0.30562	0.40018	0.9487	0.57107	0.32157	0.84705	0.81743	0.47965	0.2975	0.27953	0.79733	0.65679	0.45034	0.2997	0.84251	0.9056	0.6481	0.25295	0.80167	0.49685	0.11717	0.54891	0.41853	0.73285	0.88585
0	0.83329	0.5016	0.4716	0.46911	0.96048	0.31632	0.40439	0.63635	0.4982	0.53884	0.65758	0.79534	0.9651	0.50746	0.69553	0.34265	0.27851	0.93327	0.43101	0.32411	0.73329	0.69005	0.53977	0.4047	0.28512	0.45521	0.51865	0.36108	0.35473	0.76218	0.94864	0.49414	0.30693	0.85082	0.49746	0.14327	0.41328	0.33643	0.54114	0.97035
1	0.88202	0.31936	0.3682	0.61061	0.92785	0.24909	0.31319	0.49281	0.50616	0.38919	0.66669	0.81698	0.92775	0.51871	0.48964	0.28279	0.24659	0.94377	0.6795	0.25823	0.74223	0.45152	0.42543	0.36005	0.23586	0.59638	0.54131	0.29277	0.29928	0.85576	0.92824	0.34585	0.33526	0.89478	0.58617	0.36551	0.31982	0.22358	0.57007	0.91005
0	0.86283	0.2338	0.46126	0.81345	0.95224	0.38303	0.47763	0.48306	0.74141	0.50984	0.83526	0.79619	0.93608	0.54625	0.5148	0.31571	0.44881	0.96293	0.79213	0.35789	0.98714	0.34636	0.62577	0.25705	0.16747	0.77419	0.7982	0.47959	0.28674	0.8455	0.95382	0.30561	0.32386	0.86666	0.77443	0.33887	0.35267	0.54189	0.78779	0.93128
1	0.87976	0.56915	0.48019	0.63834	0.92178	0.47761	0.32293	0.5612	0.61212	0.42478	0.66707	0.79652	0.90805	0.4676	0.54712	0.57845	0.44575	0.95327	0.58805	0.4833	0.6964	0.44446	0.45406	0.53812	0.28961	0.62495	0.7473	0.70256	0.59224	0.8963	0.92014	0.49496	0.48117	0.84296	0.50689	0.064488	0.31508	0.52987	0.57158	0.88326
1	0.86025	0.43261	0.54119	0.71314	0.9221	0.30825	0.35489	0.54588	0.62618	0.67459	0.67533	0.64492	0.91169	0.28242	0.65428	0.38559	0.2003	0.89827	0.56348	0.31538	0.77686	0.49087	0.66833	0.34929	0.20282	0.71047	0.76804	0.57193	0.40367	0.86546	0.8846	0.34568	0.17654	0.83719	0.56692	0.035294	0.43075	0.32744	0.77077	0.89805
1	0.85718	0.67051	0.35954	0.55394	0.94871	0.56509	0.49539	0.47456	0.54559	0.43536	0.4796	0.66711	0.90671	0.27929	0.42527	0.61169	0.42247	0.95391	0.29889	0.57621	0.43314	0.26839	0.29545	0.67773	0.40429	0.60646	0.3939	0.49338	0.63797	0.7793	0.89087	0.31476	0.57306	0.84383	0.40031	0.002474	0.20029	0.35111	0.30634	0.88447
0	0.87538	0.21013	0.43942	0.79401	0.92915	0.38725	0.59035	0.49838	0.8013	0.5468	0.85431	0.73045	0.9465	0.44883	0.35938	0.3985	0.5125	0.9713	0.87222	0.34438	0.95829	0.39199	0.564	0.29747	0.10273	0.77227	0.82488	0.5801	0.37122	0.87645	0.94877	0.41305	0.27778	0.86152	0.84824	0.075782	0.60862	0.61668	0.81167	0.89824
0	0.87199	0.53635	0.64939	0.70673	0.8996	0.42566	0.26791	0.53543	0.7616	0.68697	0.70818	0.71138	0.90498	0.53362	0.58505	0.47169	0.26944	0.96557	0.6039	0.42915	0.82241	0.62081	0.69921	0.41266	0.23251	0.76539	0.83889	0.65593	0.48608	0.84236	0.9023	0.37716	0.28828	0.81685	0.65852	0.19578	0.64004	0.44656	0.79644	0.90849
0	0.59761	0.78192	0.7246	0.69129	0.91729	0.63323	0.26432	0.58694	0.75722	0.72829	0.5333	0.88966	0.93662	0.49712	0.44734	0.61752	0.19988	0.91741	0.60282	0.6455	0.59471	0.43775	0.75102	0.60827	0.33555	0.76289	0.59479	0.71673	0.64813	0.60557	0.94341	0.50256	0.49365	0.60956	0.7121	0.17388	0.49105	0.29605	0.58386	0.92082
0	0.7207	0.36444	0.55548	0.65761	0.87197	0.38013	0.59321	0.46569	0.68007	0.45763	0.74534	0.68576	0.90895	0.5038	0.33005	0.30859	0.35611	0.90518	0.81693	0.3797	0.68488	0.26976	0.62071	0.28564	0.30832	0.63158	0.73647	0.4834	0.30772	0.75761	0.93957	0.40107	0.34858	0.64138	0.72043	0.12991	0.45022	0.3898	0.60158	0.96488
0	0.8442	0.39346	0.60764	0.57118	0.95218	0.40174	0.53374	0.44148	0.70314	0.51771	0.74876	0.75256	0.92948	0.54519	0.56457	0.34327	0.39031	0.95739	0.80458	0.39837	0.78445	0.67678	0.57495	0.29244	0.2407	0.64585	0.76489	0.52749	0.33628	0.84383	0.94135	0.42261	0.35189	0.8191	0.64102	0.24182	0.52254	0.46669	0.70748	0.94321
1	0.78748	0.27881	0.40411	0.40456	0.97277	0.1607	0.22981	0.58987	0.48114	0.44674	0.64332	0.70233	0.90107	0.53856	0.64395	0.21111	0.26254	0.96327	0.46182	0.18273	0.4511	0.52094	0.31302	0.27841	0.2191	0.44622	0.54347	0.26873	0.21751	0.84675	0.88786	0.43354	0.25204	0.8375	0.5883	0.13473	0.34678	0.24994	0.29342	0.89627
1	0.90051	0.099378	0.19981	0.53013	0.91229	0.26996	0.36285	0.47602	0.58081	0.2675	0.57967	0.84594	0.91061	0.1341	0.35532	0.25496	0.23477	0.93765	0.69807	0.28822	0.68415	0.56219	0.23374	0.37032	0.12607	0.54621	0.27895	0.13656	0.27968	0.7764	0.93878	0.30798	0.40438	0.79715	0.45259	0.38852	0.58706	0.086561	0.29706	0.8798
0	0.82009	0.26912	0.27877	0.55076	0.93651	0.30448	0.21322	0.50747	0.6443	0.32258	0.64681	0.91023	0.95306	0.58997	0.34202	0.32955	0.23867	0.95917	0.54348	0.32005	0.57638	0.31611	0.39579	0.41018	0.27791	0.60678	0.40579	0.2953	0.34424	0.86746	0.92469	0.33413	0.40752	0.64413	0.61981	0.38623	0.26999	0.3055	0.4183	0.9377
0	0.85193	0.59376	0.78184	0.7463	0.94772	0.57874	0.40114	0.70643	0.8509	0.77535	0.67725	0.66706	0.87994	0.32678	0.69245	0.55936	0.33761	0.94684	0.6798	0.58005	0.821	0.42557	0.72526	0.45249	0.42133	0.86287	0.84013	0.75458	0.57289	0.81528	0.89394	0.36135	0.40149	0.78647	0.86122	0.014663	0.65408	0.53104	0.82171	0.88121
0	0.87149	0.45261	0.41325	0.69549	0.91217	0.54063	0.15852	0.46448	0.68581	0.59302	0.71281	0.77253	0.89624	0.41972	0.31209	0.61516	0.35336	0.93038	0.81247	0.52456	0.83536	0.6651	0.46719	0.50837	0.2797	0.64075	0.75069	0.77578	0.6174	0.84947	0.92309	0.47091	0.28492	0.87313	0.75611	0.002558	0.68879	0.6939	0.77012	0.90743
1	0.75596	0.22973	0.50376	0.682	0.95147	0.43966	0.44799	0.38985	0.71767	0.46556	0.80001	0.91124	0.93197	0.4314	0.52833	0.23831	0.37345	0.9736	0.73079	0.43178	0.66311	0.43756	0.28078	0.24559	0.14841	0.7309	0.62328	0.37068	0.24337	0.78037	0.96995	0.34183	0.42012	0.74198	0.58193	0.44687	0.41575	0.25566	0.38307	0.90832
1	0.93915	0.4449	0.31795	0.46183	0.91267	0.43304	0.32412	0.60945	0.55332	0.39492	0.58388	0.83238	0.90255	0.33957	0.55612	0.47306	0.35468	0.95213	0.28909	0.43801	0.65216	0.49103	0.33022	0.54978	0.45036	0.4977	0.4003	0.35258	0.49058	0.81959	0.93862	0.14562	0.47442	0.82607	0.56017	0.04224	0.28757	0.36941	0.52028	0.90971
0	0.84791	0.4976	0.32517	0.57485	0.89388	0.56753	0.40675	0.6495	0.58367	0.36404	0.61215	0.67507	0.89686	0.14614	0.43304	0.61149	0.40686	0.94206	0.23824	0.56573	0.7533	0.61087	0.44318	0.62905	0.33818	0.54156	0.54685	0.59659	0.61857	0.69316	0.92111	0.23117	0.56364	0.83222	0.62321	0	0.48885	0.64098	0.61511	0.85764
0	0.86182	0.66091	0.42841	0.57608	0.899	0.53399	0.42291	0.80433	0.67593	0.38071	0.61502	0.67773	0.89232	0.29632	0.41609	0.62153	0.43392	0.91298	0.53736	0.53584	0.66595	0.58359	0.38712	0.64912	0.30141	0.6676	0.50882	0.5783	0.63078	0.88346	0.93004	0.45259	0.55487	0.82617	0.67601	0.41574	0.46959	0.6256	0.47368	0.9049
1	0.10999	0.16033	0.10073	0.097414	0.025149	0.23019	0.35483	0.64549	0.10615	0.11627	0.16373	0.033447	0.034662	0.14908	0.14029	0.30569	0.28116	0.01753	0.27674	0.23738	0.2517	0.082366	0.13471	0.37776	0.26719	0.10977	0.15001	0.33217	0.32299	0.08951	0.072164	0.12941	0.29727	0.082015	0.01602	0.16288	0.081753	0.23771	0.20422	0.044863
1	0.87769	0.37931	0.42967	0.69717	0.95971	0.24885	0.33326	0.62852	0.60899	0.58819	0.71386	0.86734	0.94115	0.42536	0.45021	0.34046	0.26804	0.9734	0.77442	0.2403	0.76047	0.29381	0.40912	0.38967	0.31433	0.57152	0.5325	0.37979	0.34674	0.89886	0.96912	0.37988	0.22193	0.82906	0.79375	0.33959	0.37238	0.39102	0.55945	0.93426
0	0.90295	0.27325	0.25922	0.3173	0.95332	0.30282	0.36353	0.44779	0.39453	0.31866	0.62976	0.94516	0.92993	0.172	0.44335	0.31538	0.35221	0.9668	0.76165	0.31054	0.76099	0.31857	0.3996	0.3907	0.2518	0.32652	0.42	0.318	0.33119	0.92714	0.92694	0.25568	0.37612	0.86761	0.4757	0.50674	0.25968	0.24514	0.55847	0.96778
1	0.11591	0.37014	0.064858	0.17321	0.10384	0.78148	0.52638	0.56698	0.072125	0	0.16733	0.1262	0.082741	0	0.078505	0.53021	0.3774	0.076557	0.24207	0.79135	0.15242	0.1746	0.12182	0.60361	0.42039	0.070401	0.13911	0.42283	0.5536	0.075431	0.031616	0.079454	0.8253	0.043846	0.21418	0.13909	0.12789	0.3487	0.15326	0.081454
0	0.86452	0.37387	0.34233	0.63958	0.96201	0.378	0.37757	0.55305	0.59756	0.40242	0.67562	0.90166	0.92439	0.32595	0.37062	0.40116	0.38466	0.98636	0.61637	0.38932	0.81307	0.54478	0.47871	0.46938	0.20048	0.61324	0.50523	0.38288	0.41878	0.85162	0.92132	0.33822	0.44102	0.87764	0.75848	0.51022	0.36246	0.3079	0.63417	0.94785
1	0.81803	0.24652	0.35005	0.53351	0.94699	0.23792	0.38643	0.53894	0.5766	0.33869	0.71367	0.89494	0.96395	0.34657	0.40296	0.24694	0.27046	0.96027	0.63945	0.24531	0.74159	0.41356	0.30989	0.33124	0.21567	0.56648	0.4733	0.24196	0.25897	0.86764	0.97926	0.32462	0.34179	0.79649	0.50174	0.36925	0.36034	0.22879	0.47237	0.95176
0	0.87086	0.40634	0.39701	0.62345	0.90109	0.56634	0.33838	0.5868	0.63701	0.47343	0.7745	0.72463	0.89124	0.4103	0.45767	0.62118	0.5128	0.93711	0.83959	0.53939	0.90829	0.49004	0.43378	0.48022	0.35296	0.63436	0.82558	0.78463	0.6084	0.72854	0.90345	0.55986	0.39547	0.84092	0.7308	0.092108	0.42934	0.78805	0.78237	0.88558
1	0.91177	0.22621	0.39979	0.5171	0.97131	0.21582	0.8024	0.49573	0.64937	0.5346	0.99309	0.84697	0.94864	0.29301	0.52942	0.26262	0.7912	0.96397	0.73133	0.19241	0.98976	0.65529	0.55606	0.24695	0.077676	0.54081	0.64891	0.29538	0.19893	0.88698	0.92546	0.54862	0.21895	0.8372	0.66779	0.47051	0.48634	0.46431	0.67092	0.89011
0	0.77162	0.49224	0.46294	0.62596	0.9443	0.43681	0.25706	0.66814	0.62289	0.4082	0.62956	0.9419	0.92491	0.37271	0.50237	0.41021	0.28813	0.95335	0.52488	0.4493	0.40267	0.53537	0.3209	0.46928	0.2764	0.6135	0.50324	0.42067	0.42825	0.8029	0.93717	0.50936	0.47184	0.74712	0.57632	0.18138	0.47258	0.33826	0.32769	0.93477
0	0.6722	0.23156	0.4697	0.68799	0.92738	0.2301	0.16369	0.47077	0.66192	0.40212	0.67529	0.71674	0.90706	0.2915	0.53768	0.19186	0.17439	0.92104	0.50112	0.2497	0.72708	0.36893	0.50763	0.23853	0.1916	0.72032	0.54662	0.321	0.20078	0.87854	0.89091	0.35957	0.32209	0.7203	0.34573	0.000078	0.41924	0.22746	0.55267	0.89289
1	0.19485	0.088732	0.24761	0.12522	0.20066	0.17893	0.33985	0.03225	0.36641	0.21636	0.26664	0.15686	0.16912	0.15293	0.15028	0.18272	0.24901	0.20581	0.29105	0.16848	0.20251	0.30371	0.14246	0.20039	0.041035	0.3448	0.30078	0.35106	0.18377	0.15822	0.22828	0.22594	0.24081	0.19822	0.21965	0.12548	0.29411	0.25512	0.21792	0.18889
1	0.79392	0.3754	0.38569	0.52811	0.9124	0.30783	0.46011	0.6159	0.6381	0.39769	0.62974	0.82402	0.90412	0.27504	0.48727	0.33125	0.30848	0.97937	0.43368	0.32134	0.53765	0.41358	0.3002	0.40676	0.30159	0.63436	0.46914	0.33746	0.35059	0.83289	0.94382	0.30612	0.38718	0.82566	0.32813	0.088184	0.33997	0.22584	0.34365	0.91379
0	0.87237	0.46734	0.23762	0.49328	0.95079	0.5477	0.34725	0.64472	0.53146	0.21445	0.37042	0.86581	0.91402	0.37262	0.35841	0.54762	0.24491	0.91909	0.13435	0.56546	0.31906	0.19892	0.21937	0.64683	0.37199	0.52042	0.22424	0.288	0.57914	0.83284	0.94769	0.19028	0.62805	0.73797	0.4091	0.0031	0.14397	0.2089	0.19861	0.89048
1	1	0.17694	0.19282	0.65799	0.93073	0.34384	0.58901	0.61429	0.65929	0.2885	0.70067	0.83152	0.9608	0.40135	0.347	0.41017	0.50536	0.97421	0.73361	0.34154	0.98583	0.43982	0.364	0.45916	0.24736	0.59623	0.50515	0.40638	0.4154	0.83221	0.94015	0.38985	0.41928	0.80445	0.52643	0.38512	0.38533	0.41724	0.69014	0.92578
1	0.88101	0.45163	0.36011	0.64099	0.93362	0.52082	0.3058	0.59695	0.66564	0.42861	0.75267	0.79537	0.90321	0.46428	0.46921	0.57052	0.51853	0.95007	0.78371	0.50249	0.78602	0.53749	0.34929	0.52473	0.383	0.67139	0.72576	0.66438	0.56597	0.9131	0.91443	0.44843	0.4483	0.87146	0.62743	0.32036	0.39124	0.67491	0.65884	0.90738
0	0.84619	0.35674	0.63757	0.81519	0.9577	0.34254	0.20513	0.47501	0.83732	0.85645	0.82953	0.75791	0.89485	0.27481	0.39723	0.36399	0.35371	0.95806	0.69938	0.32368	0.72977	0.31299	0.3856	0.27022	0.33454	0.87897	0.84967	0.56556	0.34635	0.90369	0.90898	0.28898	0.15262	0.82916	0.75154	0.3931	0.26682	0.55988	0.60484	0.90721
1	0.87442	0.25606	0.41895	0.60035	0.92542	0.45386	0.52695	0.62835	0.62756	0.50485	0.78362	0.78541	0.93697	0.39762	0.58559	0.44643	0.44565	0.94591	0.83413	0.43676	0.8499	0.53383	0.38257	0.32992	0.29214	0.5576	0.88201	0.65727	0.44089	0.9085	0.91679	0.54452	0.31013	0.86547	0.62013	0.1095	0.46107	0.56245	0.80856	0.90112
0	0.91874	0.35335	0.39992	0.72349	0.93305	0.50877	0.34966	0.63891	0.67906	0.4212	0.73024	0.6866	0.91387	0.4892	0.60362	0.54165	0.42591	0.95721	0.82717	0.49298	0.90396	0.37315	0.51385	0.45612	0.41815	0.67691	0.86707	0.69689	0.53708	0.95168	0.89676	0.5241	0.43402	0.88133	0.78681	0.020604	0.29185	0.66246	0.88782	0.89737
0	0.92769	0.14991	0.25936	0.52643	0.94815	0.20258	0.15202	0.42865	0.60992	0.35606	0.56263	0.71766	0.88689	0.315	0.39677	0.23824	0.15943	0.93584	0.62493	0.21922	0.74866	0.36967	0.48066	0.33133	0.20616	0.51013	0.42092	0.22149	0.25458	0.93482	0.91094	0.37157	0.32865	0.91422	0.58531	0.31303	0.24339	0.2085	0.49592	0.91196
0	0.77206	0.39121	0.40402	0.66862	0.94478	0.50102	0.28637	0.49111	0.62911	0.21941	0.6094	0.83268	0.92374	0.26056	0.51082	0.3893	0.21569	0.91914	0.71428	0.51378	0.65354	0.24786	0.39333	0.44444	0.32488	0.65063	0.53007	0.43053	0.40926	0.84067	0.95607	0.26368	0.56757	0.77816	0.64845	0.30524	0.24117	0.30615	0.4823	0.95324
0	0.68995	0.43853	0.48243	0.70981	0.91096	0.41388	0.27582	0.56106	0.71806	0.71781	0.58457	0.85529	0.93482	0.23233	0.35796	0.46371	0.16901	0.88712	0.52991	0.42681	0.66915	0.36715	0.72061	0.45918	0.27234	0.66264	0.60191	0.60105	0.4867	0.76128	0.96568	0.36424	0.29632	0.71311	0.70087	0.42571	0.49497	0.33992	0.63208	0.93323
1	0.93001	0.17244	0.23703	0.61906	0.94849	0.4599	0.57561	0.53709	0.73935	0.16802	0.80177	0.91911	0.96131	0.29535	0.28369	0.39446	0.60952	0.97229	0.87983	0.45946	0.90614	0.36702	0.2868	0.42354	0.22708	0.65655	0.55663	0.40681	0.38411	0.93078	0.92568	0.3212	0.53368	0.88387	0.67346	0.39677	0.30219	0.48958	0.64394	0.89428
0	0.82011	0.53165	0.50974	0.62493	0.94529	0.51339	0.35489	0.51815	0.68887	0.59794	0.5351	0.77162	0.93657	0.59933	0.49652	0.4572	0.17753	0.98063	0.6248	0.5292	0.53397	0.39716	0.51964	0.50107	0.32081	0.67263	0.53198	0.52182	0.48647	0.83772	0.94309	0.45608	0.46285	0.77805	0.58401	0.11605	0.35072	0.21408	0.47184	0.9325
0	0.65548	0.28423	0.29686	0.4982	0.93282	0.41564	0.3339	0.37303	0.52817	0.3234	0.67962	0.84786	0.96551	0.40369	0.40094	0.36498	0.28216	0.93815	0.52902	0.41901	0.56594	0.14201	0.32688	0.42654	0.32923	0.57333	0.46532	0.37179	0.3771	0.71588	0.96332	0.20685	0.47307	0.64168	0.72389	0.24779	0.18126	0.35998	0.3905	0.92542
0	0.85583	0.54288	0.67527	0.50188	0.90934	0.43954	0.31537	0.55768	0.60882	0.56379	0.70591	0.92274	0.93989	0.59243	0.79855	0.35154	0.28019	0.93553	0.74833	0.44951	0.66035	0.4175	0.52828	0.35229	0.29066	0.51116	0.711	0.50368	0.36412	0.8119	0.96518	0.56514	0.36049	0.75368	0.4296	0.32254	0.4965	0.34167	0.55558	0.94813
0	0.8509	0.42401	0.22742	0.41344	0.94123	0.47083	0.2765	0.62314	0.43581	0.25728	0.45099	0.91369	0.92568	0.22444	0.46368	0.50913	0.26841	0.91936	0.22672	0.48733	0.48581	0.32911	0.26407	0.59736	0.33531	0.3802	0.30642	0.35412	0.53638	0.84809	0.9308	0.23305	0.5526	0.70341	0.48921	0.056596	0.18796	0.28387	0.31552	0.89881
1	0.66028	0.55732	0.58281	0.55816	0.91039	0.42227	0.44331	0.60244	0.59587	0.66173	0.70762	0.84729	0.94649	0.34412	0.55786	0.39225	0.33528	0.95085	0.76408	0.42529	0.69067	0.45444	0.58207	0.39153	0.24219	0.55721	0.65238	0.51545	0.40074	0.85922	0.95669	0.39559	0.28712	0.73968	0.63336	0.28316	0.53505	0.40918	0.56721	0.93812
0	0.78138	0.62845	0.5123	0.58507	0.91145	0.55796	0.53888	0.65673	0.62588	0.59932	0.65074	0.68503	0.94297	0.43429	0.50963	0.60538	0.41989	0.97353	0.49626	0.54643	0.85414	0.35803	0.60418	0.58293	0.4618	0.67866	0.63034	0.66207	0.60508	0.83414	0.94976	0.30712	0.46289	0.80576	0.74341	0.55808	0.35102	0.69588	0.69056	0.9551
0	0.78549	0.40828	0.37738	0.68156	0.90759	0.33102	0.30131	0.52251	0.77594	0.52168	0.59493	0.87329	0.91031	0.24894	0.31412	0.4059	0.30978	0.93189	0.68196	0.32633	0.80232	0.47483	0.55861	0.46126	0.19201	0.79624	0.53207	0.40393	0.41664	0.74542	0.92319	0.45352	0.33834	0.79243	0.527	0.29472	0.54519	0.41201	0.64654	0.90202
1	0.20035	0.46219	0.19558	0.18049	0.098954	0.41015	0.4337	0.62005	0.11489	0.2675	0.13072	0.17097	0.11732	0.24997	0.17938	0.4208	0.36961	0.12093	0.16758	0.39764	0.19262	0.27154	0.20282	0.43373	0.1193	0.12403	0.23174	0.49661	0.42521	0.1899	0.11794	0.17461	0.34151	0.2058	0.28117	0.032273	0.23783	0.47067	0.24594	0.1462
1	0.85184	0.393	0.57396	0.63514	0.92835	0.3447	0.41936	0.65231	0.60297	0.77356	0.79086	0.62243	0.89672	0.46616	0.82061	0.2796	0.31597	0.9169	0.69317	0.34179	0.74397	0.78576	0.49164	0.27688	0.24641	0.67139	0.72198	0.4162	0.26947	0.82057	0.90377	0.61711	0.243	0.86654	0.44763	0.37826	0.5097	0.42974	0.55932	0.90537
1	0.85481	0.32706	0.4279	0.65071	0.94033	0.24409	0.36917	0.56554	0.60597	0.47562	0.75176	0.81155	0.9216	0.23252	0.46994	0.26602	0.34788	0.95792	0.49493	0.24879	0.85298	0.30847	0.52362	0.33147	0.26336	0.64577	0.5482	0.30206	0.27374	0.87792	0.93382	0.2801	0.28831	0.86459	0.52714	0.2682	0.27078	0.2752	0.6361	0.91756
0	0.76677	0.60614	0.4342	0.32671	0.94591	0.42701	0.42663	0.57906	0.50251	0.44135	0.52579	0.77587	0.93755	0.40368	0.68437	0.50547	0.24116	0.9756	0.52447	0.44169	0.43992	0.48399	0.36347	0.5558	0.27188	0.51379	0.46233	0.52253	0.53306	0.87057	0.94678	0.51512	0.45354	0.87862	0.45461	0.43687	0.36629	0.27689	0.29618	0.92711
0	0.70921	0.33366	0.2893	0.5758	0.91333	0.44994	0.64139	0.67374	0.66775	0.41517	0.78405	0.89429	0.94098	0.35793	0.50185	0.49308	0.65626	0.97904	0.57265	0.44481	0.733	0.40161	0.44169	0.49309	0.25566	0.6384	0.57956	0.53686	0.48529	0.77482	0.93529	0.48763	0.43707	0.91855	0.67401	0.26998	0.37596	0.57961	0.6514	0.93009
1	0.83953	0.58294	0.54793	0.66011	0.91957	0.47722	0.5325	0.76445	0.61235	0.67067	0.6555	0.62409	0.89137	0.45769	0.46948	0.52561	0.36604	0.88222	0.45638	0.48442	0.7099	0.58546	0.65714	0.50972	0.37847	0.71686	0.69183	0.63512	0.54278	0.84344	0.89307	0.35888	0.3704	0.82482	0.57759	0.054658	0.52988	0.43819	0.66765	0.8784
1	0.82651	0.43573	0.28727	0.61596	0.95731	0.51206	0.50115	0.67523	0.57763	0.32438	0.46343	0.67924	0.92023	0.43532	0.32505	0.49056	0.25547	0.97669	0.31558	0.52718	0.45802	0.37329	0.28265	0.56876	0.43091	0.62266	0.41082	0.40174	0.51616	0.79792	0.92737	0.35062	0.57301	0.7594	0.59353	0.11907	0.24746	0.29942	0.32892	0.92831
0	0.90182	0.71913	0.60111	0.62822	0.918	0.56826	0.2915	0.7295	0.77491	0.48679	0.65595	0.79061	0.90074	0.3813	0.65506	0.67655	0.57638	0.94832	0.32987	0.54767	0.82406	0.43364	0.4493	0.60876	0.37913	0.59469	0.67319	0.76977	0.67497	0.81222	0.89258	0.37369	0.49509	0.80596	0.43079	0.24147	0.34216	0.76097	0.7074	0.85667
0	0.67962	0.44969	0.41243	0.71846	0.93361	0.5114	0.31908	0.64352	0.69265	0.4737	0.49433	0.8198	0.9475	0.50232	0.45033	0.47527	0.17868	0.9785	0.58992	0.52728	0.49369	0.37974	0.43483	0.52764	0.3426	0.66394	0.45114	0.50325	0.50295	0.79596	0.95469	0.4376	0.52753	0.78049	0.61184	0.19102	0.29307	0.26388	0.40061	0.95884
0	0.82905	0.46305	0.4945	0.65687	0.94206	0.34919	0.31877	0.77877	0.74281	0.54106	0.62695	0.90132	0.94165	0.27176	0.56975	0.38769	0.24342	0.93361	0.3981	0.36423	0.65215	0.51371	0.56528	0.4555	0.28469	0.74004	0.53086	0.39596	0.40939	0.73065	0.96646	0.39599	0.38702	0.86491	0.53548	0.000935	0.34976	0.27388	0.52756	0.89854
1	0.81441	0.24703	0.3096	0.67137	0.94565	0.33476	0.5201	0.54403	0.53581	0.31745	0.74989	0.91439	0.94479	0.29536	0.43984	0.31764	0.47478	0.97509	0.69564	0.33563	0.75335	0.4264	0.39706	0.366	0.22384	0.59845	0.53865	0.35593	0.31916	0.86745	0.94598	0.33731	0.40127	0.82003	0.55747	0.27383	0.33478	0.34721	0.59786	0.91286
1	0.68871	0.47579	0.28695	0.6801	0.93175	0.50678	0.20152	0.68268	0.68891	0.41356	0.54233	0.80807	0.88068	0.30601	0.31395	0.48833	0.37343	0.95038	0.29451	0.51959	0.57648	0.27204	0.45629	0.57331	0.27843	0.68681	0.28948	0.3436	0.51123	0.68137	0.93007	0.23893	0.5333	0.80332	0.54103	0.041825	0.24479	0.32291	0.38186	0.87963
1	0.81427	0.30805	0.33403	0.60187	0.93438	0.2298	0.15914	0.59555	0.57693	0.48637	0.54728	0.76019	0.91366	0.50433	0.61888	0.33028	0.20795	0.95701	0.44214	0.24733	0.60575	0.5396	0.45373	0.40475	0.28928	0.57576	0.47	0.3522	0.35259	0.80449	0.89653	0.31253	0.27645	0.83402	0.54282	0.25139	0.3517	0.2169	0.48511	0.89486
1	0.79657	0.40032	0.44067	0.57561	0.96377	0.36472	0.32942	0.50403	0.55568	0.57628	0.66237	0.82957	0.93217	0.22521	0.53421	0.32096	0.33121	0.95688	0.74379	0.36228	0.67219	0.53164	0.59702	0.38153	0.18417	0.63163	0.50302	0.36522	0.33679	0.8189	0.92295	0.56843	0.32112	0.78095	0.58669	0.31655	0.55372	0.25739	0.53106	0.90727
0	0.80986	0.35647	0.5927	0.74023	0.97373	0.26985	0.48507	0.63927	0.74598	0.63731	0.78907	0.8333	0.94452	0.43773	0.60923	0.22634	0.3874	0.96391	0.69127	0.28006	0.85551	0.26759	0.74068	0.26727	0.37411	0.81514	0.63681	0.33654	0.22969	0.77523	0.94195	0.47452	0.2795	0.79437	0.59201	0.28658	0.21049	0.25093	0.5643	0.93889
1	0.86922	0.28312	0.24177	0.50273	0.95935	0.38468	0.51441	0.63872	0.49288	0.3765	0.76864	0.88499	0.90965	0.49305	0.37683	0.40446	0.55648	0.97424	0.77537	0.37935	0.87846	0.57208	0.42593	0.4311	0.21238	0.51698	0.55193	0.42985	0.39828	0.89395	0.95187	0.54882	0.41321	0.95923	0.65727	0.25632	0.43461	0.47783	0.60056	0.91672
1	0.79998	0.20789	0.33717	0.60705	0.94276	0.23923	0.40663	0.53899	0.65133	0.33475	0.71333	0.9066	0.94753	0.36162	0.42991	0.22259	0.32905	0.95699	0.74867	0.25233	0.74444	0.33414	0.36366	0.3093	0.21567	0.59061	0.41414	0.21099	0.23213	0.8562	0.96115	0.45336	0.35453	0.79494	0.52737	0.39063	0.27837	0.21144	0.43885	0.94231
0	0.87386	0.38189	0.40856	0.73322	0.95289	0.52718	0.32622	0.67409	0.68463	0.48197	0.77256	0.7537	0.90969	0.41588	0.39209	0.57344	0.56089	0.97544	0.85628	0.50239	0.8744	0.3899	0.49556	0.46916	0.41944	0.71735	0.77905	0.72211	0.56046	0.90784	0.90696	0.5307	0.41333	0.8609	0.76442	0.22694	0.29108	0.7322	0.78265	0.8875
1	0.86187	0.40525	0.34411	0.54081	0.94133	0.4613	0.42076	0.59016	0.615	0.44303	0.68023	0.90435	0.93829	0.35499	0.43755	0.49098	0.458	0.94714	0.68099	0.45026	0.71276	0.18854	0.37041	0.49083	0.50573	0.58731	0.5793	0.53354	0.4927	0.87053	0.95793	0.40454	0.41799	0.8571	0.55749	0.28966	0.15752	0.54083	0.57419	0.91862
0	0.88096	0.5794	0.56206	0.594	0.89976	0.46582	0.54863	0.68452	0.69951	0.48231	0.66387	0.60096	0.90422	0.43117	0.75984	0.53998	0.43885	0.94346	0.39649	0.45398	0.74813	0.52664	0.51683	0.51556	0.32778	0.59727	0.70366	0.62557	0.53883	0.90182	0.91662	0.4891	0.43256	0.82142	0.69598	0	0.40914	0.63235	0.66188	0.88331
1	0.82452	0.30059	0.31694	0.60423	0.93385	0.34814	0.13517	0.60879	0.61136	0.29133	0.54369	0.73593	0.88577	0.24673	0.48027	0.3456	0.13551	0.96606	0.37416	0.37464	0.50802	0.46984	0.40743	0.43212	0.23114	0.57911	0.47258	0.34333	0.37523	0.88926	0.91359	0.36614	0.45538	0.7723	0.62099	0.014793	0.38758	0.1225	0.45539	0.89876
1	0.27285	0.6131	0.35688	0.29092	0.32471	0.54395	0.17758	0.79277	0.36285	0.35581	0.26479	0.20706	0.2979	0.23664	0.37353	0.55042	0.16719	0.33034	0.16185	0.55528	0.34316	0.39003	0.38841	0.53275	0.2924	0.37443	0.35868	0.67563	0.57517	0.33446	0.27971	0.29259	0.46596	0.27565	0.34338	0.11911	0.31743	0.38445	0.35198	0.32852
0	0.83129	0.51392	0.38364	0.65388	0.92245	0.51285	0.38032	0.61646	0.64635	0.4264	0.61649	0.86696	0.92184	0.34938	0.39122	0.5495	0.42341	0.91595	0.69852	0.50332	0.72908	0.41077	0.46326	0.55552	0.21966	0.64067	0.5208	0.5862	0.55376	0.6964	0.94219	0.47245	0.46861	0.70547	0.60097	0.31089	0.4713	0.60224	0.55826	0.92819
1	0.72224	0.3881	0.29792	0.3794	0.93886	0.2013	0.43868	0.59172	0.44183	0.5127	0.57919	0.6679	0.8969	0.37236	0.46643	0.40497	0.32417	0.93025	0.59603	0.20724	0.68167	0.53915	0.49525	0.47913	0.33745	0.46857	0.36938	0.33981	0.42219	0.75906	0.91887	0.33833	0.19232	0.80156	0.56377	0.18901	0.28651	0.324	0.50383	0.9084
0	0.75612	0.39608	0.14981	0.51548	0.91944	0.50152	0.75281	0.81609	0.25536	0.26511	0.67826	0.8239	0.93792	0.22104	0.25469	0.61915	0.74514	0.97654	0.56586	0.50236	0.76275	0.60101	0.33344	0.67865	0.23516	0.30196	0.33923	0.43312	0.62884	0.69569	0.92516	0.39776	0.53699	0.90682	0.73354	0.11658	0.42211	0.5234	0.61475	0.89335
1	0.8654	0.22958	0.36474	0.51681	0.93063	0.3058	0.37404	0.49352	0.5858	0.41186	0.74306	0.76952	0.91009	0.3993	0.50941	0.31344	0.38031	0.96324	0.61778	0.31093	0.66229	0.46046	0.34283	0.29741	0.26578	0.51068	0.67018	0.42962	0.31403	0.8464	0.90768	0.44186	0.31011	0.82335	0.51981	0.059402	0.39464	0.37897	0.57226	0.89118
1	0.77901	0.55543	0.36863	0.46145	0.93216	0.5536	0.43065	0.47927	0.56353	0.38777	0.59256	0.87683	0.92804	0.32535	0.33336	0.55049	0.42242	0.94381	0.37266	0.56143	0.52873	0.27858	0.34642	0.58532	0.46408	0.51965	0.48673	0.56499	0.57231	0.76073	0.93234	0.22989	0.54732	0.726	0.53268	0.34245	0.22776	0.38513	0.4161	0.93064
0	0.84219	0.40597	0.36024	0.92376	0.91324	0.55726	0.37871	0.59715	0.81244	0.58293	0.73212	0.93896	0.90945	0.23406	0.2108	0.58092	0.51707	0.94488	0.31797	0.53997	0.87353	0.31604	0.69064	0.55771	0.24388	0.95998	0.63304	0.65053	0.58113	0.80748	0.93371	0.03162	0.45236	0.79658	0.87874	0.24977	0.70617	0.65465	0.82149	0.93202
1	0.82894	0.64735	0.45042	0.48218	0.93289	0.56011	0.31136	0.69373	0.58535	0.33125	0.54564	0.72561	0.91349	0.32518	0.50118	0.5858	0.37028	0.93213	0.40905	0.56612	0.47936	0.34752	0.27138	0.61561	0.40876	0.4469	0.5302	0.54609	0.60746	0.77531	0.9184	0.33667	0.57599	0.81572	0.43987	0.096607	0.22347	0.41127	0.3146	0.90191
1	0.8869	0.41059	0.19654	0.70366	0.96219	0.59949	0.49265	0.60348	0.51021	0.2319	0.53444	0.76732	0.91384	0.41466	0.29143	0.59679	0.46953	0.96062	0.31171	0.60359	0.55935	0.31933	0.26526	0.65881	0.32019	0.59922	0.3866	0.46449	0.61515	0.9155	0.90951	0.27747	0.63702	0.82429	0.58986	0.40981	0.19267	0.46596	0.41926	0.90369
1	0.89655	0.44532	0.34912	0.63174	0.93201	0.5412	0.30449	0.59793	0.64609	0.40062	0.77529	0.77858	0.89928	0.488	0.49834	0.58497	0.55931	0.9579	0.77281	0.51955	0.79979	0.55455	0.32807	0.52455	0.39883	0.65057	0.75389	0.69086	0.57698	0.91203	0.90613	0.46069	0.4631	0.88664	0.60762	0.29109	0.37312	0.71315	0.67379	0.89955
1	0.85774	0.083114	0.42686	0.60384	0.92377	0.043619	0.32987	0.37389	0.60191	0.44324	0.83406	0.93768	0.9411	0.41871	0.53792	0.025761	0.26191	0.92909	0.88618	0.029075	0.85133	0.63053	0.42246	0.099585	0.069856	0.54383	0.55261	0.10761	0.016645	0.91996	0.96008	0.55794	0.13314	0.80525	0.58173	0.3032	0.58426	0.13259	0.58608	0.90977
0	0.81608	0.43349	0.37604	0.71331	0.93784	0.63709	0.50609	0.62108	0.74646	0.36537	0.69088	0.7313	0.90262	0.33726	0.32597	0.62463	0.56822	0.96273	0.70761	0.63073	0.70424	0.23924	0.34824	0.56182	0.46918	0.71931	0.72499	0.74454	0.63051	0.83248	0.91945	0.43342	0.56827	0.81772	0.72952	0.015787	0.17696	0.63946	0.6479	0.9036
0	0.86626	0.2587	0.28936	0.42165	0.96197	0.31748	0.44233	0.5311	0.62172	0.27569	0.67635	0.91621	0.92965	0.45483	0.3659	0.32962	0.36573	0.9474	0.95808	0.32704	0.68885	0.4556	0.33416	0.39657	0.13929	0.47147	0.42641	0.35198	0.34505	0.88572	0.95954	0.46321	0.40728	0.77617	0.60557	0.35869	0.51642	0.26004	0.4415	0.90582
1	0.88182	0.35556	0.44024	0.60334	0.94402	0.26511	0.38827	0.65729	0.60291	0.60541	0.74527	0.75465	0.91633	0.49448	0.4857	0.306	0.34707	0.96492	0.7053	0.25724	0.79688	0.48172	0.43048	0.32955	0.274	0.63369	0.59519	0.38363	0.29942	0.90073	0.93451	0.54222	0.23104	0.83658	0.63171	0.23254	0.42261	0.41715	0.60025	0.92151
0	0.83011	0.29252	0.28988	0.47607	0.94374	0.30688	0.38901	0.40582	0.43814	0.30675	0.60912	0.82505	0.92935	0.20344	0.57883	0.3174	0.2817	0.96016	0.52439	0.31796	0.68902	0.17269	0.29741	0.40554	0.28802	0.42945	0.40042	0.2843	0.33759	0.88912	0.94576	0.2612	0.39947	0.78287	0.56538	0.38115	0.18557	0.21125	0.35907	0.95422
0	0.83034	0.39935	0.32876	0.60075	0.8894	0.38009	0.44699	0.55198	0.60987	0.4325	0.63283	0.77929	0.9536	0.33897	0.45818	0.43336	0.36517	0.89963	0.65931	0.36748	0.71287	0.49659	0.40334	0.46668	0.16541	0.68919	0.55085	0.47092	0.4408	0.80356	0.92699	0.40902	0.37262	0.81996	0.65088	0.19276	0.44967	0.46083	0.6432	0.91407
1	0.79407	0.4914	0.49026	0.58901	0.93375	0.51072	0.40747	0.57919	0.56104	0.52854	0.70737	0.93947	0.95677	0.2266	0.57456	0.4332	0.39786	0.93333	0.67419	0.51031	0.70698	0.25447	0.52307	0.44012	0.42066	0.55473	0.65625	0.49302	0.43707	0.78356	0.93354	0.37274	0.46069	0.79996	0.56412	0.28926	0.21382	0.47982	0.58212	0.91605
0	0.8714	0.35544	0.62946	0.7732	0.939	0.21073	0.24039	0.50888	0.74262	0.77013	0.73475	0.82758	0.94741	0.34379	0.52999	0.25731	0.16834	0.91195	0.57151	0.2139	0.85565	0.40175	0.74102	0.24761	0.26626	0.81882	0.78391	0.4527	0.26607	0.85937	0.94517	0.27375	0.11416	0.70038	0.61867	0.14384	0.28909	0.29946	0.80732	0.93252
0	0.78882	0.36479	0.30186	0.61377	0.94192	0.51049	0.45512	0.24387	0.74594	0.3542	0.67912	0.87517	0.93706	0.27568	0.3445	0.50892	0.40115	0.93823	0.46563	0.51005	0.6439	0.3329	0.32453	0.50685	0.38182	0.61304	0.60466	0.58627	0.51536	0.92966	0.96904	0.27906	0.52597	0.72668	0.59375	0.16122	0.35003	0.5433	0.44461	0.98132
1	0.7316	0.51497	0.47935	0.5584	0.92509	0.37126	0.57304	0.60971	0.53172	0.58073	0.7064	0.84389	0.9312	0.47161	0.59276	0.34885	0.46221	0.94945	0.76272	0.38107	0.61329	0.51235	0.58703	0.41711	0.22675	0.54661	0.48965	0.31801	0.35611	0.89224	0.93363	0.50867	0.35032	0.76725	0.50432	0.34991	0.47548	0.2819	0.46679	0.90905
1	0.53496	0.58685	0.60324	0.50445	0.90841	0.44574	0.61593	0.55638	0.58224	0.7303	0.68247	0.72358	0.95826	0.47712	0.58086	0.39439	0.38385	0.96101	0.85721	0.45367	0.70792	0.55985	0.76609	0.36625	0.22005	0.49666	0.654	0.56657	0.40557	0.78148	0.95171	0.57722	0.22419	0.65256	0.64967	0.21582	0.67805	0.37212	0.67509	0.95077
0	0.87814	0.31974	0.25016	0.65087	0.94412	0.44821	0.4102	0.51305	0.62886	0.29813	0.63529	0.80281	0.95956	0.33552	0.23848	0.50405	0.41623	0.9642	0.72016	0.44293	0.73085	0.30312	0.32633	0.55641	0.22476	0.66255	0.47605	0.44069	0.51246	0.86833	0.91054	0.23492	0.49746	0.83429	0.59803	0.077578	0.39672	0.51724	0.52452	0.9138
0	0.84767	0.33443	0.33091	0.61647	0.93184	0.49255	0.31555	0.23639	0.73644	0.38623	0.63212	0.69881	0.88433	0.2725	0.3977	0.4854	0.30803	0.96136	0.53305	0.4936	0.71971	0.31893	0.45763	0.47986	0.38099	0.71772	0.654	0.59744	0.49993	0.85368	0.93098	0.37182	0.4679	0.87514	0.57552	0.013443	0.25914	0.45233	0.67926	0.89899
1	0.85203	0.60465	0.43261	0.63229	0.9265	0.46709	0.33997	0.71196	0.55891	0.62739	0.64556	0.88609	0.93312	0.33581	0.43933	0.5477	0.37453	0.94797	0.51136	0.46365	0.78202	0.42416	0.60646	0.57782	0.30821	0.65239	0.55289	0.53811	0.55692	0.87468	0.94041	0.2585	0.3798	0.85069	0.71066	0.11822	0.37021	0.55718	0.62339	0.92461
0	0.73475	0.53865	0.48437	0.68937	0.86644	0.52856	0.39857	0.57114	0.60374	0.56187	0.74239	0.78201	0.93488	0.16559	0.5655	0.57652	0.38545	0.91429	0.57637	0.50256	0.85497	0.26114	0.58202	0.49917	0.51913	0.68684	0.8099	0.69913	0.5649	0.90806	0.96402	0.34457	0.39838	0.83338	0.54035	0.029881	0.21819	0.74693	0.79879	0.9324
1	0.69342	0.49054	0.27824	0.56754	0.91274	0.5293	0.43984	0.71534	0.58359	0.30655	0.57364	0.88103	0.94459	0.22197	0.1785	0.52596	0.49192	0.93758	0.54662	0.53532	0.49454	0.2914	0.37447	0.59418	0.52728	0.56371	0.39958	0.40797	0.54182	0.427	0.91846	0.40569	0.58035	0.77073	0.40122	0.38896	0.21162	0.43527	0.36611	0.88551
0	0.87955	0.68947	0.3558	0.34211	0.90244	0.66355	0.22637	0.68544	0.30127	0.30364	0.65781	0.80977	0.90133	0.37978	0.40393	0.64405	0.47172	0.88389	0.78714	0.65341	0.48027	0.50545	0.10767	0.60026	0.42351	0.29512	0.64282	0.71863	0.64328	0.76522	0.90716	0.46994	0.59797	0.83654	0.42021	0.10669	0.40956	0.73482	0.3231	0.91367
1	0.87186	0.68151	0.48376	0.56669	0.91024	0.62505	0.53693	0.72807	0.55183	0.43813	0.60478	0.71553	0.94353	0.30867	0.47517	0.62348	0.40776	0.94036	0.54688	0.61625	0.61252	0.48989	0.42689	0.61298	0.32109	0.55215	0.63168	0.6468	0.62237	0.84012	0.95169	0.38344	0.59156	0.81864	0.53835	0.054717	0.48232	0.72166	0.49241	0.91321
1	0.78449	0.32422	0.27495	0.53383	0.97107	0.44419	0.28529	0.70429	0.60878	0.30843	0.63325	0.81179	0.90305	0.37732	0.32827	0.43214	0.4339	0.98656	0.30727	0.45504	0.62733	0.36711	0.30281	0.51062	0.2555	0.56319	0.37587	0.33062	0.44716	0.87165	0.89582	0.21048	0.52396	0.83564	0.4745	0.19526	0.28597	0.36026	0.32307	0.87867
1	0.84862	0.53825	0.4833	0.55428	0.95871	0.5645	0.37355	0.65651	0.58808	0.62971	0.60627	0.87812	0.9345	0.38355	0.78164	0.434	0.32243	0.95063	0.60771	0.55898	0.60129	0.70851	0.47022	0.49428	0.20001	0.69678	0.51986	0.4374	0.45501	0.89255	0.93541	0.53167	0.47427	0.86856	0.55885	0.25113	0.48318	0.31118	0.48169	0.9382
1	0.8273	0.35576	0.39098	0.48559	0.95054	0.32155	0.18538	0.58948	0.51263	0.37469	0.63056	0.73971	0.90053	0.53381	0.73133	0.29631	0.2346	0.98705	0.46619	0.34498	0.58368	0.34121	0.38153	0.38126	0.29119	0.49356	0.47745	0.28621	0.31577	0.87276	0.90293	0.54477	0.42292	0.83506	0.48433	0.17158	0.23163	0.20673	0.44241	0.908
0	0.81857	0.63463	0.39698	0.69267	0.86984	0.62437	0.30408	0.60113	0.67817	0.38689	0.58612	0.86252	0.94166	0.32896	0.4808	0.6424	0.35855	0.9307	0.49632	0.62017	0.69086	0.31881	0.40595	0.64934	0.48898	0.69388	0.56113	0.65003	0.65306	0.89566	0.92914	0.38201	0.59709	0.81851	0.74211	0.29382	0.24983	0.64076	0.5673	0.91703
0	0.88536	0.38325	0.39817	0.55358	0.92817	0.36469	0.40978	0.47498	0.60839	0.46145	0.62598	0.78647	0.93813	0.23344	0.4894	0.40077	0.29644	0.95605	0.62655	0.36904	0.82313	0.27695	0.5795	0.4416	0.22774	0.54894	0.58775	0.45241	0.41365	0.89183	0.94888	0.27991	0.38281	0.84919	0.66945	0.20331	0.35348	0.38568	0.69848	0.94843
0	0.64002	0.54915	0.27552	0.51775	0.94087	0.55919	0.43994	0.61058	0.5886	0.26936	0.42135	0.74796	0.93206	0.27371	0.40374	0.59404	0.26319	0.93764	0.25319	0.57467	0.41952	0.55658	0.31113	0.66469	0.3581	0.54981	0.31	0.47341	0.62175	0.69059	0.94083	0.35698	0.6183	0.60701	0.50279	0.000245	0.31503	0.34226	0.2922	0.91092
0	0.8212	0.42924	0.45298	0.73976	0.93944	0.2906	0.30577	0.60894	0.68786	0.82449	0.64247	0.89127	0.9562	0.32527	0.40394	0.42521	0.2635	0.94873	0.69287	0.29944	0.81208	0.42811	0.7571	0.43054	0.27156	0.78529	0.69065	0.55618	0.44509	0.85566	0.94639	0.43993	0.12734	0.70689	0.807	0.34438	0.46675	0.33307	0.7816	0.94895
0	0.88837	0.16926	0.58053	0.71526	0.94849	0.41348	0.43673	0.53	0.71145	0.46709	0.88148	0.88011	0.91762	0.48978	0.52771	0.30386	0.50474	0.93514	0.82022	0.39864	0.98871	0.95417	0.69059	0.097168	0.052445	0.55003	0.97083	0.54916	0.25031	1	0.92523	0.42245	0.3818	0.80151	0.60769	0.21792	0.80105	0.60994	0.84916	0.92582
1	0.86864	0.25067	0.41289	0.66165	0.92766	0.2126	0.076708	0.53469	0.50716	0.41964	0.68483	0.7567	0.86625	0.73257	0.60472	0.21097	0.099407	0.93131	0.69641	0.2269	0.71126	0.56209	0.44416	0.2752	0.21455	0.67273	0.67693	0.30219	0.22469	0.8899	0.88165	0.42607	0.31383	0.87598	0.56654	0.38876	0.38737	0.21864	0.52404	0.87037
0	0.8607	0.066771	0.28519	0.43968	0.94697	0.23483	0.37888	0.53605	0.55082	0.27114	0.76504	0.90056	0.96619	0.53086	0.65923	0.15771	0.29213	0.94781	0.58325	0.24335	0.67239	0.67906	0.30366	0.22871	0.18749	0.49777	0.47959	0.17559	0.14877	0.85108	0.96646	0.40891	0.36355	0.88762	0.49386	0.58477	0.3449	0.28782	0.38472	0.94196
1	0.8114	0.31617	0.25786	0.52166	0.94988	0.31871	0.28021	0.68054	0.58139	0.3485	0.63319	0.96424	0.95126	0.34231	0.30868	0.39456	0.25934	0.94585	0.77203	0.312	0.64841	0.49063	0.24779	0.46464	0.21284	0.52244	0.47454	0.3393	0.40472	0.86848	0.95113	0.5192	0.3702	0.90801	0.68256	0.1449	0.50392	0.41432	0.43705	0.92828
0	0.88812	0.33421	0.26579	0.48943	0.91762	0.53749	0.70812	0.7814	0.58567	0.22245	0.8337	0.88503	0.95739	0.28529	0.33103	0.52512	0.74699	0.97961	0.70876	0.53784	0.77958	0.28379	0.23968	0.49632	0.26371	0.3616	0.62675	0.58332	0.50608	0.86845	0.92046	0.31848	0.54709	0.79902	0.60099	0.38547	0.30042	0.66496	0.56838	0.947
1	0.70039	0.54446	0.52406	0.47745	0.75975	0.46379	0.31152	0.66876	0.61459	0.38168	0.5754	0.6466	0.75929	0.33845	0.49631	0.52111	0.43007	0.75884	0.58327	0.45508	0.64098	0.35616	0.32636	0.4729	0.30184	0.44521	0.6671	0.65703	0.52469	0.75304	0.76129	0.327	0.43824	0.61471	0.50287	0.042258	0.22283	0.57754	0.5268	0.75666
1	0.87176	0.50692	0.45617	0.6347	0.91921	0.47138	0.31459	0.55886	0.61251	0.38218	0.67313	0.84972	0.93954	0.37375	0.49729	0.46357	0.36781	0.93346	0.51903	0.47918	0.6193	0.37397	0.40077	0.47707	0.31724	0.62071	0.62602	0.51709	0.47576	0.90714	0.93502	0.46596	0.49724	0.80704	0.52563	0.18682	0.3191	0.4431	0.48581	0.91666
0	0.87524	0.40928	0.58512	0.62582	0.85839	0.6514	0.37643	0.62287	0.73993	0.2513	0.79471	0.86603	0.93051	0.48462	0.62211	0.40947	0.42906	0.95285	0.82133	0.64712	0.8048	0.69869	0.63255	0.28157	0.17093	0.58256	0.88456	0.6312	0.39773	0.84689	0.92112	0.417	0.64291	0.83657	0.68016	0.27459	0.95184	0.56543	0.80789	0.95557
0	0.7747	0.64256	0.51893	0.7054	0.89876	0.5407	0.50654	0.4902	0.6275	0.56534	0.60862	0.62823	0.87673	0.50939	0.38977	0.58148	0.44243	0.94664	0.63336	0.5438	0.62895	0.46282	0.52567	0.54769	0.30608	0.74165	0.70802	0.69242	0.59355	0.81215	0.88944	0.37894	0.44883	0.7975	0.61315	0.089222	0.61504	0.55214	0.59274	0.86574
0	0.76131	0.472	0.54129	0.46863	0.88702	0.33327	0.35572	0.50625	0.61345	0.61354	0.6342	0.88239	0.89442	0.22342	0.47946	0.37946	0.2437	0.90994	0.61192	0.3471	0.61032	0.52478	0.57894	0.35132	0.23659	0.43216	0.64049	0.56644	0.39578	0.84351	0.9699	0.21819	0.2073	0.73083	0.54194	0.21682	0.52467	0.33579	0.56467	0.95531
1	0.81135	0.3184	0.36608	0.48034	0.93742	0.38132	0.48808	0.40147	0.57545	0.35413	0.75943	0.86293	0.92605	0.73419	0.50664	0.29934	0.41059	0.87348	0.81627	0.38758	0.60593	0.32906	0.32676	0.36484	0.37902	0.54173	0.51766	0.31344	0.30797	0.85444	0.95934	0.64055	0.42985	0.64681	0.6538	0.36603	0.26733	0.26843	0.43421	0.92699
0	0.82638	0.84294	0.42427	0.65822	0.87327	0.75121	0.34139	0.81931	0.69299	0.54317	0.61251	0.89533	0.91087	0.40516	0.51566	0.89366	0.50935	0.89496	0.57015	0.7287	0.58304	0.35918	0.32158	0.81928	0.50002	0.63533	0.6748	0.90857	0.88989	0.8422	0.92444	0.40993	0.61344	0.67641	0.70946	0.32723	0.38931	0.99996	0.467	0.93415
0	0.75466	0.38007	0.51433	0.51755	0.90439	0.30233	0.45681	0.6379	0.55103	0.59427	0.74542	0.85688	0.92974	0.54732	0.5063	0.32836	0.40797	0.90108	0.73212	0.29411	0.80301	0.4153	0.72922	0.29631	0.2308	0.50664	0.69576	0.48225	0.31438	0.80182	0.95853	0.34171	0.22686	0.74034	0.59745	0.4057	0.48596	0.48995	0.71539	0.91874
1	0.83095	0.4875	0.44491	0.64069	0.93643	0.506	0.37691	0.6643	0.57591	0.54307	0.76643	0.93595	0.89634	0.26329	0.64271	0.4911	0.49247	0.92413	0.40051	0.49638	0.89309	0.3517	0.65611	0.48051	0.28777	0.55163	0.67647	0.55811	0.48355	0.93087	0.9314	0.3427	0.42134	0.81198	0.61139	0.38703	0.32241	0.6186	0.67632	0.9233
1	0.30306	0.31065	0.22533	0.20879	0.28017	0.40424	0.25962	0.44949	0.18932	0.32405	0.15062	0.24154	0.25014	0.27558	0.26298	0.293	0.20224	0.27915	0.26524	0.40475	0.28137	0.34882	0.2878	0.30591	0.16556	0.25007	0.20616	0.38105	0.30744	0.28145	0.24544	0.19541	0.38316	0.28801	0.28134	0.15387	0.28731	0.25403	0.25591	0.27131
0	0.64017	0.47283	0.22978	0.46534	0.82085	0.51146	0.34746	0.69849	0.57965	0.32329	0.44635	0.83051	0.89708	0.30483	0.39499	0.63087	0.43324	0.85308	0.47021	0.50838	0.48491	0.55065	0.31988	0.69469	0.29346	0.49686	0.29735	0.41828	0.64281	0.86657	0.92569	0.35875	0.55383	0.67693	0.51583	0.24834	0.38942	0.6058	0.30328	0.92716
1	0.89047	0.32936	0.49411	0.63203	0.96376	0.25322	0.59339	0.55268	0.62303	0.42273	0.85519	0.86303	0.92325	0.45021	0.7032	0.26835	0.53588	0.9281	0.69843	0.25501	0.79957	0.61899	0.37517	0.30048	0.16036	0.63525	0.55363	0.29723	0.24635	0.82209	0.95921	0.52436	0.32517	0.73395	0.62985	0.30349	0.44228	0.40689	0.45449	0.94933
0	0.82013	0.32078	0.34312	0.31422	0.95831	0.35812	0.43635	0.55809	0.4075	0.33051	0.68929	0.90433	0.94338	0.3825	0.58508	0.34689	0.40206	0.95682	0.86924	0.3631	0.8292	0.67465	0.41176	0.42341	0.14843	0.39165	0.47372	0.31047	0.35986	0.94393	0.94971	0.45876	0.43685	0.7294	0.53627	0.4117	0.43807	0.29775	0.52664	0.94089
1	0.90882	0.63326	0.35306	0.48064	0.91739	0.59037	0.72311	0.74695	0.59391	0.45709	0.57226	0.54244	0.91137	0.33385	0.49643	0.66024	0.40744	0.94192	0.38934	0.57557	0.67593	0.46457	0.40795	0.66705	0.29131	0.57061	0.59504	0.64171	0.66511	0.86826	0.93186	0.39635	0.53504	0.90352	0.82609	0.005416	0.44575	0.70526	0.54882	0.91467
1	0.33457	0.21539	0.17236	0.28295	0.32229	0.2543	0.29923	0.62759	0.24426	0.20679	0.29232	0.25273	0.31401	0.21915	0.2224	0.32314	0.2245	0.32352	0.33614	0.26584	0.35372	0.14988	0.22629	0.39636	0.2632	0.28084	0.27502	0.3438	0.34274	0.34718	0.33963	0.14394	0.32551	0.32232	0.22596	0.28333	0.15716	0.2366	0.29042	0.31119
1	0.80984	0.4379	0.15652	0.42352	0.93513	0.61057	0.40816	0.68907	0.41665	0.21363	0.37336	0.77524	0.88402	0.26104	0.30838	0.65152	0.37738	0.93619	0.276	0.62379	0.46023	0.36871	0.25028	0.73708	0.37149	0.39735	0.21782	0.37576	0.68128	0.86104	0.90874	0.16211	0.67378	0.80468	0.48167	0.16931	0.27342	0.29716	0.29078	0.90039
1	0.85926	0.23206	0.21673	0.54991	0.96066	0.38965	0.62598	0.69741	0.53847	0.37417	0.80536	0.91065	0.9182	0.55553	0.37567	0.41596	0.62572	0.98453	0.88333	0.37794	0.94454	0.62643	0.44979	0.42825	0.22053	0.58355	0.58634	0.45084	0.40194	0.92026	0.96565	0.6361	0.41861	1	0.67886	0.26423	0.43798	0.53613	0.63297	0.92925
1	0.79976	0.58042	0.56909	0.6592	0.94327	0.5535	0.48497	0.54712	0.49597	0.72056	0.67841	0.89392	0.92977	0.42552	0.54223	0.41289	0.44626	0.95584	0.79463	0.54793	0.64236	0.52454	0.55629	0.44537	0.18747	0.65838	0.5674	0.48159	0.42983	0.83271	0.94695	0.5478	0.39414	0.83999	0.66343	0.33567	0.57781	0.29367	0.51705	0.92936
0	0.88628	0.21367	0.31653	0.68206	0.93822	0.27212	0.35317	0.52544	0.74528	0.47212	0.68464	0.87822	0.92325	0.12494	0.30176	0.37504	0.29834	0.96012	0.6586	0.26672	0.90666	0.29727	0.69086	0.38406	0.34482	0.75347	0.65822	0.50197	0.38658	0.89344	0.9357	0.24516	0.25313	0.8462	0.61119	0.23192	0.20808	0.37312	0.82202	0.92035
0	0.86234	0.19876	0.10831	0.77439	0.91106	0.25164	0.31314	0.53503	0.603	0.37082	0.38228	0.91278	0.95507	0.18353	0.1047	0.5807	0.2548	0.92765	0.64939	0.24998	0.91842	0.20544	0.60014	0.66947	0.25578	0.69336	0.23603	0.34977	0.60884	0.85015	0.95039	0.31867	0.32179	0.84537	0.5839	0.43745	0.28863	0.32496	0.80437	0.93918
1	0.85117	0.18544	0.30657	0.68713	0.94656	0.32693	0.32483	0.51173	0.62541	0.31821	0.70917	0.87468	0.90121	0.2364	0.29277	0.28767	0.36701	0.96326	0.68942	0.334	0.83033	0.42137	0.40314	0.35336	0.18732	0.70556	0.43717	0.28146	0.30106	0.83499	0.91061	0.32302	0.40026	0.8331	0.61672	0.23956	0.44069	0.216	0.49124	0.90556
0	0.68037	0.64581	0.52044	0.52279	0.91663	0.49773	0.40329	0.5165	0.50455	0.55268	0.51838	0.7175	0.97561	0.61295	0.66394	0.46988	0.17638	0.93983	0.63094	0.51108	0.54206	0.75621	0.61183	0.49255	0.30709	0.50643	0.56416	0.56957	0.49751	0.7551	0.95326	0.66338	0.39704	0.82227	0.62914	0.3579	0.52656	0.25927	0.5086	0.93893
0	0.89852	0.40241	0.27188	0.62266	0.94094	0.33735	0.29162	0.48879	0.55289	0.38291	0.51726	0.83136	0.94279	0.46557	0.38743	0.44698	0.22801	0.9641	0.54002	0.35	0.63807	0.43163	0.40236	0.52575	0.31386	0.55933	0.34787	0.35907	0.46688	0.90213	0.93709	0.41594	0.4145	0.83387	0.55107	0.17873	0.27563	0.36049	0.44163	0.93868
0	0.80902	0.38268	0.55941	0.53523	0.93442	0.53735	0.26752	0.46963	0.57262	0.26088	0.69977	0.88991	0.93029	0.25355	0.61212	0.2689	0.14352	0.94754	0.84646	0.55193	0.66653	0.19149	0.48712	0.27782	0.37844	0.52751	0.65742	0.43932	0.28038	0.89703	0.95666	0.54073	0.59693	0.79203	0.56904	0.32832	0.17941	0.29084	0.55568	0.86849
0	0.85338	0.37779	0.44852	0.70775	0.94995	0.30757	0.48101	0.57516	0.69455	0.41506	0.72832	0.85889	0.95288	0.27402	0.359	0.28042	0.31736	0.9723	0.48735	0.32131	0.63959	0.21926	0.43438	0.34614	0.48988	0.69086	0.52855	0.32315	0.29241	0.88538	0.9761	0.19628	0.38287	0.77953	0.62099	0.3552	0.16803	0.25665	0.46411	0.94146
0	0.87594	0.64151	0.33008	0.4813	0.9332	0.58909	0.37769	0.73519	0.56963	0.28667	0.58621	0.81243	0.92446	0.34619	0.58594	0.61558	0.4286	0.95824	0.47014	0.59157	0.58288	0.44715	0.25955	0.67603	0.3112	0.43214	0.38637	0.44338	0.6278	0.82568	0.9234	0.40974	0.64276	0.84985	0.54259	0	0.28405	0.58801	0.22348	0.88325
0	0.82088	0.6053	0.4467	0.80351	0.93277	0.6076	0.43186	0.69514	0.79499	0.50813	0.5506	0.81428	0.95819	0.39423	0.29247	0.62277	0.35256	0.96129	0.25473	0.61711	0.68986	0.49001	0.60619	0.63467	0.36565	0.86889	0.61281	0.66605	0.64692	0.83217	0.95828	0.23233	0.56434	0.70678	0.58674	0.07596	0.49865	0.42687	0.66254	0.94125
1	0.84209	0.53621	0.45245	0.65995	0.95737	0.55446	0.45674	0.49475	0.62408	0.45779	0.73957	0.87101	0.92038	0.42243	0.47387	0.50945	0.54389	0.96677	0.37431	0.5372	0.79509	0.28656	0.61237	0.49863	0.40027	0.51229	0.73637	0.58853	0.51002	0.86288	0.90885	0.28675	0.4646	0.80193	0.64265	0.24435	0.16988	0.56742	0.66551	0.9092
1	0.76818	0.51417	0.35908	0.48852	0.94588	0.52077	0.36534	0.59534	0.58777	0.3608	0.60757	0.89959	0.93641	0.37722	0.36914	0.50435	0.33871	0.92545	0.37009	0.53159	0.58441	0.32669	0.37459	0.54389	0.48249	0.52421	0.52224	0.53182	0.52587	0.82427	0.95077	0.37811	0.54725	0.72459	0.42912	0.24438	0.18727	0.3676	0.48217	0.92732
0	0.87448	0.37308	0.48684	0.68723	0.89497	0.5431	0.35985	0.54819	0.66981	0.4661	0.68635	0.80923	0.8968	0.29974	0.43264	0.51131	0.39205	0.87289	0.71693	0.5342	0.83538	0.47913	0.44945	0.39594	0.26382	0.65462	0.82117	0.70441	0.50829	0.82508	0.91309	0.46233	0.44752	0.8154	0.69649	0.040047	0.50659	0.62406	0.76813	0.90788
0	0.74089	0.29251	0.2616	0.62824	0.94851	0.33393	0.025021	0.50868	0.5885	0.38107	0.51723	0.77508	0.90612	0.32888	0.34943	0.35627	0.079081	0.96032	0.60849	0.35471	0.55699	0.46174	0.3823	0.43652	0.26276	0.64684	0.44819	0.36951	0.38554	0.84704	0.90634	0.44779	0.41025	0.78594	0.6759	0.007251	0.35616	0.15224	0.41759	0.90651
0	0.86658	0.55037	0.58558	0.74953	0.90602	0.455	0.26386	0.75036	0.75284	0.60338	0.68675	0.9061	0.94085	0.14653	0.65756	0.50233	0.30269	0.97565	0.23487	0.44536	0.66279	0.18279	0.34398	0.48365	0.70389	0.76165	0.70426	0.59974	0.50374	0.692	0.92133	0.18613	0.38593	0.85809	0.73007	0.000001	0.11697	0.59285	0.49615	0.88806
1	0.17384	0	0.049883	0.30739	0.045768	0.19462	0.31507	0.56292	0.3536	0.092281	0.11692	0.18592	0.047203	0.046039	0.11158	0.3257	0.10624	0.11174	0.034699	0.22586	0.14587	0.28041	0.13107	0.44775	0.20862	0.35276	0.08356	0.15495	0.35982	0.24325	0.064664	0.045293	0.36436	0.17362	0.30765	0.001344	0.14246	0	0.11997	0.18563
0	0.78572	0.39704	0.52485	0.51491	0.93521	0.40574	0.30672	0.60838	0.57469	0.45714	0.74807	0.88188	0.94047	0.38123	0.56567	0.38744	0.34476	0.93898	0.7957	0.39259	0.7637	0.59935	0.4817	0.32698	0.18503	0.5638	0.74073	0.5651	0.37964	0.89795	0.93458	0.64887	0.33093	0.74681	0.66349	0.03557	0.68132	0.53106	0.64873	0.91068
1	0.85003	0.49516	0.30764	0.60328	0.92912	0.47239	0.4004	0.63011	0.54531	0.56197	0.61929	0.93798	0.92163	0.11006	0.3749	0.52536	0.42603	0.92873	0.55485	0.46886	0.66968	0.28993	0.48708	0.57297	0.44713	0.62622	0.46235	0.48176	0.53834	0.77721	0.92603	0.23012	0.40989	0.82092	0.47508	0.36121	0.23224	0.48722	0.54992	0.92954
0	0.85171	0.496	0.60718	0.71721	0.89841	0.46709	0.43727	0.47695	0.56312	0.78664	0.71337	0.84049	0.96056	0.56304	0.39372	0.47982	0.31201	0.93552	0.80386	0.4701	0.85204	0.47748	0.87186	0.40658	0.28443	0.62914	0.79217	0.67724	0.49589	0.8599	0.94245	0.48754	0.24635	0.77261	0.77871	0.14875	0.61949	0.42622	0.85882	0.92347
0	0.78177	0.3592	0.50596	0.72059	0.90082	0.30129	0.31809	0.58836	0.71451	0.62115	0.644	0.86307	0.95545	0.42167	0.51545	0.39232	0.21791	0.92371	0.64032	0.31222	0.75258	0.48868	0.71111	0.35814	0.16947	0.72856	0.72005	0.58547	0.4109	0.81467	0.95421	0.3923	0.19376	0.72471	0.7491	0.058332	0.49152	0.32635	0.72711	0.9371
0	0.76236	0.56553	0.33501	0.58686	0.93894	0.508	0.16553	0.57267	0.49482	0.46853	0.51902	0.78751	0.88677	0.44252	0.50124	0.5503	0.23355	0.86023	0.32022	0.51709	0.67374	0.53682	0.58993	0.55645	0.42101	0.55155	0.52699	0.63628	0.57408	0.82507	0.92678	0.29873	0.42744	0.8248	0.68081	0.000785	0.5537	0.39439	0.60405	0.88213
1	0.85591	0.24651	0.26687	0.67776	0.94018	0.22479	0.17061	0.59495	0.60386	0.51459	0.55283	0.77826	0.91956	0.57758	0.48585	0.35849	0.20709	0.94707	0.37849	0.23594	0.72612	0.71473	0.52995	0.42549	0.29074	0.62558	0.48301	0.38659	0.3801	0.80465	0.90342	0.2756	0.24701	0.86418	0.65951	0.000021	0.42885	0.25585	0.59605	0.8922
0	0.79549	0.74418	0.32597	0.42429	0.84896	0.70626	0.34748	0.8396	0.39388	0.22286	0.54145	0.89254	0.90806	0.40262	0.60222	0.71918	0.49146	0.86999	0.48916	0.69233	0.57109	0.42618	0.22073	0.7437	0.41389	0.49808	0.44617	0.59874	0.72184	0.65082	0.93395	0.47327	0.71124	0.84406	0.48693	0.1218	0.27736	0.77888	0.33076	0.91616
0	0.75968	0.33777	0.38161	0.61968	0.93314	0.30889	0.050993	0.62588	0.68476	0.36135	0.55663	0.7747	0.91833	0.33244	0.52031	0.30759	0.078348	0.93011	0.50802	0.32732	0.51249	0.37183	0.31188	0.38674	0.28947	0.59931	0.45286	0.33759	0.33247	0.88807	0.90648	0.29421	0.39256	0.72682	0.55025	0.13755	0.2715	0.18435	0.35364	0.93244
0	0.87169	0.31207	0.34713	0.6774	0.94465	0.20679	0.28241	0.48202	0.68263	0.62051	0.59123	0.92388	0.91447	0.47977	0.30476	0.36656	0.16784	0.97506	0.7695	0.21943	0.78702	0.48319	0.54613	0.40804	0.17495	0.73327	0.60042	0.46431	0.39008	0.91004	0.96051	0.52205	0.16861	0.82845	0.66669	0.2797	0.42355	0.24213	0.75427	0.94908
1	0.78781	0.56887	0.41395	0.48722	0.94158	0.45137	0.75015	0.71785	0.47071	0.47418	0.54356	0.52654	0.90348	0.51414	0.87852	0.48229	0.3918	0.945	0.44754	0.45813	0.63736	0.7874	0.48831	0.53906	0.25649	0.49306	0.50925	0.46376	0.50208	0.75799	0.88939	0.4657	0.47232	0.76847	0.38279	0	0.74378	0.34582	0.47184	0.85289
1	0.82624	0.34615	0.43458	0.6375	0.92347	0.50707	0.53241	0.54076	0.64633	0.4115	0.71186	0.79294	0.89718	0.25193	0.35989	0.38814	0.39612	0.95374	0.75528	0.49891	0.7494	0.46702	0.47493	0.38592	0.17779	0.65886	0.63253	0.51329	0.39365	0.76033	0.94682	0.40764	0.48065	0.89796	0.66822	0.16407	0.37812	0.4019	0.54737	0.93926
1	0.82804	0.41618	0.35142	0.55979	0.94327	0.33538	0.58799	0.58782	0.56558	0.38495	0.72902	0.88009	0.95809	0.44528	0.49732	0.38867	0.51275	0.96231	0.48459	0.34707	0.54648	0.34924	0.3795	0.46896	0.30812	0.57396	0.39186	0.27532	0.39726	0.87364	0.96843	0.35634	0.41775	0.76969	0.60383	0.31772	0.35278	0.34776	0.33321	0.95113
1	0.79636	0.62279	0.53415	0.70866	0.93002	0.57628	0.36168	0.72421	0.75426	0.5398	0.53883	0.64434	0.90952	0.36435	0.52021	0.61265	0.19908	0.95717	0.31096	0.58913	0.60068	0.49795	0.51548	0.59806	0.41039	0.76197	0.65324	0.71474	0.6408	0.79422	0.91025	0.38371	0.52485	0.75025	0.32307	0.027976	0.30686	0.35557	0.59469	0.89828
0	0.80998	0.22472	0.47221	0.68725	0.89405	0.43169	0.5423	0.58978	0.80785	0.52021	0.77746	0.53956	0.90046	0.54228	0.51723	0.36013	0.32441	0.9376	0.68019	0.41656	0.76769	0.40012	0.33877	0.24326	0.30509	0.76009	0.82408	0.5885	0.34764	0.87222	0.88976	0.30905	0.31268	0.77487	0.61167	0.000436	0.36687	0.52904	0.70053	0.88406
0	0.84683	0.33571	0.46805	0.71223	0.88061	0.73758	0.26552	0.53323	0.71317	0.13117	0.71257	0.87276	0.91945	0.26508	0.45146	0.31569	0.19917	0.9332	0.77584	0.74785	0.73018	0.34066	0.54735	0.32818	0.39831	0.62786	0.68445	0.45406	0.32393	0.82391	0.97475	0.44209	0.7852	0.73154	0.68864	0.32045	0.22167	0.35986	0.6289	0.92746
0	0.74638	0.67777	0.24533	0.56276	0.93471	0.72272	0.52965	0.65389	0.55513	0.27581	0.54628	0.74864	0.92647	0.23777	0.42748	0.79416	0.64319	0.93765	0.32517	0.71592	0.49518	0.16238	0.21218	0.81343	0.51328	0.51505	0.38667	0.65853	0.8	0.6891	0.89437	0.28244	0.71207	0.7746	0.60138	0.14348	0.18957	0.80197	0.32647	0.85706
1	0.76175	0.38565	0.41873	0.50616	0.92706	0.23611	0.14468	0.59631	0.54297	0.45079	0.54028	0.7374	0.90622	0.41196	0.78665	0.29471	0.20904	0.96954	0.5224	0.26169	0.45395	0.31874	0.3576	0.37859	0.28743	0.51293	0.4536	0.30884	0.31791	0.80428	0.88785	0.35909	0.31357	0.79598	0.39567	0.56839	0.2544	0.16777	0.34519	0.89821
0	0.94294	0.48995	0.38848	0.66252	0.93727	0.47457	0.33176	0.60669	0.58516	0.4718	0.67307	0.89962	0.98268	0.28257	0.56056	0.49732	0.34334	0.95107	0.76943	0.46599	0.7798	0.32853	0.45246	0.53491	0.23943	0.6806	0.53693	0.47618	0.50162	0.85948	0.93787	0.55018	0.47068	0.82355	0.67307	0.32021	0.404	0.55971	0.5903	0.95673
1	0.79978	0.48461	0.41758	0.68934	0.94204	0.41425	0.31264	0.59187	0.76788	0.57495	0.6344	0.88316	0.92375	0.34026	0.31691	0.49496	0.30531	0.90917	0.84068	0.41328	0.71399	0.44831	0.46023	0.52566	0.30021	0.78024	0.57863	0.52593	0.50836	0.91871	0.95781	0.38436	0.3709	0.79212	0.73105	0.47338	0.48597	0.47497	0.5807	0.94835
1	0.84202	0.6502	0.36097	0.687	0.91894	0.61465	0.31183	0.77616	0.67276	0.43024	0.59571	0.93128	0.94811	0.27213	0.41021	0.68904	0.3678	0.9195	0.36183	0.6049	0.69625	0.23529	0.44693	0.71371	0.44021	0.75473	0.55369	0.60146	0.69485	0.83452	0.97773	0.18221	0.5898	0.79773	0.71563	0	0.22573	0.73276	0.56071	0.85556
1	0.83455	0.33142	0.48299	0.63901	0.90475	0.27121	0.45893	0.59396	0.64712	0.49614	0.82825	0.85551	0.94436	0.64917	0.59117	0.26895	0.44118	0.96009	0.64199	0.28126	0.75454	0.63484	0.59773	0.29999	0.19487	0.63306	0.5878	0.32615	0.25334	0.81512	0.93394	0.3745	0.32672	0.78332	0.60319	0.38724	0.54424	0.3995	0.54502	0.88597
1	0.87371	0.19428	0.34439	0.56594	0.93939	0.24346	0.40641	0.36194	0.59783	0.31569	0.73158	0.85131	0.93614	0.3511	0.44102	0.22269	0.29237	0.95602	0.57329	0.2556	0.70679	0.36473	0.23639	0.29777	0.29925	0.59197	0.50667	0.25243	0.23118	0.88918	0.95545	0.29496	0.36007	0.84099	0.48775	0.87093	0.19222	0.22523	0.41115	0.94737
0	0.67518	0.51165	0.35246	0.42645	0.95903	0.47732	0.31973	0.6856	0.4274	0.32478	0.43999	0.81399	0.90765	0.54942	0.52478	0.4165	0.20824	0.95873	0.30528	0.49645	0.40013	0.39966	0.36203	0.51779	0.24754	0.38431	0.31497	0.27521	0.44569	0.7753	0.93798	0.31967	0.55203	0.8134	0.41815	0.001782	0.37713	0.17403	0.25902	0.90017
0	0.87387	0.47905	0.46926	0.61856	0.95228	0.56179	0.46368	0.6396	0.68864	0.45952	0.73755	0.64044	0.91572	0.59786	0.53362	0.57857	0.47676	0.94615	0.80483	0.54732	0.90604	0.43607	0.66423	0.46388	0.42152	0.69588	0.82925	0.74767	0.57421	0.90358	0.88809	0.43316	0.44947	0.82725	0.67453	0.000587	0.36691	0.69234	0.83343	0.89144
1	0.75972	0.26577	0.27222	0.56755	0.93281	0.30337	0.47185	0.55861	0.58376	0.30655	0.61742	0.81676	0.91777	0.2848	0.43277	0.30675	0.34826	0.941	0.56337	0.32119	0.67032	0.61833	0.39797	0.4032	0.18413	0.58636	0.37579	0.23118	0.32555	0.89432	0.93169	0.38527	0.41451	0.77276	0.53431	0.31749	0.52086	0.16354	0.38383	0.96686
1	0.8063	0.1914	0.33989	0.5407	0.9485	0.18323	0.4033	0.44196	0.60223	0.38508	0.7306	0.8574	0.92645	0.30941	0.55057	0.18128	0.31383	0.94677	0.62781	0.19601	0.71923	0.51764	0.36152	0.27252	0.1521	0.57708	0.45751	0.17727	0.1908	0.72635	0.92566	0.36969	0.28924	0.78262	0.47873	0.45955	0.42828	0.16241	0.43434	0.90995
1	0.79079	0.4311	0.48551	0.65177	0.91783	0.55512	0.53508	0.55557	0.65614	0.47362	0.68324	0.77026	0.88807	0.19539	0.37334	0.42708	0.38682	0.94508	0.77073	0.55065	0.72774	0.50265	0.54348	0.41992	0.15782	0.68331	0.64384	0.56163	0.43994	0.76298	0.94187	0.41396	0.50229	0.90541	0.68406	0.075499	0.40168	0.39178	0.55102	0.93644
1	0.86731	0.24001	0.37973	0.54044	0.94143	0.30325	0.49402	0.45044	0.71386	0.39023	0.80947	0.90115	0.95749	0.29143	0.41456	0.28809	0.45964	0.94148	0.9021	0.30226	0.7955	0.35255	0.36184	0.29865	0.24681	0.57277	0.65253	0.40767	0.28329	0.87429	0.94977	0.4938	0.33546	0.81679	0.70086	0.43388	0.24413	0.36867	0.5734	0.951
1	0.85132	0.24695	0.39409	0.58219	0.94977	0.2523	0.52268	0.43422	0.67472	0.42162	0.80482	0.9143	0.94973	0.24527	0.50468	0.2705	0.45017	0.94844	0.8654	0.24587	0.78353	0.34285	0.36625	0.27964	0.30755	0.60373	0.72436	0.40408	0.26589	0.82609	0.97159	0.44414	0.27497	0.86502	0.7142	0.55408	0.19493	0.34783	0.61787	0.9003
0	0.8554	0.14979	0.71325	0.81801	0.92136	0.22352	0.33734	0.52245	0.92003	0.54857	0.81596	0.85022	0.94691	0.28454	0.61643	0.16027	0.25321	0.96198	0.8343	0.21962	0.87542	0.35633	0.73888	0.061843	0.10541	0.81738	0.88017	0.44844	0.15542	0.86138	0.97347	0.51245	0.20949	0.8358	0.80898	0.045165	0.43763	0.27528	0.7814	0.92864
0	0.66193	0.7941	0.24173	0.46484	0.8339	0.74878	0.82026	0.79415	0.51451	0.347	0.36537	0.49836	0.89072	0.322	0.37	0.90418	0.61084	0.82391	0.53783	0.74228	0.44063	0.51315	0.34493	0.95094	0.40802	0.50888	0.26235	0.55809	0.92086	0.80389	0.88544	0.36489	0.73047	0.75202	0.52169	0.00659	0.40354	0.75907	0.29924	0.84505
1	0.84044	0.59896	0.2447	0.38925	0.91803	0.61425	0.37211	0.68147	0.40635	0.29787	0.41482	0.85292	0.90489	0.339	0.38281	0.62943	0.33042	0.94114	0.20662	0.62512	0.55219	0.34711	0.36919	0.71259	0.40302	0.39584	0.27701	0.38478	0.65721	0.82448	0.92826	0.14983	0.64604	0.79598	0.44964	0.002087	0.33033	0.34966	0.37791	0.90453
0	0.70894	0.30802	0.56252	0.83204	0.9468	0.44142	0.32438	0.62373	0.83382	0.78447	0.6907	0.68981	0.90508	0.36681	0.33803	0.46452	0.32672	0.93213	0.67127	0.43137	0.78425	0.46587	0.59302	0.26535	0.25667	0.78048	0.69403	0.72643	0.46717	0.65245	0.90499	0.31148	0.11881	0.63884	0.69241	0.081535	0.5243	0.54169	0.69687	0.89857
1	0.82019	0.33415	0.41326	0.42611	0.93664	0.22815	0.37077	0.56894	0.41397	0.48913	0.68902	0.91819	0.9472	0.38007	0.53593	0.21801	0.23195	0.96117	0.81668	0.24213	0.70649	0.48494	0.39677	0.29481	0.20205	0.43407	0.49353	0.26516	0.23422	0.81051	0.97641	0.61212	0.26275	0.75072	0.61376	0.12265	0.36735	0.16634	0.42596	0.95659
0	0.85148	0.31401	0.57749	0.82971	0.93195	0.48376	0.43426	0.48347	0.86146	0.68425	0.79485	0.85827	0.91619	0.54511	0.52531	0.45152	0.41029	0.9218	0.83074	0.46897	0.91851	0.57902	0.78964	0.31176	0.17068	0.83562	0.85367	0.67761	0.44687	0.91232	0.94828	0.4781	0.29636	0.88638	0.80474	0.14428	0.70146	0.56897	0.94246	0.96003
1	0.80445	0.25874	0.29536	0.70377	0.93011	0.43212	0.5682	0.57556	0.75132	0.40457	0.72914	0.80324	0.92099	0.30142	0.34215	0.42635	0.47346	0.92691	0.78486	0.42329	0.82905	0.54492	0.44186	0.44759	0.2635	0.73385	0.60209	0.48157	0.42914	0.83202	0.95823	0.37111	0.42781	0.84164	0.67857	0.20969	0.31881	0.46724	0.66551	0.93919
0	0.73104	0.49751	0.38784	0.48463	0.86572	0.44959	0.34792	0.79022	0.46085	0.4086	0.74635	0.697	0.88447	0.52059	0.88788	0.50615	0.50005	0.91597	0.53864	0.44271	0.7632	0.52208	0.43078	0.5266	0.29896	0.50607	0.47294	0.49644	0.50002	0.81667	0.91691	0.63758	0.45389	0.74955	0.51197	0.12285	0.38517	0.62447	0.48836	0.89729
1	0.31035	0.41865	0.15186	0.28457	0.31197	0.69847	0.48983	0.58245	0.19379	0.18705	0.29274	0.32641	0.29091	0.017847	0.16074	0.51762	0.3826	0.28533	0.34732	0.70477	0.3121	0.20518	0.25528	0.58287	0.40343	0.22641	0.24134	0.43812	0.53803	0.28375	0.25163	0.11671	0.69712	0.24603	0.30211	0.19961	0.16015	0.37752	0.29109	0.29165
0	0.7621	0.34631	0.35669	0.58175	0.95193	0.30832	0.36025	0.39582	0.53715	0.41263	0.61637	0.90673	0.94419	0.34864	0.56265	0.33883	0.3051	0.95788	0.69844	0.32347	0.76062	0.37807	0.44299	0.42946	0.17488	0.577	0.44238	0.28794	0.36109	0.87029	0.95943	0.38815	0.392	0.84061	0.68764	0.34843	0.29416	0.19683	0.5448	0.97948
1	0.84927	0.36397	0.33239	0.56693	0.92858	0.35771	0.57385	0.73081	0.60198	0.38075	0.70212	0.81936	0.93123	0.4345	0.37707	0.42369	0.48543	0.95929	0.40901	0.36519	0.64006	0.38306	0.41658	0.4727	0.26959	0.59393	0.48245	0.4062	0.42885	0.88938	0.9577	0.26542	0.41631	0.76946	0.54978	0.42641	0.33291	0.43517	0.43527	0.94628
1	0.63997	0.42326	0.52119	0.63032	0.94883	0.3949	0.30631	0.37258	0.6729	0.44329	0.65687	0.9299	0.91907	0.75494	0.39751	0.29728	0.27781	0.97558	0.7737	0.41247	0.58812	0.45678	0.51507	0.34937	0.24561	0.52542	0.48585	0.39811	0.3186	0.70588	0.93573	0.4771	0.42726	0.79309	0.56294	0.378	0.45142	0.17573	0.45587	0.91736
0	0.83135	0.34732	0.3946	0.58973	0.92856	0.33758	0.51867	0.58835	0.63024	0.45112	0.70805	0.77795	0.95317	0.50167	0.66217	0.34431	0.34251	0.9339	0.52721	0.34682	0.70407	0.62031	0.49225	0.38982	0.24287	0.63264	0.58156	0.41186	0.35685	0.848	0.95702	0.52452	0.36808	0.84718	0.57386	0.082127	0.36807	0.31537	0.58545	0.9206
0	0.79953	0.5205	0.44106	0.7956	0.94618	0.5421	0.52754	0.54849	0.80299	0.52366	0.59058	0.70151	0.91661	0.27519	0.41305	0.55272	0.38729	0.93757	0.2122	0.54951	0.69077	0.33617	0.53677	0.55452	0.38187	0.80691	0.64847	0.63583	0.57242	0.85465	0.91521	0.21133	0.50503	0.80859	0.70469	0.11975	0.31961	0.43143	0.64099	0.92544
1	0.79267	0.67003	0.43626	0.66717	0.91835	0.61878	0.50675	0.92998	0.63301	0.42729	0.5762	0.69313	0.90778	0.24165	0.67351	0.64366	0.55333	0.92398	0.22246	0.62219	0.65592	0.32692	0.51679	0.66069	0.49435	0.66353	0.53084	0.63193	0.65901	0.77057	0.8888	0.47386	0.58218	0.68401	0.36727	0.048408	0.27273	0.54661	0.54687	0.86951
0	0.85745	0.59748	0.46759	0.76516	0.89043	0.57889	0.40935	0.74395	0.54271	0.50144	0.71902	0.69299	0.89934	0.54253	0.56856	0.61628	0.52913	0.97065	0.78329	0.56051	0.86896	0.21656	0.47511	0.53795	0.51806	0.56096	0.78475	0.73758	0.61136	0.82759	0.91129	0.60903	0.45032	0.80236	0.7329	0.011821	0.16055	0.72934	0.78339	0.90458
0	0.79366	0.6064	0.71185	0.90213	0.9028	0.6045	0.25294	0.6136	0.88354	0.68194	0.63302	0.74162	0.91749	0.72297	0.55647	0.63115	0.30753	0.92573	0.68687	0.60572	0.7915	0.34867	0.79545	0.50279	0.31757	0.87006	0.74154	0.82228	0.64688	0.72229	0.92676	0.42081	0.41969	0.81816	0.80312	0.22184	0.57304	0.57661	0.81377	0.89685
0	0.78536	0.55536	0.37465	0.57708	0.92092	0.50593	0.34717	0.59637	0.58739	0.32639	0.67094	0.71387	0.88551	0.22374	0.40113	0.5826	0.53564	0.94338	0.55945	0.49105	0.77559	0.61264	0.38331	0.59613	0.3323	0.56769	0.58515	0.56045	0.57927	0.89403	0.89145	0.51719	0.52262	0.80924	0.60959	0.002199	0.42158	0.68121	0.54247	0.91503
1	0.84728	0.28732	0.41867	0.60767	0.92245	0.2788	0.45139	0.52918	0.53532	0.40289	0.78179	0.82201	0.93676	0.43206	0.45098	0.31155	0.45249	0.9292	0.76444	0.23082	0.74854	0.44491	0.36487	0.33424	0.11972	0.60447	0.58914	0.39105	0.30372	0.87324	0.93827	0.35294	0.27685	0.87123	0.64179	0.38756	0.52886	0.4222	0.54879	0.9616
1	0.81944	0.50342	0.40709	0.53539	0.95727	0.56328	0.26496	0.65377	0.55725	0.48137	0.54495	0.83784	0.92401	0.33006	0.66354	0.44336	0.26491	0.95146	0.52956	0.56762	0.60661	0.62517	0.50826	0.51745	0.24373	0.65426	0.45235	0.39565	0.46787	0.8719	0.92775	0.49335	0.542	0.83603	0.47751	0.15016	0.46144	0.27149	0.47499	0.92929
0	0.89074	0.21873	0.40017	0.64663	0.96448	0.24389	0.39015	0.52017	0.59853	0.43447	0.79058	0.93514	0.89809	0.53372	0.6823	0.25574	0.39963	0.97142	0.90811	0.24043	0.91911	0.79961	0.52473	0.27663	0.064082	0.56834	0.6728	0.38665	0.25633	0.8788	0.93886	0.45605	0.27853	0.82098	0.69023	0.37051	0.61624	0.30931	0.73388	0.95397
1	0.90574	0.61587	0.33503	0.5077	0.9245	0.61808	0.50881	0.73369	0.66312	0.37217	0.55606	0.64849	0.90489	0.2758	0.43054	0.7021	0.4271	0.94512	0.32574	0.61198	0.65315	0.39385	0.35841	0.71697	0.36618	0.52842	0.55933	0.66101	0.71411	0.88572	0.92006	0.29243	0.59627	0.89441	0.61468	0.007545	0.32957	0.65664	0.52673	0.89253
1	0.72859	0.48189	0.50138	0.81026	0.94801	0.61753	0.48098	0.48513	0.71642	0.58359	0.7017	0.92852	0.94521	0.42441	0.58553	0.43182	0.46458	0.93946	0.84309	0.60995	0.85808	0.35526	0.86421	0.40332	0.23594	0.82049	0.59113	0.5955	0.4456	0.77937	0.97565	0.52986	0.49743	0.73806	0.72917	0.26412	0.49765	0.36494	0.75926	0.9262
0	0.8187	0.23817	0.39577	0.80074	0.90396	0.23329	0.43033	0.55006	0.76177	0.5531	0.62758	0.77624	0.95309	0.42681	0.5249	0.38726	0.26259	0.93469	0.72575	0.24364	0.77386	0.36357	0.51094	0.37648	0.16194	0.79164	0.68871	0.5549	0.40627	0.80533	0.91891	0.42141	0.20636	0.83095	0.76446	0.32411	0.51387	0.30501	0.74329	0.95016
1	0.88106	0.50126	0.39078	0.53856	0.92194	0.4223	0.33516	0.61618	0.53994	0.45199	0.63099	0.8567	0.92712	0.36317	0.53503	0.42227	0.28923	0.96347	0.62764	0.42955	0.75435	0.31421	0.48919	0.47418	0.34467	0.51429	0.57217	0.43922	0.43874	0.93825	0.94374	0.41582	0.43452	0.84116	0.41116	0.23586	0.38233	0.3689	0.56579	0.94317
1	0.88502	0.24319	0.38182	0.61467	0.9561	0.26237	0.4016	0.54328	0.67116	0.3452	0.75001	0.92303	0.9603	0.56407	0.43495	0.25676	0.33925	0.9488	0.71388	0.26823	0.86732	0.36147	0.36831	0.30933	0.2661	0.63253	0.55433	0.30438	0.2589	0.88613	0.97591	0.45832	0.35428	0.80162	0.61514	0.30493	0.26549	0.31197	0.56666	0.95094
1	0.83615	0.61652	0.51413	0.69145	0.96178	0.55635	0.21753	0.61567	0.69265	0.52818	0.60623	0.79288	0.92231	0.44908	0.59252	0.5875	0.28112	0.95507	0.20056	0.56819	0.69495	0.57399	0.56387	0.58031	0.35462	0.70803	0.68022	0.68483	0.61343	0.82651	0.92394	0.36009	0.50853	0.73021	0.40233	0.4034	0.48191	0.37361	0.62887	0.90282
0	0.7789	0.46484	0.51056	0.55748	0.91034	0.28516	0.39612	0.68027	0.62789	0.4288	0.60402	0.76457	0.93884	0.55421	0.62831	0.3345	0.27914	0.91839	0.45806	0.29524	0.63097	0.58688	0.43343	0.39033	0.27364	0.63497	0.51723	0.38295	0.34825	0.80576	0.94458	0.47058	0.31924	0.73763	0.5409	0.10307	0.42761	0.31008	0.49847	0.88877
1	0.77891	0.28838	0.31876	0.47669	0.84015	0.40395	0.57481	0.66636	0.51785	0.26147	0.78274	0.81653	0.84102	0.31903	0.47495	0.33295	0.54871	0.86418	0.78544	0.4041	0.79387	0.51207	0.38458	0.35196	0.21073	0.42624	0.61261	0.40067	0.32243	0.82632	0.85247	0.39419	0.44524	0.8105	0.47738	0.25442	0.37243	0.41964	0.57106	0.84739
1	0.85517	0.40568	0.59573	0.66711	0.94115	0.51636	0.56579	0.41093	0.72298	0.65615	0.76249	0.77218	0.94598	0.43527	0.60946	0.39148	0.43913	0.94941	0.77073	0.50333	0.75794	0.5247	0.45012	0.33857	0.20025	0.76769	0.75999	0.55548	0.3902	0.84627	0.94855	0.48818	0.37398	0.88307	0.7144	0.13285	0.43318	0.4602	0.61629	0.91975
0	0.891	0.38153	0.29082	0.5732	0.93376	0.51481	0.3724	0.59281	0.56934	0.2822	0.56055	0.92468	0.91923	0.40539	0.42798	0.46684	0.31701	0.97061	0.46209	0.52028	0.66773	0.38277	0.30008	0.53259	0.35014	0.56499	0.42056	0.40745	0.48297	0.80168	0.95099	0.26192	0.56722	0.91711	0.46853	0.32281	0.27562	0.41258	0.44465	0.94594
1	0.82192	0.51938	0.10103	0.43049	0.92693	0.60946	0.14252	0.80359	0.38155	0.16025	0.22015	0.75983	0.86795	0.066201	0.23269	0.77154	0.24795	0.85915	0.054665	0.62767	0.2616	0.37112	0.17185	0.85171	0.37227	0.3714	0.16176	0.4047	0.80382	0.85673	0.89519	0.063703	0.68392	0.77474	0.33195	0.003053	0.21439	0.30173	0.20338	0.88509
1	0.89189	0.41646	0.27475	0.66679	0.948	0.35379	0.32936	0.59639	0.6263	0.45154	0.57622	0.91333	0.96324	0.23581	0.16963	0.5036	0.34662	0.91655	0.77793	0.34638	0.77669	0.46327	0.4418	0.57118	0.16716	0.69564	0.40843	0.40319	0.51876	0.83657	0.95426	0.39624	0.37018	0.86061	0.71948	0.39326	0.49133	0.45628	0.60214	0.93248
0	0.85778	0.35385	0.50027	0.7315	0.95976	0.37791	0.27804	0.25188	0.61776	0.44442	0.68482	0.84245	0.92981	0.36259	0.50498	0.28546	0.22025	0.93893	0.82181	0.38955	0.52116	0.2622	0.26925	0.32064	0.32202	0.72871	0.59492	0.41475	0.30179	0.74778	0.92165	0.42828	0.41638	0.83183	0.72084	0.13643	0.19506	0.24405	0.38045	0.91043
1	0.76948	0.25712	0.48382	0.49151	0.90592	0.36997	0.18423	0.7174	0.70022	0.36607	0.82496	0.7736	0.90696	0.37244	0.51586	0.32807	0.47822	0.88591	0.58994	0.35445	0.84982	0.5325	0.48928	0.25022	0.25302	0.55118	0.71401	0.50126	0.29471	0.88537	0.8955	0.39427	0.34985	0.81035	0.44734	0.020474	0.39855	0.57152	0.69555	0.89637
0	0.81068	0.38509	0.53204	0.72048	0.93693	0.37384	0.44055	0.46845	0.69052	0.60812	0.74617	0.78497	0.9175	0.51587	0.51165	0.36823	0.37166	0.91297	0.73349	0.36101	0.77596	0.63356	0.63293	0.33355	0.15109	0.75661	0.72741	0.54083	0.37014	0.86256	0.96385	0.63709	0.29347	0.79652	0.85128	0.26409	0.63782	0.43635	0.69568	0.94328
1	0.75922	0.45754	0.39279	0.62596	0.91718	0.44746	0.38743	0.67796	0.62012	0.49738	0.74898	0.9021	0.89879	0.47556	0.55155	0.49482	0.46922	0.93385	0.56379	0.42668	0.84307	0.40825	0.55371	0.48245	0.29122	0.62878	0.71438	0.5603	0.4873	0.88454	0.92241	0.39736	0.37039	0.84782	0.57971	0.36362	0.37645	0.60946	0.69428	0.92209
0	0.8227	0.6731	0.22715	0.58114	0.91767	0.68077	0.35898	0.6913	0.54968	0.29239	0.37751	0.80818	0.93719	0.30192	0.35898	0.76936	0.40599	0.94832	0.28316	0.68515	0.50158	0.47797	0.42306	0.8327	0.30994	0.58689	0.26385	0.4758	0.79028	0.80546	0.91583	0.34528	0.70097	0.81373	0.61008	0.16261	0.44254	0.60512	0.34365	0.92482
0	0.71433	0.46279	0.2586	0.62946	0.8504	0.56093	0.35376	0.60596	0.60686	0.2993	0.54262	0.89322	0.93055	0.25695	0.31545	0.6028	0.39577	0.89457	0.62848	0.55354	0.60302	0.26121	0.32094	0.64612	0.28351	0.5657	0.45495	0.51959	0.61346	0.763	0.93255	0.30155	0.57998	0.67684	0.70115	0.42898	0.33377	0.59789	0.48787	0.91791
1	0.84273	0.35627	0.24658	0.68672	0.93575	0.50434	0.36759	0.55152	0.56195	0.23469	0.63663	0.74047	0.92225	0.16267	0.38916	0.49247	0.42739	0.95096	0.53996	0.51217	0.55274	0.38254	0.39959	0.52397	0.27395	0.49911	0.53086	0.47955	0.50245	0.81889	0.87654	0.44679	0.55773	0.88708	0.51818	0.018353	0.26552	0.4294	0.47265	0.90129
1	0.09835	0.24545	0.017768	0.04187	0.028487	0.19716	0.32608	0.71132	0.079959	0.1053	0.051037	0.070076	0.077912	0.25767	0	0.49721	0.25701	0	0.20891	0.18233	0.26211	0.25667	0.16687	0.57528	0.16471	0.035383	0.046467	0.36502	0.51614	0.014233	0.004296	0.078309	0.22603	0.078609	0.07711	0.1514	0.24466	0.41645	0.22569	0.026781
0	0.74443	0.75995	0.54468	0.4248	0.89261	0.59882	0.45945	0.74085	0.41428	0.55067	0.6294	0.82944	0.95042	0.38085	0.35579	0.51667	0.39885	0.94267	0.69209	0.60762	0.55898	0.21181	0.56505	0.55377	0.42081	0.34315	0.56496	0.53368	0.53469	0.80543	0.94232	0.50019	0.42706	0.73877	0.4936	0.22692	0.36338	0.41952	0.46396	0.93278
1	0.87989	0.26972	0.2062	0.57668	0.9589	0.4218	0.5215	0.58694	0.56503	0.3056	0.64125	0.90701	0.93057	0.39757	0.30265	0.4521	0.47129	0.972	0.71446	0.42387	0.78565	0.51935	0.32657	0.50255	0.25749	0.59881	0.42679	0.38864	0.45798	0.8599	0.9712	0.46893	0.483	0.91374	0.60872	0.39429	0.3575	0.38664	0.47456	0.94595
1	0.91506	0.44848	0.33468	0.5705	0.88509	0.55104	0.22304	0.55537	0.65158	0.33873	0.66279	0.80242	0.89839	0.53109	0.52603	0.57501	0.44633	0.94029	0.72789	0.54418	0.81283	0.4495	0.38254	0.55758	0.34287	0.66092	0.66154	0.64551	0.57886	0.84173	0.92092	0.47926	0.53432	0.88036	0.47427	0.2095	0.3488	0.62945	0.73446	0.90435
0	0.89908	0.15426	0.36481	0.5588	0.94367	0.1276	0.49414	0.50499	0.64977	0.45396	0.83385	0.86036	0.98189	0.32511	0.40714	0.17613	0.39435	0.94898	0.37704	0.12373	0.89782	0.27358	0.50412	0.20805	0.31305	0.59193	0.64028	0.28053	0.16143	0.80626	0.96083	0.19571	0.17943	0.8144	0.6043	0.28562	0.24236	0.31337	0.67206	0.93268
1	0.83085	0.30888	0.30635	0.48634	0.93267	0.41352	0.27077	0.48074	0.54593	0.3458	0.52033	0.96001	0.93724	0.35135	0.41336	0.33601	0.19134	0.96177	0.63784	0.43101	0.50494	0.46073	0.32383	0.43536	0.31935	0.55155	0.35958	0.24704	0.3617	0.82868	0.95015	0.46698	0.48706	0.7811	0.47054	0.21276	0.31583	0.14825	0.30483	0.94432
0	0.83012	0.3656	0.74219	0.71378	0.9242	0.26602	0.50015	0.45453	0.88683	0.69232	0.83634	0.78165	0.97817	0.26676	0.49396	0.3127	0.37977	0.96648	0.68024	0.24208	0.84078	0.42428	0.535	0.24268	0.11442	0.80551	0.84845	0.52279	0.30323	0.91001	0.95932	0.28175	0.20188	0.82463	0.76727	0.28803	0.55738	0.45033	0.63018	0.94251
1	0.89633	0.24076	0.42017	0.54566	0.96212	0.24661	0.71511	0.42464	0.65253	0.53161	0.94696	0.85329	0.94638	0.3352	0.52811	0.28138	0.70422	0.95049	0.72049	0.21621	0.95538	0.63628	0.55922	0.25376	0.086739	0.51776	0.68798	0.34479	0.22479	0.86077	0.93562	0.52419	0.2238	0.8222	0.68052	0.36921	0.48261	0.4961	0.69778	0.90833
1	0.81265	0.17681	0.31579	0.66049	0.96336	0.25746	0.396	0.47233	0.53998	0.27163	0.76094	0.85916	0.93345	0.36028	0.42241	0.20625	0.31717	0.91999	0.65691	0.26528	0.82022	0.42661	0.37786	0.26789	0.27401	0.58272	0.48369	0.25272	0.20418	0.85155	0.96318	0.36118	0.36837	0.80719	0.62593	0.15514	0.26075	0.29066	0.55165	0.93538
1	0.88366	0.30992	0.32408	0.61979	0.88239	0.29949	0.53389	0.55732	0.6595	0.47362	0.77748	0.89208	0.93157	0.28724	0.40486	0.35535	0.51012	0.94892	0.95474	0.29331	0.71271	0.29832	0.33641	0.37869	0.21531	0.6726	0.52502	0.42906	0.35353	0.85525	0.94404	0.66935	0.32226	0.78907	0.77756	0.40537	0.2706	0.41239	0.52234	0.90607
0	0.84409	0.49537	0.63454	0.94379	0.89377	0.53607	0.36521	0.54482	0.79786	0.42402	0.69856	0.79432	0.95276	0.33892	0.44274	0.48373	0.25729	0.92631	0.83854	0.54398	0.70981	0.33674	0.52247	0.42138	0.26923	0.86868	0.81018	0.67292	0.50171	0.78871	0.94288	0.55535	0.50285	0.77947	0.92375	0.30958	0.39371	0.41584	0.70512	0.9051
0	0.85169	0.3011	0.32816	0.47901	0.93696	0.37493	0.47849	0.55641	0.62626	0.43671	0.72209	0.76705	0.9535	0.57444	0.45275	0.37761	0.37198	0.94492	0.71702	0.36338	0.63565	0.60081	0.3759	0.40829	0.11744	0.55227	0.55611	0.42129	0.37548	0.72838	0.94423	0.61298	0.39467	0.83681	0.5668	0.013248	0.51356	0.47647	0.54846	0.92028
1	0.80863	0.36166	0.37076	0.70989	0.94568	0.39458	0.3557	0.69188	0.6471	0.43828	0.7395	0.76304	0.89575	0.28529	0.46124	0.37819	0.46833	0.96341	0.48859	0.39921	0.70617	0.34548	0.43752	0.42021	0.2897	0.73626	0.54029	0.39404	0.37814	0.89511	0.90303	0.4004	0.42109	0.77224	0.6854	0.04747	0.29243	0.43566	0.50093	0.90288
0	0.78845	0.60292	0.60912	0.54922	0.9699	0.38222	0.51529	0.56287	0.82015	0.71904	0.63172	0.74329	0.96062	0.23604	0.42889	0.52885	0.39253	0.99564	0.68007	0.3903	0.70463	0.36674	0.57849	0.53074	0.25194	0.70025	0.65562	0.625	0.54985	0.85958	0.90132	0.37815	0.32049	0.87115	0.54862	0.065942	0.40558	0.38623	0.53015	0.94689
1	0.66134	0.44558	0.45235	0.65369	0.95487	0.39846	0.3092	0.51368	0.63416	0.52601	0.59353	0.95027	0.92508	0.40485	0.53817	0.4192	0.25657	0.98089	0.72176	0.41121	0.62521	0.53341	0.52951	0.46176	0.33884	0.62268	0.56325	0.49466	0.44466	0.79355	0.93958	0.4927	0.38846	0.81636	0.71941	0.12216	0.32579	0.23976	0.49811	0.92387
0	0.84979	0.29814	0.39062	0.54726	0.94413	0.44099	0.37666	0.57274	0.58568	0.30653	0.75612	0.9306	0.91082	0.20492	0.57412	0.34638	0.37893	0.94214	0.55606	0.4463	0.71885	0.53068	0.37538	0.36563	0.24754	0.477	0.65406	0.44656	0.34958	0.90904	0.96498	0.23442	0.49665	0.7868	0.52311	0.40602	0.42429	0.40077	0.55235	0.90407
0	0.85469	0.56264	0.44135	0.59744	0.93843	0.35775	0.36908	0.60449	0.66954	0.5124	0.56105	0.92189	0.95798	0.52134	0.51019	0.51136	0.33171	0.986	0.64664	0.3693	0.62757	0.26169	0.46003	0.56402	0.40381	0.56981	0.5275	0.51495	0.53805	0.92082	0.92894	0.60672	0.39122	0.85863	0.5271	0.21037	0.17569	0.28016	0.43482	0.9433
0	0.75406	0.54944	0.31145	0.45089	0.79219	0.53573	0.40523	0.41419	0.60128	0.51049	0.53561	0.85252	0.92796	0.26477	0.42629	0.49667	0.38988	0.90752	0.60397	0.51625	0.53501	0.432	0.38917	0.54907	0.28405	0.74893	0.39921	0.46015	0.51026	0.74685	0.90232	0.39205	0.47288	0.72029	0.54771	0.35739	0.31916	0.459	0.47309	0.94028
1	0.84906	0.36519	0.50728	0.65727	0.92722	0.42035	0.30503	0.58284	0.7663	0.38934	0.72462	0.84227	0.91004	0.38739	0.45891	0.37296	0.33985	0.91931	0.5251	0.42222	0.71349	0.39766	0.43043	0.35773	0.41694	0.75601	0.72175	0.51779	0.37548	0.83994	0.92222	0.41717	0.43401	0.83821	0.55509	0.09487	0.26933	0.41963	0.57174	0.88502
1	0.79468	0.45204	0.32537	0.95475	0.92137	0.56794	0.58289	0.47694	0.51156	0.29077	0.79476	0.76558	0.93929	0.23013	0.44396	0.49982	0.55987	0.94949	0.51809	0.55849	0.74447	0.31565	0.64063	0.47005	0.30752	0.46954	0.76648	0.58991	0.48933	0.79363	0.92901	0.51662	0.558	0.90409	0.55241	0.017441	0.2351	0.63266	0.69303	0.89961
1	0.87389	0.30781	0.39909	0.69045	0.95723	0.30642	0.32338	0.56975	0.66249	0.52934	0.67152	0.86845	0.95394	0.21076	0.35079	0.35178	0.26572	0.95342	0.48318	0.30765	0.75385	0.19176	0.35047	0.37773	0.39882	0.6462	0.6052	0.46344	0.36569	0.90224	0.95864	0.29514	0.27305	0.78318	0.70676	0.060958	0.2146	0.33061	0.60062	0.91406
1	0.88597	0.70515	0.5124	0.51937	0.90973	0.56605	0.37581	0.7154	0.60002	0.59658	0.6591	0.89075	0.93206	0.30991	0.66987	0.59565	0.43029	0.92256	0.32815	0.54983	0.73201	0.59117	0.50866	0.59473	0.30243	0.60698	0.65219	0.5881	0.58676	0.898	0.94412	0.32587	0.47713	0.80133	0.65703	0.13883	0.38469	0.74611	0.55252	0.9334
0	0.86223	0.45937	0.52233	0.7552	0.92099	0.4528	0.15249	0.50985	0.63988	0.61861	0.7424	0.77382	0.89099	0.43193	0.49116	0.48395	0.30301	0.91021	0.72449	0.44607	0.80628	0.60557	0.60082	0.38315	0.27894	0.64877	0.77327	0.68405	0.48747	0.86009	0.93309	0.39657	0.29043	0.81815	0.70836	0.001821	0.58991	0.55815	0.75891	0.91086
1	0.81461	0.22747	0.32739	0.68836	0.95739	0.34624	0.58251	0.53702	0.69936	0.29107	0.72	0.75855	0.95632	0.24839	0.34395	0.30058	0.42743	0.95493	0.58746	0.34727	0.74143	0.295	0.36921	0.35527	0.35048	0.70156	0.49522	0.31441	0.30183	0.88893	0.95515	0.28293	0.41812	0.85196	0.68183	0.14668	0.25563	0.34188	0.51732	0.92766
0	0.90145	0.50962	0.53289	0.56715	0.91436	0.52213	0.31402	0.48024	0.75968	0.50317	0.75108	0.88368	0.90296	0.68458	0.68306	0.57926	0.45454	0.92663	0.91861	0.4989	0.94425	0.54848	0.51388	0.45449	0.24723	0.54297	0.80059	0.75725	0.5758	0.88491	0.91854	0.71755	0.40784	0.87047	0.7098	0.45684	0.47952	0.69027	0.82953	0.9591
0	0.871	0.39522	0.34965	0.58758	0.88365	0.39556	0.26748	0.729	0.53736	0.41692	0.65348	0.86628	0.9441	0.12783	0.47394	0.40449	0.2503	0.95111	0.28621	0.39458	0.76422	0.42537	0.53049	0.46157	0.50181	0.52659	0.53169	0.37157	0.40894	0.87508	0.94875	0.33772	0.43867	0.85529	0.54219	0.11258	0.24191	0.47582	0.59496	0.91787
1	0.51819	0.35388	0.25979	0.38603	0.57241	0.37745	0.26738	0.56935	0.50721	0.28694	0.36478	0.51068	0.52008	0.35836	0.30756	0.42874	0.23996	0.58915	0.38719	0.38431	0.41134	0.38191	0.23034	0.46034	0.36154	0.44913	0.39487	0.49887	0.44777	0.50516	0.54701	0.295	0.37918	0.52342	0.3888	0.26564	0.28556	0.33777	0.3197	0.55933
0	0.84196	0.4641	0.52468	0.56687	0.96598	0.28693	0.38577	0.38148	0.671	0.46288	0.70045	0.9173	0.94041	0.36849	0.67292	0.38875	0.35408	0.95989	0.69943	0.28847	0.72906	0.45922	0.45046	0.40461	0.21112	0.53739	0.58957	0.50509	0.40341	0.83169	0.96199	0.42042	0.30988	0.82217	0.59806	0.18166	0.32428	0.34051	0.43903	0.92667
0	0.80888	0.51375	0.43154	0.57917	0.9	0.46914	0.42751	0.74419	0.71449	0.55763	0.5318	0.63023	0.91095	0.27767	0.37275	0.52356	0.2462	0.88563	0.48248	0.47389	0.67805	0.56608	0.55826	0.54379	0.42191	0.69688	0.53519	0.5847	0.54375	0.73501	0.91153	0.2774	0.41734	0.82449	0.74051	0.034326	0.69448	0.42342	0.61442	0.89292
0	0.62481	0.47858	0.61507	0.6886	0.8521	0.35088	0.4087	0.65382	0.63388	0.59806	0.6486	0.89123	0.94093	0.27909	0.43618	0.36431	0.32344	0.93353	0.5107	0.3656	0.46996	0.39737	0.42662	0.37347	0.29249	0.67843	0.55676	0.50239	0.37891	0.75873	0.95195	0.40886	0.32534	0.68746	0.64259	0.26522	0.43631	0.32207	0.39354	0.92506
0	0.67675	0.49374	0.39137	0.48745	0.92978	0.57289	0.24405	0.62459	0.58652	0.28438	0.55799	0.88044	0.9455	0.19911	0.17272	0.48942	0.22529	0.9546	0.78114	0.58493	0.55532	0.18466	0.37629	0.51363	0.40121	0.5446	0.51459	0.56159	0.51097	0.69712	0.91942	0.34804	0.60424	0.72926	0.69076	0.12577	0.18975	0.37721	0.44665	0.93131
1	0.86608	0.061577	0.40385	0.58413	0.91801	0.033658	0.31289	0.42291	0.57517	0.42561	0.82941	0.95203	0.92932	0.43185	0.56747	0.006094	0.25043	0.92264	0.903	0.037376	0.84505	0.63301	0.41347	0.093703	0.073989	0.53043	0.52557	0.070512	0	0.92265	0.95306	0.57315	0.15642	0.80312	0.55166	0.30246	0.63299	0.09391	0.5896	0.8936
0	0.41016	0.29256	0.36244	0.64783	0.92554	0.47883	0.74227	0.75459	0.58851	0.3636	0.86154	0.85859	0.93494	0.52323	0.6165	0.46037	0.76844	0.97375	0.67015	0.47492	0.71681	0.35042	0.37006	0.42278	0.32235	0.65865	0.5692	0.53119	0.42826	0.70196	0.93674	0.47693	0.46799	0.66114	0.6737	0.43208	0.32494	0.6441	0.40203	0.94118
1	0.78735	0.26578	0.32852	0.68312	0.94513	0.30519	0.50456	0.54714	0.48996	0.35511	0.73797	0.91228	0.94038	0.29465	0.47762	0.29939	0.44239	0.97577	0.65038	0.30643	0.71874	0.43987	0.42477	0.35234	0.22288	0.58578	0.53441	0.34378	0.30372	0.85247	0.95035	0.34124	0.36936	0.80567	0.52981	0.24677	0.34251	0.31365	0.58701	0.91709
1	0.82313	0.44686	0.34615	0.65925	0.89698	0.39914	0.27692	0.65556	0.56606	0.47836	0.57134	0.88514	0.92258	0.32367	0.57512	0.48661	0.27891	0.93738	0.16058	0.40374	0.76729	0.32741	0.59256	0.53653	0.45258	0.60474	0.53445	0.47053	0.50271	0.81319	0.95032	0.13815	0.41805	0.83214	0.66897	0.004269	0.32622	0.43942	0.69291	0.90904
0	0.9251	0.10555	0.49181	0.79457	0.9477	0.23426	0.32889	0.36305	0.66928	0.42461	0.84488	0.86702	0.93619	0.21287	0.50501	0.16963	0.27463	0.96872	0.84013	0.23047	0.89749	0.39386	0.51695	0.095216	0.07447	0.76301	0.83632	0.41893	0.15232	0.88127	0.98442	0.64229	0.2763	0.91377	0.64369	0.31775	0.51859	0.35273	0.74837	0.93364
0	0.87354	0.34407	0.21409	0.64007	0.89399	0.43408	0.18131	0.49718	0.62201	0.28452	0.51529	0.92115	0.9185	0.24504	0.21429	0.50112	0.22424	0.88549	0.45409	0.44425	0.51841	0.24741	0.27096	0.57264	0.41948	0.58237	0.36311	0.39437	0.51855	0.8267	0.94135	0.27327	0.50522	0.79835	0.67055	0.58458	0.17291	0.44519	0.32756	0.93247
0	0.80787	0.71175	0.48702	0.63359	0.92659	0.57568	0.27787	0.65829	0.56154	0.51935	0.6637	0.92358	0.94194	0.37062	0.7506	0.61633	0.41924	0.92535	0.43204	0.55715	0.84413	0.42197	0.57813	0.60832	0.44351	0.63047	0.53059	0.62964	0.61229	0.8106	0.94816	0.39301	0.49041	0.82068	0.64206	0	0.34616	0.73633	0.63632	0.86459
1	0.83908	0.34542	0.15096	0.44119	0.9373	0.35716	0.33801	0.59726	0.4357	0.34721	0.49299	0.90618	0.94965	0.62525	0.23688	0.60698	0.3685	0.95559	0.64041	0.35676	0.66331	0.39278	0.30754	0.68038	0.27909	0.48566	0.30121	0.40377	0.62677	0.75967	0.92848	0.32779	0.41669	0.84224	0.54118	0.3986	0.36034	0.48757	0.42696	0.94489
1	0.059644	0.37874	0.19535	0.072024	0.010702	0.3943	0.27313	0.66404	0.26044	0.20057	0.13486	0.055609	0.0085	0.15025	0.26162	0.35086	0.16025	0.052695	0.13271	0.40772	0.25503	0.10789	0.31423	0.39453	0.39313	0.10115	0.23598	0.44352	0.3716	0.16562	0.03386	0.14239	0.42782	0.054884	0.18413	0.063312	0.101	0.2682	0.20624	0.025642
0	0.85835	0.34427	0.47793	0.48822	0.95572	0.25415	0.49754	0.59003	0.54563	0.45717	0.77482	0.89404	0.92527	0.40532	0.65754	0.22429	0.40218	0.94725	0.51354	0.26993	0.6775	0.53576	0.55345	0.28298	0.2526	0.5512	0.56809	0.2959	0.2294	0.74133	0.93707	0.29331	0.30062	0.8473	0.37388	0.22752	0.36916	0.22559	0.53555	0.93529
1	0.83019	0.23941	0.36515	0.67177	0.9353	0.21136	0.36075	0.47857	0.64506	0.35128	0.73856	0.91319	0.94518	0.3785	0.45759	0.29066	0.37083	0.84756	0.69244	0.19673	0.70927	0.59665	0.29983	0.32311	0.065503	0.57743	0.62032	0.37342	0.28866	0.88426	0.93721	0.30919	0.27716	0.69419	0.68486	0.18714	0.50988	0.37904	0.50391	0.91229
0	0.87037	0.48298	0.44823	0.64728	0.89093	0.53429	0.15118	0.50744	0.63164	0.4637	0.73298	0.82849	0.90537	0.3816	0.60354	0.55735	0.42719	0.92128	0.80629	0.51906	0.87636	0.37178	0.44402	0.47551	0.45436	0.57161	0.80779	0.70586	0.55416	0.90275	0.90253	0.63601	0.43346	0.82436	0.67394	0.45381	0.25462	0.6695	0.7982	0.88838
0	0.90036	0.23392	0.36483	0.735	0.94454	0.511	0.52012	0.4947	0.66629	0.3373	0.7853	0.71912	0.92888	0.38731	0.39492	0.29913	0.45837	0.95921	0.64185	0.51049	0.90036	0.44565	0.61422	0.27542	0.061243	0.58418	0.69956	0.45572	0.28663	0.93958	0.8971	0.22699	0.50666	0.90354	0.62644	0.4703	0.73798	0.43401	0.77248	0.93062
1	0.83568	0.40182	0.39406	0.60758	0.91541	0.47603	0.20892	0.67503	0.62287	0.40529	0.60729	0.76938	0.90823	0.44256	0.53877	0.4782	0.23919	0.90632	0.50876	0.48374	0.70914	0.6379	0.43068	0.49615	0.31944	0.67842	0.59407	0.56468	0.49835	0.74943	0.91963	0.50807	0.48409	0.84709	0.53538	0.080572	0.50911	0.38534	0.62541	0.88352
0	0.87399	0.44207	0.42686	0.69867	0.94394	0.46819	0.37962	0.42853	0.6256	0.44653	0.7496	0.6955	0.90363	0.40286	0.53554	0.50522	0.42529	0.9562	0.82069	0.45664	0.88736	0.39379	0.58642	0.45337	0.44654	0.63963	0.77401	0.64244	0.5039	0.88832	0.90543	0.65521	0.39781	0.83218	0.66142	0.11117	0.2793	0.60075	0.76107	0.87621
0	0.77947	0.31949	0.4103	0.66202	0.92945	0.32763	0.37401	0.5121	0.55102	0.39354	0.73982	0.93313	0.91994	0.34303	0.56908	0.24659	0.32097	0.92253	0.68672	0.33595	0.66166	0.60057	0.44274	0.31688	0.2577	0.68036	0.50773	0.27329	0.25303	0.81696	0.95718	0.45945	0.39221	0.77193	0.57405	0.29244	0.31278	0.2729	0.44699	0.93916
0	0.8697	0.13788	0.55147	0.74505	0.90465	0.47801	0.36961	0.32497	0.79095	0.22466	0.84663	0.90979	0.93616	0.4489	0.49934	0.24724	0.41411	0.94319	0.71309	0.47742	0.91047	0.51171	0.45116	0.11519	0.019632	0.66381	0.9266	0.48058	0.20535	0.88537	0.93265	0.39474	0.52553	0.67595	0.75331	0.31985	0.70991	0.52108	0.71345	0.92574
1	0.84457	0.53054	0.39558	0.67605	0.91073	0.55234	0.54754	0.69889	0.67927	0.42952	0.5718	0.61537	0.88197	0.43203	0.51937	0.58322	0.42201	0.93994	0.42494	0.55909	0.59833	0.56526	0.4508	0.58313	0.34984	0.70638	0.63946	0.65269	0.60179	0.87184	0.90528	0.38403	0.53141	0.81185	0.52942	0.011597	0.39307	0.4649	0.55029	0.88327
0	0.7959	0.61172	0.2925	0.66767	0.94526	0.64219	0.52481	0.65854	0.68987	0.35988	0.53058	0.76272	0.87653	0.15916	0.27327	0.7067	0.52663	0.94405	0.4802	0.63942	0.54085	0.28329	0.30723	0.75007	0.3839	0.74895	0.42461	0.58574	0.72502	0.81231	0.88354	0.16082	0.62168	0.76981	0.69489	0.21441	0.32985	0.57246	0.41108	0.88732
1	0.88901	0.43501	0.3522	0.40014	0.89611	0.55359	0.48541	0.6517	0.53493	0.2816	0.74895	0.92195	0.92005	0.26405	0.43642	0.47923	0.54267	0.93952	0.69398	0.55319	0.37078	0.31232	0.18658	0.50516	0.4735	0.49326	0.55329	0.48048	0.47823	0.84854	0.93803	0.40619	0.58672	0.77857	0.51248	0.42925	0.19779	0.51678	0.2592	0.92889
0	0.83538	0.20649	0.28902	0.63462	0.96947	0.10629	0.31775	0.52303	0.6123	0.42666	0.57684	0.79839	0.94102	0.35358	0.35938	0.22392	0.13723	0.93958	0.43895	0.12222	0.72925	0.36743	0.41194	0.3291	0.25472	0.65256	0.36184	0.20939	0.25005	0.85022	0.93736	0.40826	0.21573	0.85216	0.68475	0.024357	0.26668	0.065548	0.50909	0.92737
0	0.87232	0.2541	0.70766	0.75561	0.86912	0.17863	0.33321	0.53097	0.61578	0.77491	0.856	0.8216	0.92427	0.41709	0.68148	0.1292	0.27238	0.88978	0.88625	0.15514	0.94068	0.38117	0.88913	0.042695	0.068874	0.68024	0.7982	0.37909	0.096848	0.88224	0.94422	0.48652	0	0.82073	0.73207	0.21026	0.55068	0.37349	0.8642	0.94278
0	0.80463	0.58199	0.5971	0.69867	0.95182	0.39425	0.72363	0.59438	0.7928	0.73489	0.71124	0.65036	0.93799	0.43353	0.68198	0.57955	0.58129	0.94335	0.65529	0.39633	0.57196	0.46056	0.34962	0.49448	0.27223	0.72878	0.81854	0.74352	0.58866	0.86116	0.9104	0.62519	0.29894	0.80061	0.68963	0.04307	0.35348	0.54692	0.41037	0.94283
0	0.76432	0.54023	0.48659	0.93608	0.92519	0.58504	0.30567	0.59807	0.92751	0.59369	0.57734	0.6903	0.87631	0.51775	0.39899	0.60516	0.29746	0.91618	0.6601	0.59362	0.69943	0.76472	0.62123	0.60141	0.38822	0.95428	0.61467	0.68019	0.62676	0.78754	0.91547	0.43649	0.52466	0.6905	0.95482	0.011296	0.79405	0.4689	0.65483	0.90017
1	0.82151	0.3246	0.41102	0.70545	0.95526	0.21607	0.13142	0.19052	0.55379	0.41566	0.62674	0.76031	0.91075	0.54083	0.69769	0.26264	0.12905	0.94563	0.57964	0.23257	0.62599	0.28016	0.40068	0.33455	0.31227	0.73634	0.5468	0.3245	0.2826	0.86369	0.92693	0.45723	0.3037	0.81358	0.42889	0.50627	0.21479	0.19795	0.52154	0.89507
0	0.77753	0.52656	0.31118	0.65243	0.9276	0.64682	0.53759	0.60476	0.56904	0.34027	0.52718	0.77999	0.92009	0.30261	0.40189	0.60229	0.42979	0.95744	0.2619	0.65177	0.56277	0.26479	0.34963	0.65779	0.4955	0.54517	0.4252	0.50465	0.62118	0.85827	0.9504	0.17795	0.6558	0.73771	0.51232	0.43079	0.22854	0.48334	0.4264	0.84836
1	0.83953	0.61807	0.27274	0.50686	0.93891	0.62973	0.34761	0.71042	0.49646	0.33701	0.45815	0.84172	0.9449	0.17587	0.34253	0.64273	0.36516	0.94948	0.10304	0.63993	0.48116	0.63775	0.33432	0.69857	0.36968	0.45926	0.36664	0.47322	0.66855	0.79803	0.92798	0.11293	0.63547	0.76662	0.39408	0.12772	0.5284	0.40019	0.37271	0.91806
1	0.85856	0.2864	0.42881	0.61929	0.93575	0.37037	0.51012	0.40614	0.60745	0.58656	0.75055	0.76328	0.92568	0.24505	0.60327	0.38815	0.43667	0.95631	0.68579	0.36137	0.71277	0.36734	0.291	0.34968	0.30231	0.65826	0.7675	0.54244	0.38526	0.90889	0.93013	0.37697	0.27361	0.78481	0.6669	0.1421	0.32194	0.47949	0.56106	0.92379
1	0.88753	0.29726	0.24168	0.55579	0.93319	0.38713	0.40928	0.51531	0.51463	0.24814	0.58571	0.87109	0.93974	0.23271	0.27893	0.41977	0.31922	0.9502	0.61146	0.40006	0.76158	0.32501	0.31667	0.49685	0.29409	0.49441	0.36688	0.32297	0.44055	0.88521	0.97076	0.3075	0.47391	0.85417	0.60049	0.10892	0.25889	0.29677	0.52742	0.93674
0	0.91523	0.067525	0.44936	0.66692	0.92487	0.21608	0.30362	0.2377	0.68579	0.42101	0.83208	0.84387	0.94175	0.20651	0.49465	0.17742	0.263	0.94441	0.90781	0.20415	0.91348	0.37835	0.46145	0.1407	0.12845	0.66226	0.78946	0.39759	0.16623	0.88635	0.95257	0.51041	0.24358	0.86188	0.78898	0.42191	0.37824	0.33161	0.77382	0.93175
1	0.71244	0.55761	0.37167	0.50954	0.79119	0.59134	0.25721	0.79301	0.50131	0.3834	0.46112	0.67705	0.77345	0.21561	0.48263	0.61844	0.242	0.82033	0.16272	0.60354	0.57048	0.63288	0.42013	0.63815	0.3779	0.52432	0.47977	0.60199	0.64549	0.73379	0.78298	0.22511	0.56622	0.66071	0.41824	0.133	0.41302	0.35727	0.52544	0.76598
1	0.94855	0.33919	0.26729	0.5447	0.87103	0.48069	0.3963	0.35907	0.66968	0.3671	0.68186	0.91499	0.90812	0.36145	0.36932	0.5044	0.45278	0.95082	0.78409	0.46238	0.74992	0.47874	0.30543	0.50271	0.26078	0.5976	0.66871	0.55834	0.50104	0.88417	0.94429	0.41343	0.44776	0.90961	0.52265	0.18673	0.44612	0.61056	0.63948	0.93897
0	0.81226	0.28841	0.25325	0.74814	0.85265	0.3092	0.33429	0.38482	0.66345	0.43134	0.59531	0.80797	0.96978	0.4838	0.283	0.44962	0.20081	0.91641	0.74985	0.29646	0.85677	0.33121	0.7632	0.46681	0.29819	0.69341	0.58404	0.52026	0.45803	0.85034	0.93373	0.42865	0.24882	0.78228	0.74386	0.39466	0.32006	0.49257	0.84152	0.9507
0	0.93181	0.1721	0.26875	0.71757	0.94996	0.31295	0.27625	0.43222	0.7735	0.29809	0.66031	0.86491	0.93457	0.22267	0.29845	0.31658	0.22369	0.9708	0.61426	0.32242	0.5381	0.25833	0.16022	0.38581	0.33154	0.76491	0.48673	0.33901	0.332	0.87281	0.93608	0.34274	0.41413	0.84954	0.73147	0.12617	0.22204	0.28624	0.30615	0.93215
1	0.87776	0.29999	0.33758	0.61915	0.89199	0.29792	0.5233	0.54298	0.66542	0.45561	0.7831	0.89548	0.93697	0.2999	0.41675	0.33499	0.49485	0.95038	0.94422	0.29271	0.72582	0.32036	0.35055	0.36021	0.20906	0.65676	0.5326	0.41239	0.33251	0.85512	0.94735	0.62704	0.32747	0.80511	0.76843	0.40053	0.27892	0.39718	0.51792	0.91461
1	0.90989	0.3904	0.29705	0.43771	0.92895	0.6458	0.40013	0.6397	0.43178	0.24167	0.71275	0.93493	0.9417	0.40006	0.46077	0.49456	0.46896	0.91429	0.34041	0.64357	0.7494	0.37312	0.3156	0.50383	0.3756	0.52793	0.67989	0.53375	0.49289	0.84923	0.92377	0.26981	0.65876	0.73913	0.47492	0.1621	0.21587	0.58476	0.54662	0.91949
1	0.88637	0.30891	0.51354	0.70867	0.92343	0.47445	0.4398	0.54011	0.75837	0.56092	0.76826	0.92444	0.94453	0.29178	0.49232	0.37151	0.43525	0.95287	0.80424	0.46252	0.81372	0.46769	0.46047	0.30638	0.24447	0.72798	0.7785	0.56428	0.37014	0.88663	0.97074	0.38619	0.35491	0.86231	0.72825	0.30507	0.39958	0.43589	0.73626	0.93444
1	0.95069	0.27419	0.34016	0.56607	0.9389	0.38799	0.38652	0.65895	0.60217	0.38867	0.74729	0.79762	0.91586	0.42268	0.47832	0.38984	0.46548	0.95425	0.66543	0.38281	0.93271	0.52266	0.47275	0.38348	0.26144	0.62123	0.60862	0.47616	0.38416	0.85402	0.92162	0.46263	0.39625	0.82187	0.49049	0.21497	0.42577	0.4854	0.74774	0.91218
0	0.95497	0.25054	0.40863	0.58285	0.92927	0.4517	0.34952	0.46078	0.56457	0.38502	0.82879	0.92485	0.92793	0.74392	0.54417	0.37502	0.45387	0.93784	0.8272	0.43877	0.92877	0.5648	0.57217	0.29208	0.086718	0.53117	0.85279	0.56315	0.35738	0.84741	0.91232	0.38667	0.40837	0.90755	0.56957	0.47541	0.65735	0.55569	0.90161	0.91444
0	0.85038	0.36243	0.28032	0.52772	0.95215	0.40667	0.49169	0.59738	0.48558	0.3342	0.61689	0.90746	0.94762	0.4655	0.55023	0.41697	0.38763	0.96089	0.82754	0.41763	0.63071	0.48121	0.38083	0.48321	0.17868	0.554	0.44034	0.40804	0.4375	0.87996	0.9732	0.38839	0.47571	0.81808	0.5897	0.33252	0.3775	0.2784	0.4279	0.9259
0	0.6375	0.41394	0.47427	0.58696	0.87323	0.35104	0.35178	0.52486	0.60518	0.51264	0.73819	0.87227	0.92032	0.51726	0.59936	0.31298	0.36762	0.94848	0.41075	0.33449	0.68937	0.41119	0.54923	0.37004	0.24424	0.57959	0.50368	0.28062	0.30349	0.81323	0.94773	0.36144	0.35115	0.76702	0.56913	0.001798	0.35221	0.45524	0.40942	0.90778
0	0.80768	0.31151	0.14402	0.51903	0.88248	0.42079	0.35518	0.37215	0.51311	0.26892	0.45485	0.87779	0.90206	0.10985	0.24737	0.52072	0.31655	0.9367	0.19047	0.4305	0.60852	0.17187	0.36233	0.60613	0.40604	0.54091	0.29193	0.35722	0.54558	0.85305	0.92281	0.091935	0.49146	0.7302	0.58014	0.36291	0.15065	0.33086	0.43532	0.94044
0	0.8154	0.30689	0.37357	0.76487	0.87909	0.32133	0.19335	0.42639	0.71378	0.44501	0.52421	0.67544	0.90981	0.24086	0.38478	0.30997	0.10103	0.92449	0.46798	0.33875	0.69464	0.18162	0.55606	0.37144	0.32781	0.70934	0.50917	0.37773	0.3304	0.84284	0.90112	0.2392	0.38584	0.71536	0.72189	0.00004	0.22303	0.24309	0.61338	0.91124
1	0.61411	0.48178	0.2773	0.42076	0.6472	0.50431	0.36978	0.56635	0.46257	0.31552	0.56366	0.57406	0.61806	0.38087	0.42785	0.55325	0.451	0.66047	0.5767	0.49208	0.61965	0.481	0.29332	0.5321	0.33263	0.43711	0.58198	0.61021	0.55324	0.68584	0.64231	0.37658	0.43853	0.62356	0.42792	0.19676	0.35072	0.62483	0.52547	0.63361
0	0.696	0.52935	0.21475	0.48653	0.91419	0.61199	0.37223	0.36219	0.44604	0.2335	0.39465	0.84149	0.88177	0.35049	0.31198	0.60975	0.32517	0.94162	0.41199	0.62709	0.25716	0.27273	0.21762	0.69858	0.38569	0.41457	0.21978	0.3415	0.63801	0.92558	0.92869	0.46471	0.66995	0.83333	0.51426	0.156	0.17766	0.32839	0.17583	0.92512
0	0.66627	0.47914	0.32441	0.80365	0.91909	0.74976	0.37171	0.59276	0.81453	0.18045	0.41149	0.7858	0.90598	0.15562	0.16518	0.61972	0.2476	0.95828	0.58304	0.75965	0.5254	0.17341	0.36486	0.64247	0.5339	0.78777	0.43876	0.65341	0.64861	0.70694	0.93228	0.28777	0.77652	0.71219	0.74254	0.49789	0.11573	0.33597	0.45857	0.9228
0	0.81028	0.21672	0.36321	0.56684	0.96842	0.21639	0.38659	0.45813	0.57944	0.45377	0.78031	0.92761	0.92453	0.36212	0.401	0.25132	0.40285	0.95666	0.79219	0.2154	0.81913	0.54778	0.44099	0.31462	0.20413	0.45935	0.45381	0.26822	0.2497	0.84573	0.93843	0.50522	0.27822	0.84093	0.73195	0.29316	0.39639	0.32017	0.53853	0.92094
1	0.81882	0.23666	0.34881	0.53002	0.94592	0.22561	0.38449	0.53629	0.58248	0.3387	0.71615	0.89683	0.96191	0.34535	0.412	0.23828	0.27022	0.96037	0.63007	0.23253	0.73836	0.42233	0.29966	0.32353	0.21319	0.5714	0.46963	0.23283	0.24979	0.8655	0.97812	0.32211	0.33213	0.79273	0.49049	0.4072	0.36278	0.22416	0.45868	0.95112
0	0.89409	0.33166	0.29853	0.62466	0.93573	0.46166	0.15512	0.58124	0.60942	0.27082	0.56509	0.80379	0.91064	0.23702	0.40057	0.45091	0.24301	0.87207	0.50715	0.47169	0.70907	0.56804	0.28241	0.49918	0.3686	0.6746	0.51766	0.48662	0.47341	0.82244	0.91916	0.38558	0.50215	0.86806	0.77688	0.25281	0.42992	0.3246	0.65282	0.89895
0	0.77026	0.52846	0.31976	0.31693	0.95216	0.45321	0.4034	0.18007	0.35679	0.45342	0.68555	0.88365	0.96778	0.60216	0.46501	0.48588	0.51494	0.9633	0.61348	0.44297	0.44726	0.29291	0.30428	0.52958	0.35599	0.53911	0.47099	0.43528	0.48644	0.92237	0.91496	0.50121	0.42036	0.82919	0.53016	0.36507	0.20775	0.54823	0.24684	0.96022
1	0.86791	0.066866	0.25804	0.45415	0.97411	0.26568	0.44033	0.56679	0.73849	0.28867	0.76303	0.91859	0.91066	0.48388	0.23281	0.18057	0.36934	0.92236	0.62173	0.28104	0.67676	0.15874	0.20866	0.28405	0.30569	0.77807	0.39462	0.14473	0.19468	0.70543	0.93691	0.3626	0.39454	0.73506	0.69764	0.40744	0.41602	0.084785	0.33766	0.89522
1	0.82733	0.53431	0.45564	0.56839	0.94165	0.536	0.40953	0.57317	0.73167	0.34622	0.6119	0.75386	0.90575	0.33451	0.44682	0.51705	0.43495	0.93002	0.67193	0.5413	0.6073	0.54315	0.36462	0.53329	0.29986	0.61302	0.49585	0.54485	0.53136	0.90535	0.90237	0.44394	0.54271	0.76588	0.29113	0.061257	0.4092	0.4458	0.4197	0.88478
0	0.67295	0.58892	0.35449	0.57489	0.9413	0.42465	0.29271	0.54218	0.50464	0.46049	0.51087	0.883	0.93333	0.26423	0.24658	0.53005	0.2507	0.88207	0.80556	0.43349	0.48189	0.40731	0.3643	0.57744	0.31278	0.68683	0.4634	0.53842	0.55653	0.82319	0.94919	0.45021	0.43777	0.70814	0.68534	0.12609	0.28663	0.32158	0.38591	0.92127
0	0.86345	0.2097	0.49006	0.82353	0.92295	0.46894	0.38173	0.54815	0.75757	0.36921	0.81272	0.92349	0.93981	0.47586	0.56053	0.35564	0.48124	0.94508	0.90759	0.44684	0.93459	0.43983	0.52171	0.2356	0.16739	0.81314	0.8111	0.54545	0.31384	0.9104	0.93759	0.51783	0.45438	0.84198	0.82357	0.26177	0.50371	0.63454	0.81931	0.93449
0	0.89189	0.23861	0.34209	0.56512	0.93278	0.32831	0.34243	0.40965	0.60098	0.2852	0.78519	0.90956	0.94341	0.56332	0.27043	0.22696	0.34769	0.94327	0.75583	0.32817	0.62945	0.17101	0.26167	0.26498	0.22924	0.54842	0.61076	0.27986	0.20904	0.91688	0.96157	0.44703	0.40271	0.735	0.67471	0.11346	0.22638	0.40757	0.35111	0.92416
0	0.88214	0.39476	0.15514	0.70508	0.94253	0.60458	0.20072	0.45623	0.65048	0.22843	0.46799	0.76805	0.88719	0.53091	0.19119	0.72461	0.35174	0.92859	0.80755	0.60655	0.89842	0.43879	0.43498	0.76102	0.42169	0.64596	0.42892	0.63599	0.74642	0.87332	0.90634	0.4989	0.6214	0.82715	0.69074	0.00544	0.31365	0.55959	0.80138	0.89204
0	0.82134	0.20613	0.30021	0.42509	0.9604	0.14817	0.56406	0.47391	0.45126	0.38176	0.84771	0.84741	0.88125	0.46727	0.53948	0.1932	0.53773	0.9905	0.69637	0.14886	0.75902	0.29041	0.38816	0.25543	0.35574	0.39516	0.46251	0.16196	0.17064	0.92483	0.90128	0.45175	0.24235	0.85733	0.3769	0.44244	0.16681	0.32339	0.36822	0.8903
0	0.87011	0.43743	0.52969	0.70689	0.88568	0.41625	0.5206	0.59629	0.76914	0.70854	0.77798	0.73311	0.93286	0.1614	0.58684	0.43077	0.55782	0.90639	0.55135	0.39595	0.80078	0.17482	0.68356	0.38322	0.40392	0.75122	0.7971	0.57717	0.42248	0.84848	0.8948	0.26163	0.26988	0.81385	0.74349	0.35225	0.27506	0.53889	0.77073	0.89331
1	0.86676	0.24201	0.31912	0.47836	0.93308	0.21199	0.19024	0.44372	0.58596	0.32582	0.66792	0.76444	0.9002	0.42677	0.46486	0.2482	0.24589	0.97484	0.51561	0.2337	0.54086	0.36023	0.31841	0.31718	0.24554	0.50792	0.51613	0.28962	0.25856	0.85827	0.9066	0.351	0.33721	0.7995	0.46252	0.10923	0.29268	0.24921	0.38108	0.89106
0	0.89709	0.30282	0.28736	0.6837	0.90566	0.38988	0.39255	0.56196	0.7077	0.4106	0.65932	0.88655	0.96543	0.15414	0.23911	0.43815	0.37581	0.96134	0.47628	0.38885	0.80586	0.26609	0.52482	0.49976	0.28287	0.75008	0.45966	0.4081	0.45264	0.85226	0.94902	0.17305	0.44502	0.87627	0.69143	0.47651	0.21273	0.39033	0.62831	0.95331
1	0.8323	0.50888	0.28599	0.57363	0.90313	0.53463	0.54547	0.65769	0.52564	0.37132	0.62897	0.69474	0.90726	0.28421	0.42379	0.61465	0.41934	0.94409	0.34617	0.52483	0.81755	0.24082	0.39281	0.60632	0.62228	0.5557	0.66387	0.65398	0.62134	0.87731	0.92544	0.28677	0.48547	0.84116	0.59143	0.11158	0.19523	0.63257	0.69533	0.92656
0	0.86706	0.35594	0.52801	0.62808	0.93555	0.36119	0.41459	0.47264	0.64378	0.63282	0.79336	0.91006	0.92876	0.62394	0.57496	0.34218	0.45714	0.96617	0.85529	0.34281	0.90682	0.60568	0.65385	0.28052	0.11775	0.6595	0.73639	0.52357	0.32655	0.8991	0.96456	0.56128	0.25513	0.86707	0.79765	0.35123	0.7091	0.50564	0.77904	0.92423
0	0.89292	0.6162	0.40719	0.56707	0.93461	0.59668	0.28172	0.73008	0.51994	0.45354	0.59153	0.89283	0.93322	0.34787	0.58855	0.62533	0.33246	0.94825	0.44737	0.59881	0.79472	0.39818	0.52591	0.59247	0.41976	0.49408	0.64962	0.72411	0.64043	0.74121	0.94975	0.34163	0.51661	0.74395	0.63854	0.019036	0.47319	0.57626	0.70663	0.92603
1	0.78114	0.48295	0.39471	0.68773	0.94033	0.43026	0.29233	0.60733	0.7547	0.54729	0.61864	0.86995	0.91622	0.33408	0.31642	0.4937	0.31671	0.91619	0.74679	0.43163	0.69068	0.41781	0.45979	0.53386	0.29636	0.76449	0.52875	0.49398	0.50873	0.87853	0.95298	0.35893	0.39881	0.79451	0.69879	0.39872	0.44441	0.44877	0.54674	0.9364
0	0.8963	0.63316	0.45709	0.68612	0.89664	0.50883	0.32919	0.57754	0.54284	0.57315	0.71352	0.89868	0.92732	0.32887	0.55318	0.57317	0.43361	0.92576	0.34986	0.49388	0.89061	0.61037	0.54654	0.52465	0.40037	0.60293	0.71539	0.68423	0.5736	0.87359	0.9413	0.25151	0.35565	0.85809	0.73623	0.33613	0.43056	0.65731	0.73324	0.92495
0	0.80186	0.34698	0.24109	0.70534	0.93805	0.56385	0.76748	0.77348	0.67148	0.24266	0.78055	0.84165	0.93295	0.31017	0.2741	0.54304	0.75745	0.95112	0.66917	0.56437	0.78483	0.39574	0.36167	0.56269	0.23968	0.73096	0.50986	0.51593	0.53716	0.81829	0.9619	0.3256	0.5996	0.90491	0.73152	0.11349	0.48912	0.5862	0.55241	0.91205
0	0.75392	0.46012	0.20427	0.38072	0.89933	0.47401	0.5295	0.71901	0.45895	0.2779	0.42336	0.73923	0.87722	0.49714	0.4785	0.52949	0.38404	0.98874	0.35567	0.49107	0.36731	0.36634	0.33324	0.63442	0.3413	0.40136	0.20103	0.18527	0.55799	0.80901	0.92431	0.51542	0.56323	0.76287	0.42961	0.027633	0.23467	0.2305	0.23849	0.90616
1	0.56753	0.26771	0.33461	0.3794	0.63366	0.25342	0.40977	0.45749	0.42283	0.34149	0.5696	0.58982	0.6003	0.23738	0.38345	0.24095	0.29454	0.63724	0.65275	0.259	0.56902	0.3401	0.32305	0.27102	0.3014	0.38955	0.54474	0.37721	0.24854	0.55616	0.62683	0.42681	0.28898	0.58553	0.52749	0.39836	0.18782	0.22945	0.4612	0.57955
1	0.85638	0.41844	0.25383	0.70679	0.9405	0.49157	0.47401	0.59232	0.57379	0.24963	0.56833	0.90066	0.94605	0.28377	0.3479	0.54441	0.43462	0.978	0.33238	0.49733	0.53597	0.23684	0.33216	0.60435	0.40802	0.52986	0.39169	0.3912	0.56048	0.86171	0.95129	0.33757	0.5505	0.77448	0.54447	0.22997	0.19827	0.41746	0.39359	0.91718
1	0.080465	0.5557	0.28204	0.11566	0.094593	0.50346	0.080534	0.78654	0.22139	0.26991	0.15918	0.047401	0.068351	0.18688	0.29977	0.48775	0.11659	0.10321	0.12492	0.51645	0.22702	0.32631	0.31453	0.47196	0.27141	0.2242	0.25459	0.63373	0.51266	0.14902	0.043697	0.22691	0.43422	0.089442	0.2914	0.001375	0.25693	0.33738	0.24765	0.12585
1	0.82173	0.3345	0.4379	0.68481	0.939	0.23715	0.26002	0.30811	0.59352	0.44554	0.69676	0.79647	0.92781	0.56255	0.66685	0.27014	0.24938	0.95249	0.5915	0.25144	0.66588	0.38559	0.47047	0.32744	0.27781	0.70381	0.54931	0.32733	0.27734	0.84283	0.93406	0.42921	0.31135	0.79601	0.48079	0.47316	0.32157	0.2717	0.53013	0.8941
1	0.84808	0.39465	0.56516	0.64538	0.92908	0.35572	0.40271	0.65359	0.61194	0.74677	0.78078	0.6266	0.8966	0.45563	0.7945	0.2923	0.31	0.91837	0.68118	0.35409	0.73567	0.76667	0.48171	0.28942	0.25498	0.67792	0.71729	0.42962	0.28466	0.82488	0.90325	0.6153	0.26201	0.86026	0.45865	0.36561	0.50618	0.42666	0.56083	0.90248
1	0.82309	0.51449	0.35176	0.66399	0.92813	0.55036	0.52702	0.5234	0.74958	0.35374	0.63514	0.78792	0.90634	0.22213	0.28891	0.54147	0.51925	0.95447	0.34168	0.55756	0.69133	0.28538	0.53043	0.55925	0.46085	0.73398	0.5766	0.58012	0.55524	0.74316	0.90098	0.26349	0.5667	0.78162	0.64491	0.2624	0.19117	0.46593	0.60254	0.84815
1	0.84919	0.4937	0.29733	0.50869	0.93353	0.50318	0.13116	0.61493	0.54143	0.30906	0.44936	0.8097	0.91152	0.36801	0.39781	0.49122	0.19233	0.94498	0.39032	0.51741	0.38682	0.48887	0.29829	0.57842	0.32175	0.56434	0.37122	0.34474	0.5199	0.8334	0.89361	0.35963	0.56422	0.84866	0.49843	0.39755	0.31626	0.24507	0.28513	0.88371
1	0.2894	0.33216	0.25193	0.38923	0.31296	0.26763	0.36023	0.55458	0.26215	0.32903	0.26056	0.34426	0.33953	0.12159	0.36733	0.25105	0.24644	0.35193	0.30669	0.27397	0.31771	0.28728	0.31323	0.28407	0.30525	0.28312	0.2924	0.38251	0.26044	0.2553	0.34701	0.2727	0.27011	0.29112	0.50651	0.15582	0.18112	0.26753	0.32819	0.32327
1	0.83498	0.48166	0.49286	0.71754	0.91215	0.36147	0.50577	0.6946	0.66927	0.62331	0.63202	0.56469	0.87439	0.67248	0.56411	0.41331	0.29807	0.90723	0.46026	0.37034	0.67388	0.38727	0.541	0.43119	0.40353	0.73149	0.6473	0.51971	0.43267	0.84759	0.87205	0.3957	0.30497	0.8027	0.60242	0.073597	0.35615	0.29952	0.63572	0.89187
1	0.82556	0.24113	0.30859	0.68627	0.95817	0.3581	0.59134	0.54566	0.68292	0.27964	0.7024	0.7688	0.9499	0.23733	0.33936	0.32068	0.44275	0.95318	0.58886	0.3602	0.75586	0.28883	0.37552	0.38245	0.35024	0.67289	0.45781	0.3197	0.32417	0.87784	0.95388	0.29127	0.43335	0.8612	0.67882	0.15485	0.25009	0.34024	0.5342	0.92608
0	0.904	0.21858	0.37375	0.72222	0.92205	0.49209	0.41729	0.47072	0.58644	0.368	0.80363	0.88381	0.91711	0.45047	0.40199	0.36508	0.51863	0.90648	0.81119	0.48411	0.92026	0.645	0.52272	0.25331	0.08364	0.37207	0.84553	0.54298	0.32217	0.91028	0.9211	0.37949	0.4787	0.90281	0.63136	0.25253	0.78774	0.64298	0.82978	0.91759
0	0.75934	0.44236	0.55075	0.73026	0.9318	0.41895	0.38723	0.59667	0.71819	0.52841	0.74071	0.92404	0.94466	0.54771	0.37338	0.37686	0.32421	0.93815	0.78467	0.42564	0.78642	0.33673	0.66195	0.3717	0.34268	0.73201	0.72762	0.5289	0.38999	0.8229	0.97045	0.39693	0.38612	0.7349	0.61069	0.51249	0.40511	0.35228	0.65602	0.93646
1	0.3225	0.34551	0.1783	0.18451	0.32629	0.38633	0.51053	0.57697	0.25996	0.209	0.288	0.27545	0.281	0.20164	0.23064	0.37191	0.31216	0.33126	0.21768	0.40481	0.21958	0.31502	0.19137	0.45891	0.29205	0.23106	0.19857	0.28725	0.39525	0.24775	0.29092	0.18805	0.46409	0.32704	0.20293	0.21226	0.1852	0.20408	0.17823	0.26685
0	0.83592	0.27225	0.31652	0.68448	0.94494	0.37894	0.5601	0.28563	0.60602	0.32435	0.66579	0.73888	0.89577	0.32965	0.35801	0.31201	0.39521	0.92407	0.60503	0.39132	0.71545	0.39383	0.43346	0.4028	0.28342	0.58403	0.38395	0.23207	0.32527	0.82468	0.94408	0.38302	0.47947	0.8097	0.77341	0.021185	0.29083	0.25042	0.47884	0.85462
1	0.84773	0.53773	0.47957	0.54955	0.95869	0.56012	0.3703	0.6568	0.58555	0.62476	0.60409	0.875	0.93408	0.38197	0.7712	0.43486	0.32116	0.95041	0.60207	0.55516	0.60142	0.70534	0.46959	0.49563	0.20307	0.69106	0.51655	0.43628	0.45601	0.88724	0.93511	0.52368	0.47249	0.86666	0.55756	0.24506	0.48026	0.31009	0.48351	0.93682
0	0.84508	0.61422	0.86138	0.668	0.9264	0.37055	0.62516	0.53067	0.84267	0.59697	0.72225	0.58863	0.92638	0.59084	0.78035	0.57096	0.4257	0.90634	0.8785	0.35526	0.80914	0.45636	0.62083	0.42232	0.20442	0.65449	0.87201	0.78205	0.57825	0.83649	0.87488	0.68341	0.31319	0.74407	0.66213	0.13301	0.39921	0.59251	0.68168	0.92683
1	0.79079	0.3949	0.19617	0.46527	0.94569	0.59996	0.49565	0.68193	0.51609	0.24251	0.38163	0.67064	0.95349	0.27407	0.41535	0.58079	0.27887	0.94324	0.28981	0.61285	0.4171	0.28064	0.21397	0.66618	0.44779	0.50596	0.2898	0.39194	0.6106	0.73757	0.92376	0.44226	0.65998	0.71295	0.43788	0.009317	0.15111	0.27178	0.31972	0.911
1	0.50886	0.35797	0.28832	0.35187	0.53681	0.35395	0.45924	0.73118	0.471	0.31082	0.46382	0.49224	0.53775	0.32105	0.33362	0.36176	0.34452	0.57185	0.2904	0.36595	0.44729	0.26016	0.35319	0.41539	0.3227	0.39965	0.35332	0.38694	0.37325	0.57011	0.56866	0.21364	0.41254	0.46202	0.39639	0.29527	0.23666	0.33315	0.29638	0.55898
1	0.81009	0.28598	0.28458	0.62635	0.93413	0.18119	0.16523	0.65053	0.57957	0.57297	0.60533	0.78038	0.92393	0.39887	0.32709	0.33406	0.24654	0.91772	0.40908	0.19743	0.62249	0.64379	0.49582	0.42354	0.26196	0.61955	0.43184	0.29379	0.35657	0.86288	0.89415	0.23547	0.20453	0.73997	0.59979	0.054068	0.43655	0.20843	0.53869	0.90382
1	0.64959	0.39242	0.42065	0.64213	0.92588	0.45528	0.27959	0.21784	0.63358	0.46371	0.61258	0.94621	0.92967	0.85152	0.48873	0.35937	0.21998	0.98456	0.78733	0.46884	0.50218	0.34873	0.3798	0.38387	0.37994	0.59133	0.61115	0.48665	0.38088	0.74641	0.94554	0.65295	0.4539	0.70455	0.64235	0.23414	0.27357	0.25385	0.41437	0.9369
1	0.88074	0.47249	0.30265	0.54886	0.90943	0.54037	0.28134	0.68333	0.53467	0.33367	0.45605	0.72353	0.88701	0.35503	0.61116	0.50389	0.2678	0.92428	0.41541	0.55514	0.5017	0.44383	0.35906	0.59512	0.39343	0.54493	0.30927	0.29983	0.53289	0.73303	0.91314	0.53764	0.60107	0.81893	0.45248	0.072227	0.28279	0.23002	0.39342	0.89807
1	0.78292	0.47833	0.48058	0.57795	0.92659	0.45419	0.37322	0.61993	0.69553	0.44066	0.70471	0.92364	0.9419	0.38377	0.44197	0.43164	0.38939	0.96268	0.49815	0.4607	0.63952	0.33927	0.50193	0.45638	0.50107	0.66077	0.56559	0.48801	0.44183	0.83663	0.9529	0.48918	0.4658	0.77041	0.54471	0.17247	0.19604	0.42067	0.4998	0.91138
0	0.82809	0.24161	0.32521	0.5254	0.88445	0.42273	0.68326	0.70393	0.58333	0.36482	0.89365	0.92837	0.95215	0.44001	0.57154	0.38481	0.73103	0.9546	0.71521	0.4185	0.79011	0.44233	0.44249	0.37664	0.28019	0.54892	0.6075	0.41987	0.3486	0.91039	0.95137	0.66164	0.45234	0.79287	0.64243	0.22285	0.34796	0.57733	0.61644	0.91862
1	0.75269	0.72085	0.51817	0.63509	0.90783	0.65797	0.53396	0.69243	0.74842	0.37783	0.65851	0.65996	0.91398	0.22201	0.44466	0.75146	0.47831	0.8664	0.49846	0.65442	0.69461	0.30963	0.39449	0.66786	0.39463	0.60874	0.77443	0.85749	0.76198	0.79125	0.93188	0.3036	0.58915	0.68766	0.56167	0.54492	0.21161	0.73089	0.65137	0.91693
0	0.84143	0.33353	0.28658	0.40174	0.95655	0.44231	0.73269	0.82127	0.35827	0.29325	0.85449	0.8582	0.93585	0.44472	0.71192	0.4319	0.72663	0.91646	0.57914	0.45143	0.46386	0.3673	0.24189	0.48909	0.28258	0.28956	0.41523	0.2638	0.41538	0.83521	0.93661	0.80591	0.52978	0.94015	0.56102	0.19561	0.28624	0.53005	0.22154	0.93697
1	0.8525	0.45497	0.17948	0.6097	0.95573	0.70665	0.45592	0.66387	0.64924	0.20947	0.41021	0.69234	0.89412	0.2251	0.23647	0.67693	0.39678	0.96411	0.34368	0.71163	0.38151	0.28785	0.19295	0.73774	0.38237	0.63496	0.31163	0.49238	0.69952	0.85497	0.90839	0.22002	0.73802	0.81295	0.61007	0.23093	0.2217	0.46817	0.25378	0.91335
1	0.83527	0.26991	0.40547	0.66587	0.92682	0.21828	0.061174	0.52542	0.54626	0.43143	0.65057	0.76983	0.87483	0.63489	0.58938	0.2335	0.088946	0.93508	0.68466	0.23465	0.67953	0.51955	0.44755	0.29909	0.2234	0.66844	0.64295	0.31925	0.25041	0.87652	0.88858	0.45238	0.30483	0.86051	0.54822	0.30363	0.3732	0.20493	0.5201	0.87523
1	0.78762	0.68419	0.46721	0.69917	0.92368	0.61568	0.43928	0.94162	0.67391	0.45626	0.59937	0.73383	0.90201	0.2118	0.69321	0.63946	0.55081	0.92957	0.22555	0.61902	0.69052	0.31497	0.55657	0.64957	0.5044	0.70216	0.56914	0.65295	0.65441	0.78945	0.89423	0.48926	0.56576	0.6895	0.36771	0.056875	0.26803	0.5519	0.58923	0.87797
0	0.78491	0.34996	0.65791	0.74769	0.92595	0.40904	0.44423	0.50015	0.84441	0.51741	0.78675	0.89734	0.92531	0.45896	0.53397	0.32087	0.40904	0.94293	0.81567	0.41182	0.75591	0.41095	0.55433	0.28624	0.29292	0.78514	0.76326	0.50813	0.32141	0.82057	0.95622	0.50121	0.39219	0.64026	0.71973	0.30616	0.39173	0.38423	0.67554	0.91986
1	0.82788	0.41622	0.34843	0.56337	0.94199	0.34077	0.60629	0.61287	0.57635	0.38274	0.73554	0.87404	0.95872	0.46911	0.48529	0.39517	0.53247	0.96021	0.49084	0.35247	0.55081	0.37419	0.38016	0.47419	0.3044	0.58285	0.38612	0.28225	0.40352	0.86287	0.96906	0.34876	0.42233	0.77567	0.60911	0.31765	0.35891	0.34955	0.33042	0.95267
1	0.89423	0.36647	0.33989	0.57316	0.93014	0.27722	0.48868	0.4675	0.51693	0.36698	0.66039	0.86924	0.97398	0.37417	0.40343	0.33455	0.35966	0.95302	0.67217	0.28207	0.77395	0.36509	0.40868	0.41785	0.25475	0.54543	0.45116	0.29203	0.35176	0.83409	0.96538	0.29633	0.35102	0.90325	0.60817	0.34385	0.26625	0.23765	0.60612	0.94089
0	0.90549	0.48084	0.3956	0.57176	0.94754	0.5421	0.19292	0.65277	0.60544	0.41101	0.71185	0.8292	0.91073	0.47872	0.62055	0.57231	0.4465	0.92498	0.78534	0.53576	0.8418	0.39732	0.39475	0.53555	0.43851	0.60918	0.75198	0.67796	0.57792	0.90498	0.91808	0.47267	0.49121	0.89249	0.63168	0.053794	0.29796	0.61098	0.74531	0.89772
0	0.91737	0.39903	0.26754	0.68419	0.92077	0.49656	0.52224	0.63524	0.62812	0.36258	0.64184	0.71077	0.93826	0.26528	0.2963	0.54452	0.40928	0.93033	0.75654	0.48299	0.76109	0.26116	0.36206	0.55864	0.27506	0.76097	0.62617	0.57597	0.55266	0.9105	0.93876	0.32063	0.48059	0.87867	0.63443	0.11905	0.37839	0.56162	0.64238	0.95136
0	0.85678	0.34938	0.58379	0.77338	0.91215	0.40321	0.29832	0.58115	0.66516	0.63199	0.74857	0.83515	0.9265	0.16456	0.48701	0.36873	0.25357	0.84651	0.77318	0.40267	0.80815	0.52745	0.73758	0.2849	0.17455	0.72001	0.82683	0.59317	0.37278	0.85266	0.90371	0.66114	0.32177	0.83853	0.74606	0.34827	0.60118	0.44153	0.8421	0.92778
0	0.83472	0.54182	0.34435	0.77855	0.85481	0.60881	0.39682	0.67865	0.78919	0.40156	0.63541	0.78401	0.92562	0.14498	0.31312	0.66487	0.42007	0.93894	0.42808	0.6021	0.83466	0.36725	0.48865	0.66169	0.57356	0.84404	0.56535	0.68554	0.67584	0.83116	0.92439	0.34316	0.57471	0.81064	0.90498	0.03788	0.23591	0.65122	0.63115	0.93298
0	0.9019	0.34996	0.31127	0.73929	0.94005	0.55938	0.26287	0.52743	0.80948	0.40442	0.68132	0.81532	0.93461	0.17389	0.29685	0.54736	0.40452	0.95264	0.4952	0.55819	0.73037	0.35036	0.33177	0.50583	0.34931	0.77188	0.73598	0.68206	0.55984	0.89286	0.92016	0.18758	0.47653	0.8598	0.73001	0.2603	0.28805	0.52198	0.68176	0.90986
1	0.78546	0.47108	0.35674	0.47185	0.93615	0.41235	0.39398	0.53164	0.58222	0.48306	0.60845	0.84545	0.87359	0.10112	0.40958	0.50136	0.43056	0.9608	0.71001	0.41475	0.53082	0.44896	0.35911	0.56192	0.35676	0.51442	0.43472	0.44355	0.51841	0.82422	0.91033	0.42022	0.42337	0.67328	0.4353	0.33361	0.33883	0.39766	0.35385	0.91398
0	0.8792	0.16132	0.55632	0.79214	0.95265	0.25982	0.28574	0.57789	0.75298	0.51955	0.83299	0.90134	0.94081	0.28237	0.54228	0.19025	0.31576	0.9711	0.87664	0.26053	0.88697	0.57539	0.57228	0.13973	0.082479	0.78884	0.74933	0.40905	0.17229	0.90468	0.9319	0.55219	0.28971	0.81424	0.80132	0.40841	0.55955	0.37222	0.7315	0.90299
1	0.75665	0.2263	0.38357	0.72138	0.93829	0.4316	0.41341	0.53203	0.69207	0.40491	0.71861	0.8892	0.92563	0.3322	0.35276	0.32631	0.39114	0.96934	0.67795	0.42694	0.74792	0.49391	0.41143	0.34074	0.1618	0.72611	0.5047	0.40146	0.33622	0.75402	0.92684	0.28648	0.42963	0.82981	0.59238	0.19992	0.48616	0.29787	0.46861	0.91776
1	0.36338	0.24615	0.23237	0.29071	0.35339	0.3067	0.29547	0.61349	0.31791	0.32883	0.3879	0.36652	0.36919	0.16484	0.34121	0.34186	0.27412	0.37769	0.3783	0.31019	0.34228	0.37782	0.22898	0.35948	0.28382	0.28397	0.39178	0.39447	0.35141	0.44726	0.39323	0.28349	0.28706	0.37067	0.33791	0.21469	0.21422	0.32983	0.3474	0.3875
0	0.79252	0.41207	0.591	0.62326	0.95657	0.26547	0.061043	0.47263	0.70159	0.54895	0.61667	0.75321	0.91052	0.3611	0.5499	0.25641	0.044413	0.97881	0.56893	0.28639	0.59082	0.60083	0.57985	0.32392	0.20114	0.65207	0.61224	0.35311	0.28224	0.79181	0.9141	0.43155	0.30768	0.74615	0.51957	0.41917	0.47291	0.12797	0.49778	0.90118
0	0.58899	0.64146	0.22092	0.53753	0.89196	0.72337	0.35164	0.70401	0.58669	0.21717	0.40659	0.8915	0.91216	0.28532	0.3133	0.74886	0.44805	0.90167	0.4017	0.72576	0.43093	0.33648	0.28111	0.81986	0.36118	0.5915	0.23898	0.42999	0.77247	0.72323	0.92338	0.33792	0.75566	0.62006	0.56701	0.35213	0.34518	0.52656	0.26644	0.88395
0	0.89801	0.37781	0.34879	0.6003	0.9579	0.48903	0.39636	0.43967	0.56807	0.40107	0.6725	0.87852	0.94997	0.42276	0.52577	0.41582	0.3645	0.951	0.55221	0.49007	0.67196	0.34864	0.34379	0.46432	0.35405	0.56618	0.54907	0.43474	0.42778	0.86406	0.93752	0.36467	0.51409	0.85432	0.645	0.11261	0.33713	0.39767	0.45663	0.94564
1	0.85538	0.49342	0.32298	0.55645	0.94628	0.51123	0.42834	0.65192	0.54406	0.53798	0.55008	0.82347	0.93759	0.15829	0.41318	0.52253	0.34748	0.93109	0.50696	0.51409	0.63627	0.29085	0.4712	0.58209	0.39265	0.61854	0.44089	0.4452	0.54171	0.84171	0.92312	0.32066	0.45699	0.79884	0.51383	0.22439	0.21274	0.38287	0.54448	0.92345
0	0.82127	0.32424	0.45571	0.78579	0.90061	0.41512	0.35899	0.56351	0.63284	0.4128	0.68812	0.90676	0.94188	0.45344	0.46693	0.33854	0.29759	0.90481	0.76097	0.42249	0.65709	0.37537	0.40159	0.31525	0.26634	0.72966	0.70366	0.52799	0.35118	0.8254	0.95277	0.31965	0.42262	0.81177	0.748	0.48886	0.41602	0.32284	0.57431	0.92164
0	0.81784	0.37532	0.51805	0.74423	0.95356	0.35246	0.33678	0.59429	0.70949	0.52067	0.83067	0.89067	0.94339	0.42422	0.53271	0.35149	0.39068	0.97525	0.77791	0.34968	0.79631	0.22444	0.69532	0.32643	0.24772	0.66888	0.74664	0.47468	0.33193	0.83648	0.92987	0.51273	0.35342	0.75531	0.80364	0.25561	0.3491	0.54984	0.67151	0.89879
1	0.88709	0.3252	0.45375	0.48341	0.92396	0.2859	0.45859	0.69406	0.59514	0.6274	0.78543	0.61062	0.88461	0.58282	0.53105	0.26195	0.44809	0.95408	0.61696	0.27889	0.84342	0.72189	0.45777	0.25271	0.22245	0.71314	0.67532	0.38853	0.23895	0.90313	0.89027	0.74972	0.24269	0.84618	0.42459	0.095724	0.48682	0.45055	0.65242	0.9052
0	0.92135	0.34182	0.2777	0.59322	0.92833	0.3675	0.33399	0.60395	0.61751	0.33032	0.64445	0.9042	0.94551	0.2736	0.39337	0.44581	0.40424	0.93332	0.78468	0.35243	0.78286	0.44789	0.3625	0.48603	0.16545	0.6335	0.50506	0.44545	0.44989	0.92878	0.91646	0.4334	0.39211	0.88689	0.66437	0.35789	0.40618	0.49812	0.59895	0.94343
1	0.80528	0.28591	0.56676	0.54967	0.92945	0.36618	0.2031	0.5642	0.70812	0.55411	0.81829	0.75061	0.89588	0.47489	0.50741	0.27063	0.40672	0.95672	0.55209	0.36277	0.77095	0.61466	0.48745	0.22981	0.27681	0.60675	0.77334	0.44707	0.25144	0.75456	0.89425	0.45363	0.34835	0.77992	0.50017	0.28523	0.39749	0.44016	0.61179	0.8966
0	0.79388	0.5679	0.29071	0.42655	0.85451	0.4999	0.49131	0.63014	0.37061	0.34443	0.47267	0.70444	0.88028	0.44245	0.43049	0.50843	0.33019	0.90258	0.2109	0.51596	0.43576	0.30195	0.38046	0.60836	0.44129	0.39951	0.28236	0.24534	0.53512	0.78591	0.90733	0.31958	0.5494	0.78653	0.51343	0.000091	0.17685	0.27507	0.28939	0.87667
1	0.91786	0.36851	0.60364	0.65577	0.93507	0.47813	0.57925	0.26625	0.69173	0.64898	0.79275	0.72473	0.9268	0.38965	0.82474	0.44042	0.47522	0.91019	0.84077	0.45909	0.86033	0.5672	0.56601	0.29711	0.2758	0.65773	0.91036	0.65929	0.42609	0.90498	0.94004	0.68155	0.30505	0.88534	0.70774	0.067177	0.43508	0.60471	0.81908	0.91486
1	0.92706	0.1958	0.25252	0.63898	0.9507	0.44177	0.60493	0.57329	0.69885	0.23128	0.81174	0.90643	0.95132	0.31286	0.35092	0.3831	0.607	0.9619	0.84857	0.44001	0.91413	0.4079	0.34425	0.41505	0.23536	0.6306	0.55658	0.39457	0.37318	0.93621	0.9372	0.32665	0.50278	0.91072	0.67761	0.40865	0.32139	0.47231	0.66309	0.91452
0	0.68533	0.28792	0.43759	0.54353	0.94655	0.20523	0.27429	0.60896	0.76907	0.66002	0.65633	0.94346	0.94327	0.39064	0.507	0.32796	0.25306	0.8997	0.71872	0.2179	0.75315	0.58427	0.57645	0.34956	0.16068	0.62096	0.57583	0.46895	0.3464	0.66273	0.93262	0.40676	0.14699	0.69209	0.4928	0.49497	0.51431	0.25582	0.61588	0.93847
1	0.84963	0.15429	0.37346	0.62987	0.96704	0.20281	0.39753	0.34263	0.60469	0.35943	0.75424	0.8135	0.89843	0.34908	0.55656	0.16242	0.27192	0.97359	0.71816	0.21412	0.7371	0.44432	0.3362	0.24017	0.17308	0.64667	0.48781	0.18627	0.16831	0.7635	0.94386	0.35803	0.31873	0.80443	0.40027	0.29317	0.36641	0.18289	0.38279	0.87938
1	0.82446	0.42389	0.59186	0.67266	0.94412	0.53509	0.5592	0.48182	0.7383	0.65967	0.74766	0.79542	0.95538	0.45762	0.50398	0.3675	0.42145	0.96863	0.73642	0.525	0.70777	0.50388	0.39334	0.35889	0.16323	0.82157	0.68631	0.50462	0.37261	0.8175	0.95272	0.39343	0.40776	0.88196	0.71767	0.16503	0.43226	0.3894	0.51693	0.92215
1	0.84285	0.45995	0.28181	0.4535	0.93007	0.49179	0.20429	0.62552	0.52776	0.29472	0.45658	0.72805	0.90547	0.4002	0.42868	0.46194	0.198	0.94319	0.41749	0.50708	0.36353	0.47315	0.26264	0.55774	0.31137	0.52596	0.34616	0.30454	0.49025	0.83444	0.88877	0.38315	0.56387	0.8181	0.46887	0.30664	0.31302	0.22619	0.238	0.88015
1	0.91528	0.31062	0.33607	0.64688	0.94603	0.53605	0.447	0.55306	0.70625	0.31057	0.78236	0.87646	0.91934	0.40066	0.45658	0.51614	0.5938	0.98125	0.86672	0.53105	0.86905	0.43079	0.33332	0.46679	0.30807	0.66518	0.69815	0.60031	0.51196	0.90008	0.91338	0.45192	0.50558	0.87242	0.67305	0.25424	0.36988	0.58533	0.69477	0.88934
1	0.95468	0.24234	0.55541	0.49833	0.93198	0.20815	0.33626	0.40722	0.76071	0.42126	0.85716	0.90258	0.96669	0.47777	0.57916	0.2229	0.35572	0.95039	0.85838	0.18433	0.82368	0.6039	0.44601	0.21479	0.06866	0.52824	0.67837	0.3544	0.19587	0.9411	0.94176	0.66613	0.22512	0.82067	0.66625	0.52695	0.45035	0.44451	0.64436	0.94815
1	0.98301	0.19306	0.21401	0.65082	0.93623	0.34733	0.55639	0.61016	0.64684	0.30301	0.70316	0.82675	0.95384	0.39104	0.3612	0.40175	0.49537	0.97282	0.70166	0.34648	0.95589	0.43313	0.37373	0.45294	0.24299	0.59379	0.50437	0.39693	0.40741	0.83593	0.93789	0.38629	0.42075	0.80752	0.5299	0.36547	0.37675	0.40674	0.66772	0.91845
1	0.91049	0.62927	0.34629	0.47905	0.92839	0.52599	0.38763	0.74271	0.46764	0.43463	0.58337	0.84762	0.96185	0.24661	0.57894	0.58897	0.35482	0.90873	0.22124	0.51999	0.6199	0.44272	0.39269	0.63031	0.30911	0.51859	0.4998	0.52983	0.60133	0.96403	0.95745	0.23596	0.49855	0.87128	0.68405	0.2424	0.31602	0.57084	0.45222	0.9405
0	0.74059	0.64651	0.66991	0.56247	0.95308	0.56301	0.24799	0.65991	0.73248	0.29611	0.75618	0.79715	0.9098	0.47035	0.68655	0.49189	0.47905	0.9631	0.73996	0.55987	0.84932	0.63961	0.66253	0.47382	0.28595	0.51885	0.64168	0.57176	0.48412	0.89682	0.91691	0.68837	0.57297	0.76612	0.66111	0.20307	0.58595	0.62381	0.70639	0.91846
1	0.71832	0.25399	0.37169	0.65507	0.9576	0.31135	0.28185	0.504	0.65594	0.39687	0.65918	0.93392	0.92147	0.49651	0.35796	0.25139	0.19104	0.9761	0.66363	0.32341	0.72193	0.50734	0.46139	0.32389	0.22706	0.62365	0.47312	0.31368	0.27106	0.71597	0.94972	0.26888	0.38282	0.75383	0.59389	0.29233	0.44317	0.14318	0.49014	0.94692
0	0.93474	0.25126	0.1995	0.52203	0.91749	0.2807	0.43557	0.39735	0.53402	0.33512	0.57724	0.84376	0.92788	0.22559	0.23509	0.37684	0.3319	0.94683	0.65441	0.28617	0.78494	0.37054	0.2715	0.47306	0.26486	0.60043	0.31534	0.25068	0.39751	0.83421	0.96555	0.32794	0.37169	0.87998	0.70332	0.20739	0.24144	0.2523	0.45668	0.92936
0	0.73969	0.59525	0.36233	0.81185	0.92144	0.60186	0.23241	0.5633	0.75787	0.41244	0.41157	0.87839	0.91723	0.36946	0.3805	0.56444	0.13986	0.9713	0.45082	0.61809	0.48756	0.5471	0.50607	0.63333	0.31076	0.69876	0.38615	0.49893	0.59698	0.79061	0.95564	0.40249	0.61327	0.65903	0.76765	0.11587	0.42803	0.21323	0.41744	0.93351
0	0.93111	0.54239	0.45469	0.38828	0.87896	0.48734	0.45396	0.47638	0.57338	0.30542	0.73116	0.75377	0.91306	0.36573	0.40927	0.54863	0.45021	0.94987	0.80084	0.47865	0.70618	0.50944	0.33212	0.52093	0.2145	0.39664	0.69875	0.64509	0.55172	0.88475	0.92232	0.51384	0.50685	0.87254	0.49863	0.16699	0.35921	0.60682	0.4861	0.94125
1	0.070953	0.55574	0.28264	0.11121	0.084711	0.50187	0.070041	0.78586	0.21959	0.27034	0.15589	0.04262	0.05731	0.1834	0.29731	0.48555	0.11147	0.093329	0.12409	0.51495	0.2246	0.32508	0.31547	0.4688	0.26975	0.2218	0.25416	0.63548	0.51053	0.14271	0.033469	0.2254	0.43104	0.082268	0.29045	0.001392	0.25609	0.33544	0.24736	0.1172
1	0.72365	0.44794	0.43413	0.53846	0.91929	0.34526	0.4503	0.60463	0.54004	0.52044	0.65258	0.89081	0.92625	0.4402	0.53225	0.31201	0.35083	0.96312	0.81469	0.35848	0.58643	0.40526	0.53008	0.39348	0.22655	0.52877	0.46325	0.29318	0.32833	0.86733	0.94534	0.52101	0.35814	0.78522	0.50626	0.36983	0.3664	0.2236	0.42501	0.90712
0	0.79413	0.14415	0.36189	0.63372	0.92487	0.33502	0.3002	0.47265	0.71089	0.38959	0.72547	0.84555	0.94971	0.19689	0.39708	0.25446	0.24415	0.96541	0.82423	0.32146	0.86725	0.57667	0.44652	0.22635	0.084956	0.53531	0.73848	0.44501	0.24782	0.8692	0.87964	0.51561	0.32333	0.7778	0.87	0.19258	0.71522	0.39465	0.73182	0.93952
1	0.81521	0.1281	0.32512	0.51416	0.95706	0.17035	0.27487	0.45812	0.60359	0.43371	0.733	0.88528	0.92625	0.33686	0.50757	0.14545	0.23531	0.94551	0.61096	0.18105	0.7523	0.54832	0.37565	0.22166	0.17914	0.57373	0.491	0.17931	0.15481	0.72676	0.92995	0.44743	0.2485	0.80519	0.42666	0.43416	0.44145	0.14095	0.47843	0.89423
1	0.8844	0.31782	0.36798	0.67047	0.94564	0.3605	0.61904	0.63085	0.60827	0.4136	0.8076	0.83321	0.92027	0.35526	0.56993	0.346	0.5639	0.94078	0.71394	0.36107	0.85249	0.53017	0.47844	0.38986	0.21645	0.59671	0.55795	0.35682	0.34039	0.90057	0.94164	0.34696	0.40218	0.90974	0.67936	0.39853	0.39682	0.40704	0.62446	0.95181
0	0.81879	0.32581	0.58297	0.69301	0.92931	0.29319	0.36005	0.5868	0.65336	0.66887	0.73436	0.87687	0.95048	0.54155	0.54325	0.26605	0.25638	0.96666	0.8132	0.29223	0.81615	0.42082	0.58927	0.22247	0.24248	0.66166	0.68192	0.48545	0.26833	0.71813	0.95884	0.55848	0.17477	0.81744	0.61958	0.17218	0.43062	0.34431	0.69931	0.92595
0	0.79534	0.48415	0.35735	0.44184	0.95817	0.42196	0.34803	0.61326	0.49609	0.38973	0.66755	0.89648	0.94714	0.40593	0.40909	0.43098	0.33753	0.96587	0.61461	0.43191	0.55487	0.37355	0.38445	0.47903	0.21804	0.53059	0.53135	0.44115	0.44251	0.85812	0.94077	0.3922	0.45279	0.78754	0.6811	0.36101	0.45034	0.42449	0.46458	0.94732
1	0.88342	0.39888	0.42896	0.62282	0.91682	0.43343	0.30273	0.75325	0.69655	0.44334	0.71935	0.75044	0.91517	0.54762	0.36672	0.42538	0.39327	0.94917	0.40198	0.43372	0.65306	0.67273	0.36897	0.41556	0.35254	0.71636	0.59337	0.52365	0.42118	0.86439	0.91627	0.45755	0.42141	0.82426	0.4616	0.06902	0.42834	0.521	0.56527	0.88877
0	0.84775	0.35025	0.423	0.68956	0.92931	0.40506	0.15608	0.53283	0.75626	0.38182	0.66621	0.78084	0.90129	0.55186	0.49367	0.40763	0.28645	0.9788	0.63512	0.41341	0.70408	0.48653	0.43727	0.42665	0.21296	0.70131	0.65039	0.50755	0.42141	0.83348	0.8918	0.38365	0.4464	0.79612	0.63186	0.27729	0.43891	0.3873	0.54425	0.90718
0	0.75191	0.34336	0.43185	0.51997	0.94431	0.2617	0.45067	0.61472	0.53031	0.47532	0.76344	0.87922	0.92269	0.46969	0.4897	0.30408	0.45184	0.95989	0.61984	0.26065	0.8018	0.61792	0.46254	0.3406	0.20777	0.53447	0.4445	0.35538	0.2971	0.71694	0.93843	0.45132	0.30244	0.81459	0.54312	0.43758	0.43651	0.40765	0.43436	0.91613
0	0.85513	0.31141	0.60116	0.74184	0.92667	0.49289	0.4733	0.59086	0.7694	0.30822	0.85731	0.82692	0.93625	0.37804	0.51284	0.31611	0.48305	0.96778	0.76127	0.48859	0.88787	0.61043	0.6307	0.22719	0.073181	0.69606	0.86209	0.50695	0.28427	0.91816	0.94491	0.31257	0.51773	0.80282	0.70257	0.52029	0.94418	0.54814	0.79191	0.91902
1	0.82399	0.58465	0.42198	0.57684	0.92428	0.545	0.19824	0.79363	0.56985	0.42525	0.54151	0.76912	0.90445	0.26073	0.50537	0.57105	0.24583	0.94535	0.1911	0.55728	0.65906	0.66109	0.46439	0.58263	0.33607	0.59074	0.56533	0.64095	0.59632	0.84113	0.90948	0.26687	0.51926	0.757	0.45941	0.12594	0.46377	0.38084	0.60046	0.88593
1	0.84775	0.42193	0.21059	0.61709	0.92751	0.56426	0.45225	0.7716	0.47287	0.33499	0.63623	0.82476	0.89296	0.26592	0.3374	0.57018	0.48724	0.97928	0.36002	0.55627	0.69302	0.33676	0.43633	0.60574	0.33072	0.36829	0.51294	0.52613	0.57982	0.82819	0.92205	0.406	0.54335	0.83046	0.33272	0.27915	0.31541	0.5526	0.55553	0.91265
1	0.80075	0.35735	0.2895	0.6321	0.93542	0.30677	0.20767	0.60994	0.56942	0.37662	0.45716	0.72842	0.90896	0.28001	0.38259	0.42478	0.17548	0.93494	0.43598	0.33053	0.56833	0.59055	0.41395	0.52222	0.24737	0.56603	0.341	0.3037	0.45428	0.88677	0.89966	0.29922	0.39148	0.77697	0.71044	0.058073	0.44106	0.18381	0.44194	0.88508
1	0.76757	0.52122	0.49683	0.66261	0.96567	0.47909	0.47315	0.54584	0.61267	0.71542	0.69476	0.88471	0.95558	0.23332	0.51596	0.39807	0.39573	0.96641	0.82465	0.46447	0.69285	0.56054	0.67317	0.44032	0.1869	0.718	0.53864	0.4501	0.41208	0.8319	0.94875	0.60209	0.34224	0.77983	0.61186	0.41465	0.61084	0.34284	0.57188	0.9295
0	0.90882	0.27876	0.44843	0.77178	0.96474	0.29045	0.52414	0.24357	0.72275	0.43034	0.73844	0.78362	0.94332	0.22833	0.47867	0.24584	0.36044	0.9438	0.64977	0.29863	0.86795	0.36253	0.48837	0.31806	0.2721	0.73635	0.51288	0.2635	0.25165	0.86254	0.95084	0.34189	0.3665	0.82126	0.63746	0.23032	0.31508	0.26129	0.59191	0.92766
1	0.71732	0.45284	0.35458	0.64779	0.95078	0.49666	0.26934	0.51856	0.61024	0.40834	0.50109	0.95592	0.94263	0.72211	0.41349	0.4359	0.17475	0.97502	0.74017	0.51256	0.431	0.5503	0.32742	0.50963	0.35699	0.67638	0.38267	0.42376	0.46542	0.70832	0.94974	0.61052	0.5336	0.84163	0.61008	0.21817	0.35731	0.1925	0.31585	0.94559
0	0.88556	0.20796	0.3025	0.60729	0.95408	0.23305	0.31547	0.61711	0.62512	0.39678	0.67044	0.899	0.93595	0.28954	0.40718	0.30837	0.18926	0.96776	0.44571	0.24855	0.70224	0.50894	0.35639	0.36017	0.20031	0.67429	0.56809	0.39621	0.32686	0.90576	0.98974	0.18236	0.3121	0.82734	0.49892	0.062227	0.39635	0.24842	0.56199	0.92445
0	0.82909	0.2962	0.35456	0.69348	0.92849	0.27676	0.21534	0.545	0.60795	0.43235	0.62189	0.89686	0.93574	0.37101	0.36378	0.33934	0.22361	0.95448	0.58644	0.28526	0.59423	0.36731	0.33887	0.40926	0.27937	0.5684	0.49519	0.3544	0.35707	0.88347	0.92723	0.39752	0.34628	0.78116	0.45023	0.29089	0.30007	0.28367	0.40306	0.93004
0	0.83332	0.1946	0.62589	0.74675	0.94658	0.21707	0.25547	0.47505	0.72249	0.57172	0.77009	0.89435	0.94906	0.24342	0.54963	0.19296	0.17864	0.92147	0.72319	0.2232	0.85458	0.38019	0.68777	0.12118	0.11909	0.79928	0.80364	0.45699	0.192	0.68356	0.96766	0.60445	0.22619	0.78644	0.63435	0.28941	0.42634	0.30211	0.74611	0.93468
0	0.84117	0.29521	0.51661	0.636	0.93665	0.27997	0.3163	0.28697	0.66154	0.50944	0.77997	0.95282	0.95513	0.53247	0.52219	0.24566	0.28584	0.91717	0.85912	0.27535	0.83913	0.40476	0.67171	0.23173	0.15134	0.65497	0.76922	0.41154	0.23433	0.90452	0.96903	0.38138	0.27196	0.84911	0.68649	0.32162	0.60287	0.40538	0.74067	0.96096
1	0.87004	0.6203	0.49182	0.60224	0.91645	0.54109	0.58217	0.69486	0.54973	0.49529	0.67578	0.75189	0.95374	0.27718	0.48741	0.55526	0.47085	0.93129	0.57339	0.53072	0.66641	0.56729	0.47404	0.54353	0.28824	0.58771	0.61476	0.58846	0.54496	0.83647	0.9556	0.3957	0.50134	0.81139	0.57707	0.09507	0.50733	0.6708	0.5173	0.9173
1	0.85989	0.22159	0.3242	0.68479	0.92107	0.37246	0.51348	0.56123	0.68368	0.22868	0.69153	0.77068	0.93181	0.15318	0.41041	0.29751	0.37995	0.91117	0.53264	0.3783	0.62452	0.30913	0.27431	0.35486	0.3083	0.57013	0.52407	0.32377	0.30136	0.84741	0.93293	0.20932	0.46655	0.77104	0.72569	0.22189	0.2924	0.31207	0.40413	0.93142
1	0.87592	0.36397	0.49668	0.69997	0.93167	0.47082	0.47477	0.47912	0.68156	0.57675	0.79251	0.88869	0.93968	0.2482	0.49727	0.41607	0.49024	0.95744	0.84356	0.45177	0.88041	0.43016	0.58255	0.34916	0.28809	0.74048	0.78167	0.59064	0.40991	0.85137	0.95213	0.47415	0.34134	0.77958	0.63565	0.31702	0.38291	0.51043	0.7669	0.93367
0	0.76849	0.63722	0.15876	0.56927	0.8359	0.83402	0.845	0.66753	0.55181	0.21603	0.44717	0.47632	0.88038	0.075076	0.24815	0.94806	0.65316	0.83667	0.38469	0.8109	0.72229	0.49753	0.30392	0.95882	0.41166	0.58428	0.34927	0.71883	0.95022	0.77165	0.89112	0.13153	0.8068	0.7266	0.59425	0.005012	0.34405	0.98567	0.55893	0.83087
1	0.84377	0.64148	0.36047	0.68176	0.91901	0.60952	0.30473	0.77267	0.67068	0.42522	0.59245	0.92409	0.94643	0.27433	0.4053	0.68198	0.36214	0.92092	0.35374	0.60077	0.69158	0.24356	0.44169	0.70666	0.436	0.74711	0.55376	0.6008	0.68856	0.83514	0.97398	0.18616	0.5873	0.79876	0.70461	0.000001	0.23413	0.7174	0.55859	0.85802
0	0.85802	0.34183	0.42163	0.67747	0.88573	0.47798	0.28412	0.48363	0.63085	0.40255	0.75834	0.89816	0.9153	0.42046	0.51694	0.42459	0.42049	0.90332	0.75862	0.46926	0.76318	0.50881	0.37385	0.39686	0.2031	0.65472	0.68255	0.55889	0.42232	0.83056	0.92741	0.45109	0.46112	0.84183	0.77814	0.46081	0.4707	0.52238	0.59149	0.91018
0	0.6782	0.52899	0.80495	0.77289	0.93926	0.43869	0.65838	0.60629	0.77532	0.77261	0.79524	0.83871	0.94441	0.5403	0.67144	0.4149	0.59647	0.96083	0.65191	0.44728	0.67899	0.41269	0.75462	0.36401	0.30184	0.84805	0.68961	0.57877	0.41083	0.78226	0.93789	0.36073	0.34989	0.78278	0.74018	0.26061	0.50108	0.47156	0.56347	0.93387
1	0.86559	0.26004	0.44896	0.60048	0.94478	0.2988	0.54263	0.29438	0.65458	0.51618	0.85532	0.86654	0.94038	0.41654	0.51471	0.30884	0.52718	0.92676	0.69796	0.25846	0.88556	0.59722	0.55543	0.26615	0.10184	0.48014	0.74707	0.42386	0.26833	0.81893	0.95511	0.46872	0.23731	0.79682	0.70079	0.1954	0.48066	0.53468	0.73583	0.94045
0	0.86319	0.44633	0.32679	0.51136	0.93138	0.52802	0.38004	0.60265	0.47246	0.36611	0.63954	0.86998	0.9499	0.33456	0.32506	0.47831	0.32406	0.93871	0.54211	0.53363	0.67918	0.18564	0.35288	0.50728	0.46265	0.48008	0.62232	0.52095	0.49132	0.92032	0.93501	0.39552	0.53772	0.86627	0.60663	0.44961	0.23437	0.45923	0.59744	0.95255
0	0.89414	0.33781	0.40927	0.86622	0.85772	0.44818	0.38093	0.451	0.69229	0.52792	0.67311	0.64147	0.8793	0.44068	0.60086	0.46896	0.30141	0.92274	0.58409	0.44616	0.8387	0.44132	0.59287	0.38282	0.26696	0.75283	0.84281	0.66987	0.47775	0.92289	0.89022	0.31235	0.34251	0.83838	0.82827	0.014281	0.46094	0.4961	0.8982	0.8898
0	0.87156	0.13647	0.29109	0.53585	0.95658	0.36826	0.097738	0.49846	0.52774	0.17673	0.61342	0.7697	0.91118	0.31507	0.41407	0.18646	0.12929	0.9663	0.3459	0.38719	0.62934	0.37795	0.27442	0.29403	0.21641	0.40414	0.39613	0.17743	0.21037	0.89997	0.92457	0.22757	0.49018	0.80832	0.49442	0.43955	0.28135	0.06677	0.40083	0.87351
1	0.91618	0.51221	0.45437	0.60181	0.91006	0.58292	0.3344	0.66682	0.63268	0.52828	0.72721	0.89962	0.93116	0.36461	0.55109	0.62006	0.3707	0.95184	0.30953	0.56943	0.8667	0.36273	0.63297	0.53352	0.51587	0.62942	0.83212	0.75774	0.62052	0.92608	0.95736	0.17454	0.44642	0.90418	0.62666	0.15465	0.29909	0.71099	0.86099	0.93163
1	0.88492	0.41932	0.34552	0.68265	0.94086	0.33995	0.33407	0.58865	0.62709	0.51675	0.60234	0.83917	0.94916	0.24417	0.29353	0.47417	0.30512	0.90934	0.72115	0.33635	0.78155	0.47741	0.51022	0.51181	0.17161	0.70326	0.5085	0.45321	0.49019	0.84184	0.9346	0.38343	0.31222	0.8542	0.6792	0.29414	0.48186	0.42362	0.65845	0.92192
0	0.88177	0.3421	0.4773	0.61026	0.89369	0.23559	0.44623	0.50508	0.52075	0.44184	0.76357	0.7214	0.91459	0.16642	0.63782	0.27094	0.27851	0.94582	0.56853	0.236	0.73798	0.63856	0.46107	0.28705	0.21505	0.53654	0.68292	0.39335	0.2671	0.86642	0.94422	0.39667	0.26877	0.82685	0.55057	0.002581	0.42054	0.38739	0.57834	0.90858
1	0.77426	0.27547	0.29658	0.58783	0.91733	0.27172	0.36789	0.55793	0.53683	0.38961	0.59627	0.87409	0.93967	0.50421	0.54201	0.37108	0.32974	0.94467	0.55822	0.28309	0.57653	0.49775	0.38352	0.46411	0.17447	0.65933	0.35072	0.26362	0.39089	0.863	0.93872	0.45243	0.36311	0.8278	0.72283	0.31763	0.37077	0.25194	0.41506	0.91574
1	0.84467	0.3639	0.56234	0.65586	0.92634	0.35838	0.44295	0.59432	0.64355	0.69748	0.79665	0.70867	0.90141	0.44846	0.70698	0.30793	0.39147	0.91784	0.71864	0.34761	0.78887	0.69703	0.50612	0.27329	0.2555	0.69738	0.73997	0.46424	0.29227	0.82494	0.91814	0.4853	0.25804	0.85431	0.54438	0.3225	0.45936	0.477	0.6137	0.9125
0	0.70819	0.71421	0.17679	0.45888	0.88796	0.65173	0.35501	0.62216	0.42524	0.31387	0.39181	0.86133	0.92369	0.37708	0.29517	0.85365	0.50163	0.89236	0.40682	0.64976	0.50281	0.46383	0.27031	0.89395	0.37523	0.46733	0.29391	0.62269	0.8709	0.74502	0.91154	0.42836	0.64991	0.71619	0.4667	0.060999	0.30531	0.72818	0.30299	0.91525
0	0.70077	0.43381	0.35162	0.53711	0.913	0.43389	0.25679	0.5502	0.57214	0.39886	0.64246	0.76159	0.88889	0.28384	0.57214	0.46102	0.43647	0.95949	0.77175	0.42864	0.83521	0.51605	0.45982	0.48319	0.37973	0.56898	0.53859	0.50054	0.4644	0.74308	0.88455	0.51685	0.44599	0.80021	0.54618	0.39615	0.34202	0.51488	0.59076	0.88598
1	0.90306	0.59985	0.31824	0.53215	0.93164	0.63924	0.29355	0.72139	0.7181	0.29371	0.54206	0.76365	0.90214	0.21773	0.37587	0.73566	0.44168	0.94596	0.25761	0.64157	0.62901	0.32833	0.31252	0.75999	0.43522	0.4869	0.52103	0.67159	0.75461	0.90751	0.91095	0.1882	0.64957	0.88414	0.41404	0.024168	0.21611	0.6042	0.5007	0.87404
1	0.88623	0.33924	0.47792	0.54326	0.96674	0.29184	0.52234	0.50755	0.57395	0.48389	0.84968	0.89892	0.92462	0.50013	0.48518	0.26838	0.48696	0.93674	0.92024	0.28897	0.81635	0.31446	0.54012	0.29375	0.28739	0.61082	0.6478	0.36492	0.26144	0.83978	0.96529	0.57644	0.29312	0.76364	0.60889	0.2423	0.26628	0.34895	0.62582	0.91681
1	0.88482	0.31956	0.33103	0.55061	0.92885	0.28445	0.23876	0.53592	0.60704	0.34205	0.62554	0.8034	0.93872	0.43412	0.47881	0.34241	0.20218	0.96311	0.67454	0.29603	0.67007	0.33135	0.35982	0.40267	0.25327	0.56237	0.55015	0.37622	0.35917	0.92773	0.93111	0.34213	0.37033	0.84882	0.54495	0.28198	0.24593	0.29567	0.48622	0.9152
1	0.78976	0.52169	0.5698	0.5498	0.96163	0.39841	0.21498	0.59197	0.46695	0.64955	0.63436	0.75307	0.88314	0.26787	0.5259	0.31756	0.26622	0.96308	0.54176	0.41356	0.73025	0.32153	0.62982	0.38993	0.2778	0.46406	0.48246	0.35906	0.34105	0.68088	0.89425	0.41653	0.34517	0.84464	0.53911	0.053013	0.28624	0.16946	0.57031	0.88976
1	0.90427	0.26781	0.40347	0.60504	0.95804	0.27142	0.40456	0.55317	0.67397	0.36535	0.75841	0.93875	0.96068	0.60673	0.4333	0.27371	0.35156	0.9488	0.73326	0.27427	0.8763	0.35144	0.37228	0.31341	0.2789	0.64221	0.60174	0.34559	0.27352	0.89168	0.98063	0.4605	0.34749	0.81196	0.66274	0.29741	0.2529	0.34827	0.59328	0.94861
1	0.91551	0.099812	0.19984	0.53937	0.92778	0.27127	0.36344	0.48466	0.58584	0.26942	0.58736	0.86098	0.92688	0.13452	0.36002	0.25597	0.23469	0.95351	0.70731	0.28981	0.69521	0.56798	0.23647	0.37313	0.12767	0.55071	0.27975	0.13228	0.28105	0.79023	0.95429	0.31043	0.4067	0.81014	0.45843	0.39392	0.59279	0.083545	0.29973	0.89502
0	0.83696	0.53429	0.40464	0.61758	0.90546	0.52918	0.63766	0.58847	0.50856	0.42029	0.63312	0.66262	0.88364	0.41375	0.76277	0.49282	0.44614	0.95708	0.59115	0.53328	0.70276	0.57216	0.56897	0.5123	0.34541	0.49082	0.61432	0.54021	0.50211	0.89739	0.91469	0.57737	0.52379	0.69596	0.55853	0.29019	0.481	0.4857	0.64807	0.92023
0	0.85951	0.73372	0.43458	0.42204	0.93823	0.47032	0.24027	0.60192	0.40915	0.47714	0.62303	0.7657	0.9125	0.32663	0.66213	0.5812	0.47135	0.97305	0.27281	0.46601	0.67224	0.28879	0.35129	0.62708	0.40843	0.46509	0.47293	0.48814	0.58881	0.90821	0.8962	0.27097	0.46109	0.83257	0.60051	0.12848	0.2425	0.59675	0.39344	0.88963
1	0.8608	0.49529	0.37038	0.59795	0.9433	0.55984	0.52064	0.5915	0.524	0.36418	0.71313	0.78466	0.891	0.47288	0.50706	0.50936	0.50273	0.9947	0.3749	0.56111	0.74502	0.57822	0.49771	0.54181	0.24307	0.51312	0.60614	0.5004	0.51443	0.86211	0.90853	0.24641	0.54834	0.87845	0.6098	0.50505	0.38869	0.53593	0.57253	0.91465
0	0.8941	0.56767	0.59295	0.80031	0.89181	0.57222	0.25804	0.59416	0.72106	0.56993	0.74988	0.93079	0.94812	0.40929	0.44003	0.593	0.34874	0.95082	0.58265	0.55873	0.89029	0.43999	0.51487	0.47732	0.43836	0.76728	0.81684	0.76134	0.59074	0.82668	0.93001	0.35038	0.4202	0.84249	0.79786	0.22693	0.3784	0.70666	0.77678	0.94361
1	0.77085	0.51915	0.51836	0.66632	0.96888	0.47342	0.49249	0.54439	0.61422	0.74907	0.71162	0.86921	0.9601	0.23407	0.51833	0.37224	0.39881	0.97302	0.83729	0.45475	0.70795	0.59085	0.70853	0.41405	0.1541	0.72725	0.54441	0.43743	0.3856	0.83423	0.94903	0.621	0.31505	0.77864	0.61288	0.4174	0.66306	0.32231	0.58144	0.92578
1	0.87757	0.14383	0.36664	0.67147	0.95233	0.15497	0.34224	0.41979	0.63022	0.39329	0.77289	0.86536	0.92909	0.32981	0.48898	0.1164	0.25972	0.96868	0.83831	0.16821	0.75366	0.43372	0.35513	0.209	0.14414	0.63667	0.45304	0.13201	0.12453	0.84023	0.93065	0.46375	0.26567	0.75981	0.669	0.38893	0.41814	0.11386	0.45072	0.90244
1	0.51589	0.26174	0.27412	0.33686	0.52676	0.22142	0.26593	0.46168	0.36001	0.32044	0.44519	0.53017	0.52452	0.22946	0.23557	0.21997	0.21521	0.55536	0.55775	0.23505	0.47172	0.46234	0.31209	0.28323	0.14771	0.36512	0.27402	0.25535	0.23713	0.55657	0.54078	0.2827	0.2615	0.42587	0.48708	0.30304	0.46458	0.15116	0.30917	0.5108
1	0.92986	0.27406	0.38316	0.65595	0.93141	0.35857	0.47616	0.43408	0.73611	0.4102	0.80445	0.80344	0.925	0.28393	0.36959	0.34651	0.45698	0.96453	0.80763	0.30319	0.78218	0.58499	0.36589	0.37686	0.10214	0.7733	0.58519	0.36078	0.33003	0.93569	0.92868	0.57371	0.34968	0.81469	0.6876	0.34004	0.40144	0.51461	0.54969	0.94758
1	0.89757	0.39298	0.33169	0.59819	0.89988	0.4958	0.27058	0.5361	0.65378	0.34521	0.68518	0.82907	0.90804	0.49008	0.50355	0.51638	0.43897	0.94388	0.76409	0.49146	0.80589	0.44027	0.38485	0.51003	0.31681	0.66821	0.65605	0.59114	0.52027	0.83845	0.92697	0.46737	0.49495	0.87809	0.4937	0.23962	0.33996	0.56487	0.69943	0.91103
0	0.64594	0.53134	0.43538	0.52821	0.86114	0.53858	0.3163	0.66117	0.5581	0.49234	0.69899	0.86125	0.88496	0.56879	0.50445	0.58982	0.36381	0.88336	0.50923	0.50895	0.76118	0.42183	0.48648	0.54087	0.42762	0.59936	0.64902	0.67041	0.57798	0.59185	0.94883	0.22134	0.44605	0.71969	0.68186	0.21131	0.36202	0.76384	0.61972	0.9248
1	0.75244	0.52649	0.4053	0.4931	0.95199	0.44657	0.32877	0.47751	0.59252	0.51149	0.5579	0.73672	0.8661	0.19375	0.4527	0.51414	0.3677	0.97809	0.73246	0.45703	0.66367	0.58002	0.49638	0.57497	0.25817	0.50903	0.43976	0.4768	0.53794	0.80612	0.88047	0.51806	0.45038	0.70714	0.46903	0.30974	0.44343	0.33214	0.45568	0.89785
1	0.84932	0.22356	0.36691	0.57206	0.92872	0.22874	0.38979	0.41488	0.62871	0.3413	0.72341	0.89736	0.9279	0.29422	0.41919	0.2246	0.29182	0.96974	0.53153	0.242	0.66971	0.33884	0.24511	0.30076	0.30167	0.63047	0.50193	0.26129	0.23551	0.88083	0.96144	0.27341	0.34195	0.85131	0.42901	0.6897	0.19429	0.20565	0.39486	0.94795
0	0.87156	0.41535	0.47003	0.76495	0.92812	0.49382	0.3311	0.53165	0.7938	0.52705	0.74482	0.70204	0.88313	0.30819	0.33312	0.50769	0.43623	0.95716	0.64074	0.48175	0.90589	0.4753	0.64126	0.4389	0.31726	0.73756	0.72702	0.65952	0.50425	0.86348	0.87456	0.25092	0.37169	0.87941	0.76966	0.058694	0.39805	0.61755	0.82749	0.86597
0	0.91415	0.19396	0.29883	0.65396	0.96074	0.35768	0.47788	0.52848	0.70539	0.48808	0.77078	0.9094	0.96546	0.45188	0.41509	0.38039	0.43554	0.94486	0.89712	0.34302	0.92063	0.50393	0.42583	0.36061	0.10127	0.72837	0.64274	0.52185	0.37876	0.88607	0.96364	0.5723	0.29873	0.83812	0.67947	0.5423	0.44248	0.46306	0.81113	0.91247
0	0.84818	0.23103	0.35907	0.62741	0.88224	0.21488	0.16563	0.56221	0.58182	0.42172	0.62505	0.72906	0.89406	0.52036	0.52015	0.20793	0.15658	0.93855	0.68743	0.22834	0.73246	0.53556	0.49428	0.30413	0.17098	0.60852	0.43918	0.22016	0.22874	0.83006	0.87511	0.55621	0.309	0.85224	0.5443	0.061278	0.36112	0.12376	0.48062	0.86054
1	0.8222	0.26352	0.28579	0.6753	0.95735	0.40526	0.47533	0.53377	0.67101	0.24573	0.63839	0.76644	0.93572	0.26511	0.35504	0.37927	0.39875	0.96063	0.58153	0.41135	0.63163	0.32621	0.30886	0.44604	0.3469	0.6793	0.43845	0.34608	0.38908	0.90789	0.94991	0.30912	0.48867	0.84978	0.65981	0.21619	0.25298	0.33207	0.42472	0.91932
1	0.79989	0.55203	0.48603	0.5924	0.9536	0.43159	0.32971	0.68922	0.57749	0.5303	0.6904	0.80723	0.89018	0.3992	0.59627	0.41819	0.43181	0.98951	0.47838	0.4442	0.68179	0.472	0.55772	0.474	0.28097	0.54231	0.49795	0.42793	0.43444	0.81322	0.92056	0.45513	0.41504	0.82339	0.56963	0.10112	0.3855	0.32888	0.47866	0.90743
1	0.80387	0.3473	0.42243	0.59232	0.9305	0.34187	0.42839	0.53338	0.52535	0.42657	0.7421	0.84441	0.93404	0.20771	0.43694	0.31095	0.38447	0.94466	0.34575	0.34056	0.72113	0.29758	0.48837	0.34421	0.45871	0.6406	0.63195	0.38443	0.31051	0.8225	0.9405	0.23177	0.36888	0.81702	0.56694	0.30835	0.20174	0.38212	0.52059	0.92297
1	0.88001	0.38173	0.33422	0.67112	0.94019	0.34932	0.25146	0.64835	0.67993	0.41668	0.60704	0.76183	0.92727	0.43325	0.40929	0.42976	0.25368	0.94074	0.26853	0.35706	0.74227	0.41658	0.48799	0.47541	0.30668	0.6706	0.53349	0.47292	0.44892	0.73186	0.92321	0.33507	0.38205	0.75154	0.41539	0.11524	0.55945	0.3354	0.5953	0.91696
1	0.83511	0.22218	0.3242	0.43964	0.9561	0.20177	0.084982	0.44352	0.46794	0.31727	0.58854	0.77014	0.8903	0.21194	0.558	0.24411	0.22986	0.93267	0.60363	0.22366	0.61858	0.44287	0.42987	0.33279	0.22925	0.48829	0.44098	0.25697	0.26361	0.79593	0.88386	0.48963	0.33022	0.78442	0.54744	0.16539	0.38982	0.16009	0.45554	0.87952
1	0.77477	0.4619	0.39675	0.71365	0.9435	0.50443	0.43219	0.68252	0.69145	0.37376	0.62571	0.83899	0.93681	0.45479	0.34509	0.47301	0.35787	0.95176	0.38619	0.51087	0.49937	0.3328	0.28037	0.49843	0.3499	0.69595	0.5555	0.53718	0.48973	0.65607	0.93764	0.40269	0.52518	0.78916	0.62123	0.27293	0.33131	0.40237	0.35452	0.96027
0	0.86379	0.30203	0.34463	0.52583	0.94828	0.24759	0.35488	0.37775	0.57058	0.38269	0.59453	0.74966	0.95078	0.57991	0.64682	0.28372	0.19563	0.96863	0.53958	0.2611	0.37169	0.40643	0.19933	0.37024	0.3193	0.58395	0.46592	0.26971	0.3013	0.85165	0.92614	0.52049	0.34109	0.80065	0.5965	0.24241	0.28481	0.23186	0.18202	0.94369
0	0.87744	0.44378	0.53918	0.66447	0.87076	0.44773	0.18307	0.65891	0.64777	0.61303	0.7362	0.75105	0.9015	0.50982	0.61965	0.44534	0.28254	0.88791	0.71759	0.43995	0.85172	0.61535	0.59019	0.37053	0.27609	0.71545	0.78839	0.62851	0.44418	0.87333	0.93973	0.41547	0.33982	0.8762	0.69575	0.18028	0.5218	0.55633	0.82536	0.88752
1	0.84092	0.68411	0.47418	0.58683	0.94395	0.56674	0.31033	0.53488	0.5912	0.62979	0.61751	0.92583	0.94192	0.42564	0.58905	0.61907	0.36189	0.93417	0.28829	0.55757	0.7651	0.29507	0.59004	0.64736	0.44303	0.60659	0.50009	0.54572	0.62076	0.75296	0.95642	0.27999	0.49121	0.7958	0.71249	0	0.28424	0.7011	0.53433	0.84041
0	0.88357	0.21481	0.88289	0.86318	0.93531	0.30141	0.34402	0.3482	0.91699	0.69311	0.82482	0.85161	0.94882	0.17409	0.64638	0.26765	0.33961	0.95723	0.83338	0.29522	0.89241	0.53568	0.79787	0.072925	0.1146	0.79845	0.89284	0.56055	0.25052	0.79126	0.94665	0.4705	0.20249	0.83398	0.80516	0.37992	0.64369	0.45179	0.88752	0.93662
0	0.87505	0.6611	0.54009	0.62901	0.93057	0.60288	0.5577	0.57597	0.52468	0.4294	0.58754	0.63644	0.92515	0.23911	0.48379	0.53966	0.34205	0.96574	0.33994	0.60975	0.72061	0.37141	0.6376	0.55125	0.44453	0.54943	0.64712	0.60719	0.55826	0.86604	0.90534	0.22149	0.58035	0.84655	0.67367	0.000229	0.38208	0.44356	0.62865	0.88886
1	0.83369	0.37405	0.51091	0.59939	0.94146	0.47217	0.37534	0.52386	0.63706	0.49971	0.70212	0.87177	0.92566	0.29373	0.53025	0.32512	0.34764	0.96422	0.73425	0.4737	0.73791	0.38536	0.49433	0.34356	0.21451	0.61729	0.63326	0.44616	0.33952	0.81791	0.9598	0.41234	0.43827	0.81702	0.65265	0.24299	0.43757	0.27316	0.58738	0.93214
0	0.81913	0.23158	0.34422	0.47334	0.94739	0.21969	0.39846	0.51271	0.61996	0.41039	0.69127	0.93499	0.92372	0.30108	0.351	0.24892	0.35783	0.90974	0.44879	0.22657	0.76175	0.15441	0.44059	0.2992	0.44886	0.56148	0.52658	0.31358	0.24874	0.82556	0.92335	0.31821	0.28106	0.71198	0.64828	0.16634	0.12191	0.31945	0.50667	0.92462
1	0.90779	0.45338	0.49545	0.80979	0.93083	0.44647	0.16398	0.64301	0.72944	0.53918	0.66694	0.81835	0.8772	0.42751	0.43384	0.46183	0.30718	0.91969	0.71857	0.44143	0.83598	0.4926	0.60097	0.44123	0.33455	0.78283	0.707	0.59312	0.47146	0.82703	0.90369	0.55429	0.37841	0.84355	0.72153	0.05506	0.4719	0.48073	0.80043	0.90476
1	0.88263	0.16236	0.31718	0.69592	0.91424	0.35149	0.58596	0.54237	0.69716	0.19409	0.73248	0.7715	0.93949	0.10087	0.39183	0.26657	0.41247	0.91313	0.53786	0.35463	0.65713	0.28876	0.23252	0.31753	0.30065	0.57013	0.56019	0.31673	0.26574	0.86416	0.93819	0.16679	0.45276	0.77482	0.74956	0.1894	0.28651	0.32362	0.41132	0.93553
1	0.82505	0.38262	0.50813	0.61165	0.9134	0.28919	0.59865	0.59276	0.65535	0.53774	0.87161	0.8957	0.97175	0.61412	0.63731	0.29582	0.56216	0.96525	0.67135	0.29638	0.76065	0.70625	0.63712	0.32488	0.17705	0.58858	0.5391	0.32662	0.27547	0.8151	0.95298	0.43507	0.31797	0.77372	0.59629	0.39337	0.60735	0.43514	0.55157	0.89699
0	0.86625	0.3135	0.29654	0.70267	0.88697	0.36327	0.057686	0.55325	0.56876	0.32586	0.53336	0.77898	0.88281	0.39278	0.43244	0.39437	0.15748	0.88197	0.40556	0.38049	0.48233	0.32936	0.29386	0.47356	0.26334	0.72082	0.47599	0.36751	0.41912	0.80697	0.90747	0.28777	0.45898	0.8051	0.55265	0.034133	0.26418	0.25259	0.38739	0.87473
1	0.7105	0.49474	0.425	0.45613	0.92715	0.49294	0.50144	0.68247	0.55845	0.36775	0.69007	0.7919	0.92058	0.40395	0.53763	0.45835	0.44644	0.94388	0.37604	0.49737	0.57141	0.22618	0.42063	0.49258	0.54847	0.41966	0.56224	0.49711	0.47197	0.81107	0.9194	0.36751	0.49591	0.78332	0.57028	0.164	0.14456	0.39539	0.46517	0.92463
0	0.56808	0.79254	0.26068	0.16644	0.92419	0.76151	0.28915	0.72992	0.53976	0.39613	0.39039	0.89863	0.94255	0.271	0.23217	0.85575	0.44899	0.91471	0.48348	0.75702	0.39008	0.29177	0.28994	0.89579	0.47232	0.51046	0.3011	0.63416	0.87449	0.6965	0.92334	0.29028	0.70357	0.47235	0.21328	0.013674	0.29492	0.71074	0.25279	0.9092
0	0.74039	0.34629	0.24848	0.72455	0.90103	0.28832	0.23145	0.53011	0.66332	0.46213	0.45017	0.9321	0.9446	0.40599	0.30563	0.45094	0.18062	0.92786	0.56843	0.30155	0.65443	0.49985	0.53574	0.52368	0.22325	0.72074	0.39887	0.43004	0.47978	0.8067	0.92973	0.29275	0.31682	0.83438	0.76105	0.084549	0.38245	0.2195	0.61065	0.90955
1	0.86461	0.25949	0.23018	0.52457	0.95996	0.38698	0.56605	0.66589	0.51398	0.37542	0.78564	0.89687	0.9136	0.52197	0.3763	0.40978	0.58853	0.97901	0.82534	0.3787	0.90905	0.59724	0.43697	0.42978	0.21615	0.54779	0.56786	0.43956	0.39997	0.90613	0.95825	0.58922	0.41571	0.9781	0.66727	0.25998	0.43617	0.50482	0.61556	0.92252
1	0.84942	0.29635	0.4418	0.45428	0.91589	0.24842	0.2148	0.57667	0.52449	0.44964	0.66471	0.71942	0.90799	0.45947	0.58193	0.27898	0.25244	0.94232	0.51986	0.24698	0.73739	0.66958	0.44545	0.29755	0.22759	0.49834	0.59885	0.35546	0.27402	0.87284	0.91265	0.44507	0.25274	0.86032	0.4235	0.18957	0.45172	0.37705	0.59373	0.87224
0	0.4253	0.3205	0.34344	0.57246	0.91045	0.45788	0.68063	0.53787	0.58208	0.44345	0.81008	0.89978	0.93629	0.2862	0.44675	0.45954	0.70568	0.98721	0.58858	0.45524	0.66509	0.59442	0.38037	0.43897	0.26362	0.62403	0.44758	0.52316	0.43725	0.43759	0.95682	0.5166	0.45055	0.93109	0.68656	0.24805	0.44104	0.61434	0.4558	0.94461
0	0.76142	0.4534	0.23212	0.47147	0.90173	0.70809	0.53634	0.57313	0.57916	0.25863	0.52943	0.67443	0.90763	0.29828	0.35487	0.62273	0.42008	0.90566	0.45541	0.70685	0.46213	0.30961	0.19942	0.66394	0.31944	0.5978	0.41551	0.53851	0.63427	0.79258	0.92996	0.24086	0.72568	0.74697	0.66391	0.002404	0.25722	0.60242	0.30093	0.90414
0	0.79875	0.22215	0.25519	0.63933	0.95557	0.23497	0.35379	0.44192	0.58272	0.36187	0.73632	0.92019	0.93376	0.13668	0.40404	0.27852	0.33195	0.96694	0.43006	0.23746	0.57044	0.15243	0.19494	0.34375	0.42643	0.59194	0.54889	0.32132	0.28979	0.90823	0.92883	0.13994	0.29263	0.82943	0.57272	0.26762	0.11982	0.26083	0.28449	0.96956
0	0.67589	0.20053	0.10146	0.48786	0.90465	0.42564	0.73509	0.77794	0.60512	0.28292	0.73461	0.87026	0.94604	0.14009	0.27168	0.6455	0.78372	0.96656	0.56273	0.4267	0.75523	0.42125	0.37546	0.69834	0.28201	0.5771	0.27666	0.40892	0.64527	0.67306	0.94101	0.32298	0.47545	0.68905	0.6888	0.20614	0.33568	0.65828	0.46232	0.91513
1	0.87629	0.28066	0.40893	0.54265	0.93921	0.33772	0.50022	0.51809	0.55606	0.44229	0.82676	0.9414	0.93532	0.4157	0.61326	0.2888	0.47629	0.95153	0.93073	0.33859	0.50087	0.13883	0.21109	0.32169	0.47295	0.62261	0.63041	0.36894	0.28635	0.8955	0.95477	0.70354	0.38118	0.81197	0.55667	0.43195	0.096984	0.33929	0.35468	0.91179
0	0.90352	0.60104	0.52474	0.63983	0.86731	0.57857	0.32654	0.61173	0.80671	0.33092	0.65494	0.90418	0.9173	0.39514	0.32687	0.70095	0.51427	0.86415	0.86284	0.5489	0.84597	0.10054	0.36128	0.58637	0.48099	0.59636	0.70453	0.8339	0.69914	0.87037	0.92877	0.46991	0.52072	0.87541	0.71557	0.49806	0.14031	0.79544	0.68996	0.93544
1	0.81542	0.65553	0.3896	0.61037	0.91162	0.64132	0.68774	0.82597	0.54637	0.40386	0.48247	0.52808	0.93248	0.41934	0.53214	0.69001	0.41869	0.91505	0.22504	0.64716	0.53278	0.48992	0.40605	0.7105	0.37764	0.58914	0.4563	0.63523	0.71172	0.73871	0.8855	0.40586	0.62249	0.71645	0.42269	0.20875	0.39887	0.50143	0.44428	0.84323
0	0.80687	0.62642	0.65354	0.78204	0.94517	0.54883	0.56996	0.60252	0.88049	0.78784	0.66968	0.57092	0.90151	0.58102	0.47575	0.60834	0.40763	0.94115	0.70789	0.54909	0.81784	0.46403	0.8278	0.51802	0.31164	0.87595	0.80819	0.775	0.62229	0.81401	0.8948	0.34009	0.34527	0.80558	0.68926	0.000021	0.6681	0.56103	0.83519	0.88808
0	0.795	0.63505	0.53956	0.66887	0.9138	0.58197	0.34819	0.82253	0.67793	0.64875	0.61464	0.95463	0.95228	0.38715	0.53718	0.59079	0.33209	0.85957	0.23164	0.58852	0.76057	0.5217	0.78125	0.57624	0.35564	0.68247	0.64526	0.69249	0.61372	0.80478	0.9544	0.362	0.44778	0.77868	0.41902	0.26032	0.51952	0.4272	0.73119	0.93046
1	0.82236	0.25775	0.45919	0.67558	0.95102	0.30896	0.58802	0.56426	0.6544	0.47155	0.86808	0.88157	0.94442	0.31918	0.648	0.27577	0.55246	0.94677	0.86782	0.29937	0.83381	0.46534	0.42364	0.27593	0.20937	0.62753	0.70346	0.38575	0.25563	0.91484	0.96027	0.46022	0.31217	0.86844	0.61626	0.36691	0.41966	0.40711	0.58197	0.92977
1	0.76758	0.70882	0.12423	0.30385	0.90378	0.85099	0.70618	0.75722	0.32714	0.19297	0.19559	0.58132	0.90507	0.18591	0.19011	0.89879	0.42264	0.91836	0.066102	0.85687	0.26387	0.40236	0.23102	0.96521	0.49215	0.34828	0.15971	0.4669	0.92858	0.68548	0.90253	0.10427	0.86294	0.75586	0.22644	0	0.29028	0.41345	0.21591	0.82103
1	0.77924	0.47213	0.51072	0.68362	0.93759	0.42664	0.43467	0.72697	0.71023	0.58502	0.63545	0.64869	0.91029	0.49225	0.56371	0.42671	0.30306	0.88697	0.43193	0.43262	0.70039	0.46511	0.66216	0.41541	0.36691	0.72405	0.67963	0.57027	0.4409	0.83797	0.91173	0.40266	0.3635	0.78654	0.64687	0.004071	0.48515	0.39645	0.57492	0.88002
0	0.68003	0.28328	0.32405	0.55532	0.90496	0.24486	0.34391	0.6144	0.60163	0.41804	0.65567	0.87269	0.98226	0.40317	0.38011	0.33759	0.24195	0.93191	0.67306	0.26025	0.65605	0.30929	0.37222	0.38051	0.21853	0.55158	0.46294	0.42726	0.35437	0.77652	0.96991	0.52137	0.26516	0.77503	0.55769	0.25645	0.3738	0.28796	0.51428	0.956
1	0.87986	0.74656	0.64159	0.51713	0.90374	0.50642	0.50228	0.56652	0.69421	0.44763	0.69755	0.67903	0.90294	0.42719	0.56736	0.61351	0.49362	0.94115	0.67051	0.49805	0.71001	0.47664	0.52389	0.57912	0.36046	0.4948	0.67501	0.70642	0.62251	0.85485	0.8916	0.53376	0.46025	0.79703	0.40202	0.070726	0.31826	0.59843	0.62478	0.88384
0	0.88064	0.37952	0.27838	0.55822	0.9258	0.54589	0.35844	0.49381	0.49905	0.22976	0.62013	0.77122	0.89213	0.28215	0.27908	0.52966	0.46201	0.92938	0.7311	0.54187	0.65406	0.24468	0.28801	0.51319	0.38847	0.54477	0.64163	0.62785	0.53813	0.88718	0.89828	0.41125	0.53346	0.84688	0.58925	0.29903	0.2435	0.53533	0.60089	0.87208
1	0.8407	0.3621	0.55703	0.5871	0.94024	0.32968	0.22331	0.656	0.60223	0.67519	0.81425	0.77827	0.88489	0.59025	0.76215	0.31966	0.49477	0.95251	0.55127	0.32133	0.77821	0.6414	0.40415	0.24761	0.35935	0.66861	0.79463	0.50363	0.2945	0.80266	0.90582	0.58218	0.2201	0.83495	0.54958	0.35896	0.46751	0.52144	0.61846	0.89634
1	0.83972	0.34745	0.39483	0.56014	0.92875	0.21592	0.41514	0.56962	0.48973	0.50198	0.62515	0.61945	0.89377	0.53191	0.54499	0.30297	0.24404	0.92634	0.47707	0.22977	0.67859	0.45603	0.48959	0.36241	0.37343	0.53203	0.52454	0.37584	0.32235	0.81919	0.90219	0.2976	0.23444	0.79679	0.54014	0.15186	0.28536	0.21237	0.58174	0.88588
0	0.76915	0.30372	0.2558	0.7005	0.93077	0.47832	0.3661	0.46126	0.81748	0.34657	0.55664	0.63441	0.89862	0.29497	0.22624	0.54644	0.29007	0.92419	0.63957	0.47666	0.71805	0.34556	0.40968	0.56457	0.29397	0.73874	0.5357	0.57817	0.55831	0.81152	0.90383	0.31737	0.47314	0.87125	0.66125	0.000024	0.3221	0.54327	0.61485	0.9222
1	0.91326	0.43811	0.29501	0.65852	0.91828	0.4863	0.35936	0.64384	0.60025	0.3583	0.55462	0.86849	0.93183	0.41895	0.39973	0.54399	0.36464	0.95826	0.22453	0.49053	0.73024	0.40219	0.42154	0.59824	0.49789	0.59149	0.44817	0.46926	0.55914	0.89921	0.94431	0.14509	0.5071	0.79876	0.60601	0.027072	0.25061	0.47719	0.5502	0.91307
0	0.75037	0.29958	0.18486	0.69525	0.88665	0.55872	0.40881	0.61435	0.62417	0.25831	0.60035	0.66837	0.81726	0.34938	0.2595	0.55477	0.5079	0.91302	0.5621	0.54859	0.5487	0.17079	0.22135	0.56326	0.42431	0.66922	0.4904	0.57519	0.5562	0.78745	0.86761	0.32725	0.54138	0.73355	0.48986	0.021289	0.18771	0.61806	0.4986	0.86633
1	0.86104	0.38573	0.40572	0.49765	0.93213	0.29257	0.3509	0.63167	0.60325	0.62544	0.67035	0.67835	0.89725	0.5511	0.43261	0.36016	0.37037	0.94524	0.52921	0.2953	0.74015	0.58796	0.45862	0.38344	0.28902	0.67492	0.58263	0.40846	0.35706	0.84485	0.89744	0.56979	0.26215	0.83518	0.47171	0.080906	0.38521	0.38279	0.58018	0.9096
0	0.82355	0.33739	0.30073	0.60701	0.9417	0.29648	0.41983	0.6731	0.55354	0.35728	0.6086	0.76256	0.92117	0.1689	0.35253	0.35553	0.29689	0.96117	0.31784	0.30602	0.67603	0.5415	0.43028	0.42998	0.2386	0.63739	0.41578	0.31935	0.36792	0.79757	0.93211	0.29769	0.37217	0.83421	0.54424	0.000673	0.37319	0.34281	0.48247	0.90851
1	0.14498	0.16621	0.15781	0.082062	0.13341	0.010185	0.32035	0.38712	0.12529	0.21258	0.17734	0.094193	0.11972	0.27477	0.19464	0.10783	0.14282	0.17053	0.3158	0.023834	0.30865	0.21577	0.29841	0.16996	0.29875	0.10448	0.21068	0.23403	0.11726	0.18665	0.15996	0.31334	0.079176	0.2319	0.28412	0.14169	0.11438	0.12764	0.25452	0.15648
1	0.91866	0.29244	0.43557	0.56304	0.96738	0.22884	0.37556	0.46728	0.67832	0.38673	0.77388	0.87483	0.9491	0.44591	0.4147	0.26659	0.36743	0.96237	0.79476	0.20821	0.79212	0.48967	0.36247	0.30613	0.072191	0.68485	0.54692	0.32343	0.25771	0.9503	0.95459	0.39972	0.27775	0.90476	0.68302	0.29575	0.40765	0.39808	0.52733	0.9378
1	0.84567	0.28802	0.44729	0.65774	0.91994	0.231	0.50045	0.56013	0.65722	0.43559	0.83848	0.884	0.92915	0.45214	0.50731	0.21965	0.46201	0.97143	0.65141	0.23358	0.74023	0.47652	0.48903	0.27563	0.18495	0.50946	0.50515	0.23919	0.2086	0.70491	0.94023	0.30374	0.2978	0.82179	0.54068	0.35083	0.49928	0.3147	0.49732	0.88941
0	0.86869	0.29557	0.2107	0.58912	0.94959	0.39944	0.33191	0.61918	0.48485	0.28926	0.51754	0.83184	0.91788	0.37977	0.41916	0.45056	0.23425	0.95607	0.33573	0.41531	0.52656	0.56603	0.36897	0.5385	0.27695	0.51093	0.38366	0.3356	0.47526	0.77809	0.94952	0.34661	0.4856	0.72995	0.56042	0.47118	0.33918	0.28782	0.42647	0.93459
0	0.68675	0.44645	0.43577	0.49984	0.91871	0.37786	0.33762	0.57713	0.57913	0.49511	0.67585	0.84933	0.94885	0.43124	0.46468	0.37325	0.33825	0.93101	0.73553	0.37464	0.70412	0.40918	0.53343	0.38953	0.20397	0.52268	0.5451	0.46726	0.37645	0.62374	0.94727	0.47936	0.36178	0.62294	0.56357	0.063655	0.46642	0.43923	0.50685	0.91203
1	0.90172	0.40821	0.2136	0.72528	0.96171	0.55726	0.5223	0.58959	0.46178	0.25563	0.58522	0.78145	0.92134	0.48291	0.32646	0.56989	0.49365	0.95801	0.30446	0.55975	0.63621	0.34125	0.30288	0.6287	0.2941	0.58343	0.42963	0.46548	0.58571	0.93587	0.91144	0.30772	0.59099	0.83397	0.59777	0.45233	0.19828	0.48106	0.49219	0.90066
0	0.84974	0.60103	0.41267	0.53022	0.91275	0.55887	0.22699	0.76207	0.58807	0.38877	0.67773	0.78187	0.9073	0.30599	0.46151	0.5544	0.46017	0.95258	0.45887	0.55978	0.69758	0.2554	0.33515	0.55987	0.38545	0.54416	0.60452	0.59515	0.56054	0.94311	0.89974	0.39912	0.54163	0.77723	0.7569	0.035793	0.28391	0.58523	0.52797	0.86733
0	0.62632	0.36146	0.72301	0.57591	0.94498	0.43205	0.33311	0.30014	0.69868	0.65204	0.84052	0.93893	0.90767	0.72325	0.62271	0.3735	0.40924	0.93603	0.82348	0.42417	0.87967	0.65118	0.72628	0.23882	0.14158	0.66794	0.88919	0.616	0.36575	0.75649	0.9423	0.38788	0.24653	0.76159	0.75569	0.53	0.72499	0.50479	0.70833	0.92685
1	0.87662	0.21607	0.27213	0.59536	0.92379	0.23167	0.35366	0.3283	0.58294	0.34077	0.63784	0.90759	0.923	0.22623	0.27227	0.21288	0.26841	0.95608	0.80214	0.25142	0.73767	0.56246	0.40857	0.32952	0.086522	0.60485	0.2991	0.11541	0.2349	0.92303	0.93207	0.28249	0.35631	0.76278	0.603	0.41926	0.5641	0.070069	0.44083	0.89669
1	0.83028	0.46569	0.33857	0.50473	0.88648	0.47148	0.59271	0.69012	0.50272	0.40535	0.73344	0.77344	0.89579	0.18512	0.3967	0.44291	0.55109	0.89665	0.61704	0.46209	0.48932	0.079869	0.30886	0.49061	0.63441	0.48348	0.47277	0.39555	0.44128	0.88414	0.9267	0.24957	0.48625	0.78855	0.44107	0.27674	0.055714	0.50379	0.298	0.90744
0	0.84764	0.29849	0.32053	0.62034	0.93229	0.21402	0.53619	0.58271	0.74128	0.50261	0.72679	0.88451	0.9401	0.34589	0.22467	0.36351	0.45411	0.94977	0.67543	0.20055	0.81362	0.46462	0.45038	0.41524	0.31696	0.68225	0.44383	0.39009	0.37203	0.8878	0.93614	0.35804	0.21504	0.83209	0.58182	0.38614	0.2697	0.34636	0.63423	0.93516
0	0.87786	0.44606	0.37878	0.60751	0.93665	0.51224	0.16412	0.46473	0.59202	0.40183	0.64551	0.79639	0.87541	0.30826	0.46078	0.50758	0.25812	0.90944	0.5246	0.51549	0.80059	0.50449	0.50436	0.50792	0.37471	0.62061	0.66755	0.60168	0.52264	0.81471	0.92647	0.28856	0.4933	0.75081	0.87963	0.23876	0.73161	0.47559	0.67635	0.90057
0	0.61671	0.58998	0.34682	0.52753	0.87246	0.6058	0.56763	0.54393	0.49259	0.3544	0.39996	0.62879	0.93597	0.59751	0.56363	0.57979	0.27737	0.88167	0.52819	0.61929	0.43158	0.37635	0.41968	0.62381	0.33552	0.37631	0.38495	0.5763	0.60797	0.61814	0.92911	0.53144	0.6045	0.78908	0.54576	0.085692	0.33479	0.31251	0.39549	0.93932
1	0.85025	0.43388	0.38761	0.45061	0.94122	0.41274	0.29679	0.59049	0.38036	0.32427	0.59343	0.86182	0.93701	0.29984	0.55293	0.35546	0.18757	0.95726	0.34846	0.42683	0.55805	0.3415	0.32139	0.42131	0.35353	0.3747	0.51536	0.39064	0.37752	0.90335	0.94114	0.41281	0.48464	0.80629	0.53937	0.21624	0.251	0.24892	0.39676	0.92579
0	0.84715	0.34281	0.48434	0.64253	0.94888	0.26342	0.1806	0.51538	0.6382	0.50156	0.56486	0.70032	0.8792	0.34684	0.71907	0.27981	0.048839	0.96025	0.54175	0.28479	0.59823	0.39276	0.48606	0.34967	0.24528	0.5881	0.57172	0.36214	0.30695	0.79959	0.91384	0.44994	0.32463	0.79223	0.64377	0.14957	0.33257	0.12709	0.51047	0.87919
1	0.83012	0.33427	0.39854	0.56824	0.93487	0.39623	0.3468	0.55867	0.65564	0.45319	0.70683	0.93905	0.92815	0.4743	0.45136	0.3768	0.3465	0.96732	0.74834	0.39509	0.73223	0.61659	0.41555	0.39733	0.26988	0.61936	0.63202	0.46366	0.38731	0.88109	0.95329	0.40256	0.36185	0.81267	0.5882	0.46012	0.48596	0.35548	0.59426	0.91205
1	0.83305	0.73538	0.57358	0.47564	0.91976	0.53089	0.3558	0.68246	0.64751	0.39497	0.63864	0.73148	0.92029	0.29441	0.58963	0.61772	0.45886	0.92944	0.44511	0.53078	0.50628	0.36278	0.26096	0.60582	0.42626	0.47842	0.67298	0.68698	0.63299	0.72307	0.92698	0.318	0.51593	0.83308	0.42038	0.078776	0.19093	0.54718	0.33933	0.91595
0	0.83217	0.48456	0.46332	0.72566	0.92268	0.61987	0.32884	0.53631	0.91118	0.49967	0.79288	0.88165	0.92068	0.16033	0.33785	0.65501	0.51985	0.9241	0.59063	0.56875	0.86048	0.35987	0.60519	0.53927	0.41279	0.81758	0.82809	0.72665	0.60603	0.82176	0.95009	0.21476	0.49604	0.82186	0.72971	0.21649	0.40591	0.98151	0.76335	0.93959
1	0.71547	0.28277	0.57075	0.53557	0.77103	0.3022	0.35133	0.35303	0.59786	0.41559	0.72458	0.73691	0.78006	0.42617	0.59172	0.22196	0.33158	0.79336	0.65518	0.27402	0.67532	0.48046	0.40172	0.19962	0.08318	0.68311	0.67533	0.36484	0.18923	0.75935	0.80492	0.45354	0.31945	0.72316	0.61855	0.27961	0.36104	0.45894	0.46339	0.77848
0	0.80206	0.64936	0.30436	0.83605	0.95437	0.64714	0.31081	0.84457	0.85189	0.5195	0.45958	0.92354	0.95817	0.23339	0.25754	0.81634	0.31237	0.97355	0.22582	0.65524	0.65585	0.43922	0.4954	0.82339	0.40007	0.89695	0.50403	0.78831	0.84447	0.7642	0.9593	0.33686	0.57259	0.84008	0.59226	0.068884	0.34852	0.47513	0.65107	0.9417
1	0.68189	0.47878	0.29791	0.68075	0.93094	0.50299	0.22785	0.68387	0.68269	0.41516	0.54299	0.81567	0.88407	0.3126	0.31358	0.49089	0.37819	0.95065	0.30588	0.51582	0.57287	0.27943	0.45166	0.5722	0.28104	0.6826	0.29894	0.35936	0.51359	0.67401	0.93175	0.25046	0.5302	0.79393	0.53703	0.060124	0.25175	0.32726	0.3814	0.88371
0	0.82701	0.54035	0.50559	0.52942	0.91091	0.41572	0.28283	0.50083	0.55274	0.58756	0.68009	0.89755	0.91374	0.57333	0.66774	0.41459	0.36736	0.94496	0.61888	0.4204	0.58997	0.64804	0.5358	0.46978	0.22983	0.53049	0.52148	0.39716	0.42261	0.78464	0.92978	0.65614	0.40712	0.74371	0.53451	0.42453	0.5478	0.43677	0.3884	0.92328
1	0.83782	0.31257	0.48589	0.66504	0.96023	0.29663	0.38509	0.51672	0.62124	0.41966	0.6946	0.71188	0.90169	0.21205	0.73828	0.26353	0.21925	0.95941	0.71016	0.30432	0.71078	0.40242	0.46529	0.28845	0.24805	0.7306	0.66021	0.40269	0.27203	0.75372	0.92532	0.42776	0.33877	0.82301	0.68815	0.21774	0.33806	0.29421	0.54041	0.89777
1	0.47517	0.20564	0.26911	0.40563	0.52038	0.31129	0.36333	0.44015	0.30832	0.29468	0.42547	0.47977	0.49666	0.26317	0.33467	0.2072	0.25752	0.49645	0.43686	0.31221	0.55388	0.34506	0.33282	0.22796	0.20464	0.37689	0.35209	0.34415	0.20987	0.48158	0.51034	0.23023	0.34395	0.46854	0.43717	0.15709	0.25541	0.27018	0.41845	0.51187
1	0.89261	0.15258	0.34826	0.38559	0.92725	0.3386	0.42743	0.026178	0.64734	0.3139	0.83034	0.92335	0.92868	0.22608	0.32962	0.25717	0.3919	0.94615	0.93948	0.33857	0.65242	0.22982	0.27271	0.25186	0.38168	0.43076	0.6907	0.41797	0.25173	0.91612	0.96795	0.23643	0.37928	0.77446	0.61535	0.33954	0.1785	0.35726	0.48956	0.91905
0	0.87505	0.69524	0.50698	0.55352	0.93551	0.48177	0.38297	0.69745	0.45835	0.4657	0.68678	0.6786	0.87233	0.33173	0.59186	0.57588	0.47255	0.94284	0.44074	0.47123	0.74295	0.676	0.50222	0.57903	0.29073	0.49003	0.6546	0.6018	0.57847	0.89085	0.88416	0.2789	0.42793	0.83266	0.76555	0.43989	0.54828	0.63654	0.63609	0.89719
1	0.86912	0.32586	0.41836	0.61137	0.96214	0.24212	0.65863	0.58708	0.63035	0.47915	0.85622	0.85955	0.95852	0.4624	0.54223	0.31617	0.58317	0.9782	0.73654	0.23188	0.78016	0.79501	0.43179	0.34367	0.11665	0.65276	0.56732	0.34722	0.29724	0.90942	0.95484	0.38416	0.27342	0.89165	0.50199	0.26317	0.50363	0.44929	0.55626	0.90574
1	0.84928	0.53592	0.47718	0.55664	0.95788	0.56425	0.38152	0.65299	0.58461	0.61533	0.61206	0.87306	0.93215	0.38839	0.76676	0.43808	0.3322	0.95302	0.5951	0.5591	0.60908	0.70145	0.47171	0.49686	0.20235	0.68683	0.52453	0.44081	0.45823	0.8909	0.93396	0.51621	0.47828	0.86909	0.56161	0.26488	0.47806	0.32336	0.48662	0.93693
0	0.81978	0.67218	0.63613	0.58757	0.91927	0.55612	0.36939	0.61711	0.79889	0.47968	0.73261	0.86346	0.95232	0.67204	0.66382	0.70589	0.4507	0.83567	0.87824	0.54174	0.82711	0.533	0.44036	0.57402	0.31966	0.60723	0.86992	0.86443	0.71316	0.78998	0.93723	0.69647	0.48175	0.82028	0.60071	0.016036	0.3459	0.72672	0.74225	0.92247
0	0.77046	0.63388	0.76567	0.91248	0.93293	0.61676	0.29819	0.73116	0.89581	0.74024	0.67134	0.75767	0.88284	0.56099	0.57716	0.57867	0.48727	0.90592	0.71749	0.61872	0.78914	0.59129	0.83703	0.50625	0.40637	0.93398	0.80179	0.74099	0.59399	0.82933	0.88578	0.40169	0.46169	0.72603	0.9267	0.016061	0.76261	0.5014	0.76461	0.84888
1	0.889	0.44313	0.48041	0.48559	0.95355	0.28336	0.68538	0.65408	0.54894	0.46389	0.78746	0.8249	0.95225	0.5402	0.58957	0.33083	0.5646	0.97666	0.76252	0.28883	0.70038	0.63089	0.44984	0.37192	0.20497	0.50339	0.51328	0.35129	0.323	0.81775	0.95026	0.7308	0.32509	0.82824	0.62278	0.19673	0.43364	0.40106	0.50355	0.82245
1	0.85827	0.40988	0.29359	0.43487	0.9175	0.45268	0.40131	0.62438	0.55079	0.33838	0.56953	0.69596	0.91182	0.41577	0.48398	0.42178	0.26623	0.94819	0.5483	0.46374	0.5223	0.38903	0.30248	0.49869	0.32347	0.46601	0.44063	0.35824	0.44203	0.88914	0.92006	0.39909	0.50651	0.77815	0.4216	0.097186	0.33138	0.31936	0.33264	0.91055
0	0.80787	0.38152	0.56246	0.67494	0.92371	0.34774	0.32065	0.16859	0.65065	0.39786	0.714	0.87943	0.94745	0.58205	0.57843	0.30284	0.32373	0.91192	0.71018	0.34444	0.74914	0.37042	0.49163	0.30427	0.14432	0.65167	0.69936	0.44462	0.30202	0.78661	0.94518	0.47344	0.38679	0.78559	0.6903	0.081802	0.4178	0.39538	0.60585	0.93685
1	0.8543	0.47363	0.36966	0.68315	0.93117	0.51906	0.35157	0.58057	0.53108	0.38813	0.71083	0.78114	0.88891	0.49366	0.47907	0.52994	0.48105	0.93972	0.66149	0.50507	0.85123	0.30426	0.46541	0.52789	0.39403	0.49368	0.64307	0.57861	0.52907	0.88581	0.8862	0.39487	0.48688	0.84185	0.62811	0.10481	0.2384	0.61366	0.64892	0.88862
0	0.85112	0.58655	0.70568	0.92497	0.93114	0.56527	0.41897	0.5869	0.85023	0.70783	0.66582	0.71276	0.90329	0.46283	0.43351	0.52181	0.23588	0.95688	0.71522	0.57403	0.75241	0.48975	0.71894	0.45241	0.29984	0.84609	0.81469	0.71219	0.5445	0.8017	0.92244	0.35988	0.44127	0.79471	0.91624	0.41475	0.70791	0.38492	0.77594	0.94551
0	0.84377	0.48394	0.43733	0.5972	0.92432	0.48851	0.28645	0.71653	0.72862	0.35533	0.70117	0.75432	0.91412	0.43884	0.46562	0.55185	0.50086	0.96731	0.60435	0.49189	0.62042	0.31952	0.26933	0.51377	0.42761	0.67555	0.6771	0.65285	0.55033	0.77054	0.91451	0.51109	0.48384	0.85228	0.67503	0.56581	0.20615	0.64056	0.47364	0.90483
1	0.80896	0.56812	0.28463	0.59012	0.96539	0.55315	0.77206	0.62307	0.59864	0.45934	0.66925	0.7445	0.89993	0.21714	0.38538	0.68044	0.81202	0.83461	0.81612	0.55358	0.58929	0.52427	0.39753	0.70958	0.3706	0.53192	0.34194	0.45302	0.69047	0.85979	0.88101	0.56258	0.51751	0.73523	0.62543	0.27227	0.38508	0.53866	0.39812	0.91729
0	0.7527	0.66397	0.29921	0.55213	0.90859	0.70596	0.64182	0.5932	0.47323	0.25453	0.56212	0.64065	0.92568	0.2141	0.38856	0.73079	0.52211	0.92792	0.31947	0.69686	0.60874	0.5092	0.31789	0.77427	0.34326	0.54559	0.39139	0.50034	0.73388	0.89564	0.94169	0.27802	0.72085	0.67536	0.64933	0.000012	0.39216	0.78074	0.36218	0.89124
1	0.76446	0.35275	0.44195	0.54875	0.96043	0.34432	0.32173	0.60843	0.57813	0.51184	0.66709	0.79996	0.92486	0.43639	0.51156	0.2961	0.30377	0.9602	0.57507	0.3533	0.54138	0.42024	0.37697	0.34399	0.22408	0.56348	0.56614	0.36822	0.30529	0.83932	0.92776	0.35364	0.35632	0.78783	0.60363	0.20433	0.37777	0.30636	0.35897	0.9182
1	0.85133	0.37061	0.33856	0.46056	0.96681	0.43303	0.34435	0.66302	0.48574	0.38454	0.68213	0.74926	0.88927	0.36605	0.67903	0.46345	0.43939	0.96365	0.73581	0.41778	0.68656	0.50476	0.36025	0.47143	0.34613	0.48651	0.59251	0.49528	0.45589	0.85748	0.89898	0.5885	0.43864	0.85541	0.61771	0.10068	0.33502	0.59727	0.4413	0.90158
0	0.69957	0.42304	0.35585	0.65376	0.97637	0.46985	0.22647	0.58485	0.67865	0.40305	0.44844	0.92755	0.93326	0.4701	0.4138	0.47627	0.1826	0.92839	0.56024	0.48631	0.5425	0.40215	0.42312	0.52031	0.28988	0.63396	0.40067	0.53117	0.50561	0.61493	0.95278	0.36702	0.49331	0.74092	0.7626	0.42957	0.37473	0.22885	0.45016	0.95072
1	0.805	0.12728	0.22531	0.66034	0.94511	0.18227	0.39646	0.50647	0.5438	0.25341	0.68199	0.90694	0.96493	0.3872	0.4345	0.23516	0.29324	0.96194	0.82072	0.18586	0.83731	0.52032	0.34615	0.33455	0.16905	0.54808	0.41279	0.18056	0.24997	0.96734	0.95401	0.56379	0.31872	0.76758	0.55958	0.38223	0.33946	0.18244	0.49913	0.94956
0	0.93485	0.32048	0.34458	0.66894	0.92926	0.64666	0.41012	0.61835	0.64491	0.26945	0.73166	0.86685	0.91449	0.43876	0.35642	0.47274	0.44877	0.96577	0.78741	0.63925	0.87124	0.45343	0.53263	0.39918	0.13385	0.60983	0.80403	0.64034	0.46852	0.97878	0.91743	0.40446	0.62482	0.91378	0.67596	0.39003	0.63007	0.58304	0.853	0.91866
0	0.81011	0.11099	0.52972	0.75482	0.93258	0.33119	0.23901	0.50794	0.76196	0.26966	0.80851	0.88308	0.92099	0.26519	0.48171	0.11126	0.16848	0.92264	0.85747	0.3464	0.76408	0.42074	0.49851	0.10208	0.083753	0.70624	0.75091	0.33855	0.10852	0.89583	0.96205	0.4377	0.43429	0.79753	0.86641	0.1755	0.49147	0.22486	0.57994	0.93876
0	0.69064	0.39775	0.34128	0.50433	0.92003	0.42375	0.253	0.65147	0.58232	0.35386	0.57467	0.86905	0.91511	0.40605	0.37362	0.42765	0.24015	0.94648	0.53578	0.4359	0.52735	0.33675	0.38519	0.48283	0.37902	0.45366	0.48323	0.44796	0.44778	0.49962	0.92119	0.42381	0.47089	0.65744	0.55169	0.13108	0.32505	0.33708	0.3876	0.92633
0	0.71325	0.70573	0.53325	0.61614	0.94984	0.63294	0.44119	0.8183	0.7176	0.56011	0.57032	0.8102	0.98042	0.32647	0.36426	0.66061	0.35051	0.95325	0.22162	0.64138	0.58807	0.45186	0.55633	0.64437	0.41094	0.69626	0.61884	0.73792	0.68412	0.79134	0.96031	0.28213	0.55003	0.82325	0.57095	0.35329	0.30674	0.47221	0.5653	0.92544
1	0.7165	0.39422	0.70626	0.59494	0.91597	0.30434	0.29721	0.77909	0.6591	0.75464	0.80488	0.72284	0.87368	0.69185	0.65498	0.30673	0.47619	0.91558	0.40366	0.29402	0.74245	0.75137	0.60582	0.2425	0.27112	0.76691	0.67023	0.4849	0.2804	0.78225	0.89251	0.64829	0.20215	0.73191	0.4144	0.43042	0.50671	0.51543	0.64067	0.88407
0	0.75993	0.71139	0.34982	0.81637	0.93461	0.7682	0.33571	0.81705	0.90521	0.34003	0.44995	0.9659	0.93207	0.26368	0.26025	0.78952	0.33515	0.96152	0.1522	0.77697	0.49847	0.25236	0.42213	0.80063	0.49698	0.877	0.48458	0.76744	0.81851	0.75488	0.95746	0.21626	0.73478	0.7391	0.68235	0.27628	0.22455	0.42724	0.46704	0.92961
1	0.84093	0.53177	0.38974	0.58637	0.92087	0.51997	0.386	0.68504	0.55085	0.361	0.62025	0.86348	0.93507	0.41825	0.53221	0.50707	0.35854	0.94242	0.35431	0.52203	0.66668	0.4115	0.38496	0.55761	0.50928	0.54972	0.46968	0.44173	0.51862	0.67282	0.94562	0.34624	0.55059	0.80824	0.42816	0.26509	0.2569	0.49676	0.47738	0.91531
1	0.83277	0.44571	0.5072	0.55759	0.96205	0.27979	0.60171	0.52433	0.53441	0.57703	0.84608	0.90799	0.96939	0.59858	0.7838	0.31293	0.55345	0.95031	0.81015	0.28327	0.73238	0.83144	0.58995	0.37079	0.1477	0.50354	0.49119	0.30339	0.30948	0.89221	0.95361	0.66138	0.27961	0.84165	0.5372	0.41363	0.62299	0.34926	0.54847	0.91249
1	0.88853	0.57536	0.46165	0.59631	0.92251	0.57698	0.32556	0.61835	0.61744	0.56557	0.68691	0.90925	0.93512	0.38703	0.56503	0.6197	0.36747	0.94535	0.30173	0.56507	0.82937	0.33787	0.6172	0.57534	0.48911	0.62104	0.71014	0.67985	0.6206	0.86249	0.95702	0.21328	0.46287	0.86437	0.65819	0.09784	0.29363	0.70736	0.74099	0.89812
0	0.89143	0.18384	0.33092	0.61467	0.9272	0.27786	0.22937	0.57567	0.72142	0.33904	0.71397	0.91855	0.91925	0.48292	0.42417	0.30434	0.21612	0.97542	0.52228	0.28082	0.63041	0.32239	0.25021	0.34344	0.3549	0.69693	0.60681	0.36969	0.30408	0.97611	0.97756	0.27971	0.36001	0.81803	0.65674	0.28501	0.21702	0.41147	0.38864	0.94281
1	0.84756	0.25707	0.49523	0.66096	0.93017	0.28048	0.38383	0.42395	0.61878	0.35956	0.7879	0.71607	0.91573	0.60045	0.56565	0.23493	0.30066	0.94853	0.62821	0.26479	0.68818	0.67236	0.3886	0.2458	0.1619	0.66891	0.69434	0.35138	0.22046	0.8296	0.91051	0.28341	0.34375	0.84345	0.57751	0.30749	0.46379	0.37648	0.49362	0.92382
1	0.43313	0.36856	0.22726	0.30487	0.45573	0.43348	0.42855	0.63444	0.36197	0.26456	0.33906	0.45071	0.4291	0.24345	0.28799	0.45237	0.33402	0.48715	0.38054	0.43675	0.26847	0.35874	0.14763	0.47835	0.37322	0.30967	0.35349	0.50141	0.46683	0.39344	0.43683	0.24217	0.41139	0.44798	0.34954	0.15822	0.22843	0.40557	0.21032	0.46212
1	0.69154	0.48522	0.44659	0.43277	0.93236	0.48209	0.49345	0.68477	0.56309	0.36102	0.69549	0.80926	0.9248	0.4439	0.55317	0.42791	0.44563	0.9426	0.38496	0.49023	0.51854	0.23302	0.42434	0.47316	0.52891	0.39134	0.53323	0.46286	0.44379	0.8005	0.91769	0.38364	0.49921	0.77327	0.55975	0.1721	0.13921	0.33909	0.41792	0.92477
1	0.69175	0.4394	0.46242	0.46674	0.93209	0.31548	0.42416	0.59342	0.53314	0.57199	0.69638	0.89206	0.95122	0.35632	0.42395	0.34225	0.31883	0.94924	0.52532	0.32383	0.72139	0.58477	0.51782	0.38203	0.22719	0.54445	0.58503	0.43799	0.35945	0.80366	0.97491	0.27163	0.27244	0.71602	0.62969	0.35094	0.45678	0.26702	0.53882	0.96032
0	0.88891	0.57326	0.59719	0.67102	0.92731	0.50413	0.44419	0.45206	0.75274	0.43881	0.70654	0.76132	0.94017	0.37395	0.52108	0.62793	0.43246	0.91737	0.88681	0.48508	0.93429	0.52401	0.47608	0.50737	0.25276	0.67746	0.83491	0.7968	0.63108	0.84406	0.92668	0.52792	0.4401	0.90675	0.59641	0.46823	0.44704	0.68988	0.86486	0.93583
0	0.80794	0.19865	0.43193	0.61558	0.93516	0.21715	0.37498	0.51609	0.64058	0.56861	0.75742	0.91574	0.95987	0.60845	0.45655	0.21652	0.30143	0.94033	0.90625	0.21105	0.73712	0.65156	0.56158	0.24464	0.15708	0.63026	0.61011	0.33435	0.21067	0.88624	0.96897	0.72424	0.23186	0.84032	0.69138	0.37645	0.56805	0.33556	0.56862	0.93894
0	0.77923	0.49327	0.28637	0.45364	0.88057	0.61813	0.46098	0.60453	0.56439	0.27243	0.59758	0.84173	0.93172	0.46528	0.49106	0.59613	0.51789	0.93176	0.56803	0.62116	0.4275	0.25406	0.21162	0.60351	0.53411	0.43242	0.53115	0.60487	0.59968	0.88631	0.91752	0.41836	0.63804	0.74981	0.51442	0.21462	0.14297	0.6414	0.27989	0.94531
0	0.86	0.48159	0.50165	0.75171	0.92792	0.51442	0.66493	0.53119	0.67627	0.57701	0.78846	0.53845	0.86623	0.35611	0.42537	0.56824	0.59398	0.95233	0.88804	0.47817	0.93221	0.51404	0.57353	0.4566	0.32601	0.68367	0.8232	0.7075	0.54395	0.92249	0.88071	0.66194	0.35527	0.83816	0.72264	0.013752	0.48167	0.78022	0.78119	0.90267
1	0.77212	0.37412	0.34975	0.66666	0.94645	0.38827	0.44941	0.54978	0.53642	0.42785	0.68349	0.93503	0.93667	0.26809	0.48799	0.39609	0.41667	0.9575	0.69351	0.39193	0.67515	0.42251	0.44827	0.44562	0.28009	0.61925	0.52351	0.41476	0.40575	0.83903	0.94909	0.40584	0.41787	0.79777	0.56091	0.30897	0.3372	0.37047	0.55992	0.93029
0	0.89858	0.21979	0.2301	0.46988	0.95085	0.38752	0.36349	0.5224	0.57534	0.16598	0.54526	0.77444	0.95148	0.34299	0.29356	0.35908	0.21806	0.93372	0.50589	0.40485	0.33168	0.36792	0.17276	0.45369	0.32525	0.53653	0.34774	0.26953	0.38128	0.83113	0.92953	0.27363	0.51416	0.67763	0.502	0.044233	0.23762	0.2429	0.17822	0.92941
0	0.90197	0.37217	0.36451	0.61258	0.91321	0.29077	0.27027	0.53207	0.69286	0.57018	0.62041	0.9085	0.95012	0.36507	0.47455	0.41081	0.17264	0.91235	0.63575	0.30165	0.71825	0.23774	0.42655	0.45272	0.293	0.67792	0.63651	0.48477	0.43378	0.91021	0.95089	0.33362	0.24683	0.834	0.5859	0.22347	0.3014	0.2915	0.69943	0.95259
1	0.60784	0.25756	0.32558	0.32733	0.73851	0.16572	0.33214	0.59875	0.38781	0.36936	0.53061	0.51742	0.67803	0.44603	0.51871	0.22153	0.3225	0.73205	0.42929	0.18239	0.38155	0.46425	0.27522	0.29063	0.20335	0.34997	0.44122	0.25179	0.22474	0.6498	0.65505	0.38124	0.25567	0.64649	0.46273	0.13245	0.33299	0.26588	0.25894	0.66633
1	0.7513	0.35517	0.36582	0.52454	0.88322	0.38301	0.30297	0.567	0.49163	0.39564	0.65993	0.71767	0.80199	0.28814	0.46068	0.34768	0.39089	0.86228	0.40255	0.39393	0.6521	0.37148	0.43089	0.41626	0.20514	0.51101	0.46919	0.3311	0.35777	0.79768	0.82998	0.33968	0.42851	0.75245	0.50534	0.17715	0.3039	0.33185	0.44935	0.7729
0	0.78048	0.58473	0.42636	0.45839	0.83095	0.46054	0.29998	0.6033	0.46096	0.5033	0.64852	0.88157	0.92609	0.43062	0.75334	0.52175	0.39306	0.88548	0.61292	0.44792	0.44887	0.50462	0.21797	0.55045	0.36194	0.44177	0.55193	0.50386	0.52299	0.88894	0.93122	0.479	0.42122	0.78846	0.51354	0.001115	0.31819	0.60332	0.27556	0.89872
1	0.74053	0.44508	0.38137	0.59676	0.90572	0.46276	0.4219	0.71763	0.55204	0.46164	0.80177	0.91082	0.88729	0.5379	0.65967	0.49475	0.54475	0.94522	0.4362	0.43285	0.90254	0.3898	0.59678	0.46253	0.28708	0.559	0.77693	0.57614	0.4776	0.86879	0.90609	0.40335	0.37015	0.87348	0.50997	0.31305	0.32598	0.67143	0.74662	0.90998
1	0.82698	0.48224	0.31197	0.5474	0.95478	0.44843	0.72864	0.5649	0.55912	0.40224	0.67859	0.7683	0.92792	0.18516	0.34911	0.51234	0.65657	0.8597	0.75568	0.45285	0.59064	0.43232	0.3827	0.57724	0.35331	0.51506	0.36236	0.34617	0.52167	0.8655	0.91641	0.4377	0.47527	0.72311	0.55898	0.30109	0.30474	0.41305	0.37121	0.9297
0	0.74001	0.19474	0.27127	0.46272	0.91997	0.33797	0.04478	0.37733	0.60456	0.27947	0.55796	0.79322	0.90719	0.36846	0.39311	0.24555	0.13223	0.93981	0.53105	0.3525	0.63746	0.69959	0.39536	0.3326	0.19856	0.64326	0.40086	0.27562	0.26787	0.69252	0.89969	0.22262	0.44114	0.69046	0.47382	0.26907	0.52822	0.15013	0.437	0.8814
1	0.88138	0.31608	0.50899	0.65835	0.97012	0.24582	0.52784	0.50882	0.68387	0.45958	0.82231	0.86708	0.92675	0.38536	0.63362	0.25392	0.45193	0.94145	0.67668	0.24916	0.81544	0.56333	0.37744	0.28801	0.18182	0.68372	0.56707	0.3151	0.2413	0.80589	0.95981	0.46071	0.30896	0.77521	0.62896	0.30839	0.39961	0.35985	0.46787	0.95536
0	0.75517	0.53832	0.47742	0.66426	0.84215	0.60105	0.58432	0.47929	0.91567	0.25951	0.66093	0.66342	0.91093	0.32261	0.29618	0.73143	0.50578	0.87731	0.77959	0.58581	0.71579	0.38496	0.24311	0.61444	0.29234	0.71411	0.78055	0.86602	0.7359	0.74253	0.92189	0.34714	0.58611	0.71241	0.59787	0.22342	0.30087	0.77113	0.58079	0.94192
0	0.85646	0.28058	0.42611	0.76267	0.95813	0.3377	0.57728	0.46636	0.74257	0.38987	0.73999	0.74734	0.92082	0.22924	0.32088	0.2574	0.42595	0.95592	0.74515	0.34386	0.8249	0.37223	0.52136	0.33083	0.29547	0.71347	0.47544	0.25347	0.261	0.79698	0.93026	0.32343	0.40054	0.83241	0.77201	0.10419	0.29074	0.26989	0.5615	0.84203
1	0.89216	0.37407	0.4741	0.68832	0.93831	0.52625	0.36034	0.59942	0.75632	0.47011	0.73815	0.76877	0.90279	0.44892	0.55942	0.52433	0.42113	0.9381	0.77978	0.52502	0.78865	0.2916	0.44263	0.4219	0.38849	0.74026	0.76969	0.68003	0.53275	0.87254	0.91677	0.56727	0.43981	0.83234	0.74035	0.38834	0.39529	0.52735	0.7242	0.89584
0	0.9211	0.53545	0.46035	0.71212	0.95473	0.57315	0.36122	0.663	0.663	0.55106	0.72689	0.71049	0.87854	0.46845	0.64559	0.62994	0.4912	0.92226	0.8309	0.56086	0.88239	0.55284	0.51745	0.52934	0.40222	0.65574	0.83733	0.78165	0.63302	0.91681	0.89553	0.57286	0.41238	0.82073	0.71991	0.0031	0.47459	0.6856	0.85082	0.86807
0	0.8059	0.64496	0.42989	0.82201	0.95559	0.65077	0.47966	0.75088	0.76517	0.48024	0.55294	0.79318	0.95111	0.41169	0.35905	0.68856	0.3455	0.93815	0.15746	0.65875	0.61418	0.4027	0.50956	0.70187	0.43181	0.79197	0.57089	0.69643	0.71242	0.78479	0.97256	0.32481	0.61484	0.79706	0.46339	0.003312	0.31787	0.48853	0.59526	0.90235
0	0.88985	0.27293	0.38002	0.5717	0.96833	0.25769	0.069083	0.49299	0.59275	0.29463	0.61774	0.76566	0.88617	0.4435	0.59907	0.18692	0.14056	0.94399	0.45404	0.27439	0.64168	0.55284	0.29398	0.29977	0.22554	0.57604	0.40595	0.1493	0.21073	0.80938	0.89054	0.1995	0.3873	0.86778	0.30387	0.15789	0.3417	0.065532	0.35503	0.90284
1	0.79275	0.40092	0.43058	0.5443	0.93612	0.36395	0.34241	0.67973	0.52515	0.5197	0.80201	0.86198	0.88902	0.49981	0.65746	0.37938	0.50541	0.95186	0.47112	0.34893	0.85213	0.47523	0.56379	0.3652	0.22583	0.56504	0.71288	0.4821	0.36391	0.85918	0.89983	0.43461	0.29351	0.85214	0.4959	0.34706	0.40463	0.53537	0.67985	0.90587
1	0.88242	0.26494	0.34585	0.61115	0.92108	0.41229	0.3735	0.5704	0.72175	0.47485	0.76882	0.9508	0.91639	0.34439	0.46946	0.45419	0.45898	0.95388	0.73892	0.39491	0.85328	0.5984	0.38073	0.42212	0.26708	0.69023	0.72743	0.58473	0.45364	0.88194	0.94389	0.28461	0.32337	0.88254	0.63391	0.45375	0.49012	0.53374	0.73955	0.89297
0	0.66427	0.69937	0.61578	0.5961	0.9373	0.40878	0.47664	0.72912	0.47574	0.56854	0.68864	0.66701	0.89488	0.4531	0.69993	0.52864	0.51165	0.9224	0.73931	0.39936	0.81316	0.67553	0.60554	0.52563	0.27771	0.63394	0.53045	0.58495	0.52943	0.89385	0.89377	0.69771	0.36931	0.66295	0.73729	0.30486	0.61749	0.5937	0.52339	0.88367
0	0.77341	0.80414	0.24912	0.23525	0.88791	0.83923	0.46228	0.54802	0.35934	0.25551	0.21279	0.75133	0.89504	0.52057	0.5474	0.8048	0.28885	0.94893	0.2281	0.84888	0.17661	0.39468	0.25216	0.88707	0.30698	0.31463	0.18402	0.34765	0.83797	0.8844	0.94475	0.38579	0.83922	0.81098	0.35273	0.34813	0.24632	0.24321	0.14819	0.9179
0	0.8194	0.43251	0.57497	0.67722	0.95283	0.37096	0.17491	0.51807	0.60334	0.58104	0.71928	0.78544	0.91237	0.65953	0.51506	0.40992	0.28991	0.94153	0.76541	0.36552	0.81048	0.18651	0.51922	0.35476	0.27746	0.54319	0.72637	0.58917	0.41094	0.83835	0.91673	0.35754	0.29809	0.79889	0.42295	0.49048	0.33953	0.50329	0.69379	0.90412
0	0.72901	0.1668	0.43181	0.34638	0.99087	0.24299	0.13421	0.4604	0.56978	0.3126	0.75059	0.76565	0.88368	0.55655	0.55939	0.081019	0.24219	0.95099	0.75293	0.25898	0.62462	0.45204	0.26794	0.18271	0.2368	0.44476	0.5087	0.10139	0.089499	0.88138	0.89523	0.34786	0.36836	0.78739	0.42781	0.19533	0.32168	0.082436	0.27246	0.84656
1	0.17894	0.16558	0.11417	0.14355	0.11522	0.25206	0.38278	0.64147	0.15891	0.12562	0.22286	0.11473	0.11901	0.16225	0.16461	0.31426	0.31335	0.10144	0.3224	0.25825	0.30104	0.10111	0.13707	0.38494	0.27209	0.16062	0.17776	0.3331	0.3298	0.17356	0.15544	0.15501	0.31915	0.15899	0.062983	0.18876	0.093039	0.25425	0.22633	0.12878
1	0.075997	0.3868	0.11988	0.041444	0.056196	0.3454	0.43823	0.56383	0.10064	0.13323	0.15101	0.10971	0.04762	0.1595	0.22474	0.41159	0.25463	0.046121	0.22437	0.35224	0.25669	0.22712	0.18602	0.47508	0.22892	0.053257	0.20122	0.39952	0.42808	0.17296	0.097449	0.17504	0.35028	0.091703	0.046775	0.074264	0.21061	0.35894	0.21884	0.078407
0	0.91013	0.67422	0.68585	0.62671	0.91504	0.64206	0.33985	0.63559	0.80757	0.52753	0.77169	0.86869	0.9237	0.58571	0.59914	0.77303	0.53496	0.90972	0.86688	0.60433	0.93763	0.583	0.56844	0.56752	0.28584	0.62319	0.94813	0.93976	0.76748	0.88459	0.93251	0.70606	0.47591	0.81903	0.57985	0.019252	0.58813	0.89372	0.85425	0.92485
0	0.84251	0.2525	0.41667	0.7577	0.92861	0.18555	0.26433	0.46442	0.61096	0.49341	0.69206	0.87245	0.94678	0.42153	0.42665	0.25187	0.14676	0.92745	0.5266	0.1963	0.87235	0.18872	0.74805	0.26871	0.29806	0.77944	0.69294	0.42751	0.26829	0.86727	0.96749	0.17615	0.19638	0.80341	0.74465	0.25903	0.22191	0.22311	0.80812	0.9558
1	0.88436	0.52924	0.40346	0.48045	0.91208	0.41161	0.2946	0.62065	0.45905	0.46443	0.62349	0.87414	0.92215	0.42897	0.6031	0.39795	0.2646	0.97033	0.65987	0.4197	0.78833	0.35325	0.52275	0.45981	0.31022	0.40992	0.55254	0.4003	0.4144	0.95436	0.93843	0.41869	0.42162	0.84543	0.35769	0.2662	0.43077	0.34989	0.5686	0.95571
0	0.77095	0.64719	0.65356	0.68526	0.9369	0.44006	0.51823	0.60013	0.76764	0.71554	0.65371	0.69378	0.93814	0.4557	0.536	0.49161	0.35258	0.93918	0.36525	0.44504	0.71133	0.37609	0.63381	0.50247	0.42342	0.76852	0.65075	0.57497	0.50737	0.85288	0.91924	0.29888	0.35772	0.69538	0.58188	0.007232	0.37713	0.43292	0.59329	0.91302
1	0.91185	0.19009	0.26449	0.60676	0.94718	0.16178	0.31345	0.36968	0.4941	0.41978	0.65332	0.9128	0.9048	0.25136	0.323	0.18513	0.2402	0.98077	0.7149	0.17543	0.78319	0.48386	0.43186	0.29659	0.098571	0.46287	0.32649	0.11187	0.20156	0.79066	0.9166	0.329	0.25311	0.81018	0.50496	0.46916	0.52312	0.12462	0.57329	0.8941
0	0.91084	0.15697	0.39648	0.65676	0.97086	0.3384	0.42255	0.5356	0.56898	0.45301	0.92356	0.87415	0.93518	0.61955	0.46913	0.22177	0.51778	0.9739	0.65814	0.32774	0.99654	0.46335	0.65113	0.1644	0.009798	0.36764	0.82497	0.38201	0.1731	0.9314	0.92113	0.26238	0.33775	0.77828	0.70606	0.34022	0.61989	0.49062	0.86404	0.91014
1	0.81473	0.29964	0.40381	0.49322	0.96237	0.1902	0.20323	0.56824	0.52554	0.3914	0.64917	0.72782	0.9039	0.37401	0.60963	0.21329	0.26732	0.97411	0.46311	0.21565	0.52604	0.63645	0.40336	0.28712	0.19792	0.50174	0.5131	0.26695	0.22472	0.79814	0.85893	0.42427	0.3046	0.80143	0.60941	0.13494	0.39924	0.20498	0.38	0.89055
0	0.91085	0.40342	0.10275	0.63431	0.93992	0.70532	0.61414	0.60302	0.50105	0.17594	0.49998	0.76485	0.90699	0.14381	0.1608	0.69345	0.57286	0.45752	0.31674	0.70932	0.39173	0.12218	0.13047	0.7426	0.73112	0.4023	0.36986	0.55636	0.71207	0.928	0.91449	0.30144	0.73489	0.4411	0.65023	0.15721	0.070279	0.54087	0.26466	0.87141
1	0.78593	0.39444	0.51041	0.72673	0.96055	0.52473	0.48487	0.63851	0.70772	0.6001	0.70939	0.88041	0.95711	0.42194	0.5278	0.34836	0.42097	0.96394	0.771	0.51258	0.82241	0.56521	0.51206	0.38277	0.10233	0.7625	0.6152	0.43225	0.35799	0.89436	0.94457	0.55392	0.45205	0.90809	0.68677	0.49155	0.54525	0.32915	0.53837	0.97223
1	0.87488	0.53122	0.46555	0.63612	0.92021	0.47381	0.31785	0.55977	0.61236	0.39882	0.67076	0.82894	0.92724	0.41041	0.51675	0.50844	0.39825	0.9412	0.54599	0.48079	0.64941	0.4015	0.42158	0.50092	0.30645	0.62237	0.67339	0.58953	0.52125	0.90291	0.92921	0.47729	0.49096	0.82107	0.51831	0.13904	0.31753	0.47699	0.51931	0.90361
1	0.81558	0.34514	0.45943	0.62869	0.94565	0.35003	0.50714	0.38279	0.65149	0.4897	0.79072	0.87139	0.94271	0.47159	0.50901	0.3557	0.47554	0.93053	0.64353	0.32394	0.77366	0.57429	0.53229	0.34442	0.13342	0.49142	0.6814	0.42798	0.33751	0.82034	0.96697	0.43626	0.31057	0.78035	0.66925	0.089017	0.48836	0.51188	0.66382	0.95209
1	0.78381	0.44961	0.4021	0.50061	0.93721	0.4436	0.36853	0.59055	0.54402	0.37742	0.66348	0.83832	0.94471	0.36108	0.40198	0.42553	0.32315	0.92521	0.73985	0.45354	0.58428	0.39506	0.42034	0.46758	0.30278	0.46135	0.52592	0.44378	0.44117	0.82974	0.95404	0.41775	0.47385	0.83282	0.6016	0.39864	0.36937	0.37203	0.39779	0.90983
1	0.86959	0.4509	0.22921	0.63546	0.91403	0.53002	0.31328	0.64276	0.61049	0.26544	0.50576	0.92489	0.94432	0.33647	0.35194	0.56741	0.3123	0.95125	0.20519	0.53173	0.76358	0.42184	0.46582	0.63363	0.46866	0.60623	0.41528	0.43079	0.58414	0.78211	0.95225	0.12221	0.58535	0.82932	0.61634	0.007541	0.29418	0.50389	0.56555	0.92652
0	0.89778	0.2901	0.35168	0.58953	0.88872	0.32786	0.32917	0.52276	0.65814	0.44027	0.74605	0.90427	0.935	0.31817	0.51418	0.38782	0.39896	0.92433	0.72049	0.30504	0.83566	0.40281	0.51016	0.40662	0.22922	0.65531	0.62859	0.43876	0.37987	0.87482	0.92699	0.40031	0.33345	0.86448	0.65005	0.17942	0.36752	0.52384	0.70396	0.90603
0	0.82198	0.43706	0.51646	0.67074	0.89861	0.36588	0.42848	0.54132	0.58924	0.57874	0.72604	0.63104	0.90756	0.38693	0.49771	0.38657	0.31164	0.94342	0.7214	0.36218	0.77215	0.39816	0.52634	0.36185	0.31487	0.63268	0.70917	0.5384	0.38785	0.87593	0.90295	0.40132	0.29694	0.84669	0.6342	0.007808	0.31478	0.47189	0.6362	0.90716
1	0.90206	0.48237	0.50544	0.69625	0.95276	0.56406	0.51126	0.6117	0.73447	0.53266	0.79341	0.68809	0.8924	0.29918	0.61487	0.60028	0.57237	0.95391	0.84166	0.55072	0.89313	0.39782	0.57111	0.44762	0.44075	0.74988	0.92949	0.79267	0.59817	0.88624	0.91001	0.61071	0.38752	0.84898	0.62201	0.12163	0.335	0.68335	0.8812	0.88571
0	0.84994	0.72992	0.24232	0.45461	0.92927	0.67135	0.62037	0.76451	0.31968	0.3546	0.51078	0.65821	0.87166	0.28765	0.32937	0.66388	0.5335	0.95423	0.44913	0.66882	0.35592	0.21179	0.15138	0.72373	0.41972	0.42088	0.30217	0.46359	0.67817	0.80614	0.90278	0.41645	0.63952	0.73086	0.52643	0.018501	0.19412	0.58769	0.16129	0.91766
1	0.76685	0.47846	0.27285	0.54565	0.96503	0.42167	0.30211	0.50547	0.6238	0.3622	0.41836	0.69913	0.90137	0.42115	0.36516	0.4898	0.29747	0.9622	0.49141	0.43845	0.46463	0.39797	0.35682	0.58162	0.28193	0.60885	0.29548	0.3301	0.51726	0.79034	0.88814	0.45154	0.4961	0.75281	0.53413	0.008039	0.38405	0.25455	0.31256	0.87257
1	0.83495	0.49851	0.26031	0.49593	0.94515	0.59227	0.23319	0.70455	0.49099	0.24809	0.40243	0.71921	0.899	0.37042	0.41507	0.52458	0.22688	0.93381	0.36113	0.60833	0.4466	0.34923	0.30114	0.62328	0.37761	0.42111	0.29322	0.3032	0.55639	0.83612	0.9056	0.40196	0.65928	0.79536	0.46531	0.11827	0.28034	0.18956	0.29342	0.88341
1	0.7956	0.35067	0.55443	0.60042	0.93823	0.2345	0.5382	0.44279	0.65404	0.56799	0.80146	0.86602	0.95274	0.30883	0.74494	0.24104	0.44764	0.94554	0.84852	0.2385	0.71204	0.4422	0.53534	0.27961	0.17743	0.64534	0.62647	0.35356	0.24586	0.78654	0.93652	0.52259	0.23002	0.84407	0.54948	0.32655	0.29046	0.22858	0.57828	0.93767
0	0.72725	0.69363	0.85769	0.80153	0.9436	0.55112	0.49725	0.5844	0.92603	0.55141	0.73964	0.71972	0.93454	0.53759	0.56926	0.73746	0.51051	0.92875	0.8052	0.53373	0.82263	0.58933	0.63464	0.5222	0.2759	0.81062	0.9292	0.93442	0.7447	0.81877	0.90292	0.48349	0.40428	0.56102	0.79914	0.23197	0.63228	0.74987	0.70992	0.91887
1	0.89721	0.32868	0.45238	0.71815	0.92972	0.41626	0.46635	0.44086	0.66997	0.5787	0.81482	0.87684	0.93961	0.20926	0.4864	0.44515	0.53768	0.94778	0.87189	0.39103	0.9275	0.4639	0.61358	0.34979	0.32762	0.77603	0.81715	0.62479	0.42979	0.86364	0.93318	0.5203	0.2716	0.75447	0.60623	0.33838	0.34621	0.6059	0.82989	0.92394
1	0.92297	0.39758	0.18155	0.57667	0.90975	0.49306	0.55926	0.6133	0.49336	0.27115	0.51542	0.65977	0.93301	0.54993	0.30276	0.62916	0.31541	0.9235	0.39516	0.49749	0.75831	0.4036	0.36165	0.66243	0.54283	0.53801	0.51988	0.6071	0.65059	0.92235	0.9171	0.28601	0.50564	0.86673	0.48654	0.071531	0.27524	0.48654	0.67647	0.93541
1	0.84668	0.30853	0.46606	0.60289	0.92386	0.30331	0.47321	0.52093	0.58346	0.41414	0.78263	0.79716	0.94247	0.41688	0.50658	0.29504	0.44308	0.93902	0.76715	0.26593	0.77537	0.49547	0.40547	0.3185	0.11158	0.62108	0.59501	0.3723	0.28426	0.87048	0.93829	0.39991	0.31442	0.85844	0.63467	0.36482	0.52628	0.42189	0.55195	0.95473
0	0.76299	0.4528	0.30574	0.69697	0.93349	0.52826	0.65396	0.5929	0.61736	0.38348	0.54823	0.64811	0.8402	0.27299	0.37979	0.59994	0.49587	0.92501	0.21524	0.53608	0.62255	0.34265	0.4909	0.6086	0.44101	0.63374	0.47519	0.65113	0.62053	0.6628	0.8873	0.18546	0.52806	0.63788	0.62099	0.01674	0.24851	0.43175	0.514	0.8722
1	0.80645	0.48418	0.34524	0.66203	0.92271	0.50431	0.36159	0.57175	0.5914	0.43833	0.65623	0.84869	0.93507	0.39351	0.43885	0.53858	0.36786	0.93905	0.52692	0.50328	0.75518	0.36007	0.5175	0.56589	0.30812	0.622	0.55145	0.54421	0.5486	0.79463	0.96108	0.4363	0.48584	0.83137	0.68579	0.29349	0.42809	0.53861	0.63582	0.93982
1	0.71328	0.37756	0.42699	0.69116	0.81664	0.45643	0.25913	0.63044	0.64767	0.40469	0.61028	0.65381	0.79246	0.30337	0.40088	0.41344	0.3004	0.8203	0.53342	0.46286	0.62518	0.46193	0.3752	0.40067	0.32893	0.68305	0.6064	0.54485	0.42665	0.76539	0.80437	0.45514	0.44962	0.70616	0.59039	0.17718	0.39887	0.39213	0.55481	0.77029
1	0.8056	0.38155	0.3188	0.5595	0.94465	0.45409	0.13846	0.62954	0.56721	0.30215	0.50985	0.7638	0.89882	0.25797	0.50473	0.39931	0.16731	0.95929	0.40726	0.47515	0.55987	0.49999	0.47879	0.48743	0.26195	0.59246	0.42461	0.34579	0.42837	0.86905	0.9163	0.40765	0.53638	0.7856	0.50416	0.025142	0.41197	0.17404	0.46134	0.90888
0	0.68881	0.52806	0.58872	0.38593	0.88942	0.497	0.43005	0.6704	0.54296	0.39749	0.71572	0.68153	0.91358	0.47209	0.69412	0.4886	0.45413	0.94591	0.50157	0.49093	0.65962	0.35166	0.31249	0.43833	0.43613	0.549	0.76404	0.61997	0.4819	0.80876	0.9221	0.49429	0.45975	0.70861	0.59579	0.025531	0.27063	0.61613	0.53462	0.91813
0	0.87184	0.38691	0.29039	0.46173	0.91266	0.44203	0.32245	0.65818	0.47952	0.31109	0.57423	0.90655	0.90386	0.4765	0.627	0.40941	0.35332	0.97007	0.16035	0.4602	0.45577	0.37475	0.37546	0.51668	0.26037	0.43631	0.27097	0.15322	0.43119	0.69186	0.9396	0.25174	0.53082	0.80689	0.50515	0.022136	0.23807	0.26549	0.29058	0.93703
1	0.84536	0.54422	0.58403	0.66586	0.92225	0.51512	0.33072	0.69779	0.76791	0.57328	0.63203	0.70511	0.89667	0.47633	0.68152	0.51544	0.26538	0.92335	0.54257	0.52186	0.71573	0.60628	0.60682	0.46625	0.37708	0.73569	0.74533	0.67964	0.53351	0.823	0.91276	0.57369	0.40773	0.84451	0.62998	0.049879	0.55839	0.44049	0.72266	0.8796
1	0.88861	0.69683	0.49396	0.51489	0.91062	0.56887	0.41601	0.71905	0.59932	0.58043	0.64905	0.85043	0.92966	0.31268	0.64979	0.60313	0.42764	0.9248	0.33523	0.55281	0.72551	0.57652	0.497	0.60311	0.30115	0.60277	0.64557	0.5943	0.59583	0.89456	0.9427	0.33403	0.48383	0.81316	0.6766	0.12339	0.39176	0.74138	0.55209	0.93123
0	0.74489	0.39997	0.52097	0.70833	0.90593	0.44561	0.30205	0.55816	0.67567	0.40312	0.77179	0.87655	0.9067	0.402	0.46078	0.3181	0.36132	0.94223	0.7496	0.43602	0.73149	0.33877	0.43778	0.33817	0.16509	0.76028	0.59138	0.38298	0.30412	0.76091	0.95069	0.41692	0.47211	0.70874	0.61717	0.17794	0.50303	0.48842	0.4756	0.90929
1	0.92643	0.54374	0.31658	0.68437	0.90872	0.56466	0.44126	0.68183	0.51068	0.33283	0.61376	0.83474	0.92113	0.37115	0.40637	0.60904	0.43927	0.93216	0.2725	0.56275	0.77379	0.43444	0.39499	0.62272	0.55267	0.59018	0.56674	0.61893	0.62142	0.84896	0.94151	0.1602	0.5577	0.89291	0.68479	0.27492	0.26559	0.57475	0.68064	0.9103
0	0.80816	0.41802	0.48758	0.54293	0.94045	0.3415	0.52211	0.72273	0.56	0.49763	0.72314	0.81743	0.96245	0.38923	0.68833	0.32447	0.37743	0.9776	0.44336	0.35315	0.64457	0.46307	0.50324	0.37068	0.3404	0.54282	0.59325	0.38068	0.33067	0.86208	0.96408	0.36865	0.37201	0.80411	0.59603	0.11365	0.33326	0.34677	0.47596	0.96048
0	0.61021	0.52675	0.5611	0.58302	0.92588	0.53741	0.23268	0.62249	0.61331	0.68764	0.56982	0.90679	0.92187	0.52467	0.5614	0.5165	0.1829	0.95756	0.66098	0.55115	0.65509	0.46275	0.65531	0.49116	0.32794	0.56074	0.62804	0.67233	0.54491	0.70449	0.95474	0.43482	0.44052	0.67005	0.53156	0.3021	0.53722	0.28227	0.59039	0.96282
1	0	0.30154	0.14637	0.009604	0.048347	0.30991	0.35527	0.48109	0.062759	0.26235	0.045916	0.015487	0.037056	0.28845	0.28852	0.28321	0.2524	0.096876	0.17783	0.31816	0.18056	0.24458	0.24711	0.25168	0.22189	0.029006	0.16723	0.50003	0.2949	0	0.030398	0.33192	0.27733	0.12034	0.052908	0.056573	0.21176	0.28261	0.22181	0.005655
0	0.65346	0.55549	0.60346	0.45478	0.92393	0.38495	0.48357	0.64238	0.39745	0.5997	0.68625	0.79808	0.92588	0.52022	0.82779	0.38071	0.36483	0.9377	0.4397	0.38959	0.68756	0.5709	0.58785	0.34217	0.31314	0.43563	0.58318	0.55757	0.38495	0.6969	0.93176	0.16981	0.2652	0.738	0.50391	0.20522	0.47003	0.43155	0.52207	0.87397
0	0.73244	0.69654	0.85768	0.79497	0.93916	0.51855	0.67422	0.53257	0.84124	0.93933	0.80642	0.78442	0.91007	0.62571	0.78741	0.57799	0.64572	0.95976	0.76107	0.51677	0.8486	0.30066	0.90991	0.48968	0.33817	0.8581	0.74748	0.72509	0.57436	0.79136	0.9209	0.55905	0.28775	0.70525	0.82428	0.31379	0.50455	0.65191	0.74098	0.91187
1	0.66785	0.59373	0.44529	0.73516	0.94992	0.60314	0.13084	0.80793	0.60494	0.40631	0.48931	0.84296	0.91331	0.27403	0.46541	0.59088	0.2236	0.91719	0.26112	0.61763	0.53485	0.40622	0.42129	0.61625	0.43474	0.6471	0.51893	0.63131	0.61934	0.69237	0.93472	0.33646	0.60252	0.70639	0.52855	0.14156	0.33716	0.33234	0.48493	0.90278
1	0.82353	0.45383	0.3505	0.5397	0.92637	0.46711	0.17945	0.58719	0.68709	0.33671	0.54043	0.80203	0.87261	0.50395	0.43236	0.50775	0.27462	0.92346	0.53378	0.47758	0.62584	0.44888	0.36434	0.54262	0.41027	0.65103	0.52686	0.54035	0.53029	0.81708	0.90964	0.44701	0.49649	0.79831	0.47882	0.34944	0.34626	0.36619	0.50734	0.88941
1	0.89854	0.38641	0.23945	0.66881	0.92091	0.49858	0.34218	0.65125	0.62092	0.2936	0.51202	0.88665	0.92955	0.39684	0.29184	0.55834	0.37381	0.96324	0.22818	0.50679	0.70216	0.4396	0.3761	0.62178	0.48061	0.60849	0.3819	0.45926	0.5779	0.91995	0.93887	0.1467	0.54918	0.78051	0.61621	0.003442	0.26308	0.44496	0.4924	0.90955
0	0.90118	0.21684	0.32261	0.69221	0.94187	0.4756	0.49852	0.32483	0.60356	0.39433	0.79688	0.82806	0.95068	0.32152	0.3209	0.43681	0.59022	0.91075	0.79223	0.46759	0.88785	0.48803	0.47114	0.33492	0.097903	0.47875	0.77446	0.6102	0.41194	0.9879	0.91956	0.37738	0.42391	0.87142	0.6619	0.3605	0.67118	0.63554	0.79228	0.91523
1	0.8284	0.41517	0.36467	0.54287	0.94946	0.3112	0.50005	0.472	0.51571	0.39459	0.69778	0.90773	0.95466	0.33362	0.55196	0.35871	0.42012	0.97234	0.45391	0.32282	0.52701	0.23308	0.37579	0.44493	0.32502	0.53239	0.4185	0.24343	0.3685	0.92388	0.96486	0.39041	0.39734	0.74241	0.57812	0.317	0.32361	0.33951	0.34608	0.94329
1	0.88122	0.77567	0.64287	0.50433	0.90133	0.51526	0.52161	0.56138	0.6899	0.43979	0.69028	0.6716	0.90268	0.41939	0.568	0.63502	0.49742	0.9399	0.67472	0.50692	0.70237	0.47813	0.52358	0.60177	0.36016	0.47762	0.6707	0.72275	0.64632	0.8545	0.89068	0.53184	0.46864	0.79396	0.39981	0.059173	0.31595	0.60518	0.61965	0.88257
0	0.88026	0.58851	0.4951	0.60204	0.89761	0.5558	0.34763	0.70081	0.6603	0.52927	0.68812	0.84018	0.92278	0.38124	0.59199	0.60113	0.3958	0.94633	0.4407	0.54341	0.79048	0.44115	0.47431	0.56047	0.45055	0.64397	0.71961	0.69443	0.60344	0.83104	0.92541	0.33936	0.45744	0.83705	0.74675	0.070431	0.45306	0.67473	0.67772	0.92922
0	0.85716	0.3221	0.53635	0.58441	0.93972	0.24021	0.19296	0.58225	0.69537	0.40844	0.65527	0.70234	0.90027	0.35915	0.59643	0.22656	0.092393	0.97137	0.51426	0.26078	0.65781	0.46241	0.47537	0.2591	0.1736	0.58311	0.63646	0.40079	0.24909	0.79838	0.90916	0.36361	0.29699	0.794	0.76515	0.3718	0.48101	0.1352	0.62238	0.91548
0	0.8161	0.69104	0.41007	0.55491	0.95497	0.6008	0.45898	0.66992	0.59934	0.28448	0.49516	0.85397	0.94165	0.45378	0.54332	0.67149	0.43874	0.98037	0.6939	0.61146	0.43981	0.1464	0.33872	0.72028	0.46398	0.50221	0.41185	0.58975	0.69809	0.88642	0.93527	0.68979	0.65017	0.82193	0.55439	0.46147	0.14343	0.39085	0.27702	0.90934
1	0.6461	0.39044	0.42451	0.6533	0.92581	0.45663	0.27069	0.20585	0.64134	0.469	0.61063	0.95011	0.92832	0.87077	0.49315	0.35734	0.21373	0.98649	0.7854	0.47032	0.50098	0.34836	0.38201	0.37992	0.38438	0.60241	0.61867	0.49189	0.37911	0.7427	0.94425	0.66314	0.45295	0.69982	0.64417	0.22979	0.27298	0.24998	0.4189	0.93724
0	0.80244	0.46136	0.32369	0.65635	0.87925	0.51999	0.36858	0.60097	0.61035	0.35582	0.66793	0.70606	0.90678	0.3565	0.3813	0.56175	0.45959	0.94182	0.53612	0.52076	0.61256	0.53737	0.32904	0.54143	0.34089	0.65461	0.58443	0.64232	0.56541	0.83962	0.89629	0.36369	0.52193	0.80989	0.53375	0.021282	0.37385	0.61473	0.51649	0.91921
1	0.83111	0.11	0.2724	0.62576	0.94199	0.1959	0.37222	0.34759	0.58176	0.33071	0.75593	0.8933	0.90692	0.46089	0.30789	0.16416	0.25926	0.9551	0.65596	0.21462	0.78247	0.5316	0.37263	0.25949	0.066674	0.58469	0.48183	0.17042	0.17623	0.95542	0.96392	0.28541	0.32093	0.84757	0.63361	0.49405	0.57543	0.13973	0.50493	0.90292
1	0.85701	0.36439	0.40266	0.65827	0.95475	0.40933	0.39232	0.57546	0.61454	0.37581	0.6568	0.75986	0.95635	0.4352	0.45394	0.37883	0.2465	0.93995	0.42506	0.41538	0.65471	0.37649	0.3633	0.41585	0.3725	0.64205	0.60383	0.46174	0.39672	0.88574	0.95134	0.3627	0.45035	0.80759	0.56364	0.25286	0.25721	0.31485	0.48645	0.96258
0	0.79072	0.30871	0.47903	0.83658	0.91352	0.34596	0.23266	0.58829	0.72823	0.57435	0.69229	0.74579	0.91159	0.60958	0.5705	0.40276	0.29951	0.95975	0.78188	0.34221	0.77251	0.67545	0.57094	0.36602	0.16844	0.84981	0.69207	0.57433	0.40966	0.80522	0.91199	0.54575	0.29886	0.71949	0.73818	0.29349	0.63223	0.44688	0.68435	0.89302
0	0.82744	0.21672	0.49117	0.73155	0.97108	0.26412	0.4769	0.53816	0.6699	0.51344	0.7686	0.83244	0.93838	0.5771	0.57606	0.26372	0.37214	0.94297	0.90811	0.26258	0.87069	0.61826	0.66349	0.24887	0.11454	0.64735	0.68098	0.44187	0.26133	0.75039	0.94109	0.4602	0.27281	0.76405	0.82942	0.39044	0.64277	0.34807	0.72987	0.96343
0	0.89289	0.19987	0.34544	0.39949	0.9481	0.1893	0.064178	0.53145	0.40712	0.3705	0.68287	0.78032	0.92399	0.386	0.57484	0.13662	0.17328	0.96531	0.48766	0.19086	0.8606	0.33984	0.40613	0.23266	0.22366	0.36218	0.44962	0.11906	0.14047	0.93644	0.88316	0.22092	0.27729	0.82318	0.60876	0.55413	0.31891	0.20809	0.49244	0.8783
0	0.80527	0.32126	0.42878	0.60679	0.89859	0.35345	0.3937	0.49837	0.63574	0.40568	0.72095	0.80187	0.93719	0.30954	0.46599	0.33281	0.35529	0.96712	0.67091	0.34065	0.72315	0.29892	0.42675	0.32479	0.22495	0.64158	0.63475	0.46229	0.32506	0.86809	0.93166	0.45623	0.36094	0.80137	0.62775	0.27366	0.32503	0.46854	0.56146	0.93288
1	0.7444	0.42069	0.42589	0.47847	0.94248	0.43997	0.46352	0.50711	0.58964	0.38818	0.7168	0.81932	0.90761	1	0.52841	0.29999	0.35857	0.84763	0.72431	0.45323	0.46947	0.39333	0.34284	0.386	0.41231	0.58967	0.46817	0.27953	0.31817	0.78712	0.95477	0.63615	0.48454	0.50187	0.6003	0.46128	0.33639	0.19022	0.32133	0.92688
0	0.78427	0.58718	0.60415	0.58407	0.92692	0.4365	0.15839	0.7154	0.6685	0.44346	0.72392	0.82283	0.89168	0.53473	0.80869	0.5131	0.36446	0.93446	0.59566	0.43573	0.68943	0.57301	0.49436	0.49021	0.29282	0.59855	0.73124	0.62704	0.5212	0.88027	0.90219	0.69422	0.45492	0.73098	0.72213	0.24669	0.38075	0.53961	0.46492	0.90529
1	0.88299	0.24399	0.32401	0.61939	0.91772	0.41816	0.38312	0.59022	0.72224	0.46179	0.76827	0.96277	0.91796	0.33843	0.45978	0.45014	0.46078	0.9539	0.74013	0.40177	0.84697	0.5991	0.3664	0.42387	0.27301	0.6988	0.71684	0.57647	0.44987	0.88391	0.94494	0.26733	0.33314	0.88701	0.64467	0.48423	0.49089	0.52689	0.73863	0.89383
0	0.86185	0.29188	0.57042	0.7422	0.9234	0.22736	0.2855	0.51341	0.69592	0.56678	0.77915	0.89056	0.93479	0.46861	0.6782	0.24346	0.27426	0.94232	0.63212	0.23195	0.51422	0.32842	0.2298	0.24372	0.28436	0.6967	0.72308	0.39649	0.23584	0.80957	0.94331	0.3271	0.2646	0.75757	0.64003	0.45399	0.32902	0.38357	0.33211	0.93214
1	0.8048	0.3741	0.53916	0.61212	0.93359	0.25187	0.54911	0.47255	0.64186	0.53082	0.78986	0.83475	0.94216	0.32881	0.7278	0.26789	0.46965	0.94445	0.79508	0.25764	0.70502	0.48656	0.50946	0.30976	0.16687	0.64364	0.61038	0.35194	0.27105	0.79336	0.92654	0.47883	0.26879	0.82704	0.59084	0.3225	0.33774	0.2697	0.54547	0.93755
1	0.80647	0.38622	0.47214	0.75962	0.93426	0.47151	0.26435	0.6179	0.73047	0.42999	0.69005	0.73731	0.89931	0.3412	0.4533	0.4361	0.3157	0.93307	0.58851	0.47556	0.69395	0.51259	0.39957	0.40536	0.34376	0.76125	0.68762	0.59641	0.44744	0.86925	0.91016	0.48941	0.45458	0.79067	0.64294	0.19962	0.43125	0.43643	0.62003	0.88101
1	0.79351	0.32495	0.44859	0.58598	0.93638	0.28831	0.53213	0.5	0.66085	0.46902	0.83804	0.886	0.95426	0.26759	0.4754	0.28826	0.46723	0.91163	0.91895	0.28369	0.79713	0.44894	0.54461	0.29563	0.22295	0.67716	0.67468	0.42127	0.28534	0.87095	0.96911	0.47764	0.28697	0.80161	0.69922	0.31795	0.36508	0.3474	0.62164	0.94083
0	0.90713	0.26896	0.49593	0.65576	0.94234	0.3125	0.39142	0.47002	0.7222	0.48536	0.79183	0.86883	0.92366	0.55108	0.53206	0.28434	0.30791	0.95782	0.86222	0.30844	0.81624	0.36252	0.40069	0.25436	0.25195	0.79308	0.79094	0.47803	0.28413	0.88168	0.96092	0.45267	0.30121	0.89105	0.6955	0.16757	0.36238	0.37258	0.68542	0.90234
0	0.86253	0.31073	0.34815	0.47222	0.92447	0.22252	0.42582	0.67497	0.50654	0.33557	0.62037	0.72024	0.94502	0.49871	0.60592	0.27399	0.24737	0.94756	0.23835	0.2397	0.47505	0.30748	0.21768	0.3807	0.27281	0.55371	0.37496	0.16435	0.29297	0.79001	0.9332	0.23134	0.34544	0.68968	0.58789	0.074572	0.263	0.18912	0.27449	0.9302
1	0.83398	0.19394	0.39889	0.66412	0.95274	0.18534	0.45696	0.4687	0.61039	0.37101	0.80076	0.82191	0.95842	0.36027	0.39521	0.18819	0.34633	0.95061	0.70173	0.18153	0.77658	0.26069	0.33667	0.23418	0.23481	0.59943	0.57839	0.26972	0.17961	0.8892	0.9653	0.28926	0.27542	0.76904	0.60573	0.18288	0.23734	0.30603	0.49374	0.95693
0	0.61974	0.20826	0.40443	0.55571	0.92811	0.29626	0.38148	0.38027	0.52855	0.4515	0.80289	0.82854	0.94988	0.40695	0.5201	0.27258	0.37171	0.96523	0.78297	0.27184	0.64248	0.31356	0.34393	0.25846	0.28494	0.65009	0.67664	0.40359	0.24987	0.90234	0.9568	0.52011	0.28865	0.70986	0.60355	0.43403	0.24241	0.47882	0.4571	0.94759
1	0.86597	0.2906	0.27266	0.62908	0.94023	0.45453	0.43406	0.5845	0.55329	0.23389	0.58087	0.70963	0.94315	0.20378	0.32118	0.39241	0.25221	0.94496	0.32351	0.46871	0.52734	0.26336	0.24645	0.46031	0.35656	0.58536	0.48191	0.39149	0.41326	0.83263	0.92994	0.17117	0.53702	0.82738	0.52536	0.034584	0.21963	0.28297	0.40605	0.91322
0	0.72375	0.53297	0.75676	0.92213	0.86966	0.597	0.46884	0.49901	0.88811	1	0.76294	0.86383	0.90411	0.7297	0.64258	0.64792	0.55082	0.87375	0.76168	0.57129	0.86808	0.67124	0.87721	0.41525	0.21617	0.98721	0.83125	0.86476	0.64395	0.77437	0.92263	0.2787	0.18461	0.61361	0.87796	0.10961	0.72805	0.75227	0.80037	0.91179
1	0.74927	0.70338	0.47349	0.31438	0.90455	0.58578	0.58989	0.74049	0.33852	0.58475	0.64029	0.7188	0.93042	0.1932	0.52937	0.57048	0.48458	0.91515	0.63026	0.57524	0.69145	0.27278	0.56042	0.57801	0.45869	0.34326	0.51169	0.59121	0.5739	0.67366	0.92886	0.41435	0.4033	0.8579	0.35868	0.086307	0.23612	0.61941	0.51019	0.91872
1	0.85202	0.27971	0.3532	0.68997	0.96574	0.38752	0.3657	0.57836	0.59902	0.36263	0.6499	0.77803	0.9674	0.43846	0.43045	0.32608	0.19483	0.93996	0.37366	0.39653	0.6449	0.35556	0.3303	0.37757	0.37504	0.67591	0.59006	0.40799	0.34532	0.89217	0.96383	0.32788	0.44659	0.81039	0.59737	0.29275	0.24512	0.25507	0.45903	0.97905
0	0.67851	0.38888	0.45537	0.53274	0.91334	0.23606	0.17965	0.52535	0.59424	0.42912	0.5508	0.69656	0.89067	0.49788	0.65834	0.28352	0.12675	0.96748	0.50632	0.26126	0.52855	0.63584	0.50082	0.37287	0.15836	0.65683	0.43068	0.30013	0.31059	0.67558	0.89422	0.48351	0.32058	0.72338	0.61266	0.034026	0.46256	0.11486	0.41054	0.88412
0	0.84503	0.37036	0.50053	0.73812	0.94172	0.54225	0.27084	0.59235	0.83665	0.55758	0.74939	0.82188	0.90296	0.39371	0.43432	0.52666	0.45552	0.96288	0.5794	0.52847	0.74462	0.39818	0.34622	0.41962	0.29194	0.88171	0.82382	0.71058	0.52515	0.86332	0.92681	0.14395	0.40707	0.76261	0.74818	0.36171	0.40675	0.62093	0.70017	0.88759
0	0.81821	0.28507	0.2112	0.75882	0.94607	0.54881	0.59293	0.6718	0.76621	0.22927	0.60768	0.78597	0.91969	0.37784	0.26997	0.54202	0.52536	0.94011	0.63863	0.54323	0.45938	0.16617	0.23559	0.58473	0.37618	0.7124	0.45827	0.50245	0.55315	0.84253	0.95697	0.44904	0.60118	0.74805	0.70476	0.1537	0.16065	0.50103	0.35216	0.91375
0	0.77142	0.40241	0.56097	0.68663	0.92457	0.34562	0.46215	0.61385	0.68778	0.50467	0.78008	0.77801	0.94639	0.52034	0.5507	0.32674	0.33442	0.97737	0.36813	0.34179	0.74059	0.39731	0.39665	0.32867	0.29068	0.6071	0.67055	0.43564	0.31647	0.88642	0.96425	0.25622	0.35877	0.8481	0.52675	0.28855	0.39263	0.4797	0.58582	0.95205
0	0.7813	0.4921	0.50191	0.71618	0.91863	0.51274	0.35116	0.40477	0.74232	0.49054	0.61899	0.68273	0.90499	0.60242	0.59617	0.54314	0.33032	0.92834	0.61808	0.51292	0.68755	0.637	0.47715	0.46774	0.24522	0.75463	0.66313	0.71667	0.5562	0.72474	0.85617	0.45105	0.42614	0.73883	0.78162	0.10821	0.58207	0.52216	0.59729	0.89504
1	0.78731	0.38597	0.28816	0.67431	0.94691	0.36286	0.50935	0.5939	0.67137	0.35403	0.496	0.66391	0.93646	0.29024	0.33006	0.43797	0.22873	0.94647	0.36814	0.37315	0.51636	0.29554	0.28855	0.52403	0.36598	0.61819	0.38546	0.35239	0.46401	0.78727	0.94087	0.3083	0.44182	0.74806	0.62464	0.13649	0.2244	0.24832	0.34872	0.94328
1	0.81016	0.37896	0.32516	0.62286	0.94503	0.30424	0.18274	0.57209	0.56023	0.46933	0.53892	0.73548	0.90517	0.40974	0.35725	0.40928	0.15194	0.95412	0.43859	0.32402	0.57124	0.3196	0.43167	0.48439	0.29936	0.63162	0.5051	0.39119	0.43483	0.84427	0.90295	0.21132	0.35499	0.82344	0.62707	0.3817	0.28665	0.24806	0.46992	0.88458
0	0.76161	0.59302	0.54839	0.52998	0.9495	0.33096	0.37374	0.49924	0.59113	0.45379	0.64825	0.94564	0.94616	0.39907	0.62354	0.46499	0.35939	0.94452	0.56011	0.33814	0.644	0.58678	0.4282	0.49301	0.15032	0.44862	0.63734	0.54065	0.48663	0.84254	0.93892	0.18841	0.36137	0.88437	0.49648	0.33341	0.46211	0.32303	0.37078	0.93659
0	0.56675	0.64692	0.39737	0.54097	0.91131	0.49265	0.1869	0.60444	0.49205	0.59552	0.55306	0.77648	0.87547	0.62579	0.44645	0.60996	0.30138	0.92701	0.71136	0.49671	0.6674	0.25115	0.54937	0.61003	0.42144	0.53837	0.50989	0.67338	0.63049	0.7167	0.90969	0.55918	0.37785	0.71243	0.54973	0.23727	0.22127	0.49061	0.62019	0.89965
0	0.90612	0.39121	0.46318	0.82532	0.90853	0.43732	0.36321	0.57367	0.65486	0.51561	0.78162	0.7132	0.89849	0.26086	0.53018	0.48258	0.48406	0.93833	0.78848	0.40338	0.92459	0.49835	0.49046	0.39974	0.36416	0.68087	0.84272	0.6241	0.45926	0.93371	0.91285	0.52328	0.32739	0.88139	0.64448	0.21455	0.39832	0.6992	0.87297	0.90252
0	0.79979	0.67119	0.51699	0.61258	0.93728	0.58083	0.39193	0.59745	0.6326	0.37116	0.66883	0.83168	0.92054	0.42946	0.50173	0.54653	0.36067	0.94257	0.68574	0.58681	0.41939	0.31241	0.27563	0.56215	0.39082	0.73475	0.6261	0.60111	0.56459	0.7622	0.91313	0.60779	0.57949	0.65832	0.67404	0.28666	0.25631	0.45756	0.32791	0.9181
0	0.72689	0.60935	0.43611	0.32221	0.92849	0.43637	0.60569	0.63269	0.49998	0.47133	0.57431	0.68478	0.95171	0.50735	0.77605	0.53395	0.42833	0.92272	0.1981	0.44434	0.5487	0.53276	0.41002	0.583	0.31	0.46796	0.50003	0.51619	0.55519	0.84153	0.91697	0.16733	0.46252	0.6882	0.46337	0.33292	0.33412	0.37431	0.33816	0.94061
0	0.84016	0.44668	0.27225	0.47181	0.8461	0.45464	0.32936	0.67514	0.45531	0.31491	0.56213	0.92281	0.90241	0.48447	0.49762	0.44505	0.34626	0.92019	0.19693	0.46466	0.55359	0.23888	0.30953	0.54448	0.36568	0.45673	0.28409	0.24098	0.46857	0.75063	0.93817	0.30341	0.52886	0.84242	0.63291	0.019849	0.19158	0.27494	0.29092	0.91569
0	0.75296	0.32449	0.40869	0.54424	0.92319	0.32335	0.24517	0.33014	0.64033	0.5507	0.72284	0.92818	0.94284	0.35251	0.39316	0.33057	0.28342	0.92115	0.63587	0.31813	0.78303	0.83557	0.57975	0.35198	0.19517	0.70101	0.64179	0.42464	0.33035	0.79093	0.93282	0.45207	0.30167	0.72873	0.52677	0.49349	0.58111	0.42915	0.64402	0.94129
1	0.63317	0.69572	0.77564	0.6156	0.92459	0.49494	0.69642	0.53509	0.65357	0.77524	0.67595	0.64751	0.88993	0.50766	0.69379	0.39124	0.47006	0.94412	0.8602	0.50401	0.56283	0.40022	0.78158	0.43337	0.25941	0.62616	0.58552	0.42702	0.39866	0.77989	0.89314	0.61989	0.29757	0.7562	0.62276	0.14242	0.51397	0.37887	0.50332	0.94165
0	0.85889	0.42824	0.45309	0.78351	0.93707	0.44902	0.24915	0.47027	0.80681	0.53378	0.56284	0.93762	0.93943	0.25718	0.39959	0.48844	0.22429	0.94124	0.70898	0.4579	0.67779	0.25858	0.53071	0.49902	0.35631	0.80004	0.62538	0.58965	0.51079	0.6853	0.94773	0.20362	0.43732	0.8142	0.67635	0.42111	0.261	0.36412	0.62461	0.93051
0	0.7793	0.2988	0.53721	0.47336	0.86504	0.21958	0.44982	0.46484	0.58469	0.5698	0.76406	0.82374	0.94801	0.52402	0.524	0.2077	0.32131	0.94926	0.55297	0.21801	0.75606	0.62031	0.57032	0.24062	0.1946	0.55713	0.62813	0.31677	0.20092	0.80824	0.93558	0.47356	0.22915	0.77966	0.52041	0.48636	0.5273	0.32515	0.60605	0.95062
1	0.79713	0.45825	0.15996	0.51619	0.92314	0.70065	0.33979	0.71178	0.61644	0.18824	0.42506	0.71603	0.90203	0.23035	0.28866	0.74422	0.41285	0.96846	0.2717	0.7048	0.35344	0.19041	0.1645	0.79664	0.56523	0.62828	0.33391	0.56258	0.7664	0.80445	0.91053	0.12632	0.73454	0.8647	0.55114	0.24451	0.14645	0.55747	0.25956	0.89466
1	0.88001	0.46483	0.35492	0.45428	0.88429	0.45045	0.29567	0.62249	0.45721	0.31927	0.73436	0.78314	0.90872	0.42038	0.59736	0.45077	0.49787	0.94832	0.57452	0.43307	0.68385	0.39505	0.35612	0.46187	0.40972	0.44998	0.58488	0.4728	0.43735	0.80406	0.92559	0.34489	0.45543	0.87411	0.25131	0.37391	0.30602	0.60993	0.46572	0.89353
0	0.86202	0.53592	0.52363	0.55663	0.85942	0.37138	0.35879	0.38681	0.58214	0.47043	0.61385	0.81452	0.92103	0.65194	0.75408	0.41985	0.2869	0.94867	0.54564	0.37017	0.62082	0.36743	0.33032	0.46263	0.26543	0.64096	0.60202	0.4412	0.42819	0.82107	0.92987	0.43667	0.39377	0.88501	0.62512	0.17388	0.28326	0.45253	0.46411	0.94827
0	0.68864	0.63372	0.4999	0.70654	0.92011	0.52763	0.28373	0.70668	0.74158	0.56856	0.65618	0.72958	0.8996	0.34107	0.51313	0.6081	0.40651	0.94305	0.47035	0.51783	0.73659	0.41544	0.53859	0.60521	0.35813	0.81552	0.59755	0.65029	0.61752	0.82067	0.90597	0.49052	0.4519	0.69555	0.75742	0.009103	0.40029	0.61513	0.63153	0.90134
0	0.88306	0.47032	0.38082	0.55477	0.94941	0.477	0.5077	0.56427	0.62321	0.42788	0.68954	0.82247	0.93129	0.26117	0.40479	0.46567	0.48092	0.94411	0.25997	0.47329	0.68651	0.28809	0.43924	0.49604	0.35537	0.58214	0.52272	0.46584	0.46448	0.90073	0.94135	0.069312	0.48057	0.77409	0.45499	0.20035	0.24584	0.54572	0.53205	0.92825
1	0.86146	0.39448	0.30765	0.63284	0.94276	0.42798	0.51777	0.63145	0.56482	0.23759	0.50247	0.56013	0.90934	0.22672	0.36866	0.4514	0.22039	0.95266	0.28106	0.44431	0.55861	0.30088	0.28999	0.52553	0.2773	0.58042	0.44183	0.40101	0.47497	0.83054	0.91702	0.096341	0.5168	0.79937	0.56268	0	0.31435	0.30636	0.43666	0.86739
1	0.85209	0.31292	0.36955	0.7452	0.94662	0.44854	0.47729	0.65912	0.7347	0.30523	0.72772	0.81788	0.93596	0.31026	0.35487	0.38106	0.48145	0.97802	0.62929	0.45282	0.80952	0.4051	0.48272	0.39725	0.28127	0.76178	0.61854	0.46725	0.38649	0.8756	0.91246	0.3072	0.49365	0.85397	0.7104	0.16873	0.41584	0.38751	0.67605	0.90152
1	0.89821	0.3954	0.37594	0.50096	0.92602	0.44933	0.21111	0.6076	0.58639	0.32842	0.63629	0.81026	0.89556	0.50172	0.58518	0.44702	0.31492	0.95067	0.62096	0.45658	0.6364	0.39041	0.33049	0.47294	0.34976	0.56364	0.59117	0.50891	0.46503	0.85118	0.92332	0.38439	0.47796	0.85497	0.53721	0.32187	0.27797	0.36534	0.48935	0.87725
1	0.78959	0.65762	0.4821	0.7957	0.9106	0.63337	0.67983	0.76174	0.77041	0.53886	0.52157	0.48887	0.88598	0.51357	0.48073	0.66847	0.40483	0.93086	0.38502	0.63983	0.67259	0.60184	0.63369	0.64923	0.38509	0.77493	0.65345	0.74258	0.68979	0.79072	0.88696	0.43146	0.55643	0.74706	0.65117	0.005243	0.49913	0.50507	0.70436	0.87755
0	0.78396	0.7551	0.73991	0.81034	0.9558	0.61898	0.32296	0.62039	0.75843	0.74859	0.60732	0.95636	0.93456	0.24954	0.54171	0.62063	0.37676	0.95962	0.24899	0.62665	0.65379	0.44951	0.73889	0.59591	0.33692	0.77378	0.6767	0.72338	0.64249	0.72721	0.93263	0.27608	0.46894	0.71757	0.68513	0.058041	0.51456	0.46489	0.64452	0.92977
1	0.35087	0.40605	0.17453	0.24723	0.27984	0.40406	0.43188	0.58844	0.18639	0.21907	0.21631	0.35022	0.29908	0.23264	0.15967	0.41433	0.36383	0.30579	0.26209	0.39826	0.30914	0.26292	0.19132	0.45742	0.16166	0.17907	0.20844	0.41853	0.42295	0.34306	0.31218	0.19463	0.39656	0.3452	0.34899	0.059376	0.22456	0.41652	0.2714	0.32236
0	0.82692	0.53889	0.53105	0.86404	0.94728	0.52351	0.33181	0.71958	0.78142	0.55016	0.64059	0.94336	0.96169	0.31712	0.33514	0.51745	0.32704	0.98024	0.24583	0.53241	0.69394	0.32043	0.5579	0.48892	0.36697	0.81757	0.6688	0.65914	0.53642	0.81932	0.94822	0.22415	0.45778	0.8149	0.51725	0.055757	0.37281	0.42335	0.67698	0.94568
0	0.87869	0.25405	0.38704	0.70367	0.93842	0.46677	0.1072	0.46902	0.79828	0.39502	0.77596	0.80399	0.89685	0.49495	0.45869	0.44148	0.28274	0.93559	0.67736	0.45924	0.85142	0.379	0.47664	0.35456	0.31794	0.78121	0.80318	0.63819	0.44116	0.91945	0.91301	0.26713	0.38934	0.88055	0.60597	0.39073	0.25808	0.54665	0.78311	0.89712
0	0.83287	0.46222	0.58533	0.79767	0.95295	0.41473	0.21124	0.56199	0.78694	0.73174	0.68812	0.76751	0.89836	0.43661	0.49105	0.40557	0.27812	0.93745	0.64987	0.42061	0.80557	0.59802	0.77624	0.38668	0.30593	0.7753	0.73809	0.55942	0.41556	0.8872	0.91365	0.42963	0.29336	0.75168	0.75304	0.19234	0.61139	0.42498	0.78821	0.90258
0	0.86845	0.49489	0.43519	0.68036	0.86913	0.45191	0.45409	0.40042	0.64954	0.4797	0.63444	0.61472	0.88708	0.69922	0.56073	0.45823	0.28377	0.92057	0.72622	0.45614	0.66782	0.42581	0.52513	0.4769	0.31524	0.63213	0.64642	0.53696	0.47239	0.90983	0.90619	0.53804	0.44598	0.80347	0.68757	0.003302	0.4168	0.4316	0.59789	0.90179
0	0.89887	0.35533	0.24368	0.36129	0.95247	0.31028	0.38649	0.47877	0.39638	0.35166	0.61202	0.84073	0.93482	0.10125	0.51243	0.38055	0.32324	0.95094	0.38098	0.31728	0.75482	0.19977	0.31552	0.4657	0.37202	0.36598	0.38561	0.30625	0.39933	0.9201	0.93918	0.15571	0.36988	0.80084	0.49717	0.42194	0.13444	0.28737	0.49761	0.96152
0	0.84803	0.20474	0.27699	0.41941	0.95574	0.20203	0.23111	0.52559	0.27845	0.33433	0.60142	0.69859	0.88603	0.44915	0.59628	0.19501	0.16906	0.98393	0.5675	0.21439	0.73726	0.34112	0.33611	0.31061	0.2746	0.33916	0.36673	0.12964	0.21815	0.8866	0.90393	0.36406	0.31753	0.80181	0.62547	0.24777	0.29884	0.073177	0.42511	0.88924
0	0.90871	0.4042	0.28756	0.60063	0.8891	0.5521	0.43393	0.6486	0.5829	0.28581	0.66182	0.88127	0.93502	0.45286	0.53867	0.51059	0.39913	0.97849	0.32112	0.55588	0.63252	0.35704	0.36015	0.56177	0.42601	0.47972	0.49323	0.4567	0.52108	0.90897	0.9752	0.2484	0.59793	0.84778	0.55957	0.28614	0.25727	0.50575	0.51875	0.96803
0	0.74828	0.60466	0.35222	0.65029	0.93216	0.65319	0.42423	0.77768	0.74986	0.36887	0.53226	0.88908	0.92295	0.27613	0.31708	0.65539	0.4101	0.95918	0.18722	0.66013	0.58266	0.38342	0.39441	0.68877	0.34565	0.74281	0.44751	0.62154	0.6778	0.82635	0.95398	0.23817	0.655	0.76479	0.52403	0.33741	0.37632	0.47825	0.47266	0.93925
1	0.87361	0.5742	0.43863	0.50528	0.94517	0.53266	0.39306	0.66399	0.51567	0.46136	0.63239	0.8571	0.92455	0.46648	0.56794	0.55825	0.378	0.94376	0.35301	0.52851	0.82707	0.39989	0.53622	0.52631	0.55667	0.52347	0.70194	0.65751	0.56663	0.88824	0.95649	0.19537	0.45656	0.82711	0.48318	0.27723	0.26009	0.57474	0.75184	0.93052
1	0.87669	0.4842	0.31831	0.57161	0.91921	0.6063	0.56124	0.62635	0.57257	0.31861	0.63832	0.74869	0.94351	0.27789	0.42697	0.57283	0.43283	0.95204	0.54633	0.60492	0.70067	0.59222	0.40498	0.60177	0.27637	0.5597	0.55532	0.53254	0.57864	0.87359	0.94121	0.33339	0.61637	0.87413	0.54509	0.37531	0.47267	0.55792	0.53833	0.93747
0	0.89625	0.35577	0.30469	0.64202	0.90595	0.54129	0.43635	0.63947	0.68487	0.32564	0.7116	0.73273	0.90812	0.39167	0.46308	0.49693	0.51673	0.95613	0.59765	0.52583	0.74531	0.41742	0.28638	0.48394	0.37752	0.61321	0.6419	0.59222	0.5006	0.90146	0.91387	0.31309	0.4987	0.81123	0.58442	0.042758	0.27128	0.53299	0.57018	0.89997
0	0.84173	0.4234	0.28485	0.62544	0.94264	0.47283	0.51553	0.5275	0.58987	0.42576	0.54664	0.8064	0.9039	0.25563	0.24651	0.51152	0.45904	0.92329	0.6883	0.47662	0.61815	0.30919	0.4027	0.55688	0.37752	0.63123	0.43924	0.50559	0.52914	0.8283	0.90504	0.2952	0.48178	0.77175	0.56393	0.27131	0.25495	0.40278	0.53839	0.86941
1	0.7823	0.32149	0.27454	0.53229	0.97281	0.44983	0.26071	0.70258	0.60731	0.30887	0.62448	0.80724	0.89896	0.36419	0.32371	0.43371	0.41981	0.98768	0.29485	0.46056	0.63207	0.36111	0.302	0.51137	0.25511	0.56082	0.38115	0.33545	0.4493	0.87547	0.89062	0.20575	0.52731	0.83756	0.46506	0.18494	0.2822	0.36136	0.32797	0.87313
1	0.58449	0.52429	0.59621	0.54352	0.91124	0.38764	0.57307	0.55626	0.59119	0.70015	0.70508	0.75849	0.95458	0.46106	0.58161	0.35037	0.36615	0.96	0.83082	0.3944	0.71873	0.51582	0.70448	0.33335	0.22816	0.50958	0.66475	0.51885	0.35943	0.77551	0.95168	0.53341	0.21467	0.66825	0.65077	0.21705	0.61123	0.34584	0.64886	0.95352
0	0.75723	0.4783	0.55819	0.62175	0.92571	0.49918	0.43887	0.58887	0.724	0.53451	0.70382	0.86316	0.96069	0.40506	0.47201	0.46363	0.35897	0.96773	0.76598	0.50703	0.7291	0.57004	0.64063	0.42671	0.3152	0.65594	0.70753	0.63063	0.48007	0.79962	0.96812	0.48316	0.43945	0.6975	0.70326	0.19947	0.47315	0.39582	0.66623	0.90343
0	0.77946	0.31582	0.46931	0.55098	0.96979	0.25786	0.41766	0.50195	0.66168	0.38112	0.71709	0.74893	0.9281	0.27414	0.5058	0.27223	0.27358	0.95113	0.672	0.26234	0.44938	0.31102	0.22296	0.30617	0.39393	0.59735	0.65292	0.3618	0.27042	0.88328	0.93399	0.44857	0.33947	0.7217	0.73323	0.25955	0.23154	0.37658	0.25153	0.9316
0	0.77021	0.91318	0.57752	0.52913	0.89703	0.69964	0.30625	0.77576	0.59355	0.52035	0.5659	0.88964	0.91218	0.49997	0.7584	0.75335	0.41303	0.927	0.54287	0.69672	0.54348	0.43472	0.44038	0.75726	0.43098	0.52913	0.55114	0.71454	0.7648	0.89191	0.94097	0.5688	0.60589	0.73031	0.59579	0.076983	0.45044	0.72996	0.42247	0.94087
1	0.85585	0.38492	0.44633	0.59357	0.95439	0.25031	0.41332	0.42642	0.55132	0.44021	0.70853	0.79318	0.93187	0.54051	0.64267	0.29734	0.3507	0.96142	0.67271	0.2612	0.66385	0.45864	0.4257	0.35356	0.25766	0.61779	0.52974	0.33813	0.30316	0.84032	0.93881	0.59645	0.31458	0.82104	0.52756	0.34875	0.32616	0.30131	0.51239	0.85812
0	0.84457	0.53208	0.40171	0.59438	0.94142	0.35854	0.48824	0.46301	0.72429	0.4724	0.7307	0.88194	0.95179	0.55391	0.43375	0.57116	0.61691	0.94052	0.4204	0.35333	0.80042	0.41674	0.4643	0.58008	0.21321	0.59137	0.58824	0.59611	0.57732	0.90689	0.90383	0.19129	0.35734	0.88731	0.5558	0.48086	0.32374	0.56541	0.54848	0.95645
0	0.83689	0.7479	0.71746	0.64337	0.90414	0.44226	0.19001	0.38884	0.68927	0.61613	0.71192	0.80266	0.90488	0.31315	0.52307	0.54902	0.4791	0.92756	0.54317	0.43249	0.74558	0.59003	0.49994	0.53639	0.34372	0.74707	0.67361	0.60048	0.54398	0.82137	0.87819	0.37428	0.38924	0.78319	0.65316	0.17629	0.40228	0.66697	0.62664	0.88202
0	0.73619	0.60943	0.65312	0.7543	0.87319	0.59245	0.63533	0.53631	0.79281	0.543	0.72151	0.62778	0.91185	0.56254	0.54328	0.68554	0.50912	0.91032	0.78345	0.56935	0.82551	0.37999	0.59313	0.50603	0.32532	0.74814	0.78012	0.86864	0.68372	0.69162	0.90799	0.53375	0.43558	0.68829	0.70096	0.12592	0.45105	0.77824	0.71995	0.90568
0	0.75115	0.69121	0.27727	0.4971	0.87715	0.74595	0.2938	0.61009	0.49724	0.29329	0.35257	0.90826	0.88349	0.51425	0.50001	0.71996	0.31178	0.94471	0.22467	0.75431	0.34779	0.37397	0.33054	0.80079	0.32857	0.47892	0.25446	0.39236	0.74923	0.82058	0.93446	0.35745	0.7665	0.77804	0.56586	0.061291	0.28355	0.38146	0.21988	0.90552
0	0.84509	0.43974	0.45025	0.57609	0.92028	0.53326	0.7968	0.79434	0.75205	0.46956	0.8807	0.87026	0.93543	0.31853	0.58865	0.53353	0.77104	0.94494	0.73759	0.51461	0.84743	0.47933	0.55587	0.45754	0.26984	0.72733	0.68118	0.62958	0.49984	0.82659	0.97218	0.49114	0.45929	0.80003	0.81493	0.32179	0.49385	0.74497	0.75474	0.97522
1	0.88424	0.11848	0.34675	0.66622	0.9503	0.14129	0.33906	0.40295	0.63082	0.39181	0.79421	0.91154	0.93807	0.36863	0.4403	0.09163	0.28288	0.97066	0.86896	0.15465	0.77112	0.44204	0.3394	0.19815	0.12192	0.61132	0.40972	0.078942	0.099814	0.85844	0.93332	0.47599	0.25866	0.74927	0.6625	0.4321	0.43625	0.077945	0.43629	0.90576
0	0.7498	0.45217	0.60608	0.69458	0.92784	0.54901	0.1718	0.69632	0.77636	0.44661	0.69663	0.79787	0.89403	0.42063	0.48277	0.42228	0.27881	0.90484	0.59711	0.55493	0.75032	0.53486	0.70157	0.37586	0.43086	0.73257	0.72107	0.60413	0.43278	0.78973	0.92658	0.42328	0.53234	0.86179	0.78484	0.025624	0.5803	0.43721	0.67499	0.87753
1	0.81464	0.44583	0.32061	0.52514	0.93045	0.45491	0.18194	0.58925	0.67916	0.32971	0.5224	0.80058	0.86927	0.4996	0.39207	0.50759	0.27912	0.92563	0.5163	0.46648	0.61049	0.44843	0.35187	0.55479	0.41673	0.64181	0.49096	0.52043	0.53157	0.81096	0.90607	0.43698	0.49452	0.78961	0.45326	0.38952	0.34552	0.34519	0.476	0.89253
0	0.90109	0.27211	0.36954	0.40398	0.94142	0.26082	0.39166	0.47234	0.43989	0.37527	0.74369	0.87557	0.91376	0.59035	0.68804	0.23024	0.33178	0.92835	0.87366	0.25895	0.84053	0.59029	0.43071	0.3119	0.12819	0.40274	0.49371	0.20413	0.23266	0.94863	0.95487	0.5104	0.33384	0.85641	0.45266	0.35134	0.43763	0.28423	0.54155	0.94219
0	0.87761	0.15753	0.32897	0.57258	0.96373	0.26267	0.16194	0.45248	0.54675	0.2215	0.65709	0.73366	0.86019	0.48651	0.55631	0.14388	0.17151	0.96347	0.51568	0.28361	0.52668	0.38526	0.22691	0.25867	0.23138	0.55503	0.40101	0.10402	0.16297	0.75276	0.90673	0.24544	0.41502	0.77062	0.41934	0.51668	0.34902	0.070161	0.24775	0.86328
0	0.84004	0.48228	0.26175	0.51692	0.90669	0.44192	0.37982	0.57125	0.54889	0.47216	0.61749	0.8774	0.91485	0.23659	0.19342	0.58224	0.43106	0.87905	0.77517	0.42817	0.76907	0.31101	0.51684	0.61492	0.19743	0.52631	0.48012	0.53477	0.58866	0.88665	0.93336	0.28335	0.41352	0.87387	0.60595	0.52199	0.44325	0.61502	0.63121	0.93496
0	0.72282	0.40623	0.46986	0.6907	0.94434	0.45906	0.45161	0.42265	0.73655	0.50795	0.8014	0.67347	0.90362	0.30392	0.42459	0.50035	0.52059	0.95961	0.79558	0.43501	0.91003	0.48952	0.52529	0.41707	0.42662	0.74928	0.76219	0.65134	0.48598	0.78539	0.91002	0.3685	0.35637	0.69346	0.68961	0.34931	0.28206	0.66576	0.72322	0.88302
0	0.72841	0.47204	0.25337	0.44423	0.92263	0.46809	0.43036	0.62679	0.56386	0.27107	0.61788	0.81676	0.91695	0.2559	0.27778	0.55928	0.47994	0.95485	0.65738	0.45942	0.62822	0.33843	0.28014	0.60634	0.2364	0.48414	0.45313	0.47436	0.56642	0.77403	0.89964	0.33597	0.50406	0.71884	0.46098	0.47984	0.42946	0.57581	0.43378	0.93495
0	0.8623	0.46672	0.49104	0.62911	0.92308	0.48938	0.25696	0.68948	0.6905	0.52399	0.75816	0.74233	0.90377	0.38717	0.5671	0.5201	0.43414	0.94684	0.79178	0.46546	0.89228	0.34771	0.56704	0.44605	0.36287	0.69483	0.72549	0.655	0.50614	0.81456	0.9261	0.35975	0.38951	0.86681	0.70318	0.24299	0.3773	0.69754	0.73468	0.90662
1	0.93531	0.16636	0.22809	0.61984	0.94713	0.46788	0.58628	0.53142	0.74141	0.15319	0.80286	0.92374	0.96432	0.2993	0.27517	0.40073	0.61767	0.97156	0.89703	0.46682	0.90626	0.36803	0.27426	0.4268	0.22891	0.65649	0.56136	0.41424	0.38968	0.93483	0.92661	0.32295	0.54226	0.88503	0.68251	0.39396	0.30206	0.4999	0.64731	0.8942
0	0.82468	0.47751	0.50603	0.88826	0.94924	0.4877	0.28548	0.64508	0.87252	0.65299	0.65136	0.71039	0.88142	0.24004	0.45714	0.52808	0.27416	0.89966	0.46358	0.49151	0.85942	0.30493	0.70612	0.48467	0.4539	0.83932	0.70616	0.67856	0.54409	0.84442	0.9282	0.21973	0.38034	0.78371	0.88868	0.007229	0.43302	0.48118	0.79313	0.87251
0	0.79275	0.41513	0.47452	0.77723	0.89502	0.39417	0.48923	0.62115	0.73142	0.56882	0.66499	0.58208	0.89088	0.37077	0.54311	0.42943	0.27399	0.8393	0.56888	0.39917	0.75049	0.39766	0.54275	0.42419	0.39447	0.76225	0.69263	0.56642	0.44526	0.55841	0.89432	0.32407	0.34495	0.85262	0.66352	0	0.46067	0.38431	0.72343	0.84164
0	0.714	0.64145	0.49902	0.59938	0.91707	0.59144	0.57963	0.7834	0.67515	0.54585	0.56892	0.70348	0.9227	0.20217	0.32656	0.61255	0.39399	0.929	0.19688	0.60015	0.61721	0.5916	0.57702	0.60202	0.35179	0.6865	0.63482	0.69633	0.63426	0.77387	0.90536	0.18864	0.52264	0.78579	0.4047	0.006489	0.42397	0.4524	0.59807	0.89573
1	0.87441	0.55806	0.65145	0.49592	0.96807	0.33016	0.23881	0.29308	0.71488	0.65758	0.77658	0.78324	0.8944	0.4278	0.60481	0.51088	0.43383	0.95359	0.72206	0.29889	0.94159	0.58856	0.58133	0.39755	0.18421	0.57029	0.87563	0.70031	0.5063	0.85438	0.92928	0.52631	0.18673	0.82	0.48345	0.027315	0.47934	0.62964	0.75239	0.88088
0	0.79064	0.22204	0.71953	0.77436	0.93964	0.26192	0.25893	0.54574	0.79469	0.66421	0.78257	0.92421	0.96179	0.37019	0.56288	0.17565	0.21507	0.9449	0.70661	0.24319	0.85607	0.63311	0.72626	0.070936	0.065046	0.70489	0.81393	0.44752	0.15924	0.73353	0.9558	0.27752	0.19333	0.80007	0.78276	0.46651	0.58918	0.36609	0.76375	0.94846
1	0.8415	0.26679	0.36505	0.59922	0.97715	0.30694	0.28236	0.74174	0.61391	0.36433	0.77385	0.81668	0.88571	0.40974	0.6339	0.26709	0.45663	0.9776	0.46376	0.31153	0.83783	0.49569	0.43397	0.32787	0.16747	0.61647	0.46807	0.27901	0.26441	0.79929	0.90091	0.3804	0.38558	0.79438	0.66686	0.29341	0.34198	0.33113	0.41172	0.90412
1	0.83827	0.28896	0.28902	0.66122	0.93013	0.38301	0.55612	0.59659	0.6722	0.42145	0.70446	0.75753	0.92446	0.33604	0.34692	0.41095	0.42516	0.91238	0.77757	0.37238	0.77912	0.50403	0.40191	0.44124	0.27907	0.68666	0.57532	0.44624	0.4124	0.86083	0.95004	0.36264	0.38457	0.83202	0.7552	0.17177	0.30505	0.4718	0.5851	0.93298
0	0.80363	0.54689	0.38694	0.49184	0.94504	0.40673	0.44314	0.70153	0.46735	0.61732	0.71903	0.93507	0.94395	0.37427	0.60219	0.49655	0.54406	0.97412	0.57319	0.39568	0.55021	0.4447	0.37516	0.538	0.21738	0.66937	0.56329	0.43945	0.49516	0.80269	0.90708	0.36593	0.34381	0.886	0.48004	0.29121	0.31379	0.56905	0.36115	0.94723
1	0.76243	0.51175	0.41622	0.51651	0.95113	0.42326	0.36897	0.48463	0.58783	0.53173	0.59558	0.75191	0.87794	0.18936	0.4605	0.49195	0.40103	0.97039	0.72809	0.43123	0.68438	0.60827	0.51226	0.54573	0.24842	0.52969	0.44922	0.46478	0.50917	0.80749	0.88878	0.51161	0.42074	0.71385	0.49355	0.30558	0.45873	0.34357	0.47073	0.90117
0	0.73209	0.44125	0.52765	0.63391	0.9095	0.36869	0.38782	0.53796	0.66724	0.54052	0.72845	0.82139	0.93826	0.40347	0.54926	0.36094	0.32017	0.95273	0.74899	0.36488	0.64687	0.53173	0.69208	0.36514	0.15123	0.68403	0.67791	0.48702	0.36592	0.86687	0.95335	0.43244	0.33381	0.79017	0.67883	0.10308	0.56335	0.41398	0.55793	0.92021
0	0.86508	0.17073	0.39993	0.53112	0.95255	0.15583	0	0.43208	0.59523	0.41815	0.64416	0.82064	0.90348	0.32673	0.50799	0.11654	0.051001	0.96559	0.7519	0.17213	0.58006	0.45433	0.29768	0.19351	0.21335	0.57914	0.57315	0.20698	0.12548	0.91159	0.91337	0.52041	0.25956	0.78468	0.60548	0.087602	0.30196	0.17001	0.38693	0.91799
1	0.81805	0.48563	0.5173	0.61009	0.92078	0.44514	0.36796	0.59431	0.72625	0.5097	0.67608	0.82629	0.94313	0.40997	0.48273	0.40585	0.30222	0.93252	0.44485	0.45538	0.66844	0.29872	0.55567	0.43195	0.4321	0.68789	0.5879	0.49179	0.41948	0.80645	0.93308	0.3505	0.43529	0.81098	0.58474	0.19005	0.21647	0.3824	0.51912	0.94177
1	0.77255	0.53668	0.40979	0.57428	0.94104	0.57071	0.35983	0.3241	0.61665	0.42343	0.70906	0.75252	0.90783	0.49374	0.61383	0.60086	0.54028	0.96553	0.8244	0.55746	0.82339	0.49223	0.48694	0.55353	0.34939	0.61335	0.67768	0.69589	0.59933	0.82846	0.91501	0.55081	0.50018	0.74622	0.44775	0.12623	0.46117	0.68611	0.66805	0.89848
1	0.20664	0.32343	0.26856	0.11668	0.25143	0.28795	0.26326	0.49841	0.10423	0.23902	0.27058	0.18201	0.17177	0.36128	0.24156	0.21055	0.090792	0.24438	0.37155	0.31147	0.255	0.34573	0.26686	0.27944	0.31251	0.12897	0.283	0.32281	0.23686	0.22399	0.20839	0.43987	0.3429	0.18452	0.28236	0.19431	0.20425	0.058924	0.21998	0.19772
0	0.87187	0.17739	0.81472	0.85924	0.93364	0.20204	0.26867	0.46117	0.77343	0.73952	0.85588	0.85604	0.93584	0.27717	0.51587	0.11932	0.20401	0.93695	0.79548	0.19572	0.90744	0.44611	0.91438	0	0.080138	0.77041	0.90239	0.40658	0.094367	0.86712	0.96685	0.30268	0.10312	0.7738	0.77686	0.31558	0.51927	0.34385	0.86402	0.9037
0	0.73937	0.32177	0.41884	0.55122	0.94782	0.30755	0.39421	0.52321	0.60965	0.36705	0.69274	0.7676	0.95076	0.76258	0.67635	0.31563	0.22773	0.97187	0.44671	0.31721	0.72958	0.30933	0.45266	0.34115	0.34722	0.599	0.65134	0.4396	0.3277	0.91579	0.95275	0.27064	0.36591	0.80777	0.60023	0.30362	0.23377	0.31793	0.5504	0.95209
0	0.70238	0.26643	0.34986	0.65866	0.95725	0.37598	0.29355	0.50774	0.76502	0.37203	0.64686	0.8806	0.91042	0.12522	0.3599	0.35444	0.21731	0.94026	0.74698	0.38668	0.65948	0.25196	0.43735	0.36435	0.37246	0.59843	0.63999	0.50415	0.37304	0.77267	0.93692	0.54306	0.39835	0.84086	0.70717	0.35296	0.20934	0.28871	0.53701	0.91967
1	0.86919	0.21631	0.24763	0.62639	0.93843	0.47352	0.37419	0.55093	0.54504	0.23124	0.63694	0.81655	0.96733	0.18737	0.28721	0.35021	0.27496	0.93945	0.35387	0.48615	0.50497	0.23653	0.2153	0.41367	0.41325	0.58889	0.51057	0.38468	0.36912	0.83413	0.93918	0.2247	0.55149	0.8474	0.49867	0.059319	0.15188	0.26624	0.38416	0.946
0	0.6749	0.34854	0.49751	0.47498	0.91632	0.25117	0.2958	0.72393	0.60429	0.51586	0.65678	0.92106	0.9072	0.50707	0.65102	0.22925	0.2664	0.95805	0.18318	0.26643	0.65574	0.3839	0.48309	0.30735	0.22542	0.57486	0.48164	0.28308	0.24706	0.7549	0.93424	0.19679	0.29432	0.7201	0.53668	0	0.32208	0.15067	0.42526	0.81395
1	0.82064	0.21746	0.34982	0.47433	0.93593	0.31657	0.4901	0.34364	0.57683	0.34522	0.82402	0.91427	0.94422	0.42177	0.45336	0.28223	0.46081	0.91093	0.95335	0.3143	0.75806	0.26708	0.31424	0.30262	0.32033	0.5124	0.63557	0.37824	0.27635	0.88325	0.95531	0.57271	0.35755	0.81827	0.69848	0.27833	0.20302	0.3677	0.54125	0.90959
1	0.87571	0.34271	0.40822	0.51545	0.93347	0.32342	0.51674	0.47176	0.5222	0.34073	0.71706	0.82248	0.95538	0.23415	0.39119	0.27364	0.36463	0.94175	0.6739	0.33021	0.6602	0.30113	0.3663	0.33559	0.34131	0.53481	0.55046	0.31354	0.28043	0.8721	0.97044	0.28131	0.39775	0.74225	0.477	0.28176	0.21488	0.28506	0.44012	0.93699
1	0.80301	0.44763	0.24057	0.44427	0.93934	0.43757	0.096832	0.56211	0.54815	0.32522	0.42481	0.7732	0.87357	0.55298	0.29329	0.48683	0.2186	0.94227	0.48608	0.45477	0.48264	0.53859	0.36609	0.59206	0.2828	0.50181	0.23048	0.20307	0.51444	0.8602	0.88661	0.44601	0.50659	0.83113	0.44834	0.17812	0.32952	0.26947	0.32728	0.88926
0	0.73098	0.48499	0.54905	0.52165	0.93947	0.39618	0.47747	0.52969	0.49723	0.5468	0.68543	0.74199	0.92693	0.42892	0.62262	0.36045	0.31137	0.9558	0.80491	0.40262	0.68386	0.40651	0.60856	0.36341	0.30742	0.47548	0.63604	0.50384	0.37221	0.82712	0.9372	0.61514	0.33736	0.79961	0.51748	0.13503	0.34359	0.35031	0.54342	0.94691
0	0.86147	0.55846	0.68347	0.62317	0.95857	0.46024	0.39634	0.27219	0.73959	0.45802	0.69641	0.81713	0.92272	0.46247	0.59831	0.63083	0.39827	0.97787	0.783	0.44896	0.8379	0.61427	0.5063	0.46034	0.2328	0.59045	0.79708	0.83861	0.63976	0.83784	0.9362	0.4319	0.40148	0.84913	0.70511	0.12808	0.53955	0.64282	0.70828	0.92796
0	0.8773	0.56977	0.61221	0.69673	0.94176	0.44756	0.7337	0.5027	0.88765	0.45859	0.73837	0.53803	0.93195	0.23369	0.44675	0.71365	0.53349	0.92576	0.87219	0.42486	0.84617	0.43206	0.52531	0.53436	0.22058	0.69059	0.89033	0.89078	0.7138	0.86281	0.90182	0.45377	0.42292	0.84806	0.72445	0.089466	0.37316	0.7864	0.67417	0.92452
0	0.67243	0.42824	0.28109	0.58887	0.92793	0.68088	0.58311	0.42268	0.62091	0.2079	0.48233	0.54385	0.92998	0.26612	0.31684	0.52459	0.20452	0.96105	0.62949	0.69333	0.40779	0.31536	0.30263	0.55801	0.29108	0.57378	0.48703	0.56917	0.54979	0.7125	0.93505	0.37774	0.71743	0.77709	0.69849	0.12644	0.28101	0.34367	0.36309	0.95537
0	0.85389	0.23301	0.45331	0.71602	0.94213	0.32637	0.30067	0.44765	0.74053	0.40642	0.76257	0.87025	0.96067	0.40807	0.46554	0.27874	0.24968	0.95537	0.81581	0.32946	0.826	0.25992	0.49666	0.26659	0.13498	0.68882	0.73962	0.45238	0.27885	0.85906	0.93703	0.35695	0.35789	0.77779	0.77403	0.31837	0.40492	0.37597	0.69452	0.92949
1	0.82612	0.55965	0.60502	0.50348	0.95271	0.35022	0.29855	0.37994	0.65264	0.6412	0.73563	0.80172	0.90145	0.45527	0.60478	0.46908	0.40961	0.95552	0.73786	0.33119	0.84024	0.56413	0.59374	0.40775	0.19848	0.55095	0.77178	0.59832	0.4712	0.86177	0.93064	0.53565	0.23663	0.80381	0.47177	0.10199	0.47005	0.52095	0.6716	0.88512
1	0.8604	0.26555	0.3764	0.55305	0.94536	0.28911	0.24028	0.44244	0.55021	0.42373	0.68068	0.81359	0.91038	0.21085	0.52885	0.32597	0.35521	0.93882	0.71287	0.29181	0.74437	0.45144	0.50468	0.33971	0.26931	0.60546	0.59416	0.40675	0.33128	0.8235	0.90394	0.50212	0.30635	0.77222	0.57138	0.23583	0.37206	0.34163	0.60798	0.89761
0	0.78798	0.39022	0.43505	0.71825	0.93354	0.32095	0.35114	0.5741	0.69952	0.49134	0.63695	0.89537	0.92925	0.30615	0.42057	0.34245	0.31302	0.92746	0.71326	0.3302	0.73992	0.38885	0.48238	0.42207	0.29343	0.65105	0.45728	0.32755	0.36233	0.77432	0.93757	0.58794	0.36907	0.77372	0.69208	0.067596	0.25393	0.23426	0.43355	0.90391
1	0.84524	0.41008	0.57438	0.6237	0.93235	0.34984	0.39398	0.64981	0.58416	0.76512	0.77237	0.63085	0.8948	0.44466	0.79538	0.2818	0.30442	0.92215	0.67375	0.34961	0.73893	0.73906	0.50646	0.29019	0.24932	0.64549	0.69298	0.40591	0.27597	0.80413	0.90157	0.60413	0.25363	0.86495	0.45073	0.34506	0.48781	0.39609	0.5564	0.90302
0	0.82266	0.38795	0.30052	0.75409	0.90448	0.39943	0.32788	0.46685	0.71897	0.41394	0.5831	0.94936	0.95385	0.27235	0.20823	0.46607	0.32975	0.89547	0.78119	0.39301	0.74597	0.42772	0.49787	0.52113	0.14108	0.78012	0.44652	0.44183	0.48033	0.84074	0.95792	0.34415	0.41523	0.82032	0.75182	0.20141	0.56463	0.4323	0.63558	0.94361
1	0.82497	0.091484	0.23078	0.61384	0.95467	0.27756	0.39566	0.45702	0.57754	0.23703	0.71594	0.90324	0.91484	0.19313	0.25078	0.21558	0.38359	0.98279	0.68071	0.29087	0.80264	0.39945	0.31534	0.32135	0.13483	0.6631	0.31602	0.14693	0.23162	0.84511	0.91724	0.24743	0.4092	0.81844	0.56402	0.31678	0.42446	0.095435	0.34478	0.9085
0	0.92853	0.50138	0.28107	0.6132	0.91366	0.64718	0.37178	0.64281	0.56848	0.27911	0.74406	0.90299	0.90302	0.15047	0.32695	0.69693	0.54749	0.93674	0.76951	0.61815	0.8311	0.36149	0.31569	0.61674	0.29965	0.59179	0.79561	0.76791	0.67931	0.96212	0.93912	0.12965	0.58521	0.80002	0.74809	0.24292	0.37962	0.89099	0.7195	0.94648
0	0.7982	0.80258	0.43093	0.55369	0.81749	0.70263	0.57023	0.76497	0.40573	0.433	0.61236	0.66455	0.91878	0.35602	0.58403	0.70526	0.54746	0.87168	0.57639	0.68826	0.63218	0.29573	0.32427	0.68709	0.39503	0.37249	0.65089	0.67127	0.69161	0.77355	0.8954	0.46065	0.62026	0.76853	0.4711	0.013336	0.31553	0.87591	0.45032	0.88933
0	0.85823	0.4481	0.434	0.88961	0.88656	0.49855	0.44544	0.65582	0.86735	0.54234	0.60129	0.62425	0.90087	0.3778	0.40101	0.53533	0.27971	0.91551	0.62955	0.50178	0.79156	0.64758	0.60589	0.53952	0.36927	0.89743	0.65082	0.62258	0.55544	0.85829	0.89235	0.32724	0.4372	0.85758	0.8029	0.044562	0.698	0.43025	0.74991	0.88346
0	0.63039	0.36864	0.22905	0.60612	0.91211	0.50225	0.45594	0.41672	0.48532	0.22744	0.46232	0.66673	0.93341	0.38209	0.4169	0.4626	0.24749	0.93697	0.47671	0.51758	0.54475	0.39819	0.31364	0.55463	0.38359	0.45962	0.30415	0.30356	0.48654	0.82191	0.91499	0.48122	0.59126	0.83958	0.53962	0.008941	0.21338	0.30703	0.34802	0.86382
0	0.80542	0.41946	0.38933	0.70629	0.90366	0.39699	0.47962	0.60657	0.78414	0.44037	0.64674	0.80469	0.92598	0.35724	0.51348	0.4533	0.43905	0.93404	0.5898	0.39794	0.6434	0.23904	0.35896	0.47362	0.28636	0.6608	0.62028	0.5229	0.46447	0.88448	0.90726	0.25216	0.41943	0.87072	0.61923	0.25896	0.28672	0.42777	0.46446	0.9682
1	0.83396	0.32044	0.54498	0.68681	0.92333	0.37882	0.47818	0.50773	0.70414	0.58386	0.80531	0.83747	0.90842	0.42203	0.53731	0.35024	0.50422	0.91925	0.75667	0.3563	0.85592	0.56453	0.52776	0.26793	0.26908	0.73618	0.76683	0.53599	0.32631	0.83146	0.93959	0.28847	0.2805	0.83606	0.68886	0.23921	0.38418	0.54758	0.69492	0.92314
0	0.90546	0.35985	0.30166	0.47465	0.94525	0.511	0.73942	0.68655	0.43764	0.25605	0.83908	0.81728	0.94264	0.37109	0.60158	0.39079	0.68006	0.98115	0.54223	0.52436	0.55421	0.51546	0.31734	0.45268	0.27554	0.44188	0.44714	0.26509	0.37957	0.911	0.93357	0.5974	0.59699	0.96871	0.57171	0.17153	0.31135	0.45458	0.32853	0.93061
0	0.79073	0.47846	0.21853	0.46781	0.94144	0.65614	0.55051	0.69781	0.50489	0.18321	0.54114	0.75012	0.92201	0.46096	0.43624	0.61822	0.51829	0.9569	0.36886	0.66024	0.49922	0.49194	0.26212	0.6718	0.39792	0.42028	0.39648	0.48945	0.63154	0.79341	0.91537	0.31693	0.70461	0.82107	0.5137	0.018747	0.3125	0.55847	0.34008	0.88899
0	0.7356	0.4021	0.57711	0.67926	0.89938	0.52796	0.28101	0.45954	0.80255	0.25232	0.64636	0.8677	0.89834	0.20889	0.46124	0.3473	0.21202	0.92195	0.65536	0.54332	0.57269	0.37436	0.44409	0.3548	0.34758	0.7459	0.63354	0.49991	0.36416	0.76355	0.94359	0.23706	0.59489	0.76891	0.67436	0.43502	0.24016	0.30376	0.4809	0.95247
0	0.84363	0.39042	0.30127	0.46595	0.92962	0.4834	0.79909	0.76563	0.54564	0.31518	0.83781	0.84462	0.93651	0.44746	0.41415	0.5003	0.78083	0.96947	0.6413	0.48611	0.75292	0.38693	0.37598	0.51754	0.3272	0.48154	0.52054	0.45541	0.48058	0.64267	0.93618	0.50442	0.52232	0.91195	0.65877	0.12181	0.24304	0.62	0.53326	0.89328
1	0.80561	0.35997	0.29782	0.62308	0.94669	0.51261	0.44857	0.53019	0.64012	0.21932	0.60599	0.66126	0.87377	0.34576	0.30027	0.43452	0.40452	0.94812	0.38318	0.5264	0.40256	0.12706	0.14792	0.51336	0.45815	0.64516	0.37458	0.34625	0.45259	0.90478	0.90191	0.36675	0.59739	0.79829	0.63477	0.067229	0.12391	0.33066	0.20199	0.88338
0	0.87658	0.24728	0.44318	0.61495	0.92438	0.34968	0.31147	0.56958	0.68442	0.49231	0.77699	0.95232	0.93069	0.51649	0.47906	0.34987	0.36197	0.92878	0.81362	0.3358	0.897	0.47174	0.51199	0.30273	0.13429	0.63178	0.73594	0.53556	0.34738	0.83026	0.94186	0.55056	0.29402	0.79859	0.77942	0.45079	0.59231	0.45231	0.79331	0.93988
0	0.8851	0.38411	0.42436	0.5027	0.94897	0.26119	0.34718	0.58159	0.48781	0.42225	0.65197	0.78772	0.92757	0.51856	0.78636	0.29876	0.18519	0.94779	0.58327	0.27184	0.53867	0.3366	0.31827	0.35634	0.37821	0.47022	0.54932	0.35927	0.31179	0.84296	0.94496	0.45382	0.31886	0.76292	0.52951	0.07232	0.22522	0.2991	0.3778	0.97347
1	0.44498	0.28598	0.24838	0.32957	0.54972	0.23129	0.33416	0.33633	0.35437	0.31324	0.36718	0.46907	0.54952	0.56635	0.39971	0.21418	0.15208	0.55749	0.54647	0.24979	0.32602	0.30578	0.28096	0.29145	0.34127	0.36403	0.32074	0.2741	0.2338	0.4266	0.56924	0.54573	0.2861	0.47243	0.43565	0.16614	0.20153	0.10912	0.23825	0.55242
0	0.86698	0.3425	0.26748	0.41432	0.9491	0.41058	0.11279	0.43793	0.37617	0.22502	0.47011	0.77818	0.89558	0.58633	0.59425	0.33827	0.17026	0.93587	0.42734	0.43122	0.46041	0.33099	0.28396	0.46298	0.31555	0.40496	0.28318	0.086275	0.36928	0.87886	0.89281	0.32854	0.52683	0.78819	0.54917	0.23334	0.31269	0.075534	0.26921	0.86295
1	0.89499	0.5008	0.26697	0.42348	0.94117	0.56234	0.28681	0.72656	0.50623	0.28407	0.47768	0.78303	0.9067	0.35709	0.54361	0.59034	0.39266	0.93794	0.30459	0.57486	0.45261	0.41649	0.23697	0.66184	0.38012	0.4651	0.36858	0.45776	0.61623	0.85316	0.89064	0.29959	0.61786	0.87729	0.43781	0.031589	0.21267	0.35368	0.29415	0.90177
0	0.86308	0.25572	0.48601	0.81013	0.92882	0.22055	0.45637	0.51941	0.74927	0.59187	0.76534	0.78696	0.97328	0.25035	0.35827	0.26482	0.25773	0.93889	0.73741	0.21284	0.87036	0.17943	0.57361	0.2427	0.34905	0.81091	0.74571	0.45714	0.26514	0.84468	0.99382	0.40075	0.14727	0.78644	0.82448	0.086489	0.20523	0.35542	0.8073	0.94619
1	0.84354	0.60156	0.33136	0.58267	0.93405	0.61259	0.29671	0.75017	0.55278	0.37244	0.4948	0.83258	0.93541	0.21432	0.35872	0.62847	0.34	0.95093	0.11746	0.62264	0.52847	0.58552	0.37593	0.66777	0.3682	0.53669	0.44094	0.52374	0.65357	0.80917	0.92907	0.16912	0.61022	0.76918	0.39185	0.12448	0.4959	0.40862	0.44135	0.91217
1	0.52984	0.26032	0.22749	0.37752	0.51196	0.3185	0.54379	0.50076	0.40562	0.25452	0.46724	0.46583	0.49271	0.195	0.23729	0.30159	0.38004	0.52243	0.38582	0.32913	0.38933	0.30802	0.20648	0.37949	0.28816	0.42515	0.33506	0.25953	0.31315	0.48962	0.48937	0.22696	0.40834	0.50271	0.33736	0.28106	0.18312	0.23245	0.27862	0.45965
0	0.7262	0.49885	0.45077	0.75965	0.90202	0.3421	0.33589	0.58842	0.64514	0.79893	0.54492	0.86056	0.96754	0.51191	0.39561	0.44903	0.21288	0.94068	0.63335	0.35488	0.72996	0.33021	0.8263	0.46873	0.21373	0.7415	0.55639	0.55398	0.47278	0.67129	0.95803	0.47143	0.21141	0.8007	0.76209	0.13332	0.59741	0.30665	0.70688	0.92117
1	0.83135	0.35867	0.47964	0.62847	0.95518	0.25718	0.7502	0.55602	0.64521	0.53211	0.89322	0.83834	0.95062	0.34537	0.5658	0.29948	0.67457	0.92316	0.74191	0.25502	0.75938	0.56176	0.48187	0.33675	0.18329	0.64398	0.51482	0.29965	0.27774	0.91536	0.93447	0.41129	0.27192	0.78982	0.64033	0.41844	0.55862	0.39066	0.52782	0.93079
1	0.76966	0.17965	0.28322	0.58152	0.92641	0.26171	0.46315	0.54695	0.59791	0.27877	0.68285	0.84567	0.9133	0.27163	0.45546	0.20104	0.34803	0.93474	0.53916	0.28148	0.70614	0.6332	0.39142	0.30652	0.14635	0.62337	0.38778	0.15397	0.21811	0.87988	0.93418	0.32504	0.39838	0.76645	0.54537	0.26908	0.52234	0.083904	0.37569	0.97119
1	0.077963	0.29924	0.16623	0.063797	0.12239	0.31399	0.36541	0.47715	0.11922	0.27474	0.10952	0.081553	0.11151	0.28807	0.29532	0.28852	0.26956	0.16962	0.23063	0.3169	0.231	0.27312	0.25707	0.26218	0.21185	0.091411	0.20227	0.48835	0.29784	0.078452	0.10571	0.35219	0.28339	0.17856	0.10612	0.08034	0.22766	0.30207	0.2493	0.084631
0	0.73948	0.44174	0.23252	0.37395	0.9232	0.4457	0.76133	0.68355	0.37257	0.34318	0.78876	0.87865	0.95786	0.18623	0.52768	0.5296	0.74998	0.94126	0.51193	0.45294	0.68819	0.50854	0.38956	0.58945	0.24834	0.43066	0.34341	0.33592	0.52591	0.89684	0.95336	0.48363	0.49356	0.88028	0.59609	0.30125	0.34308	0.55179	0.45046	0.94435
1	0.82421	0.39222	0.4986	0.65078	0.93856	0.34642	0.28348	0.67189	0.69161	0.57173	0.76229	0.8441	0.90528	0.26179	0.59395	0.33655	0.39033	0.96563	0.54453	0.3464	0.80974	0.42685	0.54066	0.35179	0.22607	0.69625	0.61348	0.42371	0.33779	0.86976	0.92004	0.41117	0.3156	0.88356	0.56106	0.38661	0.37534	0.39793	0.61638	0.90822
1	0.73635	0.39835	0.26706	0.55765	0.90169	0.39372	0.44813	0.7007	0.6333	0.42867	0.56342	0.74518	0.93348	0.37455	0.33005	0.52627	0.31751	0.93052	0.53199	0.3845	0.64373	0.31787	0.32612	0.57293	0.30958	0.56143	0.45032	0.48208	0.53801	0.8647	0.95333	0.21916	0.38902	0.79683	0.62742	0.48484	0.36744	0.51988	0.44601	0.94375
1	0.86954	0.3809	0.19734	0.52263	0.94618	0.44827	0.44657	0.62413	0.54904	0.22895	0.49104	0.94977	0.9609	0.3115	0.37414	0.50664	0.3446	0.96032	0.36942	0.4664	0.3811	0.28489	0.22286	0.60689	0.37835	0.54558	0.23851	0.23832	0.53385	0.9073	0.97294	0.32033	0.54885	0.74974	0.56063	0.39942	0.24696	0.24523	0.21755	0.91939
1	0.74314	0.4814	0.41889	0.56151	0.92199	0.3789	0.55208	0.56263	0.66638	0.44867	0.68153	0.80894	0.93167	0.45245	0.54695	0.40825	0.40767	0.97753	0.61984	0.39401	0.61724	0.36274	0.47866	0.47084	0.32419	0.62301	0.4682	0.41304	0.42761	0.82556	0.95972	0.38039	0.40718	0.75858	0.63759	0.33031	0.38679	0.27752	0.43178	0.9389
1	0.85496	0.42095	0.34854	0.55642	0.94031	0.3612	0.56728	0.64607	0.52258	0.42405	0.68631	0.78712	0.93689	0.38471	0.38009	0.43102	0.45639	0.94027	0.65041	0.36302	0.65497	0.42917	0.39574	0.47821	0.31289	0.52582	0.48734	0.4275	0.43807	0.80433	0.93788	0.33519	0.38743	0.7983	0.73049	0.23621	0.2989	0.42089	0.43801	0.93401
1	0.88932	0.38665	0.31967	0.68177	0.93862	0.35091	0.22469	0.66582	0.7021	0.41377	0.58441	0.74702	0.92322	0.46716	0.40432	0.4484	0.23356	0.9374	0.25619	0.36007	0.7431	0.43387	0.48639	0.49613	0.28357	0.67299	0.51679	0.48603	0.47062	0.71613	0.91746	0.3503	0.38476	0.73942	0.39174	0.085197	0.61288	0.32781	0.6048	0.91288
0	0.85849	0.34376	0.41936	0.52377	0.94413	0.33622	0.44041	0.5882	0.5135	0.36805	0.74718	0.91643	0.92322	0.39491	0.41832	0.26168	0.37909	0.98045	0.6605	0.34582	0.88936	0.43802	0.55124	0.33388	0.25955	0.54261	0.54162	0.28391	0.27109	0.87833	0.94699	0.44778	0.39359	0.79201	0.58897	0.44588	0.30259	0.24193	0.65749	0.92378
0	0.79965	0.40636	0.60391	0.88853	0.91724	0.53975	0.42235	0.41024	0.88816	0.68693	0.78094	0.89897	0.91789	0.5176	0.454	0.4947	0.51245	0.90354	0.80519	0.52189	0.83894	0.43312	0.67101	0.37924	0.22125	0.93093	0.78645	0.6818	0.48384	0.81313	0.93189	0.49691	0.35003	0.76738	1	0.36704	0.6386	0.6401	0.80807	0.91721
0	0.70084	0.43356	0.47835	0.60252	0.90137	0.30862	0.331	0.67783	0.58794	0.51359	0.65613	0.86788	0.93265	0.16973	0.50512	0.36377	0.28589	0.92257	0.30675	0.32606	0.56613	0.48498	0.48232	0.41832	0.24709	0.61295	0.54615	0.40104	0.37788	0.8145	0.93062	0.26872	0.36254	0.79948	0.5108	0.34579	0.34778	0.33678	0.43923	0.93821
0	0.83588	0.30178	0.45303	0.63026	0.93684	0.34598	0.43781	0.46891	0.61332	0.56524	0.69087	0.77484	0.91719	0.60616	0.52551	0.37013	0.35017	0.96228	0.75464	0.33973	0.8346	0.55659	0.58863	0.30136	0.14855	0.59237	0.71101	0.58197	0.37464	0.67634	0.92325	0.39003	0.22316	0.85653	0.73757	0.36643	0.63393	0.42147	0.78403	0.88302
1	0.86195	0.1231	0.3417	0.64967	0.92756	0.14554	0.33946	0.40492	0.6165	0.38855	0.77535	0.88895	0.91536	0.36661	0.43648	0.09646	0.28211	0.94863	0.85153	0.15877	0.75623	0.43706	0.33708	0.1995	0.12444	0.59664	0.40361	0.089558	0.10473	0.8368	0.91056	0.47236	0.25913	0.73342	0.64714	0.42263	0.43059	0.083104	0.43089	0.88307
1	0.81191	0.21934	0.31986	0.68443	0.95752	0.33471	0.60277	0.53502	0.6899	0.2663	0.71677	0.74529	0.95744	0.24842	0.33726	0.2843	0.42848	0.95447	0.57028	0.33738	0.7345	0.27871	0.35438	0.3499	0.3541	0.69552	0.47045	0.28533	0.28601	0.89069	0.95663	0.27445	0.42336	0.8542	0.68949	0.12967	0.23853	0.31911	0.49905	0.92792
1	0.78386	0.24034	0.29922	0.72967	0.9301	0.46201	0.57555	0.56277	0.79949	0.39429	0.74416	0.83107	0.91888	0.28035	0.33924	0.43573	0.50286	0.93575	0.7893	0.45428	0.85944	0.56981	0.46618	0.45145	0.25403	0.76257	0.61838	0.50308	0.43932	0.81448	0.96321	0.37626	0.45414	0.8475	0.63192	0.23276	0.32719	0.46446	0.71445	0.94297
0	0.78505	0.47156	0.47831	0.47123	0.92045	0.31795	0.36618	0.58689	0.62643	0.55609	0.63708	0.92375	0.95325	0.33595	0.82033	0.45477	0.3012	0.97267	0.68537	0.31835	0.65638	0.32332	0.45922	0.45626	0.29712	0.48704	0.66192	0.58188	0.4756	0.81916	0.96343	0.48819	0.31208	0.78059	0.46376	0.39178	0.21025	0.33997	0.47969	0.96508
0	0.84189	0.24551	0.43914	0.38157	0.92356	0.1575	0.31797	0.28645	0.51313	0.52312	0.75347	0.72764	0.88726	0.47774	0.55999	0.13814	0.27411	0.971	0.59299	0.16548	0.75205	0.26857	0.52995	0.20251	0.32096	0.45742	0.55536	0.25774	0.14901	0.87152	0.90691	0.22533	0.18305	0.78939	0.58655	0.48093	0.22019	0.1158	0.60064	0.88467
0	0.84416	0.37143	0.46736	0.71589	0.95554	0.34313	0.35849	0.39029	0.68541	0.50589	0.65895	0.67026	0.87964	0.55738	0.61611	0.37688	0.26568	0.93272	0.67459	0.34682	0.5993	0.224	0.31683	0.38485	0.3088	0.72617	0.69335	0.4998	0.38623	0.73187	0.9019	0.43201	0.34436	0.81512	0.60653	0.015081	0.28598	0.40207	0.47337	0.90083
1	0.081283	0.24109	0.1723	0.11886	0.010629	0.16357	0.053668	0.34763	0.059771	0.1237	0.1739	0.079571	0.058344	0.035895	0.30471	0.24642	0.040499	0.031036	0.24406	0.17908	0.20155	0.24063	0.21794	0.29819	0.19423	0.075196	0.2667	0.37645	0.26927	0.12888	0.033599	0.28858	0.21713	0.088193	0.046667	0.009658	0.15474	0.16152	0.18801	0.002599
0	0.64864	0.46227	0.2935	0.36496	0.87523	0.52281	0.34656	0.47126	0.39524	0.35654	0.66704	0.90012	0.91765	0.50644	0.44278	0.477	0.47553	0.91448	0.72303	0.50998	0.66951	0.57353	0.31044	0.49855	0.18894	0.41007	0.44449	0.48669	0.47289	0.8032	0.9259	0.68351	0.51186	0.76459	0.61152	0.21161	0.34983	0.58272	0.37486	0.90282
0	0.88572	0.85835	0.42669	0.36343	0.93102	0.64091	0.36558	0.56335	0.44341	0.46338	0.62845	0.83762	0.90076	0.1912	0.58571	0.69471	0.43388	0.95116	0.53635	0.62686	0.82145	0.37461	0.55561	0.69576	0.51728	0.39771	0.62318	0.66009	0.69531	0.9465	0.93127	0.38664	0.49773	0.78386	0.45538	0.048002	0.20143	0.77769	0.69469	0.9356
1	0.42781	0.29685	0.32933	0.3583	0.4249	0.22372	0.30721	0.47275	0.35787	0.31068	0.50391	0.45897	0.48575	0.3087	0.43639	0.26667	0.28512	0.4703	0.42102	0.23597	0.46739	0.43716	0.42126	0.30318	0.19123	0.32942	0.40192	0.35694	0.26662	0.43725	0.46337	0.32012	0.27054	0.39772	0.31305	0.18597	0.36315	0.3031	0.35847	0.4183
0	0.6195	0.42062	0.25212	0.60614	0.84646	0.49552	0.77796	0.81209	0.71149	0.44966	0.79495	0.87949	0.93793	0.17171	0.28196	0.60103	0.7788	0.96488	0.77894	0.48691	0.85252	0.33977	0.47533	0.59	0.29522	0.67756	0.49828	0.59979	0.58675	0.62341	0.99747	0.54832	0.43323	0.6352	0.72341	0.26209	0.33032	0.71797	0.65103	0.94372
1	0.4503	0.40175	0.32502	0.463	0.58552	0.3808	0.21574	0.58208	0.45869	0.35784	0.37644	0.52608	0.56952	0.36991	0.32713	0.35241	0.15547	0.62575	0.39007	0.39141	0.22731	0.28966	0.17227	0.41211	0.39165	0.47088	0.36152	0.37717	0.37401	0.50421	0.58589	0.31493	0.37973	0.53082	0.4721	0.07696	0.21614	0.24167	0.16143	0.57766
0	0.83373	0.51599	0.48569	0.72475	0.898	0.32009	0.3569	0.59859	0.57234	0.75752	0.62096	0.86781	0.93911	0.36488	0.32012	0.44113	0.25567	0.93718	0.59207	0.33625	0.80318	0.5967	0.80562	0.46827	0.19458	0.67515	0.64133	0.54173	0.46747	0.85838	0.9438	0.29533	0.20305	0.79329	0.80005	0.40026	0.73539	0.24336	0.75286	0.94122
0	0.83215	0.38907	0.34712	0.65322	0.95047	0.22913	0.51945	0.47208	0.65667	0.55444	0.62906	0.87042	0.93082	0.47556	0.26688	0.39418	0.41606	0.99375	0.64336	0.2271	0.87099	0.48517	0.71831	0.46551	0.18308	0.68344	0.44264	0.36083	0.41015	0.72499	0.94716	0.40625	0.2495	0.84008	0.62404	0.49663	0.38785	0.3085	0.70076	0.92214
0	0.89042	0.56136	0.37394	0.41002	0.93728	0.56876	0.4549	0.55625	0.47446	0.37196	0.63478	0.82969	0.93811	0.38148	0.53528	0.51654	0.34414	0.93239	0.58497	0.57586	0.58839	0.57313	0.3659	0.55209	0.31986	0.43579	0.55394	0.53389	0.53331	0.87315	0.9907	0.40765	0.5794	0.70541	0.52361	0.27341	0.37361	0.44771	0.39834	0.96661
0	0.73393	0.13703	0.2676	0.63416	0.97345	0.32779	0.18003	0.44067	0.73761	0.25031	0.5325	0.76708	0.89252	0.38149	0.35689	0.27312	0.18219	0.97474	0.49478	0.33975	0.62029	0.66398	0.34545	0.37136	0.23094	0.7321	0.40403	0.26062	0.30043	0.78194	0.91049	0.16743	0.43244	0.7007	0.22121	0.25238	0.57284	0.084523	0.40759	0.9016
0	0.77472	0.5501	0.38235	0.46157	0.86573	0.54884	0.36941	0.59454	0.43026	0.30423	0.65136	0.85669	0.93103	0.30163	0.75476	0.52653	0.47385	0.90339	0.40715	0.54604	0.35953	0.35379	0.17772	0.57931	0.34088	0.35957	0.45272	0.38299	0.52304	0.90287	0.9344	0.35534	0.59004	0.72592	0.51744	0.3831	0.27032	0.63206	0.18234	0.93984
1	0.83268	0.26159	0.55335	0.66047	0.93193	0.32839	0.6006	0.34579	0.69756	0.31715	0.86065	0.68739	0.95065	0.50719	0.53807	0.25184	0.44271	0.96069	0.58007	0.29154	0.67189	0.75019	0.34939	0.22505	0.12474	0.66622	0.70663	0.3861	0.21748	0.78704	0.93088	0.18272	0.36487	0.82049	0.58526	0.25014	0.51772	0.48788	0.47215	0.96154
1	0.90772	0.26389	0.20707	0.59345	0.92014	0.34594	0.32186	0.50433	0.51663	0.28733	0.56219	0.8193	0.95712	0.28093	0.31029	0.37784	0.2058	0.96301	0.34372	0.35092	0.66522	0.32305	0.32307	0.45695	0.30346	0.50516	0.38887	0.32824	0.3956	0.85553	0.97803	0.27207	0.41556	0.86609	0.54793	0.45411	0.34365	0.3237	0.48417	0.95636
0	0.34469	0.46061	0.15133	0.3539	0.84292	0.71153	0.66054	0.68774	0.49363	0.17263	0.46707	0.59244	0.88984	0.28329	0.31879	0.73608	0.49818	0.87304	0.39885	0.70959	0.42407	0.29281	0.25658	0.7797	0.37557	0.50539	0.33238	0.54668	0.7463	0.64328	0.91219	0.31531	0.74893	0.35709	0.42373	0.000039	0.2767	0.71532	0.20877	0.91032
0	0.81237	0.30883	0.27936	0.62789	0.95376	0.18656	0.48054	0.35233	0.708	0.62873	0.57398	0.71907	0.93352	0.34439	0.2787	0.41475	0.26562	0.97998	0.60124	0.19574	0.85364	0.45158	0.81193	0.46571	0.16833	0.66042	0.54807	0.4604	0.43666	0.83692	0.93413	0.3572	0.14965	0.79273	0.68482	0.12849	0.53625	0.28924	0.76013	0.93301
1	0.81291	0.28033	0.25428	0.43011	0.8903	0.24445	0.28021	0.43277	0.36715	0.26428	0.53349	0.67963	0.92625	0.29921	0.44256	0.29681	0.14338	0.93585	0.41702	0.25769	0.63735	0.47884	0.36082	0.37985	0.24139	0.4282	0.42362	0.27733	0.31217	0.89737	0.93096	0.24983	0.3489	0.87338	0.52443	0.37862	0.29632	0.27696	0.49166	0.87389
1	0.74884	0.41601	0.47937	0.60709	0.92146	0.39457	0.52043	0.60985	0.68463	0.45745	0.69638	0.75599	0.92503	0.41027	0.45086	0.40425	0.38562	0.96213	0.45015	0.39567	0.61028	0.47129	0.38099	0.42451	0.26806	0.64973	0.5847	0.46886	0.4069	0.88636	0.93927	0.23433	0.41022	0.82857	0.62118	0.32833	0.42086	0.45833	0.4301	0.94069
0	0.88127	0.31428	0.28029	0.33785	0.96463	0.35038	0.51582	0.62252	0.35939	0.32809	0.59619	0.71009	0.9197	0.27796	0.63568	0.37276	0.35836	0.98775	0.61278	0.36043	0.73518	0.27584	0.34085	0.46839	0.2663	0.29309	0.30575	0.23616	0.39078	0.88065	0.92161	0.23643	0.44251	0.86514	0.43439	0.18884	0.20425	0.27531	0.43779	0.98545
0	0.69332	0.51335	0.42521	0.77161	0.95137	0.61439	0.21547	0.52611	0.72972	0.35003	0.54594	0.94513	0.93177	0.29332	0.39772	0.52366	0.19224	0.91849	0.72398	0.62621	0.56777	0.16984	0.43306	0.55858	0.46898	0.72203	0.54924	0.56248	0.548	0.88947	0.95564	0.38771	0.63318	0.65788	0.81741	0.34818	0.15089	0.36726	0.5071	0.89881
1	0.091168	0.30254	0.23477	0.038995	0.10304	0.25531	0.22025	0.49654	0	0.20699	0.17476	0.045151	0.013757	0.22413	0.17996	0.19135	0.03329	0.11484	0.2958	0.28103	0.20894	0.3355	0.25054	0.25656	0.29107	0.030037	0.24323	0.33211	0.2194	0.10307	0.048113	0.39772	0.31248	0.11637	0.21409	0.13698	0.17587	0.03073	0.19822	0.041146
0	0.82818	0.66731	0.63286	0.47702	0.82961	0.57643	0.33664	0.65477	0.71887	0.64301	0.64388	0.83335	0.9427	0.69536	0.68138	0.60535	0.32812	0.95478	0.35652	0.57725	0.80348	0.33486	0.62985	0.52634	0.47336	0.74982	0.80031	0.76199	0.61884	0.82695	0.94153	0.27479	0.42815	0.7418	0.57687	0.022129	0.3116	0.57717	0.72356	0.92933
1	0.93601	0.16277	0.22456	0.6186	0.948	0.46764	0.58993	0.53006	0.74186	0.14818	0.8035	0.92386	0.9646	0.29854	0.27007	0.39965	0.62034	0.97206	0.89907	0.46683	0.90894	0.3659	0.27251	0.42741	0.22815	0.65539	0.5577	0.41054	0.38858	0.9348	0.92636	0.31964	0.54472	0.88454	0.68177	0.39547	0.30004	0.49802	0.64663	0.89384
0	0.74777	0.38402	0.35204	0.6292	0.92204	0.28674	0.28652	0.67039	0.60817	0.69303	0.57377	0.91385	0.92325	0.22689	0.25268	0.43791	0.24336	0.92999	0.61498	0.29507	0.76447	0.30089	0.61563	0.45482	0.27968	0.60018	0.55361	0.5476	0.45948	0.85319	0.93623	0.28311	0.15997	0.71162	0.75529	0.45483	0.32887	0.32527	0.72474	0.92542
0	0.90201	0.20519	0.20613	0.42265	0.95954	0.31222	0.26158	0.54445	0.5418	0.30164	0.51345	0.69844	0.8756	0.33394	0.41271	0.31162	0.23519	0.96199	0.46692	0.32547	0.63413	0.58163	0.33524	0.42635	0.21622	0.46436	0.24326	0.13778	0.33596	0.89234	0.88993	0.24025	0.43	0.82267	0.37984	0.006493	0.37542	0.15836	0.34115	0.88602
1	0.7652	0.47915	0.60773	0.63713	0.91445	0.53237	0.34746	0.53167	0.67553	0.56901	0.66245	0.90444	0.9449	0.43382	0.50036	0.36719	0.26349	0.95425	0.72064	0.53325	0.67759	0.68379	0.52401	0.38398	0.15617	0.77722	0.6281	0.47986	0.38257	0.87467	0.95828	0.50224	0.47525	0.79075	0.66269	0.50106	0.6135	0.32601	0.55626	0.94325
1	0.80362	0.33212	0.35331	0.56998	0.94851	0.2398	0.20623	0.58859	0.54532	0.39397	0.55227	0.72855	0.90642	0.33689	0.50018	0.31388	0.21471	0.95398	0.44341	0.26452	0.5558	0.62194	0.4196	0.40013	0.22223	0.53554	0.42874	0.2805	0.33432	0.84412	0.88237	0.35814	0.33856	0.78439	0.67053	0.099245	0.42766	0.19042	0.41821	0.88695
1	0.87967	0.42772	0.25854	0.52824	0.95936	0.4584	0.25283	0.67	0.51219	0.26355	0.51246	0.78581	0.90818	0.40944	0.50129	0.50498	0.39476	0.97602	0.40221	0.46954	0.48949	0.37191	0.25139	0.58134	0.31432	0.51669	0.34036	0.39897	0.52779	0.8729	0.91265	0.28991	0.52856	0.83177	0.50722	0.34604	0.27095	0.33459	0.26621	0.88852
0	0.83609	0.40584	0.1239	0.64346	0.90229	0.59078	0.75288	0.71967	0.71054	0.30577	0.58715	0.88241	0.95518	0.24415	0.18871	0.82658	0.74761	0.96509	0.58141	0.58713	0.76103	0.40437	0.38025	0.86543	0.37107	0.64179	0.36042	0.63957	0.84569	0.8181	0.98299	0.33818	0.57038	0.81839	0.74456	0.45307	0.34601	0.60375	0.66838	0.94294
0	0.88924	0.46046	0.40615	0.66673	0.90447	0.57889	0.31127	0.25002	0.69635	0.31357	0.67257	0.86272	0.934	0.33054	0.30167	0.4758	0.34066	0.91081	0.72113	0.57858	0.72845	0.37039	0.38132	0.47503	0.25928	0.60494	0.65708	0.57	0.48428	0.87772	0.94563	0.47947	0.57763	0.84217	0.74988	0.088361	0.40989	0.5009	0.60541	0.90678
1	0.74756	0.5018	0.37393	0.49547	0.95306	0.49307	0.33873	0.67143	0.5908	0.378	0.61731	0.90588	0.94016	0.39734	0.41031	0.47612	0.29589	0.92709	0.39039	0.50514	0.60191	0.33105	0.40378	0.51617	0.49206	0.51527	0.54139	0.51749	0.49762	0.82036	0.95922	0.41683	0.52329	0.73617	0.40717	0.23714	0.17762	0.3519	0.49722	0.92848
1	0.83181	0.44878	0.35551	0.61468	0.96257	0.54133	0.3008	0.64533	0.6039	0.39105	0.62005	0.76738	0.89508	0.4712	0.41389	0.54264	0.41683	0.94744	0.55645	0.54926	0.64744	0.32573	0.36256	0.53051	0.37392	0.57614	0.53026	0.52833	0.56101	0.87613	0.90854	0.47355	0.51979	0.81519	0.61977	0.25287	0.27866	0.40659	0.53569	0.89671
1	0.88076	0.63185	0.42255	0.63955	0.92583	0.57066	0.48144	0.67695	0.67095	0.51465	0.62803	0.7698	0.94622	0.2531	0.45255	0.61046	0.42045	0.94401	0.38519	0.56175	0.7944	0.37607	0.53863	0.62413	0.33432	0.68416	0.59964	0.59937	0.61524	0.89392	0.93267	0.27029	0.51994	0.84327	0.77295	0.11778	0.40588	0.65825	0.62396	0.91656
1	0.84195	0.11638	0.29064	0.63291	0.95037	0.30846	0.43685	0.41154	0.59751	0.29693	0.74223	0.86765	0.91552	0.19474	0.34137	0.24846	0.40986	0.96974	0.70706	0.31529	0.8334	0.42332	0.3578	0.3074	0.14611	0.66502	0.42492	0.23279	0.25792	0.85301	0.9196	0.30255	0.38936	0.83934	0.59399	0.28048	0.42908	0.18798	0.43528	0.90764
1	0.91635	0.52694	0.45972	0.59717	0.90822	0.58545	0.34063	0.6727	0.63361	0.52637	0.72346	0.89685	0.93152	0.37161	0.54607	0.62457	0.37869	0.9523	0.31162	0.57224	0.86444	0.3686	0.62996	0.5403	0.5138	0.63389	0.82605	0.75877	0.62546	0.91855	0.9551	0.17881	0.45006	0.9024	0.63531	0.14733	0.30421	0.7107	0.85754	0.93215
0	0.86533	0.37034	0.56629	0.78845	0.935	0.48079	0.21779	0.66348	0.84538	0.63986	0.7626	0.74698	0.91518	0.17702	0.48254	0.45234	0.33279	0.93525	0.63142	0.4699	0.82822	0.43789	0.50645	0.36329	0.33607	0.84178	0.82819	0.64195	0.44852	0.89757	0.91184	0.29928	0.35776	0.831	0.76752	0.000458	0.41022	0.57613	0.74916	0.88257
1	0.86473	0.33124	0.31874	0.6482	0.92466	0.34691	0.52847	0.48605	0.63316	0.38823	0.72829	0.86456	0.94795	0.19825	0.29422	0.40433	0.46412	0.92479	0.66347	0.34041	0.72995	0.2292	0.33614	0.45377	0.33907	0.6661	0.5139	0.40146	0.40957	0.81883	0.94972	0.28434	0.38347	0.7838	0.62939	0.30034	0.20875	0.42015	0.52339	0.90901
[truncated: 1,513 more rows]
