# Supplementary material for: Prediction of sentiment polarity in restaurant reviews using an ordinal regression approach based on evolutionary XGBoost
Source: PeerJ Comput Sci. 2025 Jan 9;11:e2370. doi: 10.7717/peerj-cs.2370 (PMC11784868; doi:10.7717/peerj-cs.2370)
Supplement: Supplemental Information 2 [file peerj-cs-11-2370-s002.zip › Evo_SVM-PSO/Data/RansDS-Permissions-nor.csv]

0	-1	0.142857	1	0.25	1	0	-0.2	1	-0.2	1	1	1	0.6	0.333333	1	1	1	1	1	1	0.2	1	1	1	1	1	1	1	0.333333	1	1	1	1	1	1	1	0.333333	0.2	-0.2	1	0.142857	0	1	1	1	1	1	1	1
0	1	1	1	1	1	1	1	1	1	1	1	1	1	0.777778	1	1	0	1	1	1	0.6	0	1	1	1	1	1	1	1	1	1	1	1	0.5	0.333333	1	1	1	1	1	0.714286	1	1	0	1	1	1	1	1
0	1	0.714286	1	1	1	1	1	1	1	1	1	1	1	0.777778	1	1	1	1	1	1	0.6	1	1	1	1	1	1	1	1	0.6	1	1	1	0.5	1	1	1	1	1	1	0.714286	1	1	1	1	1	1	1	1
0	1	0.714286	1	1	1	1	1	1	1	0.333333	1	1	1	0.777778	0	1	1	1	1	1	0.2	1	1	1	1	1	1	1	1	0.6	1	1	1	1	1	1	1	1	1	1	0.714286	1	1	1	1	1	1	1	1
0	1	1	1	0.75	1	1	1	1	0.6	1	1	1	1	1	0	1	1	1	1	1	0.6	1	1	1	1	1	1	1	1	0.6	1	1	1	1	1	1	1	1	1	1	1	1	1	1	1	1	1	1	1
0	1	0.714286	1	1	1	1	1	1	1	1	1	1	1	0.777778	1	1	1	1	1	1	0.2	1	1	1	1	1	1	1	0.333333	0.6	1	1	1	0.5	-0.333333	1	0.333333	1	1	1	0.714286	1	1	1	1	1	1	1	1
0	1	0.714286	1	1	1	1	1	1	1	0.333333	1	1	1	0.777778	0	1	1	1	1	1	0.6	1	1	1	1	1	1	1	1	0.6	1	1	1	1	1	1	1	1	1	1	0.714286	1	1	1	1	1	1	1	1
0	1	1	1	1	1	1	1	1	1	1	1	1	1	1	1	1	1	1	1	1	0.6	1	1	1	1	1	1	1	1	0.6	1	1	1	1	0.333333	1	1	1	1	1	0.714286	1	1	1	1	1	1	1	1
0	1	1	1	1	-0.333333	1	1	1	1	1	1	1	1	0.777778	0	1	1	1	1	1	0.6	1	1	1	1	1	1	1	0.333333	0.6	1	1	1	0.5	0.333333	0	1	0.6	0.6	1	0.714286	1	1	0	1	1	1	0	1
0	1	0.714286	1	1	1	1	0.6	1	1	0.333333	1	1	1	0.777778	0	1	1	1	1	1	0.6	1	1	1	1	1	1	1	1	0.6	1	1	1	1	0.333333	1	0.333333	1	1	1	0.714286	1	1	1	1	1	1	1	1
0	1	0.714286	1	1	1	1	1	1	1	0.333333	1	1	1	0.777778	0	1	1	1	1	1	0.6	1	1	1	1	1	1	1	1	0.6	1	1	1	1	1	1	1	1	1	1	0.714286	1	1	1	1	1	1	1	1
0	1	0.714286	1	1	1	1	1	1	1	1	1	1	1	0.777778	1	1	1	1	1	1	0.6	1	1	1	1	1	1	1	1	0.6	1	1	1	1	1	1	1	1	1	1	0.714286	1	1	1	1	1	1	1	1
0	1	0.714286	1	1	1	1	1	1	1	1	1	1	1	0.777778	1	1	1	1	1	1	0.6	1	1	1	1	1	1	1	1	0.6	1	1	1	0.5	0.333333	0	1	0.6	0.6	1	0.714286	1	1	1	1	1	1	0	1
0	1	1	1	1	1	1	1	1	1	0.333333	1	1	1	0.777778	0	1	1	1	1	1	0.2	1	1	1	1	1	1	1	1	0.6	1	1	1	1	1	1	1	1	1	1	1	1	1	1	1	1	1	1	1
0	1	1	1	1	1	1	1	1	1	0.333333	1	1	1	0.777778	0	1	1	1	1	1	0.2	1	1	1	1	1	1	1	1	0.6	1	1	1	1	1	1	1	1	1	1	1	1	1	1	1	1	1	1	1
0	1	0.714286	1	1	1	1	1	1	1	1	1	1	1	0.777778	1	1	1	1	1	1	0.2	1	1	1	1	1	1	1	0.333333	0.6	1	1	1	0.5	-0.333333	1	0.333333	1	1	1	0.714286	1	1	1	1	1	1	1	1
0	1	0.714286	1	1	1	1	1	1	1	1	1	1	1	0.777778	1	1	1	1	1	1	0.6	1	1	1	1	1	1	1	1	0.6	1	1	1	1	1	1	1	1	1	1	0.714286	1	1	1	1	1	1	1	1
0	1	0.714286	1	1	1	1	1	1	1	1	1	1	1	0.777778	1	1	1	1	1	1	0.6	1	1	1	1	1	1	1	1	0.6	1	1	1	1	1	1	1	0.6	0.6	1	0.714286	0	1	1	1	1	1	1	1
0	1	1	1	1	1	1	1	1	1	1	1	1	1	1	1	1	1	1	1	1	0.6	1	1	1	1	1	1	1	1	1	1	1	1	1	1	1	1	1	1	1	1	1	1	1	1	1	1	1	1
0	1	0.714286	1	1	1	1	1	1	1	1	1	1	1	0.777778	1	1	1	1	1	1	0.6	1	1	1	1	1	1	1	1	0.6	1	1	1	1	1	1	1	1	1	1	0.714286	1	1	1	1	1	1	1	1
0	1	1	1	1	1	1	1	1	1	1	1	1	1	0.777778	1	1	1	1	1	1	1	1	1	1	1	1	1	1	1	1	1	1	1	1	1	1	1	1	1	1	1	1	1	1	1	1	1	1	1
0	1	0.714286	1	1	1	1	1	1	1	1	1	1	1	0.777778	1	1	1	1	1	1	0.6	1	1	1	1	1	1	1	1	1	1	1	1	1	1	1	1	1	1	1	1	1	1	1	1	1	1	1	1
0	1	0.714286	1	1	1	1	1	1	1	1	1	1	1	0.777778	1	1	1	1	1	1	0.6	1	1	1	1	1	1	1	1	0.6	1	1	1	1	1	1	1	1	1	1	0.714286	1	1	1	1	1	1	1	1
0	1	1	1	0.75	1	1	1	1	0.6	1	1	1	1	1	0	1	1	1	1	1	0.6	1	1	1	1	1	1	1	1	0.6	1	1	1	1	1	1	1	1	1	1	1	1	1	1	1	1	1	1	1
0	1	0.714286	1	1	1	1	1	1	1	1	1	1	1	0.777778	1	1	1	1	1	1	0.6	1	1	1	1	1	1	1	1	0.6	1	1	1	0.5	1	1	1	1	1	1	0.714286	1	1	1	1	1	1	1	1
0	1	0.714286	1	1	1	1	1	1	1	1	1	1	1	0.777778	1	1	1	1	1	1	0.6	1	1	1	1	1	1	1	1	0.6	1	1	1	1	1	1	1	1	1	1	0.714286	1	1	1	1	1	1	1	1
0	1	0.714286	1	1	1	1	1	1	1	1	1	1	1	0.777778	1	1	1	1	1	1	0.6	1	1	1	1	1	1	1	1	0.6	1	1	1	1	1	1	1	1	1	1	0.714286	1	1	1	1	1	1	1	1
0	-1	0.714286	1	0.75	-0.333333	0	0.6	-1	0.6	0.333333	0	0	1	0.777778	0	1	0	0	-1	-1	0.2	0	1	1	1	-0.333333	1	1	0.333333	0.2	-1	-1	-1	0.5	-0.333333	0	0.333333	0.6	0.6	0.333333	0.428571	0	1	0	0	-1	-1	0	1
0	1	1	1	1	1	1	1	1	1	1	1	1	1	0.777778	1	1	1	1	1	1	1	1	1	1	1	1	1	1	0.333333	1	1	1	1	0.5	1	1	1	1	1	0.333333	0.714286	1	1	1	1	1	1	1	1
0	1	0.714286	1	1	1	1	1	1	1	1	1	1	1	0.777778	1	1	1	1	1	1	0.6	1	1	1	1	1	1	1	1	0.6	1	1	1	0.5	1	1	1	1	1	1	0.714286	1	1	1	1	1	1	1	1
0	1	1	1	1	1	1	1	1	1	1	1	1	1	0.777778	1	1	1	1	1	1	0.6	1	1	1	1	1	1	1	1	1	1	1	1	1	1	1	1	1	1	1	0.714286	1	1	1	1	1	1	1	1
0	1	0.714286	1	1	1	1	0.6	1	0.6	0.333333	1	1	1	0.777778	0	1	1	1	1	1	0.6	1	1	1	1	1	1	1	1	0.6	1	1	1	1	0.333333	1	0.333333	1	1	1	0.714286	1	1	1	1	1	1	1	1
0	1	1	1	1	1	1	1	1	1	1	1	1	1	0.777778	1	1	1	1	1	1	0.6	1	1	1	1	1	1	1	1	1	1	1	1	1	1	1	1	1	1	1	0.714286	1	1	1	1	1	1	1	1
0	1	0.714286	1	1	1	1	1	1	1	1	1	1	1	0.777778	1	1	1	1	1	1	0.6	1	1	1	1	1	1	1	1	0.6	1	1	1	1	1	1	1	1	1	1	0.714286	1	1	1	1	1	1	1	1
0	1	0.714286	1	1	1	1	1	1	1	0.333333	1	1	1	0.777778	0	1	1	1	1	1	0.6	1	1	1	1	1	1	1	1	0.6	1	1	1	1	1	1	1	1	1	1	0.714286	1	1	1	1	1	1	1	1
0	1	0.714286	1	1	1	1	1	1	1	0.333333	1	1	1	0.777778	0	1	1	1	1	1	0.2	1	1	1	1	1	1	1	1	0.6	1	1	1	1	1	1	1	1	1	1	0.714286	1	1	1	1	1	1	1	1
0	1	0.714286	1	1	1	1	1	1	1	1	1	1	1	0.777778	1	1	1	1	1	1	0.6	1	1	1	1	1	1	1	0.333333	1	1	1	1	1	1	1	1	1	1	1	1	1	1	1	1	1	1	1	1
0	1	0.714286	1	1	1	1	1	1	1	1	1	1	1	0.777778	1	1	1	1	1	1	0.6	1	1	1	1	1	1	1	1	0.6	1	1	1	1	1	1	1	1	1	1	0.714286	1	1	1	1	1	1	1	1
0	1	1	1	1	1	1	1	1	1	1	1	1	1	0.777778	1	1	1	1	1	1	0.2	1	1	1	1	1	1	1	1	1	1	1	1	0.5	0.333333	1	1	0.6	1	1	0.714286	1	1	0	1	1	1	1	1
0	1	0.714286	1	1	1	1	1	1	1	0.333333	1	1	1	0.777778	0	1	1	1	1	1	0.2	1	1	1	1	1	1	1	1	0.6	1	1	1	1	1	1	1	1	1	1	0.714286	1	1	1	1	1	1	1	1
0	1	0.714286	1	1	1	1	1	1	1	0.333333	1	1	1	0.777778	0	1	1	1	1	1	0.6	1	1	1	1	1	1	1	1	0.6	1	1	1	1	1	1	1	1	1	1	0.714286	1	1	1	1	1	1	1	1
0	1	0.714286	1	1	1	1	1	1	1	1	1	1	1	0.777778	1	1	1	1	1	1	0.6	1	1	1	1	1	1	1	0.333333	1	1	1	1	1	1	1	1	1	1	1	1	1	1	1	1	1	1	1	1
0	-1	0.428571	1	0.75	-0.333333	0	0.6	-1	0.6	-0.333333	0	0	1	0.555556	-1	1	0	0	-1	-1	-0.2	0	1	1	1	-0.333333	1	1	0.333333	0.2	-1	-1	-1	0.5	0.333333	0	0.333333	0.6	0.6	0.333333	0.428571	0	1	0	0	-1	-1	0	1
0	1	0.714286	1	1	1	1	1	1	1	0.333333	1	1	1	0.777778	0	1	1	1	1	1	0.2	1	1	1	1	1	1	1	1	0.6	1	1	1	1	1	1	1	1	1	1	0.714286	1	1	1	1	1	1	1	1
0	1	0.714286	1	1	1	1	1	1	1	1	1	1	1	0.777778	1	1	1	1	1	1	0.6	1	1	1	1	1	1	1	1	0.6	1	1	1	1	1	1	1	1	1	1	0.714286	1	1	1	1	1	1	1	1
0	1	0.714286	1	1	1	1	0.6	1	0.6	0.333333	1	1	1	0.777778	0	1	1	1	1	1	0.6	1	1	1	1	1	1	1	1	0.6	1	1	1	1	0.333333	1	0.333333	1	1	1	0.714286	1	1	1	1	1	1	1	1
0	1	0.714286	1	1	1	1	1	1	1	0.333333	1	1	1	0.777778	0	1	1	1	1	1	0.2	1	1	1	1	1	1	1	1	0.6	1	1	1	1	1	1	1	1	1	1	0.714286	1	1	1	1	1	1	1	1
0	1	1	1	1	1	1	1	1	1	1	1	1	1	0.777778	1	1	1	1	1	1	1	1	1	1	1	1	1	1	1	1	1	1	1	1	1	1	1	1	1	1	1	1	1	1	1	1	1	1	1
0	1	1	1	1	1	1	1	1	1	0.333333	1	1	1	0.777778	0	1	1	1	1	1	0.2	1	1	1	1	1	1	1	1	0.6	1	1	1	1	1	1	1	1	1	1	1	1	1	1	1	1	1	1	1
0	1	0.714286	1	1	1	1	1	1	1	0.333333	1	1	1	0.777778	0	1	1	1	1	1	0.6	1	1	1	1	1	1	1	1	0.6	1	1	1	1	1	1	1	1	1	1	0.714286	1	1	1	1	1	1	1	1
0	1	0.714286	1	0.75	1	1	0.6	1	0.6	1	1	1	1	0.777778	1	1	1	1	1	1	1	1	1	1	1	1	1	1	1	0.6	1	1	1	0.5	1	1	0.333333	0.6	0.6	0.333333	0.714286	0	1	1	1	1	1	1	1
0	1	1	1	1	1	1	1	1	1	1	1	1	1	1	1	1	1	1	1	1	0.6	1	1	1	1	1	1	1	0.333333	1	1	1	1	1	1	1	1	1	1	1	0.714286	1	1	1	1	1	1	1	1
0	1	1	1	1	1	1	1	1	1	1	1	1	1	0.777778	1	1	1	1	1	1	0.6	1	1	1	1	1	1	1	1	1	1	1	1	1	1	1	1	1	1	1	0.714286	1	1	1	1	1	1	1	1
0	1	1	1	1	1	1	1	1	1	1	1	1	1	0.777778	1	1	1	1	1	1	0.6	1	1	1	1	1	1	1	1	1	1	1	1	1	1	1	1	1	1	1	1	1	1	1	1	1	1	1	1
0	1	-1	1	-0.75	1	1	0.2	1	-0.2	0.333333	1	1	1	-1	1	1	1	1	1	1	1	1	1	1	1	1	1	1	1	0.2	1	1	1	1	1	1	1	-1	-1	1	-1	1	1	0	1	1	1	1	1
0	1	1	1	1	1	1	1	1	1	1	1	1	1	0.777778	1	1	1	1	1	1	0.6	1	1	1	1	1	1	1	1	1	1	1	1	1	1	1	1	1	1	1	0.714286	1	1	1	1	1	1	1	1
0	1	0.714286	1	1	1	1	1	1	1	1	1	1	1	0.777778	1	1	1	1	1	1	0.6	1	1	1	1	1	1	1	1	0.6	1	1	1	1	1	1	1	1	1	1	0.714286	1	1	1	1	1	1	1	1
0	1	1	1	1	1	1	1	1	1	1	1	1	1	0.777778	1	1	1	1	1	1	0.6	1	1	1	1	1	1	1	1	1	1	1	1	1	1	1	1	1	1	1	0.714286	1	1	1	1	1	1	1	1
0	1	0.714286	1	1	1	1	1	1	1	0.333333	1	1	1	0.777778	0	1	1	1	1	1	0.2	1	1	1	1	1	1	1	1	0.6	1	1	1	1	1	1	1	1	1	1	0.714286	1	1	1	1	1	1	1	1
0	-1	-0.714286	1	-0.5	1	0	-1	1	-1	0.333333	1	1	0.2	-0.555556	1	1	1	1	1	1	0.2	1	1	1	1	1	1	1	-1	0.6	1	1	1	0.5	1	1	0.333333	0.6	-0.2	1	-0.714286	1	1	1	1	1	1	1	1
0	1	0.714286	1	1	1	1	1	1	1	1	1	1	1	0.777778	1	1	1	1	1	1	0.6	1	1	1	1	1	1	1	1	0.6	1	1	1	1	1	1	1	1	1	1	0.714286	1	1	1	1	1	1	1	1
0	1	0.714286	1	1	1	1	1	1	1	1	1	1	1	0.777778	1	1	1	1	1	1	0.6	1	1	1	1	1	1	1	1	0.6	1	1	1	1	1	1	1	1	1	1	0.714286	1	1	1	1	1	1	1	1
0	1	1	1	1	1	1	1	1	1	1	1	1	1	0.777778	1	1	1	1	1	1	0.6	1	1	1	1	1	1	1	1	1	1	1	1	1	1	1	1	1	1	1	0.714286	1	1	1	1	1	1	1	1
0	1	0.714286	1	1	1	1	1	1	1	1	1	1	1	0.777778	1	1	1	1	1	1	0.6	1	1	1	1	1	1	1	1	0.6	1	1	1	1	1	1	1	1	1	1	0.714286	1	1	1	1	1	1	1	1
0	1	0.714286	1	1	1	1	1	1	1	1	1	1	1	0.777778	1	1	1	1	1	1	0.6	1	1	1	1	1	1	1	1	0.6	1	1	1	0.5	1	1	1	1	1	1	0.714286	1	1	1	1	1	1	1	1
0	1	0.714286	1	1	1	1	1	1	1	1	1	1	1	0.777778	1	1	1	1	1	1	0.6	1	1	1	1	1	1	1	1	0.6	1	1	1	1	1	1	1	1	1	1	0.714286	1	1	1	1	1	1	1	1
0	1	0.714286	1	1	1	1	1	1	1	0.333333	1	1	1	0.777778	0	1	1	1	1	1	0.6	1	1	1	1	1	1	1	1	0.6	1	1	1	1	1	1	1	1	1	1	0.714286	1	1	1	1	1	1	1	1
0	-1	0.428571	1	0.75	-1	0	0.6	-1	0.6	-0.333333	0	0	0.2	0.555556	-1	1	0	-1	-1	-1	-0.2	0	1	1	0	-0.333333	-1	1	0.333333	0.2	-1	-1	-1	0.5	0.333333	0	0.333333	0.6	0.6	0.333333	0.428571	0	1	0	0	-1	-1	0	-1
0	1	1	1	1	1	1	1	1	1	1	1	1	1	1	1	1	1	1	1	1	0.6	1	1	1	1	1	1	1	1	1	1	1	1	1	1	1	1	1	1	1	1	1	1	1	1	1	1	1	1
0	1	0.714286	1	1	1	1	1	1	1	1	1	1	1	0.777778	1	1	1	1	1	1	0.6	1	1	1	1	1	1	1	0.333333	1	1	1	1	1	1	1	1	1	1	1	1	1	1	1	1	1	1	1	1
0	1	0.714286	1	0.75	1	1	0.6	1	0.6	1	1	1	1	0.777778	1	1	0	1	1	1	0.6	1	1	1	1	1	1	1	1	0.6	1	1	1	1	1	1	1	1	1	1	0.714286	1	1	1	1	1	1	1	1
0	1	0.714286	1	1	1	1	1	1	1	1	1	1	1	0.777778	1	1	1	1	1	1	0.6	1	1	1	1	1	1	1	1	1	1	1	1	1	1	1	1	1	1	1	1	1	1	1	1	1	1	1	1
0	1	0.714286	1	0.75	1	1	0.6	1	0.6	1	1	1	0.2	0.777778	1	1	1	1	1	1	1	1	1	1	1	1	1	1	1	0.6	1	1	1	1	1	1	1	0.6	0.6	1	0.714286	1	1	0	1	1	1	1	1
0	1	0.714286	1	1	1	1	1	1	1	1	1	1	1	0.777778	1	1	1	1	1	1	0.6	1	1	1	1	1	1	1	1	0.6	1	1	1	0.5	0.333333	0	1	0.6	0.6	1	0.714286	1	1	1	1	1	1	0	1
0	1	0.714286	1	0.75	1	1	1	1	0.6	1	1	1	1	0.777778	1	1	1	1	1	1	1	1	1	1	1	1	1	1	0.333333	1	1	1	1	1	1	1	1	1	1	1	0.714286	1	1	1	1	1	1	1	1
0	1	0.714286	1	0.75	1	1	0.6	1	0.6	0.333333	1	1	1	0.777778	1	1	1	1	1	1	1	1	1	1	1	1	1	1	1	0.6	1	1	1	1	1	1	1	0.6	0.6	1	0.714286	1	1	1	1	1	1	1	1
0	1	0.714286	1	1	1	1	1	1	1	1	1	1	1	0.777778	1	1	1	1	1	1	0.6	1	1	1	1	1	1	1	1	1	1	1	1	1	1	1	1	1	1	1	1	1	1	1	1	1	1	1	1
0	1	1	1	1	1	1	1	1	1	1	1	1	1	0.777778	1	1	1	1	1	1	0.6	1	1	1	1	1	1	1	1	1	1	1	1	1	1	1	1	1	1	1	0.714286	1	1	1	1	1	1	1	1
0	1	0.714286	1	1	1	1	1	1	1	1	1	1	1	0.777778	1	1	1	1	1	1	0.6	1	1	1	1	1	1	1	1	0.6	1	1	1	0.5	1	1	1	1	1	1	0.714286	1	1	1	1	1	1	1	1
0	1	0.714286	1	1	1	1	1	1	1	1	1	1	1	0.777778	1	1	1	1	1	1	0.6	1	1	1	1	1	1	1	1	0.6	1	1	1	1	0.333333	1	1	1	1	1	0.714286	0	1	1	1	1	1	1	1
0	1	1	1	1	1	1	1	1	1	1	1	1	1	0.777778	1	1	1	1	1	1	1	1	1	1	1	1	1	1	1	1	1	1	1	1	1	1	1	1	1	1	1	1	1	1	1	1	1	1	1
0	1	0.714286	1	0.75	1	1	0.6	1	0.6	1	1	1	1	0.777778	1	1	1	1	1	1	0.6	1	1	1	1	1	1	1	1	1	1	1	1	1	1	1	1	1	1	1	0.714286	1	1	1	1	1	1	1	1
0	1	0.714286	1	1	1	1	1	1	1	1	1	1	1	0.777778	1	1	1	1	1	1	0.6	1	1	1	1	1	1	1	1	0.6	1	1	1	0.5	1	1	1	1	1	1	0.714286	0	1	1	1	1	1	1	1
0	1	0.714286	1	1	1	1	1	1	1	1	1	1	1	0.777778	1	1	1	1	1	1	0.6	1	1	1	1	1	1	1	0.333333	1	1	1	1	1	1	1	1	1	1	1	1	1	1	1	1	1	1	1	1
0	1	0.714286	1	1	1	1	1	1	1	1	1	1	1	0.777778	1	1	1	1	1	1	0.6	1	1	1	1	1	1	1	1	0.6	1	1	1	0.5	1	1	1	1	1	1	0.714286	1	1	1	1	1	1	1	1
0	1	0.714286	1	0.75	1	1	1	1	1	1	1	1	1	0.777778	1	1	1	1	1	1	0.6	1	1	1	1	1	1	1	1	1	1	1	1	1	1	1	1	1	1	1	0.714286	1	1	1	1	1	1	1	1
0	1	1	1	1	1	1	1	1	1	1	1	1	1	1	1	1	1	1	1	1	1	1	1	1	1	1	1	1	-0.333333	1	1	1	1	1	1	1	1	1	1	1	1	1	1	1	1	1	1	1	1
0	1	1	1	1	1	1	1	1	1	1	1	1	1	0.777778	1	1	1	1	1	1	1	1	1	1	1	1	1	1	1	1	1	1	1	1	1	1	1	1	1	1	1	1	1	1	1	1	1	1	1
0	1	0.714286	1	1	1	1	1	1	1	1	1	1	1	0.777778	1	1	1	1	1	1	0.6	1	1	1	1	1	1	1	1	0.6	1	1	1	1	1	1	1	1	1	1	0.714286	1	1	1	1	1	1	1	1
0	1	0.714286	1	1	1	1	1	1	1	1	1	1	1	0.777778	1	1	1	1	1	1	0.6	1	1	1	1	1	1	1	1	0.6	1	1	1	1	1	1	1	1	1	1	0.714286	1	1	1	1	1	1	1	1
0	1	1	1	1	1	1	1	1	1	1	1	1	1	0.777778	1	1	1	1	1	1	1	1	1	1	1	1	1	1	1	0.6	1	1	1	1	1	1	1	1	1	1	0.714286	1	1	1	1	1	1	1	1
0	1	0.714286	1	1	1	1	1	1	1	1	1	1	1	0.777778	1	1	1	1	1	1	0.6	1	1	1	1	1	1	1	1	0.6	1	1	1	1	1	1	1	0.6	0.6	1	0.714286	0	1	1	1	1	1	1	1
0	1	1	1	1	1	1	1	1	1	1	1	1	1	0.777778	1	1	1	1	1	1	0.2	1	1	1	1	1	1	1	1	1	1	1	1	1	1	1	1	1	1	1	0.714286	1	1	1	1	1	1	1	1
0	1	1	1	1	1	1	1	1	1	1	1	1	1	0.777778	1	1	1	1	1	1	1	1	1	1	1	1	1	1	1	1	1	1	1	1	1	1	1	1	1	1	1	1	1	1	1	1	1	1	1
0	1	1	1	1	1	1	1	1	1	1	1	1	1	1	0	1	1	1	1	1	0.6	1	1	1	1	1	1	1	1	0.6	1	1	1	1	1	1	1	1	1	1	1	1	1	1	1	1	1	1	1
0	1	0.714286	1	1	1	1	1	1	1	1	1	1	1	0.777778	1	1	1	1	1	1	0.6	1	1	1	1	1	1	1	1	0.6	1	1	1	0.5	0.333333	0	1	0.6	0.6	1	0.714286	1	1	0	1	1	1	0	1
0	1	0.714286	1	1	1	1	1	1	1	1	1	1	1	0.777778	1	1	1	1	1	1	0.6	1	1	1	1	1	1	1	0.333333	1	1	1	1	1	1	1	1	1	1	1	1	1	1	1	1	1	1	1	1
0	1	1	1	0.75	1	1	1	1	0.6	1	1	1	1	1	0	1	0	1	1	1	0.6	1	1	1	1	1	1	1	0.333333	0.6	1	1	1	1	1	1	1	1	1	1	1	1	1	1	1	1	1	1	1
0	1	0.714286	1	1	1	1	1	1	1	1	1	1	1	0.777778	1	1	1	1	1	1	0.6	1	1	1	1	1	1	1	1	0.6	1	1	1	0.5	1	1	1	1	1	1	0.714286	1	1	1	1	1	1	1	1
0	1	1	1	1	1	1	1	1	1	0.333333	1	1	1	0.777778	0	1	1	1	1	1	0.2	1	1	1	1	1	1	1	1	0.6	1	1	1	1	1	1	1	1	1	1	1	1	1	1	1	1	1	1	1
0	1	0.714286	1	0.75	1	1	1	1	1	0.333333	1	1	0.6	0.777778	1	1	1	1	1	1	1	1	1	1	1	0.333333	1	1	1	0.6	1	1	1	1	1	1	1	1	1	1	0.714286	1	1	1	1	1	1	1	1
0	1	0.714286	1	1	1	1	1	1	1	0.333333	1	1	1	0.777778	0	1	1	1	1	1	0.2	1	1	1	1	1	1	1	1	0.6	1	1	1	1	1	1	1	1	1	1	0.714286	1	1	1	1	1	1	1	1
0	1	0.714286	1	1	1	1	1	1	1	0.333333	1	1	1	0.777778	0	1	1	1	1	1	0.6	1	1	1	1	1	1	1	1	0.6	1	1	1	1	1	1	1	1	1	1	0.714286	1	1	1	1	1	1	1	1
0	1	1	1	1	1	1	1	1	1	1	1	1	1	0.777778	1	1	1	1	1	1	1	1	1	1	1	1	1	1	1	1	1	1	1	1	1	1	1	1	1	1	1	1	1	1	1	1	1	1	1
0	1	0.714286	1	0.75	1	1	1	1	0.6	1	1	1	1	0.777778	1	1	1	1	1	1	1	1	1	1	1	1	1	1	0.333333	1	1	1	1	1	1	1	1	1	1	1	0.714286	1	1	1	1	1	1	1	1
0	1	0.714286	1	1	1	1	1	1	1	1	1	1	1	0.777778	1	1	1	1	1	1	0.6	1	1	1	1	1	1	1	1	0.6	1	1	1	0.5	1	1	1	1	1	1	0.714286	1	1	1	1	1	1	1	1
0	1	1	1	1	1	1	1	1	1	1	1	1	1	0.777778	1	1	1	1	1	1	0.6	1	1	1	1	1	1	1	1	1	1	1	1	1	1	1	1	1	1	1	0.714286	1	1	1	1	1	1	1	1
0	1	1	1	1	-0.333333	1	1	1	1	1	1	1	1	0.777778	0	1	1	1	1	1	0.6	1	1	1	1	1	1	1	0.333333	0.6	1	1	1	0.5	0.333333	0	1	0.6	0.6	1	0.714286	1	1	0	1	1	1	0	1
0	1	0.714286	1	0.75	1	1	1	1	0.6	1	1	1	1	0.777778	1	1	1	1	1	1	1	1	1	1	1	1	1	1	0.333333	1	1	1	1	1	1	1	1	1	1	1	0.714286	1	1	1	1	1	1	1	1
0	1	0.714286	1	1	1	1	1	1	1	0.333333	1	1	1	0.777778	0	1	1	1	1	1	0.2	1	1	1	1	1	1	1	1	0.6	1	1	1	1	1	1	1	1	1	1	0.714286	1	1	1	1	1	1	1	1
0	1	0.714286	1	1	1	1	1	1	1	0.333333	1	1	1	0.777778	0	1	1	1	1	1	0.6	1	1	1	1	1	1	1	1	0.6	1	1	1	1	1	1	1	1	1	1	0.714286	1	1	1	1	1	1	1	1
0	1	0.714286	1	1	1	1	1	1	1	1	1	1	1	0.777778	1	1	1	1	1	1	0.6	1	1	1	1	1	1	1	1	0.6	1	1	1	1	1	1	1	1	1	1	0.714286	1	1	1	1	1	1	1	1
0	1	0.714286	1	1	1	1	1	1	1	0.333333	1	1	1	0.777778	0	1	1	1	1	1	0.2	1	1	1	1	1	1	1	1	0.6	1	1	1	1	1	1	1	1	1	1	0.714286	1	1	1	1	1	1	1	1
0	1	0.714286	1	1	1	1	1	1	1	0.333333	1	1	1	0.777778	0	1	1	1	1	1	0.6	1	1	1	1	1	1	1	1	0.6	1	1	1	1	1	1	1	1	1	1	0.714286	1	1	1	1	1	1	1	1
0	-1	0.428571	1	0.75	-0.333333	0	0.6	-1	0.6	0.333333	0	0	1	0.555556	0	1	0	0	-1	-1	0.2	0	1	1	1	-0.333333	1	1	0.333333	0.2	-1	-1	-1	0	-0.333333	0	-0.333333	0.2	0.6	-0.333333	0.428571	-1	1	0	0	-1	-1	-1	1
0	1	0.714286	1	0.75	1	1	0.6	1	0.6	1	1	1	1	0.777778	1	1	0	1	1	1	0.6	1	1	1	1	1	1	1	1	0.6	1	1	1	1	1	1	1	1	1	1	0.714286	1	1	1	1	1	1	1	1
0	1	1	1	1	1	1	1	1	1	1	1	1	1	0.777778	1	1	1	1	1	1	0.2	1	1	1	1	1	1	1	1	1	1	1	1	1	1	1	1	1	1	1	0.714286	1	1	1	1	1	1	1	1
0	1	0.714286	1	1	1	1	1	1	1	1	1	1	1	0.777778	1	1	1	1	1	1	0.6	1	1	1	1	1	1	1	0.333333	1	1	1	1	1	1	1	1	1	1	1	1	1	1	1	1	1	1	1	1
0	1	0.714286	1	1	1	1	1	1	1	1	1	1	1	0.777778	1	1	1	1	1	1	0.6	1	1	1	1	1	1	1	0.333333	0.6	1	1	1	1	1	1	1	1	1	1	1	1	1	1	1	1	1	1	1
0	1	0.714286	1	1	1	1	1	1	1	1	1	1	1	0.777778	1	1	1	1	1	1	0.6	1	1	1	1	1	1	1	0.333333	1	1	1	1	1	1	1	1	1	1	1	1	1	1	1	1	1	1	1	1
0	1	0.714286	1	1	1	1	1	1	1	0.333333	1	1	1	0.777778	0	1	1	1	1	1	0.6	1	1	1	1	1	1	1	1	0.6	1	1	1	1	1	1	1	1	1	1	0.714286	1	1	1	1	1	1	1	1
0	1	0.714286	1	1	1	1	1	1	1	1	1	1	1	0.777778	1	1	1	1	1	1	0.6	1	1	1	1	1	1	1	1	0.6	1	1	1	1	1	1	1	0.6	0.6	1	0.714286	0	1	1	1	1	1	1	1
0	1	0.714286	1	1	1	1	1	1	1	1	1	1	1	0.777778	1	1	1	1	1	1	0.6	1	1	1	1	1	1	1	1	1	1	1	1	1	1	1	1	1	1	1	1	1	1	1	1	1	1	1	1
0	1	0.714286	1	1	1	1	1	1	1	0.333333	1	1	1	0.777778	0	1	1	1	1	1	0.6	1	1	1	1	1	1	1	1	0.6	1	1	1	1	1	1	1	1	1	1	0.714286	1	1	1	1	1	1	1	1
0	1	0.714286	1	1	1	1	1	1	1	0.333333	1	1	1	0.777778	0	1	1	1	1	1	0.6	1	1	1	1	1	1	1	1	0.6	1	1	1	1	1	1	1	1	1	1	0.714286	1	1	1	1	1	1	1	1
0	1	1	1	1	1	1	1	1	1	1	1	1	1	1	1	1	1	1	1	1	0.2	1	1	1	1	0.333333	1	1	1	1	1	1	1	1	1	1	1	1	1	1	1	1	1	1	1	1	1	1	1
0	1	1	1	1	1	1	1	1	1	1	1	1	1	1	1	1	1	1	1	1	1	1	1	1	1	1	1	1	1	1	1	1	1	1	1	1	1	1	1	1	1	1	1	1	1	1	1	1	1
0	1	0.714286	1	1	1	1	1	1	1	1	1	1	1	0.777778	1	1	1	1	1	1	0.6	1	1	1	1	1	1	1	1	0.6	1	1	1	0.5	1	1	1	1	1	1	0.714286	1	1	1	1	1	1	1	1
0	1	1	1	1	1	1	1	1	1	1	1	1	1	1	1	1	1	1	1	1	1	1	1	1	1	1	1	1	1	1	1	1	1	1	1	1	1	1	1	1	1	1	1	1	1	1	1	1	1
0	1	0.714286	1	1	1	1	1	1	1	1	1	1	1	0.777778	1	1	1	1	1	1	0.6	1	1	1	1	1	1	1	1	0.6	1	1	1	0.5	1	1	1	1	1	1	0.714286	1	1	1	1	1	1	1	1
0	1	0.714286	1	1	1	1	1	1	1	0.333333	1	1	1	0.777778	0	1	1	1	1	1	0.6	1	1	1	1	1	1	1	1	0.6	1	1	1	1	1	1	1	1	1	1	0.714286	1	1	1	1	1	1	1	1
0	1	0.714286	1	1	1	1	1	1	1	1	1	1	1	0.777778	1	1	1	1	1	1	1	1	1	1	1	1	1	1	1	1	1	1	1	1	1	1	1	1	1	1	1	1	1	1	1	1	1	1	1
0	1	0.714286	1	1	1	1	1	1	1	1	1	1	1	0.777778	1	1	1	1	1	1	0.6	1	1	1	1	1	1	1	1	0.6	1	1	1	0.5	1	1	1	1	1	1	0.714286	1	1	1	1	1	1	1	1
0	1	0.714286	1	1	1	1	1	1	1	0.333333	1	1	1	0.777778	0	1	1	1	1	1	0.2	1	1	1	1	1	1	1	1	0.6	1	1	1	1	1	1	1	1	1	1	0.714286	1	1	1	1	1	1	1	1
0	1	0.714286	1	1	1	1	1	1	1	1	1	1	1	0.777778	1	1	1	1	1	1	0.6	1	1	1	1	1	1	1	1	0.6	1	1	1	1	1	1	1	1	1	1	0.714286	1	1	1	1	1	1	1	1
0	1	0.714286	1	1	1	1	1	1	1	1	1	1	1	0.777778	1	1	1	1	1	1	0.6	1	1	1	1	1	1	1	1	0.6	1	1	1	0.5	1	1	1	1	1	1	0.714286	1	1	1	1	1	1	1	1
0	1	0.714286	1	1	1	1	1	1	1	1	1	1	1	0.777778	1	1	0	1	1	1	0.6	1	1	1	1	1	1	1	1	0.6	1	1	1	0.5	0.333333	0	1	0.6	0.6	1	0.714286	0	1	0	0	1	1	0	1
0	1	0.714286	1	1	1	1	1	1	1	1	1	1	1	0.777778	1	1	1	1	1	1	0.6	1	1	1	1	1	1	1	0.333333	1	1	1	1	1	1	1	1	1	1	1	1	1	1	1	1	1	1	1	1
0	1	0.714286	1	1	1	1	1	1	1	1	1	1	1	0.777778	1	1	1	1	1	1	0.6	1	1	1	1	1	1	1	0.333333	0.6	1	1	1	0.5	1	1	1	1	1	1	0.714286	1	1	1	1	1	1	1	1
0	1	1	1	0.75	1	1	1	1	0.6	1	1	1	1	1	0	1	1	1	1	1	0.6	1	1	1	1	1	1	1	1	0.6	1	1	1	1	1	1	1	1	1	1	1	1	1	1	1	1	1	1	1
0	1	0.714286	1	1	1	1	1	1	1	0.333333	1	1	1	0.777778	0	1	1	1	1	1	0.2	1	1	1	1	1	1	1	1	0.6	1	1	1	1	1	1	1	1	1	1	0.714286	1	1	1	1	1	1	1	1
0	1	0.714286	1	1	1	1	1	1	1	1	1	1	1	0.777778	1	1	1	1	1	1	0.6	1	1	1	1	1	1	1	1	0.6	1	1	1	0.5	1	1	1	1	1	1	0.714286	1	1	1	1	1	1	1	1
0	1	0.714286	1	1	1	1	0.6	1	0.6	0.333333	1	1	1	0.777778	0	1	1	1	1	1	0.6	1	1	1	1	1	1	1	1	0.6	1	1	1	0.5	0.333333	1	0.333333	1	1	1	0.714286	1	1	1	1	1	1	1	1
0	1	0.714286	1	1	1	1	1	1	1	1	1	1	1	0.777778	1	1	1	1	1	1	0.6	1	1	1	1	1	1	1	1	0.6	1	1	1	0.5	1	1	1	1	1	1	0.714286	0	1	1	1	1	1	1	1
0	1	0.714286	1	1	1	1	1	1	1	1	1	1	1	0.777778	1	1	1	1	1	1	0.6	1	1	1	1	1	1	1	0.333333	1	1	1	1	1	1	1	1	1	1	1	1	1	1	1	1	1	1	1	1
0	1	0.714286	1	1	1	1	1	1	1	1	1	1	1	0.777778	1	1	1	1	1	1	0.6	1	1	1	1	1	1	1	1	0.6	1	1	1	1	0.333333	1	1	1	1	1	0.714286	0	1	1	1	1	1	1	1
0	1	0.714286	1	1	1	1	1	1	1	1	1	1	1	0.777778	1	1	1	1	1	1	0.2	1	1	1	1	1	1	1	0.333333	0.6	1	1	1	0.5	-0.333333	1	0.333333	1	1	1	0.714286	1	1	1	1	1	1	1	1
0	1	0.428571	1	1	1	1	1	1	1	1	1	1	1	0.555556	1	1	1	1	1	1	0.6	1	1	1	1	1	1	1	1	0.6	1	1	1	1	1	1	1	0.6	0.6	1	0.428571	1	1	1	1	1	1	1	1
0	1	0.714286	1	1	1	1	1	1	1	0.333333	1	1	1	0.777778	0	1	1	1	1	1	0.6	1	1	1	1	1	1	1	1	0.6	1	1	1	1	1	1	1	1	1	1	0.714286	1	1	1	1	1	1	1	1
0	1	1	1	1	1	1	1	1	1	1	1	1	1	1	1	1	1	1	1	1	1	1	1	1	1	1	1	1	1	1	1	1	1	1	1	1	1	1	1	1	1	1	1	1	1	1	1	1	1
0	1	1	1	0.75	1	1	1	1	0.6	1	1	1	1	1	0	1	1	1	1	1	0.6	1	1	1	1	1	1	1	1	0.6	1	1	1	1	1	1	1	1	1	1	1	1	1	1	1	1	1	1	1
0	1	0.714286	1	1	1	1	1	1	1	1	1	1	1	0.777778	1	1	1	1	1	1	0.6	1	1	1	1	1	1	1	0.333333	1	1	1	1	1	1	1	1	1	1	1	1	1	1	1	1	1	1	1	1
0	1	0.714286	1	1	1	1	1	1	1	0.333333	1	1	1	0.777778	0	1	1	1	1	1	0.2	1	1	1	1	1	1	1	1	0.6	1	1	1	1	1	1	1	1	1	1	0.714286	1	1	1	1	1	1	1	1
0	1	1	1	1	1	1	1	1	1	1	1	1	1	0.777778	1	1	1	1	1	1	1	1	1	1	1	1	1	1	0.333333	1	1	1	1	0.5	1	1	1	1	1	0.333333	0.714286	1	1	1	1	1	1	1	1
0	1	0.714286	1	1	1	1	1	1	1	0.333333	1	1	1	0.777778	0	1	1	1	1	1	0.2	1	1	1	1	1	1	1	1	0.6	1	1	1	1	1	1	1	1	1	1	0.714286	1	1	1	1	1	1	1	1
0	1	0.714286	1	1	1	1	1	1	1	1	1	1	1	0.777778	1	1	1	1	1	1	0.2	1	1	1	1	1	1	1	1	0.6	1	1	1	1	1	1	1	1	1	1	0.714286	1	1	1	1	1	1	1	1
0	1	0.714286	1	1	1	1	1	1	1	1	1	1	1	0.777778	1	1	1	1	1	1	0.6	1	1	1	1	1	1	1	1	0.6	1	1	1	1	1	1	1	1	1	1	0.714286	1	1	1	1	1	1	1	1
0	1	0.714286	1	1	1	1	1	1	1	1	1	1	1	0.777778	1	1	1	1	1	1	1	1	1	1	1	1	1	1	1	1	1	1	1	0.5	1	1	1	1	1	1	1	0	1	1	1	1	1	1	1
0	1	1	1	1	1	1	1	1	1	1	1	1	1	1	1	1	1	1	1	1	0.6	1	1	1	1	1	1	1	1	1	1	1	1	1	1	1	1	1	1	1	1	1	1	1	1	1	1	1	1
0	-1	0.714286	1	0.75	-0.333333	0	0.6	-1	0.6	0.333333	0	0	1	0.555556	0	1	0	0	-1	-1	-0.2	0	1	1	1	-0.333333	1	1	0.333333	0.6	-1	-1	-1	0.5	-0.333333	0	0.333333	0.6	0.6	0.333333	0.428571	0	1	0	0	-1	-1	0	1
0	1	0.714286	1	1	1	1	1	1	1	1	1	1	1	0.777778	1	1	1	1	1	1	0.6	1	1	1	1	1	1	1	1	0.6	1	1	1	0.5	1	1	1	1	1	1	0.714286	1	1	1	1	1	1	1	1
0	1	1	1	1	1	1	1	1	1	1	1	1	1	0.777778	1	1	1	1	1	1	0.6	1	1	1	1	1	1	1	1	1	1	1	1	1	1	1	1	1	1	1	1	1	1	1	1	1	1	1	1
0	1	0.714286	1	1	1	1	1	1	1	1	1	1	1	0.777778	1	1	1	1	1	1	0.2	1	1	1	1	1	1	1	1	0.6	1	1	1	1	1	1	1	1	1	1	0.714286	1	1	1	1	1	1	1	1
0	1	0.714286	1	1	1	1	1	1	1	1	1	1	1	0.777778	1	1	1	1	1	1	0.6	1	1	1	1	1	1	1	1	0.6	1	1	1	1	1	1	1	1	1	1	0.714286	1	1	1	1	1	1	1	1
0	1	0.714286	1	1	1	1	1	1	1	1	1	1	1	0.777778	1	1	1	1	1	1	1	1	1	1	1	1	1	1	1	1	1	1	1	1	1	1	1	1	0.6	1	1	1	1	1	1	1	1	1	1
0	1	0.714286	1	1	1	1	1	1	1	1	1	1	1	0.777778	1	1	1	1	1	1	0.6	1	1	1	1	1	1	1	1	0.6	1	1	1	1	1	1	1	0.6	0.6	1	0.714286	0	1	1	1	1	1	1	1
0	1	0.714286	1	1	1	1	1	1	1	1	1	1	1	0.777778	1	1	1	1	1	1	0.2	1	1	1	1	1	1	1	1	0.6	1	1	1	0.5	0.333333	1	1	1	1	1	0.714286	1	1	1	1	1	1	1	1
0	1	1	1	1	-0.333333	1	1	1	1	1	1	1	1	0.777778	0	1	0	1	1	1	0.6	1	1	1	1	1	1	1	0.333333	0.6	1	1	1	0.5	0.333333	0	1	0.6	0.6	1	0.714286	0	1	0	0	1	1	0	1
0	1	1	1	1	1	1	1	1	1	1	1	1	1	1	1	1	1	1	1	1	0.6	1	1	1	1	0.333333	1	1	1	1	1	1	1	1	1	1	1	1	1	1	1	1	1	1	1	1	1	1	1
0	1	0.714286	1	1	1	1	1	1	1	0.333333	1	1	1	0.777778	0	1	1	1	1	1	0.6	1	1	1	1	1	1	1	1	0.6	1	1	1	1	1	1	1	1	1	1	0.714286	1	1	1	1	1	1	1	1
0	1	0.714286	1	1	1	1	1	1	1	1	1	1	1	0.777778	1	1	1	1	1	1	0.6	1	1	1	1	1	1	1	1	0.6	1	1	1	0.5	0.333333	0	1	0.6	0.6	1	0.714286	1	1	1	1	1	1	0	1
0	1	0.714286	1	1	1	1	1	1	1	0.333333	1	1	1	0.777778	0	1	1	1	1	1	0.2	1	1	1	1	1	1	1	1	0.6	1	1	1	1	1	1	1	1	1	1	0.714286	1	1	1	1	1	1	1	1
0	1	0.714286	1	1	1	1	1	1	1	1	1	1	1	0.777778	1	1	1	1	1	1	0.6	1	1	1	1	1	1	1	1	1	1	1	1	1	1	1	1	1	1	1	1	1	1	1	1	1	1	1	1
0	1	0.714286	1	1	1	1	1	1	1	1	1	1	1	0.777778	1	1	1	1	1	1	0.6	1	1	1	1	1	1	1	1	0.6	1	1	1	0.5	0.333333	1	1	0.6	0.6	1	0.714286	1	1	0	1	1	1	1	1
0	1	0.714286	1	0.75	1	1	1	1	0.6	1	1	1	1	0.777778	0	1	1	1	1	1	0.2	1	1	1	1	1	1	1	0.333333	0.6	1	1	1	1	1	1	1	1	1	1	1	1	1	1	1	1	1	1	1
0	1	0.714286	1	1	1	1	1	1	1	1	1	1	1	0.777778	1	1	1	1	1	1	0.6	1	1	1	1	1	1	1	0.333333	1	1	1	1	1	1	1	1	1	1	1	0.714286	0	1	1	1	1	1	1	1
0	1	0.714286	1	1	1	1	1	1	1	1	1	1	1	0.777778	1	1	1	1	1	1	0.6	1	1	1	1	1	1	1	1	0.6	1	1	1	0.5	1	1	1	1	1	1	0.714286	1	1	1	1	1	1	1	1
0	1	1	1	1	1	1	1	1	1	1	1	1	1	1	1	1	1	1	1	1	0.6	1	1	1	1	1	1	1	1	1	1	1	1	1	1	1	1	1	1	1	1	1	1	1	1	1	1	1	1
0	1	1	1	1	1	1	1	1	1	1	1	1	1	0.777778	1	1	1	1	1	1	0.2	1	1	1	1	1	1	1	1	1	1	1	1	1	1	1	1	1	1	1	0.714286	1	1	1	1	1	1	1	1
0	1	0.714286	1	0.75	1	1	0.6	1	0.6	1	1	1	1	0.777778	1	1	1	1	1	1	0.6	1	1	1	1	1	1	1	1	1	1	1	1	1	1	1	1	1	1	1	0.714286	1	1	1	1	1	1	1	1
0	1	0.714286	1	1	1	1	1	1	1	1	1	1	1	0.777778	1	1	1	1	1	1	1	1	1	1	1	1	1	1	0.333333	1	1	1	1	0.5	1	1	0.333333	1	1	1	1	1	1	1	1	1	1	1	1
0	1	0.714286	1	1	1	1	1	1	1	0.333333	1	1	1	0.777778	0	1	1	1	1	1	0.6	1	1	1	1	1	1	1	1	0.6	1	1	1	1	1	1	1	1	1	1	0.714286	1	1	1	1	1	1	1	1
0	1	0.714286	1	1	1	1	1	1	1	0.333333	1	1	1	0.777778	0	1	1	1	1	1	0.2	1	1	1	1	1	1	1	1	0.6	1	1	1	1	1	1	1	1	1	1	0.714286	1	1	1	1	1	1	1	1
0	1	0.714286	1	1	1	1	1	1	1	1	1	1	1	0.777778	1	1	1	1	1	1	0.6	1	1	1	1	1	1	1	1	0.6	1	1	1	1	1	1	1	1	1	1	0.714286	1	1	1	1	1	1	1	1
0	1	0.714286	1	1	1	1	1	1	1	1	1	1	1	0.777778	1	1	1	1	1	1	0.6	1	1	1	1	1	1	1	1	0.6	1	1	1	0.5	1	1	1	1	1	1	0.714286	0	1	1	1	1	1	1	1
0	1	1	1	1	-0.333333	1	1	1	1	1	1	1	1	0.777778	0	1	1	1	1	1	0.6	1	1	1	1	1	1	1	0.333333	0.6	1	1	1	0.5	0.333333	0	1	0.6	0.6	1	0.714286	1	1	0	1	1	1	0	1
0	1	0.714286	1	1	1	1	1	1	1	1	1	1	1	0.777778	1	1	1	1	1	1	0.6	1	1	1	1	1	1	1	0.333333	0.6	1	1	1	0.5	1	1	1	1	1	1	0.714286	1	1	1	1	1	1	1	1
0	1	0.714286	1	1	1	1	1	1	1	1	1	1	1	0.777778	1	1	1	1	1	1	0.6	1	1	1	1	1	1	1	1	0.6	1	1	1	1	1	1	1	0.6	0.6	1	0.714286	1	1	1	1	1	1	1	1
0	1	0.714286	1	1	1	1	1	1	1	1	1	1	1	0.777778	1	1	1	1	1	1	0.6	1	1	1	1	1	1	1	1	0.6	1	1	1	1	1	1	1	0.6	0.6	1	0.714286	0	1	1	1	1	1	1	1
0	1	0.714286	1	1	1	1	1	1	1	1	1	1	1	0.777778	1	1	1	1	1	1	0.6	1	1	1	1	1	1	1	1	0.6	1	1	1	0.5	0.333333	0	1	0.6	0.6	1	0.714286	1	1	0	1	1	1	0	1
0	1	0.714286	1	1	1	1	1	1	1	0.333333	1	1	1	0.777778	0	1	1	1	1	1	0.6	1	1	1	1	1	1	1	1	0.6	1	1	1	1	1	1	1	1	1	1	0.714286	1	1	1	1	1	1	1	1
0	1	0.714286	1	1	1	1	1	1	1	0.333333	1	1	1	0.777778	0	1	1	1	1	1	0.2	1	1	1	1	1	1	1	1	0.6	1	1	1	1	1	1	1	1	1	1	0.714286	1	1	1	1	1	1	1	1
0	1	1	1	1	1	1	1	1	1	1	1	1	1	1	1	1	1	1	1	1	0.6	1	1	1	1	1	1	1	0.333333	1	1	1	1	1	1	1	1	1	1	1	1	1	1	1	1	1	1	1	1
0	1	0.714286	1	1	1	1	1	1	1	1	1	1	1	0.777778	1	1	1	1	1	1	0.6	1	1	1	1	1	1	1	1	0.6	1	1	1	1	1	1	1	1	1	1	0.714286	1	1	1	1	1	1	1	1
0	1	1	1	1	1	1	1	1	1	1	1	1	1	0.777778	1	1	1	1	1	1	0.2	1	1	1	1	1	1	1	1	1	1	1	1	1	0.333333	1	1	1	1	1	0.714286	1	1	1	1	1	1	1	1
0	1	0.714286	1	1	1	1	1	1	1	0.333333	1	1	1	0.777778	0	1	1	1	1	1	0.2	1	1	1	1	1	1	1	1	0.6	1	1	1	1	1	1	1	1	1	1	0.714286	1	1	1	1	1	1	1	1
0	1	1	1	1	1	1	1	1	1	1	1	1	1	0.777778	1	1	1	1	1	1	0.6	1	1	1	1	1	1	1	1	0.6	1	1	1	1	1	1	1	1	1	1	0.714286	1	1	1	1	1	1	1	1
0	1	0.714286	1	1	1	1	1	1	1	0.333333	1	1	1	0.777778	0	1	1	1	1	1	0.6	1	1	1	1	1	1	1	1	0.6	1	1	1	1	1	1	1	1	1	1	0.714286	1	1	1	1	1	1	1	1
0	1	1	1	1	1	1	1	1	1	1	1	1	1	1	1	1	1	1	1	1	0.6	1	1	1	1	1	1	1	1	1	1	1	1	1	1	1	1	1	1	1	1	1	1	1	1	1	1	1	1
0	-1	-0.428571	1	-0.25	-0.333333	0	0.6	-1	0.6	0.333333	0	0	0.2	-0.555556	0	1	0	0	-1	-1	-0.2	0	1	1	0	-0.333333	-1	0	-0.333333	0.6	-1	-1	-1	0	0.333333	0	0.333333	0.6	-0.2	0.333333	-0.428571	0	1	0	0	-1	-1	0	-1
0	1	0.714286	1	1	1	1	1	1	1	1	1	1	1	0.777778	1	1	1	1	1	1	0.6	1	1	1	1	1	1	1	0.333333	1	1	1	1	1	1	1	1	1	1	1	1	1	1	1	1	1	1	1	1
0	1	1	1	1	1	1	1	1	1	1	1	1	1	1	1	1	1	1	1	1	0.6	1	1	1	1	1	1	1	1	1	1	1	1	1	1	1	1	1	1	1	1	1	1	1	1	1	1	1	1
0	1	0.428571	1	0.5	1	1	1	1	1	1	1	1	1	0.111111	0	1	1	1	1	1	0.2	1	1	1	1	1	1	1	0.333333	0.6	1	1	1	1	1	1	0.333333	1	1	1	0.428571	1	1	1	1	1	1	1	1
0	1	1	1	1	-0.333333	1	1	1	1	1	1	1	1	0.777778	0	1	1	1	1	1	0.6	1	1	1	1	1	1	1	0.333333	0.6	1	1	1	0.5	0.333333	0	1	0.6	0.6	1	0.714286	1	1	0	1	1	1	0	1
0	1	0.428571	1	0.5	1	1	0.6	1	0.2	1	1	1	0.2	0.555556	0	1	1	1	1	1	0.2	1	1	1	0	1	1	1	0.333333	1	1	1	1	1	1	1	1	0.2	0.2	1	0.428571	1	1	1	1	1	1	0	1
0	1	0.714286	1	1	1	1	1	1	1	1	1	1	1	0.777778	1	1	1	1	1	1	0.6	1	1	1	1	1	1	1	1	0.6	1	1	1	1	1	1	1	1	1	1	0.714286	1	1	1	1	1	1	1	1
0	1	1	1	1	1	1	1	1	1	1	1	1	1	0.777778	1	1	1	1	1	1	0.6	1	1	1	1	1	1	1	1	1	1	1	1	1	1	1	1	1	1	1	0.714286	1	1	1	1	1	1	1	1
0	1	0.714286	1	1	1	1	1	1	1	1	1	1	1	0.777778	1	1	1	1	1	1	0.6	1	1	1	1	1	1	1	1	0.6	1	1	1	1	1	1	1	0.6	0.6	1	0.714286	0	1	1	1	1	1	1	1
0	1	0.714286	1	0.75	1	1	1	1	1	1	1	1	1	0.777778	1	1	1	1	1	1	1	1	1	1	1	1	1	1	1	1	1	1	1	1	1	1	1	1	0.6	1	0.714286	1	1	1	1	1	1	1	1
0	1	0.714286	1	1	1	1	1	1	1	1	1	1	1	0.777778	1	1	1	1	1	1	0.6	1	1	1	1	1	1	1	1	0.6	1	1	1	0.5	1	1	1	1	1	1	0.714286	1	1	1	1	1	1	1	1
0	1	0.714286	1	1	1	1	1	1	1	1	1	1	1	0.777778	1	1	1	1	1	1	0.6	1	1	1	1	1	1	1	1	0.6	1	1	1	1	1	1	1	1	1	1	0.714286	1	1	1	1	1	1	1	1
0	1	0.714286	1	0.75	1	1	0.6	1	0.6	1	1	1	1	0.777778	1	1	1	1	1	1	1	1	1	1	1	1	1	1	1	1	1	1	1	1	1	1	1	0.6	0.6	1	0.714286	1	1	1	1	1	1	1	1
0	1	0.714286	1	1	1	1	1	1	1	0.333333	1	1	1	0.777778	0	1	1	1	1	1	0.6	1	1	1	1	1	1	1	1	0.6	1	1	1	1	1	1	1	1	1	1	0.714286	1	1	1	1	1	1	1	1
0	1	1	1	1	1	1	1	1	1	1	1	1	1	1	1	1	1	1	1	1	1	1	1	1	1	1	1	1	1	1	1	1	1	1	1	1	1	1	1	1	1	1	1	1	1	1	1	1	1
0	1	0.714286	1	1	1	1	1	1	1	1	1	1	1	0.555556	1	1	1	1	1	1	0.2	1	1	1	1	1	1	1	1	1	1	1	1	1	1	1	1	1	1	1	0.428571	1	1	1	1	1	1	1	1
0	1	0.714286	1	1	1	1	1	1	1	1	1	1	1	0.777778	1	1	1	1	1	1	0.6	1	1	1	1	1	1	1	1	0.6	1	1	1	0.5	0.333333	0	1	0.6	0.6	1	0.714286	1	1	0	1	1	1	0	1
0	1	0.714286	1	1	1	1	1	1	1	0.333333	1	1	1	0.777778	0	1	1	1	1	1	0.6	1	1	1	1	1	1	1	1	0.6	1	1	1	1	1	1	1	1	1	1	0.714286	1	1	1	1	1	1	1	1
0	1	0.714286	1	1	1	1	1	1	1	1	1	1	1	0.777778	1	1	1	1	1	1	0.6	1	1	1	1	1	1	1	1	0.6	1	1	1	0.5	1	1	1	1	1	1	0.714286	1	1	1	1	1	1	1	1
0	1	1	1	1	1	1	1	1	1	0.333333	1	1	1	0.777778	0	1	1	1	1	1	0.2	1	1	1	1	1	1	1	1	0.6	1	1	1	1	1	1	1	1	1	1	1	1	1	1	1	1	1	1	1
0	1	0.714286	1	1	1	1	1	1	1	1	1	1	1	0.777778	1	1	1	1	1	1	0.6	1	1	1	1	1	1	1	1	0.6	1	1	1	0.5	1	1	1	1	1	1	0.714286	1	1	1	1	1	1	1	1
0	1	1	1	1	1	1	1	1	1	1	1	1	1	0.777778	1	1	1	1	1	1	1	1	1	1	1	1	1	1	1	1	1	1	1	1	1	1	1	1	1	1	1	1	1	1	1	1	1	1	1
0	1	0.714286	1	1	1	1	1	1	1	1	1	1	1	0.555556	1	1	1	1	1	1	0.2	1	1	1	1	1	1	1	0.333333	0.6	1	1	1	1	1	1	1	1	1	1	0.428571	1	1	1	1	1	1	1	1
0	1	1	1	0.75	1	1	1	1	0.6	1	1	1	1	1	0	1	1	1	1	1	0.6	1	1	1	1	1	1	1	1	0.6	1	1	1	1	1	1	1	1	1	1	1	1	1	1	1	1	1	1	1
0	1	1	1	1	1	1	1	1	1	1	1	1	1	0.777778	1	1	1	1	1	1	0.6	1	1	1	1	1	1	1	1	1	1	1	1	1	1	1	1	1	1	1	0.714286	1	1	1	1	1	1	1	1
0	1	1	1	1	1	1	1	1	1	1	1	1	1	0.777778	1	1	1	1	1	1	0.6	1	1	1	1	1	1	1	1	1	1	1	1	1	1	1	1	1	1	1	0.714286	1	1	1	1	1	1	1	1
0	1	0.714286	1	1	1	1	1	1	1	1	1	1	1	0.777778	1	1	1	1	1	1	0.6	1	1	1	1	1	1	1	1	0.6	1	1	1	1	1	1	1	0.6	0.6	1	0.714286	0	1	1	1	1	1	1	1
0	1	0.714286	1	1	1	1	1	1	1	1	1	1	0.6	0.777778	1	1	1	1	1	1	0.6	1	1	1	1	1	1	1	1	0.6	1	1	1	1	1	1	1	0.6	0.6	1	0.714286	0	1	1	1	1	1	1	1
0	1	1	1	0.75	1	1	1	1	0.6	1	1	1	1	1	0	1	1	1	1	1	1	1	1	1	1	0.333333	1	1	1	0.2	1	1	1	1	1	1	1	1	1	1	1	1	1	1	1	1	1	1	1
0	1	1	1	1	1	1	1	1	1	1	1	1	1	0.777778	1	1	1	1	1	1	0.6	1	1	1	1	1	1	1	0.333333	1	1	1	1	1	1	1	1	1	0.6	1	1	1	1	1	1	1	1	1	1
0	1	1	1	1	1	1	1	1	1	1	1	1	1	0.777778	1	1	1	1	1	1	0.6	1	1	1	1	1	1	1	1	1	1	1	1	1	1	1	1	1	1	1	0.714286	1	1	1	1	1	1	1	1
0	1	0.428571	1	1	1	1	1	1	0.6	1	1	1	1	0.333333	1	1	1	1	1	1	-1	1	1	1	0	1	1	1	1	0.2	1	1	1	0	-1	1	0.333333	1	0.6	1	0.428571	1	1	1	1	1	1	1	1
0	1	1	1	1	1	1	1	1	1	1	1	1	1	1	1	1	1	1	1	1	0.6	1	1	1	1	1	1	1	1	1	1	1	1	1	1	1	1	1	1	1	1	1	1	1	1	1	1	1	1
0	1	1	1	1	1	1	1	1	1	1	1	1	1	1	1	1	1	1	1	1	0.6	1	1	1	1	1	1	1	1	0.6	1	1	1	1	0.333333	1	1	1	1	1	0.714286	1	1	1	1	1	1	1	1
0	1	0.142857	1	0.25	1	1	1	1	1	1	1	1	-0.2	0.333333	0	1	1	1	1	1	0.6	1	1	1	1	1	1	1	1	-0.6	1	1	1	1	1	1	1	1	1	1	0.142857	1	1	1	1	1	1	1	1
0	1	0.142857	1	0.75	1	1	1	1	1	-1	1	1	0.6	0.555556	1	1	0	1	1	1	0.6	1	1	1	1	1	1	1	-0.333333	-0.2	1	1	1	1	-0.333333	-1	0.333333	0.6	0.6	1	-0.142857	0	1	1	1	1	1	-1	1
0	1	1	1	0.75	1	1	1	1	0.6	1	1	1	1	1	0	1	1	1	1	1	0.6	1	1	1	1	1	1	1	1	0.6	1	1	1	1	1	1	1	1	1	1	1	1	1	1	1	1	1	1	1
0	1	0.714286	1	0.75	1	1	1	1	1	1	1	1	1	0.555556	1	1	1	1	1	1	0.2	1	1	1	1	1	1	1	0.333333	0.6	1	1	1	1	1	1	0.333333	1	1	1	0.714286	1	1	1	1	1	1	1	1
0	1	0.714286	1	1	1	1	1	1	1	1	1	1	1	0.777778	1	1	1	1	1	1	0.6	1	1	1	1	1	1	1	0.333333	1	1	1	1	1	1	1	1	1	1	1	1	1	1	1	1	1	1	1	1
0	1	1	1	1	1	1	1	1	1	1	1	1	1	1	1	1	1	1	1	1	0.6	1	1	1	1	1	1	1	1	1	1	1	1	1	1	1	1	1	1	1	1	1	1	1	1	1	1	1	1
0	1	1	1	1	1	1	1	1	1	0.333333	1	1	1	0.777778	0	1	1	1	1	1	0.2	1	1	1	1	1	1	1	1	0.6	1	1	1	1	1	1	1	1	1	1	1	1	1	1	1	1	1	1	1
0	1	0.714286	1	0.75	1	1	1	1	1	0.333333	1	1	1	0.777778	1	1	1	1	1	1	0.6	1	1	1	1	1	1	1	1	1	1	1	1	1	1	1	1	1	0.6	1	0.714286	1	1	1	1	1	1	1	1
0	1	0.714286	1	1	1	1	1	1	1	1	1	1	1	0.777778	1	1	1	1	1	1	0.6	1	1	1	1	1	1	1	1	0.6	1	1	1	0.5	1	1	1	1	1	1	0.714286	1	1	1	1	1	1	1	1
0	1	0.714286	1	1	1	1	1	1	1	1	1	1	1	0.777778	1	1	1	1	1	1	0.6	1	1	1	1	1	1	1	1	0.6	1	1	1	0.5	1	1	1	1	1	1	0.714286	1	1	1	1	1	1	1	1
0	1	1	1	1	-0.333333	1	1	1	1	1	1	1	1	0.777778	0	1	1	1	1	1	0.6	1	1	1	1	1	1	1	0.333333	0.6	1	1	1	0.5	0.333333	0	1	0.6	0.6	1	0.714286	1	1	0	1	1	1	0	1
0	1	0.714286	1	1	1	1	1	1	1	0.333333	1	1	1	0.777778	0	1	1	1	1	1	0.2	1	1	1	1	1	1	1	1	0.6	1	1	1	1	1	1	1	1	1	1	0.714286	1	1	1	1	1	1	1	1
0	1	0.714286	1	0.75	1	1	1	1	1	1	1	1	1	0.777778	1	1	1	1	1	1	0.6	1	1	1	1	1	1	1	1	1	1	1	1	1	1	1	1	1	1	1	0.714286	1	1	1	1	1	1	1	1
0	1	0.714286	1	1	1	1	1	1	1	1	1	1	1	0.777778	1	1	1	1	1	1	0.6	1	1	1	1	1	1	1	1	0.6	1	1	1	0.5	1	1	1	1	1	1	0.714286	1	1	1	1	1	1	1	1
0	1	0.714286	1	1	1	1	1	1	1	0.333333	1	1	1	0.777778	0	1	1	1	1	1	0.2	1	1	1	1	1	1	1	1	0.6	1	1	1	1	1	1	1	1	1	1	0.714286	1	1	1	1	1	1	1	1
0	1	0.714286	1	1	1	1	1	1	1	0.333333	1	1	1	0.777778	0	1	1	1	1	1	0.2	1	1	1	1	1	1	1	1	0.6	1	1	1	1	1	1	1	1	1	1	0.714286	1	1	1	1	1	1	1	1
0	1	0.714286	1	1	1	1	1	1	1	1	1	1	1	0.777778	1	1	1	1	1	1	0.6	1	1	1	1	1	1	1	0.333333	1	1	1	1	1	1	1	1	1	1	1	1	1	1	1	1	1	1	1	1
0	1	0.714286	1	1	1	1	1	1	1	1	1	1	1	0.777778	1	1	1	1	1	1	0.6	1	1	1	1	1	1	1	1	0.6	1	1	1	0.5	1	1	1	1	1	1	0.714286	1	1	1	1	1	1	1	1
0	1	0.714286	1	0.75	1	1	0.6	1	0.6	1	1	1	1	0.777778	1	1	1	1	1	1	0.6	1	1	1	1	1	1	1	1	1	1	1	1	1	1	1	1	1	1	1	0.714286	1	1	1	1	1	1	1	1
0	1	0.714286	1	1	1	1	1	1	1	1	1	1	1	0.777778	1	1	1	1	1	1	0.6	1	1	1	1	1	1	1	1	0.6	1	1	1	0.5	1	1	1	1	1	1	0.714286	0	1	1	1	1	1	1	1
0	1	0.714286	1	1	1	1	1	1	1	0.333333	1	1	1	0.777778	0	1	1	1	1	1	0.2	1	1	1	1	1	1	1	1	0.6	1	1	1	1	1	1	1	1	1	1	0.714286	1	1	1	1	1	1	1	1
0	-1	0.428571	1	0.75	-0.333333	0	0.6	-1	0.6	0.333333	0	0	1	0.555556	0	1	0	0	-1	-1	0.2	0	1	1	1	-0.333333	1	1	0.333333	0.2	-1	-1	-1	0.5	0.333333	0	0.333333	0.6	0.6	0.333333	0.428571	0	1	0	0	-1	-1	0	1
0	1	0.714286	1	0.75	1	1	0.6	1	1	1	1	1	0.6	0.777778	1	1	1	1	1	1	1	1	1	1	1	1	1	1	1	1	1	1	1	1	1	1	1	1	1	1	0.714286	1	1	1	1	1	1	1	1
0	1	1	1	1	1	1	1	1	1	1	1	1	1	0.777778	1	1	1	1	1	1	1	1	1	1	1	1	1	1	1	1	1	1	1	1	1	1	1	1	1	1	1	1	1	1	1	1	1	1	1
0	1	0.714286	1	1	1	1	1	1	1	0.333333	1	1	1	0.777778	0	1	1	1	1	1	0.2	1	1	1	1	1	1	1	1	0.6	1	1	1	1	1	1	1	1	1	1	0.714286	1	1	1	1	1	1	1	1
0	-1	0.714286	1	0.75	-0.333333	0	0.6	-1	0.6	0.333333	0	0	1	0.555556	0	1	0	0	-1	-1	-0.2	0	1	1	1	-0.333333	1	1	0.333333	0.6	-1	-1	-1	0.5	0.333333	0	0.333333	0.6	0.6	0.333333	0.428571	0	1	0	0	-1	-1	0	1
0	-1	0.428571	1	0.75	-1	0	0.6	-1	0.6	0.333333	0	0	0.2	0.555556	0	1	0	-1	-1	-1	0.2	0	1	1	0	-0.333333	-1	1	0.333333	0.6	-1	-1	-1	0.5	0.333333	0	0.333333	0.6	0.2	0.333333	0.428571	0	1	0	0	-1	-1	0	-1
0	1	0.714286	1	1	1	1	0.6	1	0.6	0.333333	1	1	1	0.777778	0	1	1	1	1	1	0.6	1	1	1	1	1	1	1	1	0.6	1	1	1	0.5	0.333333	1	0.333333	1	1	0.333333	0.714286	1	1	1	1	1	1	1	1
0	1	0.714286	1	0.75	1	1	0.6	1	0.6	0.333333	1	1	1	0.555556	0	1	1	1	1	1	0.6	1	1	1	1	1	1	1	1	0.6	1	1	1	1	0.333333	1	0.333333	1	1	1	0.714286	0	1	1	1	1	1	0	1
0	1	0.714286	1	1	1	1	1	1	1	1	1	1	1	0.777778	1	1	1	1	1	1	0.6	1	1	1	1	1	1	1	1	0.6	1	1	1	0.5	0.333333	1	1	0.6	0.6	1	0.714286	1	1	0	1	1	1	1	1
0	1	1	1	1	1	1	1	1	1	1	1	1	1	0.777778	1	1	1	1	1	1	1	1	1	1	1	1	1	1	1	1	1	1	1	1	1	1	1	1	1	1	1	1	1	1	1	1	1	1	1
0	1	1	1	1	1	1	1	1	1	1	1	1	1	1	1	1	1	1	1	1	0.6	1	1	1	1	1	1	1	1	1	1	1	1	1	1	1	1	1	1	1	1	1	1	1	1	1	1	1	1
0	1	0.714286	1	1	1	1	1	1	1	0.333333	1	1	1	0.777778	0	1	1	1	1	1	0.2	1	1	1	1	1	1	1	1	0.6	1	1	1	1	1	1	1	1	1	1	0.714286	1	1	1	1	1	1	1	1
0	1	0.714286	1	1	1	1	1	1	1	0.333333	1	1	1	0.777778	0	1	1	1	1	1	0.2	1	1	1	1	1	1	1	1	0.6	1	1	1	1	1	1	1	1	1	1	0.714286	1	1	1	1	1	1	1	1
0	1	1	1	0.75	1	1	1	1	0.6	1	1	1	1	1	0	1	1	1	1	1	0.6	1	1	1	1	1	1	1	1	0.6	1	1	1	1	1	1	1	1	1	1	1	1	1	1	1	1	1	1	1
0	1	1	1	1	-0.333333	1	1	1	1	1	1	1	1	0.777778	0	1	1	1	1	1	0.6	1	1	1	1	1	1	1	0.333333	0.6	1	1	1	0.5	0.333333	0	1	0.6	0.6	1	0.714286	1	1	0	1	1	1	0	1
0	1	0.714286	1	1	1	1	1	1	1	1	1	1	1	0.777778	1	1	1	1	1	1	0.2	1	1	1	1	1	1	1	0.333333	0.6	1	1	1	0.5	-0.333333	1	0.333333	1	1	1	0.714286	1	1	1	1	1	1	1	1
0	1	1	1	1	1	1	1	1	1	1	1	1	1	0.777778	1	1	1	1	1	1	0.6	1	1	1	1	1	1	1	1	1	1	1	1	1	1	1	1	1	1	1	1	1	1	1	1	1	1	1	1
0	1	0.714286	1	1	1	1	1	1	1	1	1	1	1	0.777778	1	1	1	1	1	1	0.6	1	1	1	1	1	1	1	1	0.6	1	1	1	0.5	0.333333	0	1	0.6	0.6	1	0.714286	1	1	1	1	1	1	0	1
0	1	0.714286	1	1	1	1	1	1	1	0.333333	1	1	1	0.777778	0	1	1	1	1	1	0.6	1	1	1	1	1	1	1	1	0.6	1	1	1	1	0.333333	1	1	1	1	1	0.714286	1	1	1	1	1	1	1	1
0	1	0.714286	1	0.75	1	1	1	1	1	1	1	1	1	0.777778	0	1	1	1	-1	-1	0.6	1	1	1	1	1	1	1	1	0.6	1	-1	1	1	1	1	0.333333	0.6	0.6	1	0.714286	1	1	1	1	1	1	1	1
0	1	1	1	1	1	1	1	1	1	1	1	1	1	0.777778	1	1	1	1	1	1	1	1	1	1	1	1	1	1	1	1	1	1	1	1	1	1	1	1	1	1	0.714286	1	1	1	1	1	1	1	1
0	1	0.714286	1	1	1	1	1	1	1	1	1	1	1	0.777778	1	1	1	1	1	1	0.6	1	1	1	1	1	1	1	1	0.6	1	1	1	1	1	1	1	1	1	1	0.714286	1	1	1	1	1	1	1	1
0	1	0.714286	1	1	1	1	1	1	1	1	1	1	1	0.777778	1	1	1	0	1	1	0.6	1	1	1	1	1	1	1	1	0.6	1	1	1	1	1	1	0.333333	1	1	1	0.714286	1	1	1	1	1	1	1	1
0	1	0.714286	1	1	1	1	1	1	1	1	1	1	1	0.777778	1	1	1	1	1	1	0.6	1	1	1	1	1	1	1	1	0.6	1	1	1	0.5	1	1	1	1	1	1	0.714286	1	1	1	1	1	1	1	1
0	1	0.714286	1	1	1	1	1	1	1	1	1	1	1	0.777778	1	1	1	1	1	1	0.6	1	1	1	1	1	1	1	1	1	1	1	1	1	1	1	1	1	1	1	1	1	1	1	1	1	1	1	1
0	1	0.714286	1	1	1	1	1	1	1	1	1	1	1	0.777778	1	1	1	1	1	1	0.6	1	1	1	1	1	1	1	1	0.6	1	1	1	0.5	0.333333	0	1	0.6	0.6	1	0.714286	1	1	1	1	1	1	0	1
0	1	0.714286	1	1	1	1	1	1	1	1	1	1	1	0.777778	1	1	1	1	1	1	0.6	1	1	1	1	1	1	1	1	1	1	1	1	1	1	1	1	1	1	1	1	1	1	1	1	1	1	1	1
0	1	1	1	1	1	1	1	1	1	1	1	1	1	1	1	1	1	1	1	1	1	1	1	1	1	1	1	1	1	1	1	1	1	1	1	1	1	1	1	1	1	1	1	1	1	1	1	1	1
0	1	0.714286	1	0.75	1	1	1	1	1	1	1	1	1	0.555556	1	1	1	1	1	1	0.2	1	1	1	1	1	1	1	1	0.6	1	1	1	1	1	1	1	1	1	1	0.428571	1	1	1	1	1	1	1	1
0	1	0.714286	1	1	1	1	1	1	1	1	1	1	1	0.777778	1	1	1	1	1	1	0.6	1	1	1	1	1	1	1	1	1	1	1	1	1	1	1	1	1	1	1	1	1	1	1	1	1	1	1	1
0	-1	0.714286	1	0.75	-0.333333	0	0.6	-1	0.6	0.333333	0	0	1	0.555556	0	1	-1	0	-1	-1	0.2	-1	1	1	1	-0.333333	1	1	0.333333	0.6	-1	-1	-1	0	-0.333333	0	0.333333	0.6	0.6	0.333333	0.428571	0	1	-1	0	-1	-1	0	1
0	1	0.714286	1	1	1	1	1	1	1	0.333333	1	1	1	0.777778	0	1	1	1	1	1	0.2	1	1	1	1	1	1	1	1	0.6	1	1	1	1	1	1	1	1	1	1	0.714286	1	1	1	1	1	1	1	1
0	1	0.714286	1	1	1	1	1	1	1	0.333333	1	1	1	0.777778	0	1	1	1	1	1	0.6	1	1	1	1	1	1	1	1	0.6	1	1	1	1	1	1	1	1	1	1	0.714286	1	1	1	1	1	1	1	1
0	1	1	1	1	1	1	1	1	1	1	1	1	1	0.777778	1	1	1	1	1	1	0.6	1	1	1	1	1	1	1	1	1	1	1	1	1	0.333333	1	1	1	1	1	0.714286	1	1	1	1	1	1	1	1
0	1	0.714286	1	0.75	1	1	1	1	1	1	1	1	1	0.777778	1	1	0	1	1	1	1	1	1	1	1	1	1	1	1	0.6	1	1	1	1	1	1	1	1	1	1	0.714286	1	1	1	1	1	1	1	1
0	1	0.714286	1	1	1	1	1	1	1	1	1	1	1	0.777778	1	1	1	1	1	1	0.6	1	1	1	1	1	1	1	1	0.6	1	1	1	1	1	1	1	0.6	0.6	1	0.714286	0	1	1	1	1	1	1	1
0	1	1	1	1	-0.333333	1	1	1	1	1	1	1	1	0.777778	0	1	1	1	1	1	0.6	1	1	1	1	1	1	1	0.333333	0.6	1	1	1	0.5	0.333333	0	1	0.6	0.6	1	0.714286	1	1	0	1	1	1	0	1
0	-1	0.428571	1	0.75	-0.333333	0	0.6	-1	0.6	0.333333	0	0	1	0.555556	0	1	0	0	-1	-1	0.2	0	1	1	1	-0.333333	1	1	0.333333	0.2	-1	-1	-1	0.5	0.333333	0	-0.333333	0.6	0.6	0.333333	0.428571	0	1	0	0	-1	-1	-1	1
0	1	1	1	1	1	1	1	1	1	1	1	1	1	0.777778	1	1	1	1	1	1	1	1	1	1	1	1	1	1	1	1	1	1	1	1	1	1	1	1	1	1	0.714286	1	1	1	1	1	1	1	1
0	1	0.714286	1	0.75	1	1	1	1	1	1	1	1	1	0.777778	1	1	1	1	1	1	1	1	1	1	1	1	1	1	1	1	1	1	1	1	1	1	1	1	1	1	0.714286	1	1	1	1	1	1	1	1
0	1	0.714286	1	0.75	1	1	0.6	1	0.6	1	1	1	1	0.777778	1	1	1	1	1	1	0.6	1	1	1	1	1	1	1	1	1	1	1	1	1	1	1	1	1	1	1	0.714286	1	1	1	1	1	1	1	1
0	1	0.714286	1	0.75	0.333333	1	1	1	1	1	1	1	1	0.333333	1	1	1	1	1	1	0.2	1	1	1	1	1	1	1	0.333333	0.6	1	1	1	1	1	1	1	1	1	1	0.714286	1	1	1	1	1	1	1	1
0	1	0.714286	1	1	1	1	1	1	1	1	1	1	1	0.777778	1	1	1	1	1	1	0.6	1	1	1	1	1	1	1	1	0.6	1	1	1	1	1	1	1	1	1	1	0.714286	1	1	1	1	1	1	1	1
0	1	1	1	1	1	1	1	1	1	1	1	1	1	0.777778	1	1	1	1	1	1	0.6	1	1	1	1	1	1	1	1	1	1	1	1	1	1	1	1	1	1	1	1	1	1	1	1	1	1	1	1
0	1	0.714286	1	1	1	1	1	1	1	1	1	1	1	0.777778	1	1	1	1	1	1	0.6	1	1	1	1	1	1	1	0.333333	0.6	1	1	1	1	1	1	1	1	1	1	1	1	1	1	1	1	1	1	1
0	1	1	1	1	1	1	1	1	1	1	1	1	1	0.777778	1	1	1	1	1	1	0.6	0	1	1	1	1	1	1	1	0.6	1	1	1	1	1	1	1	1	1	1	0.714286	1	1	1	1	1	1	1	1
0	-1	0.714286	1	0.75	-1	0	0.6	-1	0.6	0.333333	0	0	0.2	0.777778	0	1	0	-1	-1	-1	0.2	0	1	1	0	-0.333333	-1	1	0.333333	0.2	-1	-1	-1	0.5	-0.333333	0	0.333333	0.6	0.6	0.333333	0.428571	0	1	0	0	-1	-1	0	-1
0	1	0.714286	1	0.75	1	1	1	1	1	1	1	1	1	0.555556	1	1	1	1	1	1	0.2	1	1	1	1	1	1	1	1	0.6	1	1	1	1	1	1	0.333333	1	1	1	0.428571	1	1	1	1	1	1	1	1
0	1	0.714286	1	1	1	1	1	1	1	1	1	1	1	0.777778	1	1	1	1	1	1	0.6	1	1	1	1	1	1	1	1	0.6	1	1	1	0.5	1	1	1	1	1	1	0.714286	1	1	1	1	1	1	1	1
0	1	1	1	1	1	1	1	1	1	1	1	1	1	1	1	1	1	1	1	1	0.6	1	1	1	1	1	1	1	1	1	1	1	1	1	1	1	1	1	1	1	1	1	1	1	1	1	1	1	1
0	1	0.714286	1	1	1	1	1	1	1	1	1	1	1	0.777778	1	1	1	1	1	1	0.2	1	1	1	1	1	1	1	1	0.6	1	1	1	0.5	-0.333333	1	0.333333	1	1	1	0.714286	1	1	1	1	1	1	1	1
0	1	1	1	1	1	1	1	1	1	1	1	1	1	1	1	1	1	1	1	1	0.6	1	1	1	1	1	1	1	1	1	1	1	1	1	1	1	1	1	1	1	1	1	1	1	1	1	1	1	1
0	1	0.714286	1	0.75	0.333333	1	1	1	1	1	1	1	1	0.555556	1	1	1	1	1	1	0.2	1	1	1	1	1	1	1	0.333333	0.6	1	1	1	1	1	1	0.333333	1	1	1	0.714286	1	1	1	1	1	1	1	1
0	1	0.714286	1	1	1	1	1	1	1	1	1	1	1	0.777778	1	1	1	1	1	1	0.6	1	1	1	1	1	1	1	1	1	1	1	1	1	1	1	1	1	1	1	1	1	1	1	1	1	1	1	1
0	1	0.714286	1	0.75	1	0	1	1	1	1	1	1	1	0.777778	1	1	1	1	1	1	0.6	0	1	1	1	1	1	1	1	0.6	1	1	1	1	1	1	1	0.6	1	0.333333	0.714286	0	1	1	1	1	1	1	1
0	1	0.714286	1	1	1	1	1	1	1	1	1	1	1	0.777778	1	1	1	1	1	1	0.6	1	1	1	1	1	1	1	1	0.6	1	1	1	0.5	0.333333	0	1	0.6	0.6	1	0.714286	1	1	0	1	1	1	0	1
0	1	1	1	1	-0.333333	1	1	1	1	1	1	1	1	0.777778	0	1	1	1	1	1	0.6	1	1	1	1	1	1	1	0.333333	0.6	1	1	1	0.5	0.333333	0	1	0.6	0.6	1	0.714286	1	1	0	1	1	1	0	1
0	1	0.714286	1	1	1	1	1	1	1	1	1	1	1	0.777778	1	1	1	1	1	1	0.6	1	1	1	1	1	1	1	1	0.6	1	1	1	1	1	1	1	1	1	1	0.714286	1	1	1	1	1	1	1	1
0	1	0.714286	1	1	1	1	1	1	1	1	1	1	1	0.777778	1	1	1	1	1	1	0.6	1	1	1	1	1	1	1	1	1	1	1	1	1	1	1	1	1	1	1	1	1	1	1	1	1	1	1	1
0	1	0.714286	1	0.75	1	1	1	1	1	1	1	1	0.6	0.777778	1	1	1	1	1	1	1	1	1	1	1	1	1	1	1	1	1	1	1	1	1	1	1	1	1	1	0.714286	1	1	1	1	1	1	1	1
0	1	1	1	1	1	1	1	1	1	1	1	1	1	0.777778	1	1	1	1	1	1	0.6	1	1	1	1	1	1	1	1	0.6	1	1	1	1	1	1	1	1	1	1	0.714286	1	1	1	1	1	1	1	1
0	1	1	1	1	1	1	1	1	1	0.333333	1	1	1	0.777778	0	1	1	1	1	1	0.2	1	1	1	1	1	1	1	1	0.6	1	1	1	1	1	1	1	1	1	1	1	1	1	1	1	1	1	1	1
0	1	0.714286	1	1	1	1	1	1	1	1	1	1	1	0.777778	1	1	1	1	1	1	0.6	1	1	1	1	1	1	1	0.333333	0.6	1	1	1	1	1	1	1	1	1	1	1	1	1	1	1	1	1	1	1
0	1	0.714286	1	1	1	1	1	1	1	1	1	1	1	0.777778	1	1	1	1	1	1	0.6	1	1	1	1	1	1	1	1	0.6	1	1	1	0.5	1	1	1	1	1	1	0.714286	0	1	1	1	1	1	1	1
0	1	0.714286	1	1	1	1	1	1	1	1	1	1	1	0.777778	1	1	1	1	1	1	0.6	1	1	1	1	1	1	1	1	0.6	1	1	1	0.5	1	1	1	1	1	1	0.714286	1	1	1	1	1	1	1	1
0	1	1	1	1	1	1	1	1	1	1	1	1	1	0.777778	1	1	1	1	1	1	0.6	1	1	1	1	1	1	1	1	1	1	1	1	1	1	1	1	1	1	1	0.714286	1	1	1	1	1	1	1	1
0	1	0.714286	1	0.75	1	1	1	1	0.6	1	1	1	1	0.777778	0	1	1	1	1	1	0.2	1	1	1	1	-0.333333	1	1	0.333333	0.6	1	1	1	0	0.333333	0	0.333333	0.6	0.6	0.333333	0.714286	0	1	0	0	1	1	0	1
0	1	0.714286	1	1	1	1	1	1	1	0.333333	1	1	1	0.777778	0	1	1	1	1	1	0.2	1	1	1	1	1	1	1	1	0.6	1	1	1	1	1	1	1	1	1	1	0.714286	1	1	1	1	1	1	1	1
0	1	1	1	1	1	1	1	1	1	1	1	1	1	0.777778	1	1	1	1	1	1	1	1	1	1	1	1	1	1	1	1	1	1	1	1	1	1	1	1	1	1	0.714286	1	1	1	1	1	1	1	1
0	1	0.714286	1	0.75	1	1	0.6	1	0.6	1	1	1	1	0.777778	1	1	1	1	1	1	0.6	1	1	1	1	1	1	1	1	1	1	1	1	1	1	1	1	1	1	1	0.714286	1	1	1	1	1	1	1	1
0	1	0.714286	1	0.75	1	1	1	1	1	1	1	1	1	0.555556	1	1	1	1	1	1	-0.6	1	1	1	1	1	1	1	0.333333	0.6	1	1	1	1	1	1	0.333333	1	1	1	0.428571	1	1	1	1	1	1	1	1
0	1	1	1	1	1	1	1	1	1	1	1	1	1	1	1	1	1	1	1	1	0.6	1	1	1	1	1	1	1	1	1	1	1	1	1	1	1	1	1	1	1	1	1	1	1	1	1	1	1	1
0	1	1	1	1	1	1	1	1	1	1	1	1	1	0.777778	1	1	1	1	1	1	0.2	1	1	1	1	1	1	1	1	1	1	1	1	1	1	1	1	1	1	1	0.714286	1	1	1	1	1	1	1	1
0	1	0.714286	1	1	1	1	1	1	1	1	1	1	1	0.777778	1	1	1	1	1	1	0.6	1	1	1	1	1	1	1	0.333333	0.6	1	1	1	0.5	1	1	1	1	1	1	0.714286	1	1	1	1	1	1	1	1
0	1	0.714286	1	1	1	1	1	1	1	1	1	1	1	0.777778	1	1	1	1	1	1	0.6	1	1	1	1	1	1	1	1	0.6	1	1	1	0.5	1	1	1	1	1	1	0.714286	1	1	1	1	1	1	1	1
0	1	1	1	0.75	1	1	1	1	0.6	1	1	1	1	1	0	1	1	1	1	1	0.6	1	1	1	1	1	1	1	1	0.6	1	1	1	1	1	1	1	1	1	1	1	1	1	1	1	1	1	1	1
0	1	1	1	0.75	1	1	1	1	0.6	1	1	1	1	1	0	1	1	1	1	1	0.6	1	1	1	1	1	1	1	1	0.6	1	1	1	1	1	1	1	1	1	1	1	1	1	1	1	1	1	1	1
0	1	0.714286	1	1	1	1	1	1	1	1	1	1	1	0.777778	1	1	1	1	1	1	0.6	1	1	1	1	1	1	1	1	1	1	1	1	1	1	1	1	1	1	1	1	1	1	1	1	1	1	1	1
0	1	1	1	1	1	1	1	1	1	1	1	1	1	1	1	1	1	1	1	1	0.6	1	1	1	1	1	1	1	1	0.6	1	1	1	1	0.333333	1	1	1	1	1	0.714286	1	1	1	1	1	1	1	1
0	1	1	1	1	1	1	1	1	1	1	1	1	1	0.777778	1	1	1	1	1	1	1	1	1	1	1	1	1	1	1	1	1	1	1	1	1	1	1	1	1	1	1	1	1	1	1	1	1	1	1
0	1	0.714286	1	1	1	1	1	1	1	1	1	1	1	0.555556	1	1	1	1	1	1	0.2	1	1	1	1	1	1	1	1	0.6	1	1	1	1	1	1	1	1	1	1	0.714286	1	1	1	1	1	1	1	1
0	1	0.714286	1	0.75	1	1	1	1	1	1	1	1	1	0.777778	1	1	1	1	1	1	1	1	1	1	1	1	1	1	1	1	1	1	1	1	1	1	1	1	1	1	0.714286	1	1	1	1	1	1	1	1
0	1	0.714286	1	0.75	-0.333333	1	1	-1	1	1	1	1	1	0.555556	1	1	1	1	1	1	0.2	1	1	1	1	1	1	1	1	1	1	1	1	1	1	1	1	1	1	1	0.714286	1	1	1	1	1	1	1	1
0	1	1	1	1	-0.333333	1	1	1	1	1	1	1	1	0.777778	0	1	1	1	1	1	0.6	1	1	1	1	1	1	1	0.333333	0.6	1	1	1	0.5	0.333333	0	1	0.6	0.6	1	0.714286	1	1	0	1	1	1	0	1
0	1	0.714286	1	1	1	1	1	1	1	0.333333	1	1	1	0.777778	0	1	1	1	1	1	0.2	1	1	1	1	1	1	1	1	0.6	1	1	1	1	1	1	1	1	1	1	0.714286	1	1	1	1	1	1	1	1
0	1	0.714286	1	0.75	1	1	1	1	1	1	1	1	1	0.777778	1	1	1	1	1	1	1	1	1	1	1	1	1	1	1	1	1	1	1	1	1	1	1	1	1	1	0.714286	1	1	1	1	1	1	1	1
0	1	-0.142857	1	0.5	-0.333333	-1	0.2	1	0.2	1	1	1	1	0.111111	1	1	1	1	1	1	-0.2	1	1	1	1	1	1	1	0.333333	-0.6	1	1	1	-0.5	-1	1	-1	0.2	1	1	-0.428571	-1	1	1	1	1	1	1	1
0	1	1	1	1	1	1	1	1	1	1	1	1	1	0.777778	1	1	1	1	1	1	0.6	1	1	1	1	1	1	1	1	1	1	1	1	1	1	1	1	1	1	1	0.714286	1	1	1	1	1	1	1	1
0	1	1	1	1	1	1	1	1	1	1	1	1	1	0.777778	1	1	1	1	1	1	0.6	1	1	1	1	1	1	1	1	1	1	1	1	1	0.333333	1	-0.333333	1	1	1	0.714286	1	1	1	1	1	1	1	1
0	-1	0.428571	1	0.75	-1	0	0.6	-1	0.6	-0.333333	0	0	0.2	0.555556	-1	1	0	-1	-1	-1	-0.2	0	1	1	0	-0.333333	-1	1	0.333333	0.2	-1	-1	-1	0.5	0.333333	0	0.333333	0.6	0.6	0.333333	0.428571	0	1	0	0	-1	-1	0	-1
0	1	0.714286	1	1	1	1	1	1	1	1	1	1	1	0.777778	1	1	1	1	1	1	0.6	1	1	1	1	1	1	1	1	0.6	1	1	1	0.5	0.333333	0	1	0.6	0.6	1	0.714286	1	1	0	1	1	1	0	1
0	1	0.714286	1	1	1	1	1	1	1	0.333333	1	1	1	0.777778	0	1	1	1	1	1	0.6	1	1	1	1	1	1	1	1	0.6	1	1	1	1	1	1	1	1	1	1	0.714286	1	1	1	1	1	1	1	1
0	1	0.714286	1	0.75	1	1	1	1	1	1	1	1	1	0.777778	1	1	1	1	1	1	0.6	1	1	1	1	1	1	1	1	1	1	1	1	1	1	1	1	0.6	0.6	1	0.714286	1	1	1	1	1	1	1	1
0	1	1	1	1	1	1	1	1	1	0.333333	1	1	1	0.777778	1	1	1	1	1	1	0.6	1	1	1	1	1	1	1	1	0.6	1	1	1	1	1	1	1	1	1	1	0.714286	1	1	1	1	1	1	1	1
0	1	0.714286	1	0.75	1	1	0.6	1	0.6	1	1	1	1	0.777778	1	1	0	1	1	1	0.6	1	1	1	1	1	1	1	1	0.6	1	1	1	1	1	1	1	1	1	1	0.714286	1	1	1	1	1	1	1	1
0	1	0.714286	1	1	1	1	1	1	1	1	1	1	1	0.777778	1	1	1	1	1	1	0.6	1	1	1	1	1	1	1	1	0.6	1	1	1	0.5	0.333333	0	1	0.6	0.6	1	0.714286	1	1	0	1	1	1	0	1
0	1	0.714286	1	0.75	1	1	1	1	0.6	1	1	1	1	0.777778	1	1	1	1	1	1	1	1	1	1	1	1	1	1	0.333333	1	1	1	1	1	1	1	1	1	1	1	0.714286	1	1	1	1	1	1	1	1
0	1	0.714286	1	1	1	1	1	1	1	1	1	1	0.6	0.777778	0	1	1	1	1	1	0.6	1	1	1	1	0.333333	1	1	0.333333	1	1	1	1	1	1	1	1	1	1	1	1	1	1	1	1	1	1	1	1
0	1	1	1	1	1	1	1	1	1	1	1	1	1	1	1	1	1	1	1	1	0.6	1	1	1	1	1	1	1	1	0.6	1	1	1	1	0.333333	1	1	1	1	1	0.714286	1	1	1	1	1	1	1	1
0	1	0.714286	1	1	1	1	1	1	1	1	1	1	1	0.777778	1	1	1	1	1	1	0.6	1	1	1	1	1	1	1	1	0.6	1	1	1	1	1	1	1	0.6	0.6	1	0.714286	0	1	1	1	1	1	1	1
0	1	1	1	0.75	1	1	1	1	0.6	1	1	1	1	1	0	1	1	1	1	1	0.6	1	1	1	1	1	1	1	1	0.6	1	1	1	1	1	1	1	1	1	1	1	1	1	1	1	1	1	1	1
0	1	1	1	1	1	1	1	1	1	1	1	1	1	0.777778	1	1	0	1	1	1	0.6	0	1	1	1	1	1	1	1	1	1	1	1	0.5	0.333333	1	1	1	1	1	0.714286	1	1	0	1	1	1	1	1
0	1	0.714286	1	0.75	1	1	0.6	1	0.6	1	1	1	1	0.777778	1	1	1	1	1	1	0.6	1	1	1	1	1	1	1	1	1	1	1	1	1	1	1	1	1	1	1	0.714286	1	1	1	1	1	1	1	1
0	1	1	1	0.75	1	1	1	1	0.6	1	1	1	1	1	0	1	1	1	1	1	0.6	1	1	1	1	1	1	1	1	0.6	1	1	1	1	1	1	1	1	1	1	1	1	1	1	1	1	1	1	1
0	1	0.714286	1	1	1	1	1	1	1	1	1	1	1	0.777778	1	1	1	1	1	1	0.6	1	1	1	1	1	1	1	1	0.6	1	1	1	1	1	1	1	1	1	1	0.714286	1	1	1	1	1	1	1	1
0	1	0.142857	1	0.25	1	0	1	1	0.6	1	1	1	1	0.333333	1	1	0	1	1	1	1	1	1	1	1	1	1	1	1	0.2	1	1	1	0.5	1	1	1	0.6	0.6	0.333333	-0.142857	1	1	1	1	1	1	1	1
0	1	1	1	1	1	1	1	1	1	1	1	1	1	0.555556	1	1	1	1	1	1	0.2	1	1	1	1	1	1	1	1	1	1	1	1	1	1	1	1	1	1	1	0.428571	1	1	1	1	1	1	1	1
0	1	0.714286	1	1	1	1	1	1	1	1	1	1	1	0.777778	1	1	1	1	1	1	0.6	1	1	1	1	1	1	1	1	0.6	1	1	1	0.5	1	1	1	1	1	1	0.714286	1	1	1	1	1	1	1	1
0	1	0.714286	1	1	1	1	1	1	1	1	1	1	1	0.777778	1	1	1	1	1	1	0.6	1	1	1	1	1	1	1	1	0.6	1	1	1	1	1	1	1	0.6	0.6	1	0.714286	0	1	1	1	1	1	1	1
0	1	1	1	1	-0.333333	1	1	1	1	1	1	1	1	0.777778	0	1	1	1	1	1	0.6	1	1	1	1	1	1	1	0.333333	0.6	1	1	1	0.5	0.333333	0	1	0.6	0.6	1	0.714286	1	1	0	1	1	1	0	1
0	1	1	1	1	1	1	1	1	1	1	1	1	1	1	1	1	1	1	1	1	0.6	1	1	1	1	1	1	1	1	0.6	1	1	1	1	0.333333	1	1	1	1	1	0.714286	1	1	1	1	1	1	1	1
0	1	1	1	1	1	1	1	1	1	0.333333	1	1	1	1	1	1	1	1	1	1	0.6	1	1	1	1	1	1	1	1	1	1	1	1	1	1	1	1	1	1	1	0.714286	1	1	1	1	1	1	1	1
0	1	0.714286	1	1	1	1	1	1	1	1	1	1	1	0.777778	1	1	1	1	1	1	0.6	1	1	1	1	1	1	1	1	0.6	1	1	1	0.5	1	1	1	1	1	1	0.714286	1	1	1	1	1	1	1	1
0	1	1	1	1	1	1	1	1	1	1	1	1	1	0.777778	1	1	1	1	1	1	0.6	1	1	1	1	1	1	1	1	1	1	1	1	1	1	1	1	1	1	1	1	1	1	1	1	1	1	1	1
0	1	-0.142857	1	0.5	-0.333333	-1	0.2	1	0.2	1	1	1	1	0.111111	1	1	1	1	1	1	-0.2	1	1	1	1	1	1	1	0.333333	-0.6	1	1	1	-0.5	-1	1	-1	0.2	1	1	-0.428571	-1	1	1	1	1	1	1	1
0	1	0.714286	1	1	1	1	0.6	1	1	0.333333	1	1	1	0.777778	0	1	1	1	1	1	0.6	1	1	1	1	1	1	1	1	0.6	1	1	1	1	0.333333	1	0.333333	1	1	1	0.714286	1	1	1	1	1	1	1	1
0	1	1	1	1	-0.333333	1	1	1	1	1	1	1	1	0.777778	0	1	1	1	1	1	0.6	1	1	1	1	1	1	1	0.333333	0.6	1	1	1	0.5	0.333333	0	1	0.6	0.6	1	0.714286	1	1	0	1	1	1	0	1
0	1	1	1	1	-0.333333	1	1	1	1	1	1	1	1	0.777778	0	1	1	1	1	1	0.6	1	1	1	1	1	1	1	0.333333	0.6	1	1	1	0.5	0.333333	0	1	0.6	0.6	1	0.714286	1	1	0	1	1	1	0	1
0	1	0.714286	1	1	1	1	1	1	1	1	1	1	1	1	1	1	1	1	1	1	0.6	1	1	1	1	1	1	1	0.333333	1	1	1	1	1	1	1	1	1	1	1	1	1	1	1	1	1	1	1	1
0	1	0.714286	1	0.75	1	1	1	1	1	1	1	1	1	0.777778	1	1	1	1	1	1	0.6	1	1	1	1	1	1	1	0.333333	0.6	1	1	1	1	0.333333	1	0.333333	1	1	1	0.714286	0	1	1	1	1	1	1	1
0	1	1	1	1	1	1	1	1	1	1	1	1	1	0.777778	1	1	1	1	1	1	1	1	1	1	1	1	1	1	1	1	1	1	1	0.5	1	1	1	1	1	0.333333	0.714286	1	1	1	1	1	1	1	1
0	1	0.714286	1	1	1	1	1	1	1	1	1	1	1	0.777778	1	1	1	1	1	1	0.6	1	1	1	1	1	1	1	1	1	1	1	1	1	1	1	1	1	1	1	1	1	1	1	1	1	1	1	1
0	1	1	1	1	1	1	1	1	1	1	1	1	1	0.777778	1	1	1	1	1	1	0.2	1	1	1	1	1	1	1	1	1	1	1	1	1	1	1	1	1	1	1	0.714286	1	1	1	1	1	1	1	1
0	1	0.714286	1	1	1	1	1	1	1	1	1	1	1	0.777778	0	1	1	1	1	1	0.6	1	1	1	1	1	1	1	1	0.6	1	1	1	0.5	1	1	1	1	1	1	0.714286	0	1	1	1	1	1	1	1
0	1	0.714286	1	1	1	1	1	1	1	0.333333	1	1	1	0.777778	0	1	1	1	1	1	0.2	1	1	1	1	1	1	1	1	0.6	1	1	1	1	1	1	1	1	1	1	0.714286	1	1	1	1	1	1	1	1
0	1	1	1	1	1	1	1	1	1	1	1	1	1	0.777778	1	1	1	1	1	1	1	1	1	1	1	1	1	1	1	1	1	1	1	1	1	1	1	1	1	1	1	1	1	1	1	1	1	1	1
0	1	0.714286	1	1	1	1	1	1	1	1	1	1	1	0.777778	1	1	1	1	1	1	0.6	1	1	1	1	1	1	1	1	0.6	1	1	1	1	1	1	1	1	1	1	0.714286	1	1	1	1	1	1	1	1
0	1	0.714286	1	1	1	1	1	1	1	0.333333	1	1	1	0.777778	0	1	1	1	1	1	0.6	1	1	1	1	1	1	1	1	0.6	1	1	1	1	1	1	1	1	1	1	0.714286	1	1	1	1	1	1	1	1
0	1	0.714286	1	1	1	1	1	1	1	0.333333	1	1	1	0.777778	0	1	1	1	1	1	0.2	1	1	1	1	1	1	1	1	0.6	1	1	1	1	1	1	1	1	1	1	0.714286	1	1	1	1	1	1	1	1
0	1	0.714286	1	0.75	1	1	1	1	1	1	1	1	1	0.777778	1	1	1	1	1	1	1	1	1	1	1	1	1	1	1	1	1	1	1	1	1	1	1	0.6	1	1	0.714286	1	1	1	1	1	1	1	1
0	1	1	1	0.75	1	1	1	1	0.6	1	1	1	1	1	-1	1	1	1	1	1	0.6	1	1	1	1	1	1	1	1	0.6	1	1	1	1	1	1	1	1	1	1	1	1	1	1	1	1	1	1	1
0	1	0.714286	1	1	1	1	1	1	1	1	1	1	1	0.777778	1	1	1	1	1	1	0.6	1	1	1	1	1	1	1	1	0.6	1	1	1	0.5	1	1	1	1	1	1	0.714286	1	1	1	1	1	1	1	1
0	1	0.714286	1	1	1	1	1	1	1	1	1	1	1	0.777778	1	1	1	1	1	1	0.6	1	1	1	1	1	1	1	1	0.6	1	1	1	1	1	1	1	1	1	1	0.714286	1	1	1	1	1	1	1	1
0	1	0.714286	1	1	1	1	1	1	1	1	1	1	1	0.777778	1	1	1	1	1	1	0.6	1	1	1	1	1	1	1	1	0.6	1	1	1	1	1	1	1	1	1	1	0.714286	1	1	1	1	1	1	1	1
0	1	0.714286	1	1	1	1	1	1	1	0.333333	1	1	1	0.777778	0	1	1	1	1	1	0.2	1	1	1	1	1	1	1	1	0.6	1	1	1	1	1	1	1	1	1	1	0.714286	1	1	1	1	1	1	1	1
0	1	0.714286	1	1	1	1	1	1	1	1	1	1	1	0.777778	1	1	1	1	1	1	0.6	1	1	1	1	1	1	1	1	0.6	1	1	1	1	1	1	1	1	1	1	0.714286	1	1	1	1	1	1	1	1
0	1	0.714286	1	1	1	1	1	1	1	1	1	1	1	0.555556	1	1	1	1	1	1	0.2	1	1	1	1	1	1	1	1	0.6	1	1	1	1	1	1	1	1	1	1	0.714286	1	1	1	1	1	1	1	1
0	1	0.714286	1	1	1	1	1	1	1	1	1	1	1	0.777778	1	1	1	1	1	1	0.6	1	1	1	1	1	1	1	1	0.6	1	1	1	0.5	1	1	1	1	1	1	0.714286	1	1	1	1	1	1	1	1
0	1	1	1	1	1	1	1	1	1	1	1	1	1	1	1	1	1	1	1	1	0.6	1	1	1	1	1	1	1	1	1	1	1	1	1	1	1	1	1	1	1	1	1	1	1	1	1	1	1	1
0	1	1	1	0.75	1	1	1	1	0.6	1	1	1	1	1	0	1	1	1	1	1	0.6	1	1	1	1	1	1	1	1	0.6	1	1	1	1	1	1	1	1	1	1	1	1	1	1	1	1	1	1	1
0	1	0.714286	1	1	1	1	1	1	1	1	1	1	1	0.777778	1	1	1	1	1	1	0.6	1	1	1	1	1	1	1	1	0.6	1	1	1	1	1	1	1	1	1	1	0.714286	1	1	1	1	1	1	1	1
0	-1	0.428571	1	0.5	-1	0	0.2	-1	0.6	0.333333	0	0	0.2	0.555556	0	1	0	-1	-1	-1	0.2	0	1	1	0	-0.333333	-1	1	0.333333	0.2	-1	-1	-1	0	-0.333333	-1	-0.333333	0.2	0.2	-0.333333	0.428571	-1	1	-1	-1	-1	-1	0	-1
0	1	0.714286	1	1	1	1	1	1	1	1	1	1	1	0.555556	1	1	1	1	1	1	0.2	1	1	1	1	1	1	1	1	0.6	1	1	1	1	1	1	1	1	1	1	0.428571	1	1	1	1	1	1	1	1
0	1	0.714286	1	1	1	1	1	1	1	1	1	1	1	0.777778	1	1	1	1	1	1	0.6	1	1	1	1	1	1	1	1	0.6	1	1	1	1	1	1	1	1	1	1	0.714286	1	1	1	1	1	1	1	1
0	1	0.714286	1	1	1	1	1	1	1	1	1	1	0.6	0.777778	1	1	1	1	1	1	0.6	1	1	1	1	1	1	1	1	0.6	1	1	1	1	1	1	1	0.6	0.6	1	0.714286	0	1	1	1	1	1	1	1
0	1	0.714286	1	0.75	1	1	0.6	1	0.6	1	1	1	0.2	0.777778	1	1	1	1	1	1	0.6	1	1	1	1	1	1	1	0.333333	0.6	1	1	-1	1	0.333333	1	0.333333	0.6	0.6	0.333333	0.714286	0	1	1	1	1	1	1	1
0	1	1	1	0.75	1	1	1	1	0.6	1	1	1	1	1	0	1	1	1	1	1	0.6	1	1	1	1	1	1	1	1	0.6	1	1	1	1	1	1	1	1	1	1	1	1	1	1	1	1	1	1	1
0	1	0.714286	1	1	1	1	1	1	1	0.333333	1	1	1	0.777778	0	1	1	1	1	1	0.6	1	1	1	1	1	1	1	1	0.6	1	1	1	1	1	1	1	1	1	1	0.714286	1	1	1	1	1	1	1	1
0	1	1	1	1	1	1	1	1	1	1	1	1	1	0.777778	1	1	1	1	1	1	0.2	1	1	1	1	1	1	1	1	1	1	1	1	1	1	1	1	1	1	1	0.714286	1	1	1	1	1	1	1	1
0	1	1	1	1	-0.333333	1	1	1	1	1	1	1	1	0.777778	0	1	0	1	1	1	0.6	1	1	1	1	1	1	1	0.333333	0.6	1	1	1	0.5	0.333333	0	1	0.6	0.6	1	0.714286	0	1	0	0	1	1	0	1
0	1	0.714286	1	1	1	1	1	1	1	0.333333	1	1	1	0.777778	0	1	1	1	1	1	0.2	1	1	1	1	1	1	1	1	0.6	1	1	1	1	1	1	1	1	1	1	0.714286	1	1	1	1	1	1	1	1
0	1	0.714286	1	1	1	1	1	1	1	1	1	1	1	0.777778	1	1	1	1	1	1	0.6	1	1	1	1	1	1	1	1	0.6	1	1	1	1	1	1	1	1	1	1	0.714286	1	1	1	1	1	1	1	1
0	1	-0.428571	1	-1	1	1	-0.6	1	-0.6	0.333333	0	1	1	-0.111111	1	1	1	1	1	1	-0.6	1	1	1	1	-0.333333	1	1	0.333333	-1	1	1	1	1	1	1	1	0.2	0.2	1	-0.428571	0	1	0	1	1	1	1	1
0	1	1	1	1	1	1	1	1	1	1	1	1	1	0.777778	1	1	1	1	1	1	0.6	1	1	1	1	1	1	1	1	1	1	1	1	1	1	1	1	1	1	1	0.714286	1	1	1	1	1	1	1	1
0	1	0.714286	1	1	1	1	1	1	1	1	1	1	1	0.777778	1	1	1	1	1	1	0.6	1	1	1	1	1	1	1	1	0.6	1	1	1	0.5	1	1	1	1	1	1	0.714286	0	1	1	1	1	1	1	1
0	1	1	1	1	1	1	1	1	1	1	1	1	1	1	1	1	1	1	1	1	1	1	1	1	1	1	1	1	1	1	1	1	1	1	1	1	1	1	1	1	1	1	1	1	1	1	1	1	1
0	1	0.714286	1	1	1	1	1	1	1	1	1	1	1	0.777778	1	1	1	1	1	1	0.6	1	1	1	1	1	1	1	1	1	1	1	1	1	1	1	1	1	1	1	1	1	1	1	1	1	1	1	1
0	1	0.714286	1	0.75	1	1	1	1	1	1	1	1	1	0.555556	1	1	1	1	1	1	0.2	1	1	1	1	1	1	1	1	1	1	1	1	1	1	1	1	1	1	1	0.714286	1	1	1	1	1	1	1	1
0	1	1	1	1	1	1	1	1	1	1	1	1	1	0.777778	1	1	1	1	1	1	0.6	1	1	1	1	1	1	1	1	1	1	1	1	1	1	1	1	1	1	1	1	1	1	1	1	1	1	1	1
0	1	1	1	1	1	1	1	1	1	1	1	1	1	1	1	1	1	1	1	1	1	1	1	1	1	1	1	1	1	1	1	1	1	1	1	1	1	1	1	1	1	1	1	1	1	1	1	1	1
0	-1	0.714286	1	0.75	-0.333333	0	0.6	-1	0.6	0.333333	0	0	1	0.555556	0	1	-1	0	-1	-1	0.2	-1	1	1	1	-0.333333	1	1	0.333333	0.6	-1	-1	-1	0	-0.333333	0	0.333333	0.6	0.6	0.333333	0.428571	0	1	-1	0	-1	-1	0	1
0	1	0.714286	1	1	1	1	1	1	1	1	1	1	1	0.777778	1	1	1	1	1	1	0.6	1	1	1	1	1	1	1	1	0.6	1	1	1	1	1	1	1	1	1	1	0.714286	1	1	1	1	1	1	1	1
0	1	0.428571	1	0.75	1	1	1	1	1	1	1	1	1	0.111111	1	1	1	1	1	1	0.2	1	1	1	1	1	1	1	1	0.6	1	1	1	1	1	1	0.333333	1	0.6	1	0.142857	1	1	1	1	1	1	1	1
0	1	0.714286	1	1	1	1	1	1	1	1	1	1	1	0.777778	1	1	1	1	1	1	0.6	1	1	1	1	1	1	1	1	0.6	1	1	1	1	1	1	1	1	1	1	0.714286	1	1	1	1	1	1	1	1
0	1	0.714286	1	1	1	1	1	1	1	1	1	1	1	0.777778	1	1	1	1	1	1	0.6	1	1	1	1	1	1	1	1	0.6	1	1	1	1	1	1	1	1	1	1	0.714286	1	1	1	1	1	1	1	1
0	1	0.714286	1	1	1	1	1	1	1	0.333333	1	1	1	0.777778	0	1	1	1	1	1	0.6	1	1	1	1	1	1	1	1	0.6	1	1	1	1	1	1	1	1	1	1	0.714286	1	1	1	1	1	1	1	1
0	1	0.714286	1	1	1	1	1	1	1	0.333333	1	1	1	0.777778	0	1	1	1	1	1	0.2	1	1	1	1	1	1	1	1	0.6	1	1	1	1	1	1	1	1	1	1	0.714286	1	1	1	1	1	1	1	1
0	1	0.714286	1	1	1	1	1	1	1	1	1	1	1	0.777778	1	1	1	1	1	1	0.6	1	1	1	1	1	1	1	1	0.6	1	1	1	1	1	1	1	0.6	0.6	1	0.714286	0	1	1	1	1	1	1	1
0	1	1	1	0.75	1	1	1	1	0.6	1	1	1	1	1	0	1	1	1	1	1	0.6	1	1	1	1	1	1	1	1	0.6	1	1	1	1	1	1	1	1	1	1	1	1	1	1	1	1	1	1	1
0	1	0.714286	1	0.75	1	1	1	1	0.6	1	1	1	1	0.777778	0	1	1	1	1	1	0.6	1	1	1	1	1	1	1	1	0.6	1	1	1	1	1	1	1	1	1	1	0.714286	1	1	1	1	1	1	1	1
0	1	0.714286	1	1	1	1	1	1	1	1	1	1	1	0.777778	1	1	1	1	1	1	0.6	1	1	1	1	1	1	1	1	1	1	1	1	1	1	1	1	1	1	1	1	1	1	1	1	1	1	1	1
0	1	0.714286	1	1	1	1	1	1	1	0.333333	1	1	1	0.777778	0	1	1	1	1	1	0.2	1	1	1	1	1	1	1	1	0.6	1	1	1	1	1	1	1	1	1	1	0.714286	1	1	1	1	1	1	1	1
0	1	0.714286	1	1	1	1	1	1	1	1	1	1	1	0.777778	1	1	1	1	1	1	0.6	1	1	1	1	1	1	1	1	0.6	1	1	1	1	1	1	1	1	1	1	0.714286	1	1	1	1	1	1	1	1
0	-1	-0.714286	1	-0.5	1	0	-1	1	-1	0.333333	1	1	0.2	-0.555556	1	1	1	1	1	1	0.2	1	1	1	1	1	1	1	-1	0.6	1	1	1	0.5	1	1	0.333333	0.6	-0.2	1	-0.714286	1	1	1	1	1	1	1	1
0	1	0.714286	1	1	1	1	1	1	1	1	1	1	1	0.777778	1	1	1	1	1	1	0.6	1	1	1	1	1	1	1	1	0.6	1	1	1	1	1	1	1	0.6	0.6	1	0.714286	0	1	1	1	1	1	1	1
0	1	1	1	1	1	1	1	1	1	1	1	1	1	1	1	1	1	1	1	1	0.6	1	1	1	1	1	1	1	1	1	1	1	1	1	1	1	1	1	1	1	1	1	1	1	1	1	1	1	1
0	1	1	1	1	-0.333333	1	1	1	1	1	1	1	1	0.777778	0	1	1	1	1	1	0.6	1	1	1	1	1	1	1	0.333333	0.6	1	1	1	0.5	0.333333	0	1	0.6	0.6	1	0.714286	1	1	0	1	1	1	0	1
0	1	0.428571	1	0.75	1	1	1	1	1	1	1	1	0.2	0.555556	1	1	1	1	1	1	0.6	1	1	1	1	1	1	1	1	0.2	1	1	1	1	1	1	-0.333333	1	0.6	1	0.428571	1	1	1	1	1	1	1	1
0	1	0.714286	1	1	1	1	1	1	1	1	1	1	1	0.777778	1	1	1	1	1	1	0.6	1	1	1	1	1	1	1	1	0.6	1	1	1	0.5	1	1	1	1	1	1	0.714286	1	1	1	1	1	1	1	1
0	1	1	1	1	1	1	1	1	1	1	1	1	1	0.777778	1	1	1	1	1	1	0.6	1	1	1	1	1	1	1	1	0.6	1	1	1	1	1	1	1	1	1	1	0.714286	1	1	1	1	1	1	1	1
0	1	0.714286	1	1	1	1	1	1	1	1	1	1	1	0.777778	1	1	1	1	1	1	0.2	1	1	1	1	1	1	1	1	0.6	1	1	1	0	0.333333	1	0.333333	1	1	1	0.714286	1	1	1	1	1	1	1	1
0	1	1	1	0.75	1	1	1	1	0.6	1	1	1	1	1	0	1	1	1	1	1	0.6	1	1	1	1	1	1	1	1	0.6	1	1	1	1	1	1	1	1	1	1	1	1	1	1	1	1	1	1	1
0	1	0.714286	1	1	1	1	1	1	1	1	1	1	1	0.777778	1	1	1	1	1	1	0.6	1	1	1	1	1	1	1	1	0.6	1	1	1	1	1	1	1	1	1	1	0.714286	1	1	1	1	1	1	1	1
0	1	1	1	1	1	1	1	1	1	1	1	1	1	0.777778	1	1	1	1	1	1	1	1	1	1	1	1	1	1	1	1	1	1	1	1	1	1	1	1	1	1	1	1	1	1	1	1	1	1	1
0	1	1	1	0.75	1	1	1	1	0.6	1	1	1	1	1	0	1	1	1	1	1	0.6	1	1	1	1	1	1	1	1	0.6	1	1	1	1	1	1	1	1	1	1	1	1	1	1	1	1	1	1	1
0	1	0.428571	1	1	1	1	1	1	1	1	1	1	1	0.777778	1	1	1	1	1	1	1	1	1	1	1	1	1	1	1	0.6	1	1	1	1	1	1	1	1	1	1	1	1	1	1	1	1	1	1	1
0	1	1	1	1	1	1	1	1	1	1	1	1	1	0.777778	1	1	1	1	1	1	0.2	1	1	1	1	1	1	1	1	1	1	1	1	1	1	1	1	1	1	1	0.714286	1	1	1	1	1	1	1	1
0	1	0.714286	1	1	1	1	1	1	1	1	1	1	1	0.555556	1	1	1	1	1	1	0.2	1	1	1	1	1	1	1	0.333333	0.6	1	1	1	1	1	1	1	1	1	1	0.714286	1	1	1	1	1	1	1	1
0	1	0.714286	1	0.75	1	1	1	1	1	1	1	1	1	0.555556	1	1	1	1	1	1	0.2	1	1	1	1	1	1	1	0.333333	0.6	1	1	1	1	1	1	0.333333	1	1	1	0.714286	1	1	1	1	1	1	1	1
0	-1	0.428571	1	0.75	-1	0	0.6	-1	0.6	-0.333333	0	0	0.2	0.555556	-1	1	0	-1	-1	-1	-0.2	0	1	1	0	-0.333333	-1	1	0.333333	0.2	-1	-1	-1	0.5	0.333333	0	0.333333	0.6	0.6	0.333333	0.428571	0	1	0	0	-1	-1	0	-1
0	1	0.714286	1	1	1	1	1	1	1	1	1	1	1	0.777778	1	1	1	1	1	1	0.6	1	1	1	1	1	1	1	0.333333	1	1	1	1	1	1	1	1	1	1	1	1	1	1	1	1	1	1	1	1
0	1	0.714286	1	1	1	1	1	1	1	1	1	1	1	0.777778	1	1	1	1	1	1	0.6	1	1	1	1	1	1	1	0.333333	1	1	1	1	1	1	1	1	1	1	1	1	1	1	1	1	1	1	1	1
0	1	0.714286	1	0.75	1	1	1	1	1	0.333333	1	1	1	0.555556	1	1	1	1	1	1	-0.2	1	1	1	1	1	1	1	0.333333	0.6	1	1	1	1	1	1	1	1	1	1	0.428571	1	1	1	1	1	1	1	1
0	1	0.714286	1	1	1	1	1	1	1	1	1	1	1	0.777778	1	1	1	1	1	1	0.6	1	1	1	1	1	1	1	1	0.6	1	1	1	0.5	1	1	1	1	1	1	0.714286	1	1	1	1	1	1	1	1
0	1	0.714286	1	0.75	-0.333333	1	1	1	1	1	1	1	1	0.555556	1	1	1	1	1	1	0.2	1	1	1	1	1	1	1	0.333333	1	1	1	1	1	1	1	1	0.6	0.6	1	0.428571	1	1	1	1	1	1	1	1
0	1	0.714286	1	1	1	1	1	1	1	1	1	1	1	0.777778	1	1	1	1	1	1	0.2	1	1	1	1	1	1	1	1	0.6	1	1	1	0.5	0.333333	1	1	1	1	1	0.714286	1	1	1	1	1	1	1	1
0	1	0.714286	1	1	1	1	1	1	1	1	1	1	1	0.777778	1	1	1	1	1	1	0.6	1	1	1	1	1	1	1	1	0.6	1	1	1	0.5	1	1	1	1	1	1	0.714286	1	1	1	1	1	1	1	1
0	1	0.714286	1	1	1	1	1	1	1	0.333333	1	1	1	0.777778	0	1	1	1	1	1	0.6	1	1	1	1	1	1	1	1	0.6	1	1	1	1	1	1	1	1	1	1	0.714286	1	1	1	1	1	1	1	1
0	1	0.714286	1	0.75	1	1	1	1	1	1	1	1	1	0.777778	1	1	1	1	1	1	0.6	1	1	1	1	1	1	1	1	1	1	1	1	1	1	1	1	1	1	1	0.714286	1	1	1	1	1	1	1	1
0	1	1	1	0.75	1	1	1	1	0.6	1	1	1	1	1	0	1	1	1	1	1	0.6	1	1	1	1	1	1	1	1	0.6	1	1	1	1	1	1	1	1	1	1	1	1	1	1	1	1	1	1	1
0	1	1	1	0.75	1	1	1	1	0.6	1	1	1	1	1	0	1	1	1	1	1	0.6	1	1	1	1	1	1	1	1	0.6	1	1	1	1	1	1	1	1	1	1	1	1	1	1	1	1	1	1	1
0	1	0.714286	1	1	1	1	1	1	1	0.333333	1	1	1	0.777778	0	1	1	1	1	1	0.2	1	1	1	1	1	1	1	1	0.6	1	1	1	1	1	1	1	1	1	1	0.714286	1	1	1	1	1	1	1	1
0	-1	0.714286	1	0.75	-0.333333	0	0.6	-1	0.6	0.333333	0	0	1	0.555556	0	1	0	0	-1	-1	-0.2	0	1	1	1	-0.333333	1	1	0.333333	0.6	-1	-1	-1	0.5	0.333333	0	0.333333	0.6	0.6	0.333333	0.428571	0	1	0	0	-1	-1	0	1
0	1	0.428571	1	0.75	1	1	0.6	1	0.6	1	1	1	1	0.333333	1	1	1	1	1	1	0.2	1	1	1	1	1	1	1	1	0.6	1	1	1	1	1	1	0.333333	1	1	1	0.714286	1	1	1	1	1	1	1	1
0	1	0.714286	1	0.75	1	1	1	1	1	1	1	1	1	0.555556	1	1	1	1	1	1	1	1	1	1	1	1	1	1	1	0.6	1	1	1	1	1	1	1	1	1	1	1	1	1	1	1	1	1	1	1
0	-1	0.428571	1	0.75	-0.333333	0	0.6	-1	0.6	0.333333	0	0	1	0.555556	0	1	0	0	-1	-1	0.2	0	1	1	1	-0.333333	1	1	0.333333	0.2	-1	-1	-1	0	-0.333333	0	-0.333333	0.2	0.6	-0.333333	0.428571	-1	1	0	0	-1	-1	-1	1
0	1	0.714286	1	1	1	1	1	1	1	1	1	1	1	0.777778	1	1	1	1	1	1	0.2	1	1	1	1	1	1	1	0.333333	0.6	1	1	1	0.5	-0.333333	1	0.333333	1	1	1	0.714286	1	1	1	1	1	1	1	1
0	1	0.714286	1	1	1	1	1	1	1	1	1	1	1	0.777778	1	1	1	1	1	1	0.6	1	1	1	1	1	1	1	1	0.6	1	1	1	0.5	1	1	1	1	1	1	0.714286	1	1	1	1	1	1	1	1
0	1	0.714286	1	1	1	1	1	1	1	0.333333	1	1	1	0.777778	0	1	1	1	1	1	0.2	1	1	1	1	1	1	1	1	0.6	1	1	1	1	1	1	1	1	1	1	0.714286	1	1	1	1	1	1	1	1
0	1	0.714286	1	1	1	1	1	1	1	1	1	1	1	0.777778	1	1	1	1	1	1	0.6	1	1	1	1	1	1	1	1	0.6	1	1	1	1	1	1	1	0.6	0.6	1	0.714286	0	1	1	1	1	1	1	1
0	1	0.714286	1	0.75	1	1	0.6	1	1	1	1	1	1	0.555556	1	1	1	1	1	1	0.2	1	1	1	1	1	1	1	1	0.2	1	1	1	1	0.333333	1	1	1	1	1	0.428571	1	1	1	1	1	1	1	1
0	1	1	1	1	1	1	1	1	1	1	1	1	1	0.777778	1	1	1	1	1	1	0.6	1	1	1	1	1	1	1	1	1	1	1	1	1	1	1	1	1	1	1	1	1	1	1	1	1	1	1	1
0	1	0.714286	1	1	1	1	1	1	1	1	1	1	1	0.777778	1	1	1	1	1	1	0.6	1	1	1	1	1	1	1	1	0.6	1	1	1	0.5	1	1	1	1	1	1	0.714286	1	1	1	1	1	1	1	1
0	1	0.714286	1	1	1	1	1	1	1	0.333333	1	1	1	0.777778	0	1	1	1	1	1	0.6	1	1	1	1	1	1	1	1	0.6	1	1	1	1	1	1	1	1	1	1	0.714286	1	1	1	1	1	1	1	1
0	1	0.714286	1	1	1	1	1	1	1	1	1	1	1	0.777778	1	1	1	1	1	1	0.6	1	1	1	1	1	1	1	1	0.6	1	1	1	0.5	0.333333	0	1	0.6	0.6	1	0.714286	1	1	0	1	1	1	0	1
0	1	1	1	0.75	1	1	1	1	0.6	1	1	1	1	1	0	1	0	1	1	1	0.6	1	1	1	1	1	1	1	0.333333	0.6	1	1	1	1	1	1	1	1	1	1	1	1	1	1	1	1	1	1	1
0	-1	0.714286	1	0.75	1	1	0.6	1	0.6	0.333333	0	1	1	0.777778	0	1	1	1	1	1	0.2	1	1	1	1	1	1	1	1	0.6	1	1	1	0.5	0.333333	1	0.333333	0.6	0.6	1	0.714286	1	1	1	1	1	1	1	1
0	1	0.714286	1	1	1	1	1	1	1	1	1	1	1	0.777778	1	1	1	1	1	1	0.6	1	1	1	1	1	1	1	1	0.6	1	1	1	0.5	0.333333	0	1	0.6	0.6	1	0.714286	1	1	1	1	1	1	0	1
0	1	0.714286	1	1	1	1	1	1	1	1	1	1	1	0.777778	1	1	1	1	1	1	0.6	1	1	1	1	1	1	1	1	0.6	1	1	1	1	1	1	1	0.6	0.6	1	0.714286	0	1	1	1	1	1	1	1
0	1	1	1	1	1	1	1	1	1	1	1	1	1	0.777778	1	1	1	1	1	1	0.2	1	1	1	1	1	1	1	1	1	1	1	1	1	1	1	1	1	1	1	0.714286	1	1	1	1	1	1	1	1
0	1	1	1	1	1	1	1	1	1	0.333333	1	1	1	0.777778	0	1	1	1	1	1	0.2	1	1	1	1	1	1	1	1	0.6	1	1	1	1	1	1	1	1	1	1	1	1	1	1	1	1	1	1	1
0	1	0.714286	1	1	1	1	1	1	1	0.333333	1	1	1	0.777778	0	1	1	1	1	1	0.6	1	1	1	1	1	1	1	1	0.6	1	1	1	1	1	1	1	1	1	1	0.714286	1	1	1	1	1	1	1	1
0	1	1	1	0.75	1	1	1	1	0.6	1	1	1	1	1	-1	1	1	1	1	1	0.6	1	1	1	1	1	1	1	1	0.6	1	1	1	1	1	1	1	1	1	1	1	1	1	1	1	1	1	1	1
0	1	1	1	1	1	1	1	1	1	1	1	1	1	0.777778	1	1	1	1	1	1	0.6	1	1	1	1	1	1	1	1	1	1	1	1	1	1	1	1	1	1	1	1	1	1	1	1	1	1	1	1
0	1	0.714286	1	0.75	-0.333333	1	1	1	1	1	1	1	1	0.555556	1	1	1	1	1	1	0.2	1	1	1	1	1	1	1	1	0.6	1	1	1	1	1	1	0.333333	1	1	1	0.428571	1	1	1	1	1	1	1	1
0	1	0.714286	1	1	1	1	1	1	1	1	1	1	1	0.777778	1	1	1	1	1	1	0.6	1	1	1	1	1	1	1	1	0.6	1	1	1	0.5	1	1	1	1	1	1	0.714286	1	1	1	1	1	1	1	1
0	1	1	1	1	1	1	1	1	1	1	1	1	1	1	1	1	1	1	1	1	1	1	1	1	1	1	1	1	1	1	1	1	1	0.5	1	1	1	1	1	0.333333	0.714286	1	1	1	1	1	1	1	1
0	1	0.714286	1	1	1	1	1	1	1	1	1	1	1	0.777778	1	1	1	1	1	1	0.6	1	1	1	1	1	1	1	1	0.6	1	1	1	1	1	1	1	0.6	0.6	1	0.714286	0	1	1	1	1	1	1	1
0	1	0.714286	1	1	1	1	1	1	1	1	1	1	1	0.777778	1	1	1	1	1	1	0.6	1	1	1	1	1	1	1	1	0.6	1	1	1	0.5	1	1	1	1	1	1	0.714286	1	1	1	1	1	1	1	1
0	1	0.714286	1	1	1	1	1	1	1	1	1	1	1	0.777778	1	1	1	1	1	1	0.2	1	1	1	1	1	1	1	1	0.6	1	1	1	0.5	0.333333	1	1	1	1	1	0.714286	1	1	1	1	1	1	1	1
0	1	1	1	1	1	1	1	1	1	0.333333	1	1	1	0.777778	0	1	1	1	1	1	0.2	1	1	1	1	1	1	1	1	0.6	1	1	1	1	1	1	1	1	1	1	1	1	1	1	1	1	1	1	1
0	1	0.714286	1	1	1	1	1	1	1	0.333333	1	1	1	0.777778	0	1	1	1	1	1	0.6	1	1	1	1	1	1	1	1	0.6	1	1	1	1	1	1	1	1	1	1	0.714286	1	1	1	1	1	1	1	1
0	1	0.714286	1	1	1	1	1	1	1	0.333333	1	1	1	0.777778	0	1	1	1	1	1	0.2	1	1	1	1	1	1	1	1	0.6	1	1	1	1	1	1	1	1	1	1	0.714286	1	1	1	1	1	1	1	1
0	1	0.714286	1	1	1	1	1	1	1	1	1	1	1	0.777778	1	1	1	1	1	1	0.6	1	1	1	1	1	1	1	1	0.6	1	1	1	0.5	1	1	1	1	1	1	0.714286	1	1	1	1	1	1	1	1
0	1	0.714286	1	0.75	1	1	1	1	1	1	1	1	1	0.777778	1	1	1	1	1	1	0.6	1	1	1	1	0.333333	1	1	1	1	1	1	1	1	1	1	1	1	1	1	0.714286	1	1	1	1	1	1	1	1
0	1	0.714286	1	1	1	1	1	1	1	1	1	1	1	0.777778	1	1	1	1	1	1	0.6	1	1	1	1	1	1	1	1	0.6	1	1	1	0.5	1	1	1	1	1	1	0.714286	1	1	1	1	1	1	1	1
0	1	0.714286	1	1	1	1	1	1	1	1	1	1	1	0.777778	1	1	1	1	1	1	0.6	1	1	1	1	1	1	1	1	0.6	1	1	1	0.5	1	1	1	1	1	1	0.714286	0	1	1	1	1	1	1	1
0	1	1	1	1	1	1	1	1	1	1	1	1	1	0.777778	1	1	1	1	1	1	0.6	1	1	1	1	1	1	1	1	0.6	1	1	1	1	1	1	1	1	1	1	0.714286	1	1	1	1	1	1	1	1
0	1	0.714286	1	1	1	1	1	1	1	1	1	1	1	0.777778	1	1	1	1	1	1	0.6	1	1	1	1	1	1	1	1	0.6	1	1	1	0.5	1	1	1	1	1	1	0.714286	1	1	1	1	1	1	1	1
0	1	1	1	1	1	1	1	1	1	1	1	1	1	1	1	1	1	1	1	1	0.6	1	1	1	1	1	1	1	1	0.6	1	1	1	1	0.333333	1	1	1	1	1	0.714286	1	1	1	1	1	1	1	1
0	1	0.714286	1	1	1	1	1	1	1	1	1	1	1	0.777778	1	1	1	1	1	1	0.6	1	1	1	1	1	1	1	1	0.6	1	1	1	0.5	1	1	1	1	1	1	0.714286	1	1	1	1	1	1	1	1
0	1	1	1	1	1	1	1	1	1	1	1	1	1	0.777778	1	1	1	1	1	1	1	1	1	1	1	1	1	1	1	1	1	1	1	1	1	1	1	1	1	1	0.714286	1	1	1	1	1	1	1	1
0	1	0.714286	1	1	1	1	1	1	1	1	1	1	1	0.777778	1	1	1	1	1	1	0.6	1	1	1	1	1	1	1	0.333333	1	1	1	1	1	1	1	1	1	1	1	1	1	1	1	1	1	1	1	1
0	1	0.714286	1	0.75	1	1	1	1	1	1	1	1	1	0.333333	1	1	1	1	1	1	0.2	1	1	1	1	1	1	1	0.333333	0.6	1	1	1	1	1	1	1	1	1	1	0.714286	1	1	1	1	1	1	1	1
0	1	0.714286	1	1	1	1	1	1	1	1	1	1	0.6	0.777778	0	1	1	1	1	1	0.6	1	1	1	1	0.333333	1	1	0.333333	1	1	1	1	1	1	1	1	1	1	1	1	1	1	1	1	1	1	1	1
0	1	0.428571	1	1	1	1	1	1	0.6	1	1	1	1	0.333333	1	1	1	1	1	1	-1	1	1	1	0	1	1	1	1	0.2	1	1	1	0	-1	1	0.333333	1	0.6	1	0.428571	0	1	1	1	1	1	1	1
1	1	0.714286	1	0.75	1	1	1	1	1	1	1	1	1	0.777778	1	1	1	1	1	1	0.6	1	1	1	1	1	1	1	0.333333	0.6	1	1	1	1	1	1	1	0.6	0.6	1	1	1	1	1	1	1	1	1	1
1	1	0.714286	1	1	1	1	1	1	1	1	1	1	1	0.777778	1	1	1	1	1	1	1	1	1	1	1	1	1	1	1	0.6	1	1	1	1	1	1	1	1	1	1	1	1	1	1	1	1	1	1	1
1	1	0.714286	1	0.75	-0.333333	1	1	1	1	1	1	1	1	0.777778	1	1	0	1	1	1	1	1	1	1	1	1	1	1	0.333333	0.6	1	1	1	0.5	1	1	0.333333	0.6	0.6	0.333333	0.714286	0	1	1	1	1	1	1	1
1	1	0.714286	1	0.75	1	1	1	1	1	1	1	1	0.6	0.777778	1	1	1	1	1	1	1	1	1	1	1	1	1	1	0.333333	0.6	1	1	1	1	1	1	1	0.6	0.6	1	0.714286	1	1	1	1	1	1	1	1
1	1	0.714286	1	0.75	1	1	1	1	1	1	1	1	0.2	0.777778	1	1	1	1	1	1	0.6	1	1	1	1	1	1	1	1	0.6	1	1	1	1	1	1	1	1	1	1	0.714286	1	1	1	1	1	1	1	1
1	1	0.714286	1	0.75	1	1	1	1	1	1	1	1	1	0.777778	1	1	1	1	1	1	1	1	1	1	1	1	1	1	1	1	1	1	1	1	1	1	1	1	1	1	1	1	1	1	1	1	1	1	1
1	1	0.714286	1	0.75	1	1	1	1	1	1	1	1	1	0.777778	1	1	0	1	1	1	0.6	1	1	1	1	0.333333	1	1	0.333333	0.6	1	1	1	1	1	1	1	0.6	1	0.333333	0.714286	1	1	1	1	1	1	1	1
1	1	0.714286	1	0.75	1	1	1	1	1	1	1	1	1	0.555556	1	1	1	1	1	1	0.6	1	1	1	1	1	1	1	0.333333	0.2	1	1	1	1	1	1	0.333333	1	0.6	1	0.714286	1	1	1	1	1	1	1	1
1	1	0.714286	1	1	1	1	1	1	1	1	1	1	1	0.777778	1	1	1	1	1	1	1	1	1	1	1	1	1	1	1	1	1	1	1	-1	1	1	1	0.6	1	0.333333	1	1	1	1	1	1	1	1	1
1	1	0.714286	1	0.75	1	1	1	1	1	1	1	1	1	0.777778	1	1	1	1	1	1	1	1	1	1	1	1	1	1	1	0.6	1	1	1	1	1	1	0.333333	1	1	1	1	1	1	1	1	1	1	1	1
1	1	0.714286	1	0.75	1	1	0.6	1	0.6	1	0	1	0.2	0.777778	1	1	1	1	1	1	0.6	0	1	1	1	1	1	1	0.333333	0.6	1	1	1	0.5	1	1	1	1	1	1	0.714286	1	1	1	1	1	1	1	1
1	1	0.714286	1	0.75	-0.333333	1	0.6	1	0.6	1	1	0	0.6	0.777778	0	1	1	1	-1	1	0.6	1	1	1	0	1	1	1	0.333333	0.6	1	1	1	1	0.333333	1	0.333333	0.6	0.6	1	0.714286	1	1	0	1	1	1	0	1
1	1	0.714286	1	0.75	1	1	1	1	1	1	1	1	1	0.777778	1	1	1	1	1	1	1	1	1	1	1	1	1	1	1	1	1	1	1	1	1	1	1	1	1	1	1	1	1	1	1	1	1	1	1
1	1	0.714286	1	1	1	1	1	1	1	1	1	1	1	0.777778	1	1	1	1	1	1	1	1	1	1	1	1	1	1	1	0.6	1	1	1	1	1	1	1	1	1	1	1	1	1	1	1	1	1	1	1
1	1	0.714286	1	1	1	1	1	1	1	1	1	1	1	0.777778	1	1	0	1	1	1	1	1	1	1	1	1	1	1	0.333333	0.6	1	1	1	0.5	1	1	0.333333	1	1	0.333333	0.714286	1	1	1	1	1	1	1	1
1	1	0.714286	1	0.75	1	1	0.6	1	0.6	1	1	1	1	0.777778	1	1	1	1	1	1	1	1	1	1	1	1	1	1	1	0.6	1	1	1	1	1	1	0.333333	1	1	1	0.714286	1	1	1	1	1	1	1	1
1	1	0.714286	1	0.75	1	1	0.6	1	0.6	1	1	1	1	0.777778	1	1	1	1	1	1	0.6	1	1	1	1	1	1	1	0.333333	0.6	1	1	1	0.5	1	1	1	1	1	0.333333	0.714286	1	1	1	1	1	1	1	1
1	1	0.714286	1	1	1	1	1	1	1	1	1	1	1	0.777778	1	1	1	1	1	1	1	1	1	1	1	1	1	1	1	0.6	1	1	1	1	1	1	1	0.6	0.6	1	1	1	1	1	1	1	1	1	1
1	1	0.714286	1	0.75	1	1	1	1	1	1	1	1	1	0.777778	1	1	1	1	1	1	0.6	1	1	1	1	1	1	1	1	0.6	1	1	1	1	1	1	1	1	1	1	1	1	1	1	1	1	1	1	1
1	1	0.714286	1	1	1	1	1	1	1	1	1	1	1	0.777778	1	1	1	1	1	1	1	1	1	1	1	1	1	1	1	1	1	1	1	1	1	1	1	1	1	1	1	1	1	1	1	1	1	1	1
1	1	0.714286	-1	1	1	1	1	1	1	1	1	1	1	0.777778	1	1	1	1	1	1	0.6	1	1	1	1	1	1	1	0.333333	0.6	1	1	1	1	1	1	0.333333	0.6	0.6	1	0.714286	1	1	1	1	1	1	1	1
1	1	0.714286	1	0.75	1	1	1	1	1	1	1	1	1	0.777778	1	1	0	1	1	1	0.2	1	1	1	-1	1	1	1	0.333333	0.6	1	1	1	1	0.333333	1	0.333333	0.6	0.6	1	0.714286	0	1	1	1	1	1	1	1
1	1	0.714286	1	0.75	1	1	1	1	1	1	1	1	1	0.777778	1	1	1	1	1	1	0.6	1	1	1	1	1	1	1	1	0.6	1	1	1	1	1	1	1	1	1	1	0.714286	1	1	1	1	1	1	1	1
1	1	0.714286	1	1	1	1	1	1	1	1	1	1	1	0.777778	1	1	1	1	1	1	0.6	1	1	1	1	1	1	1	0.333333	0.6	1	1	1	0.5	1	1	1	0.6	0.6	1	1	0	1	1	1	1	1	1	1
1	1	0.714286	1	1	0.333333	1	1	1	1	1	1	1	1	0.777778	1	1	1	1	1	1	1	1	1	1	1	1	1	1	1	0.6	1	1	1	1	1	1	0.333333	1	1	0.333333	1	1	1	1	1	1	1	1	1
1	1	0.714286	1	0.75	1	1	1	1	1	1	1	1	1	0.777778	1	1	1	1	1	1	1	1	1	1	1	1	1	1	1	1	1	1	1	1	1	1	1	1	1	1	1	0	1	1	1	1	1	1	1
1	1	0.714286	1	0.75	1	1	1	1	1	1	1	1	1	0.777778	1	1	1	1	1	1	1	1	1	1	1	1	1	1	0.333333	0.6	1	1	1	1	1	1	1	1	1	1	1	1	1	1	1	1	1	1	1
1	1	0.714286	1	0.75	0.333333	1	1	1	1	1	1	1	1	0.777778	1	1	1	1	1	1	0.6	1	1	1	1	1	1	1	0.333333	0.6	1	1	1	0.5	0.333333	1	1	1	1	1	1	1	1	1	1	1	1	1	1
1	1	0.714286	1	1	1	1	1	1	1	1	1	1	1	0.777778	1	1	0	1	1	1	0.6	1	1	1	1	1	1	1	0.333333	0.6	1	1	1	1	1	1	0.333333	0.6	0.6	1	1	1	1	1	1	1	1	1	1
1	1	0.714286	1	0.75	0.333333	1	1	1	0.6	1	1	1	1	0.777778	1	1	1	1	1	1	0.6	1	1	1	1	1	1	1	0.333333	0.6	1	-1	-1	0.5	1	1	0.333333	0.6	0.6	0.333333	0.714286	1	1	1	1	1	1	1	1
1	1	0.714286	1	1	1	1	1	1	1	1	1	1	1	0.777778	1	1	1	1	1	1	0.2	1	1	1	1	1	1	1	1	0.6	1	1	1	1	1	1	1	1	1	1	1	1	1	1	1	1	1	1	1
1	1	0.714286	1	0.75	-0.333333	1	0.6	1	0.6	1	1	1	0.2	0.777778	0	1	1	1	-1	1	0.6	1	1	1	1	1	1	0	0.333333	0.6	-1	1	1	0.5	1	1	0.333333	1	1	1	0.714286	1	1	1	1	1	1	0	1
1	1	0.714286	1	0.75	-0.333333	1	0.6	1	0.6	1	1	1	0.2	0.777778	0	1	1	1	-1	1	0.6	1	1	1	1	1	1	0	0.333333	0.6	-1	1	1	0.5	1	1	0.333333	1	1	1	0.714286	1	1	1	1	1	1	0	1
1	1	0.714286	1	0.75	-0.333333	1	0.6	1	0.6	1	0	1	0.6	0.777778	0	1	1	1	-1	1	0.6	1	1	1	0	1	1	1	0.333333	0.6	-1	1	1	0.5	0.333333	1	0.333333	0.6	0.6	1	0.714286	0	1	0	1	1	1	0	1
1	1	0.714286	1	1	1	1	1	1	1	1	1	1	1	0.777778	1	1	1	1	1	1	1	1	1	1	1	1	1	1	1	0.6	1	1	1	1	1	1	1	1	1	1	1	1	1	1	1	1	1	1	1
1	1	0.714286	1	1	1	1	1	1	1	1	1	1	1	0.777778	1	1	1	1	1	1	1	1	1	1	1	1	1	1	1	1	1	1	1	1	1	1	1	1	1	1	1	1	1	1	1	1	1	1	1
1	1	0.714286	1	0.75	1	1	1	1	1	1	1	1	1	0.777778	1	1	1	1	1	1	0.6	1	1	1	1	1	1	1	0.333333	0.6	1	1	1	1	1	1	1	1	1	1	1	1	1	1	1	1	1	1	1
1	1	0.714286	1	1	1	1	1	1	1	1	1	1	1	0.777778	1	1	1	1	1	1	1	1	1	1	1	1	1	1	1	0.6	1	1	1	1	1	1	1	1	1	1	1	1	1	1	1	1	1	1	1
1	1	0.714286	1	1	1	1	1	1	1	1	1	1	1	0.777778	1	1	1	1	1	1	1	1	1	1	1	1	1	1	1	0.6	1	1	1	1	1	1	1	1	1	1	1	1	1	1	1	1	1	1	1
1	1	1	1	1	1	1	1	1	1	1	1	1	1	0.777778	1	1	1	1	1	1	1	1	1	1	1	1	1	1	1	1	1	1	1	1	1	1	1	1	1	1	1	1	1	1	1	1	1	1	1
1	1	0.714286	1	0.75	1	1	1	1	1	1	1	1	1	0.777778	1	1	1	1	1	1	0.6	1	1	1	1	1	1	1	0.333333	0.6	1	1	1	1	0.333333	0	0.333333	0.6	0.6	1	0.714286	0	1	0	0	1	1	0	1
1	1	0.714286	1	0.75	1	1	1	1	1	1	1	1	1	0.777778	1	1	1	1	1	1	1	1	1	1	1	1	1	1	1	1	1	1	1	1	1	1	1	1	1	1	1	1	1	1	1	1	1	1	1
1	1	0.714286	1	1	1	1	1	1	1	1	1	1	1	0.777778	1	1	1	1	1	1	1	1	1	1	1	1	1	1	1	0.6	1	1	1	1	1	1	1	1	1	1	0.714286	0	1	1	1	1	1	1	1
1	1	0.714286	1	1	0.333333	0	1	1	1	1	1	1	1	0.777778	1	1	0	1	1	1	1	1	1	1	1	1	1	1	0.333333	0.6	1	1	1	0.5	0.333333	1	0.333333	1	0.6	0.333333	1	1	1	1	1	1	1	1	1
1	1	0.714286	1	0.75	1	1	1	1	1	1	1	1	1	0.777778	1	1	1	1	1	1	1	1	1	1	1	1	1	1	0.333333	0.6	1	1	1	0	1	1	1	0.6	1	0.333333	0.714286	1	1	1	1	1	1	1	1
1	1	0.714286	1	1	1	1	1	1	1	1	1	1	1	0.777778	1	1	1	1	1	1	1	1	1	1	1	1	1	1	1	0.6	1	1	1	1	1	1	1	1	1	1	1	1	1	1	1	1	1	1	1
1	1	0.714286	1	1	1	1	1	1	1	1	1	1	1	0.555556	1	1	1	1	1	1	1	1	1	1	1	1	1	1	1	0.6	1	1	1	1	1	1	1	1	1	1	0.714286	1	1	1	1	1	1	1	1
1	1	0.714286	1	0.75	1	1	1	1	1	1	1	1	1	0.777778	1	1	1	1	1	1	1	1	1	1	1	1	1	1	1	0.6	1	1	1	1	1	1	1	1	1	1	1	1	1	1	1	1	1	1	1
1	1	0.714286	1	1	1	1	1	1	1	1	1	1	1	0.777778	1	1	1	1	1	1	1	1	1	1	1	1	1	1	1	1	1	1	1	1	1	1	1	1	1	1	1	1	1	1	1	1	1	1	1
1	1	0.714286	1	0.75	1	1	0.6	1	0.6	1	1	1	1	0.777778	1	1	1	1	1	1	0.6	1	1	1	1	1	1	1	0.333333	0.6	1	1	1	0	1	1	1	1	1	0.333333	0.714286	1	1	1	1	1	1	1	1
1	1	0.714286	1	0.75	1	1	1	1	1	1	1	1	1	0.777778	1	1	1	1	1	1	0.6	1	1	1	1	1	1	1	0.333333	0.6	1	1	1	0	1	1	1	1	1	1	0.714286	1	1	1	1	1	1	1	1
1	1	0.714286	1	0.75	1	1	1	1	0.6	1	1	0	-0.2	0.777778	0	1	1	0	1	1	0.6	1	1	1	1	1	1	1	1	0.6	1	1	1	1	1	1	1	1	0.6	1	0.714286	1	1	1	1	1	1	1	1
1	1	0.714286	1	0.75	1	1	1	1	1	1	1	1	1	0.777778	1	1	1	1	1	1	0.6	1	1	1	1	-0.333333	1	1	0.333333	0.6	1	1	1	1	1	1	0.333333	1	1	1	1	1	1	1	1	1	1	1	1
1	1	0.714286	1	1	1	1	1	1	1	1	1	1	1	0.777778	1	1	1	1	1	1	1	1	1	1	1	1	1	1	1	0.6	1	1	1	1	1	1	1	1	1	1	1	1	1	1	1	1	1	1	1
1	1	0.714286	1	0.75	-0.333333	0	1	1	0.6	1	1	1	1	0.777778	1	1	0	1	1	1	0.6	1	1	1	1	1	1	1	0.333333	0.6	1	1	1	0.5	0.333333	1	1	0.6	0.6	0.333333	0.714286	1	1	1	1	1	1	1	1
1	1	0.714286	1	0.75	-0.333333	0	1	1	0.6	1	1	1	1	0.777778	1	1	0	1	1	1	0.6	1	1	1	1	1	1	1	0.333333	0.6	1	1	1	0.5	0.333333	1	0.333333	0.6	0.6	0.333333	0.714286	1	1	1	1	1	1	1	1
1	1	0.714286	1	0.75	1	1	0.6	1	0.6	1	1	1	0.6	0.777778	1	1	1	1	1	1	0.6	1	1	1	1	1	1	1	0.333333	0.6	1	-1	-1	1	1	1	1	0.6	0.6	1	1	1	1	1	1	1	1	1	1
1	1	0.714286	1	0.75	1	1	1	1	1	1	1	1	1	0.777778	1	1	1	1	1	1	0.6	1	1	1	1	1	1	1	1	0.6	1	1	1	0.5	0.333333	0	0.333333	1	1	0.333333	0.714286	1	1	1	1	1	1	1	1
1	1	0.714286	1	0.75	1	1	1	1	1	1	1	1	1	0.777778	1	1	1	1	1	1	0.6	1	1	1	1	1	1	1	0.333333	0.6	1	1	1	1	1	1	1	1	1	1	1	1	1	1	1	1	1	1	1
1	1	0.714286	1	0.75	1	1	1	1	1	1	1	1	0.6	0.777778	1	1	1	1	1	1	1	1	1	1	1	1	1	1	0.333333	1	1	1	1	1	1	1	1	0.6	0.6	1	1	1	1	1	1	1	1	1	1
1	1	0.714286	1	0.75	1	1	1	1	1	1	1	1	1	0.777778	1	1	1	1	1	1	1	1	1	1	1	1	1	1	1	1	1	1	1	1	1	1	1	1	1	1	1	1	1	1	1	1	1	1	1
1	1	0.714286	1	1	1	1	1	1	1	1	1	1	1	0.777778	1	1	1	1	1	1	1	1	1	1	1	1	1	1	0.333333	1	1	1	1	1	1	1	1	1	1	1	1	1	1	1	1	1	1	1	1
1	1	0.714286	1	0.75	1	1	1	1	1	1	1	1	1	0.777778	1	1	1	1	1	1	1	1	1	1	1	1	1	1	0.333333	0.6	1	1	1	1	1	1	1	1	1	1	1	1	1	1	1	1	1	1	1
1	1	0.714286	1	0.75	-0.333333	0	1	1	1	1	1	1	1	0.777778	1	1	1	1	1	1	0.6	1	1	1	1	1	1	1	0.333333	0.6	1	1	1	1	1	1	0.333333	0.6	0.6	1	0.714286	1	1	1	1	1	1	1	1
1	1	0.714286	1	0.75	0.333333	0	1	1	1	1	1	1	0.2	0.777778	1	1	0	1	-1	-1	0.6	1	1	1	1	1	1	1	0.333333	0.6	-1	1	1	0.5	0.333333	0	0.333333	0.6	0.6	0.333333	0.714286	1	1	1	1	1	1	1	1
1	1	0.714286	1	0.75	0.333333	0	1	1	1	1	1	1	0.2	0.777778	1	1	0	1	-1	-1	0.6	1	1	1	1	1	1	1	0.333333	0.6	-1	1	1	0.5	0.333333	0	0.333333	0.6	0.6	0.333333	0.714286	1	1	1	1	1	1	1	1
1	1	0.714286	1	0.75	1	1	1	1	1	1	1	1	1	0.777778	1	1	1	1	1	1	1	1	1	1	1	1	1	1	0.333333	0.6	1	1	1	1	1	1	1	0.6	1	1	0.714286	1	1	1	1	1	1	1	1
1	1	0.714286	1	0.75	1	1	1	1	0.6	1	1	1	1	0.777778	1	1	1	1	1	1	1	1	1	1	1	1	1	1	1	0.6	1	1	1	1	1	1	1	1	1	1	1	1	1	1	1	1	1	1	1
1	1	0.714286	1	0.75	1	1	1	1	1	0.333333	0	1	0.2	0.777778	0	1	1	1	1	1	-0.2	1	1	1	1	1	1	1	0.333333	0.6	1	1	1	0.5	0.333333	1	0.333333	0.6	0.6	1	0.714286	0	1	1	1	1	1	0	1
1	1	0.714286	1	0.75	1	1	1	1	1	1	1	1	0.6	0.777778	1	1	1	1	1	1	1	1	1	1	1	1	1	1	0.333333	1	1	1	1	1	1	1	1	0.6	0.6	1	1	1	1	1	1	1	1	1	1
1	1	0.714286	1	0.75	0.333333	1	1	1	1	1	1	1	1	0.777778	1	1	1	1	1	1	0.6	1	1	1	1	1	1	1	0.333333	0.6	1	1	1	0.5	0.333333	1	1	1	1	1	0.714286	0	1	1	1	1	1	0	1
1	1	0.714286	-1	0.5	-0.333333	0	0.6	1	0.6	0.333333	1	1	0.2	0.777778	1	1	0	0	-1	1	0.6	1	1	1	1	1	1	1	0.333333	0.6	1	-1	-1	0.5	0.333333	0	0.333333	0.2	0.6	0.333333	0.714286	0	1	0	0	1	1	0	1
1	1	0.714286	1	0.75	1	1	1	1	1	1	1	1	1	0.777778	1	1	1	1	1	1	1	1	1	1	1	1	1	1	1	0.6	1	1	1	1	1	1	1	1	1	1	1	1	1	1	1	1	1	1	1
1	1	0.714286	1	1	1	1	1	1	1	1	1	1	1	0.777778	1	1	1	1	1	1	1	1	1	1	1	1	1	1	0.333333	0.6	1	1	1	0.5	1	1	1	1	1	1	1	1	1	1	1	1	1	1	1
1	1	0.714286	1	1	1	1	1	1	1	1	1	1	1	0.777778	1	1	1	1	1	1	1	1	1	1	1	1	1	1	1	1	1	1	1	1	1	1	1	1	1	1	0.714286	1	1	1	1	1	1	1	1
1	1	0.714286	1	0.75	1	1	1	1	1	1	1	1	1	0.777778	1	1	1	1	1	1	1	1	1	1	1	1	1	1	0.333333	0.6	1	1	1	0.5	1	1	1	0.6	0.6	1	0.714286	1	1	1	1	1	1	1	1
1	1	0.714286	1	0.75	1	1	1	1	1	1	1	1	1	0.777778	1	1	1	1	1	1	0.6	1	1	1	1	1	1	1	0.333333	0.6	1	1	1	1	1	1	1	1	1	1	1	1	1	1	1	1	1	1	1
1	1	0.714286	1	0.75	1	1	1	1	1	1	1	1	1	0.777778	1	1	1	1	1	1	1	1	1	1	1	1	1	1	1	0.6	1	1	1	1	1	1	1	1	1	1	0.714286	1	1	1	1	1	1	1	1
1	1	0.714286	1	1	1	1	1	1	1	1	1	1	1	0.777778	1	1	1	1	1	1	0.6	1	1	1	1	1	1	1	0.333333	0.6	1	1	1	0.5	1	1	1	0.6	0.6	1	1	0	1	1	1	1	1	1	1
1	1	0.714286	1	0.75	1	1	1	1	0.6	1	0	1	0.6	0.777778	1	1	1	1	1	1	0.6	1	1	1	1	1	1	1	0.333333	0.6	1	1	1	0.5	0.333333	1	0.333333	0.6	0.6	0.333333	1	1	1	1	1	1	1	1	1
1	1	0.714286	1	0.75	1	1	1	1	1	1	1	1	1	0.777778	1	1	1	1	1	1	0.6	1	1	1	1	1	1	1	0.333333	0.6	1	1	1	1	1	1	1	0.6	1	1	0.714286	1	1	1	1	1	1	1	1
1	1	0.714286	1	0.75	1	1	1	1	1	1	1	1	1	0.777778	1	1	1	1	1	1	1	1	1	1	1	1	1	1	1	1	1	1	1	1	1	1	0.333333	1	1	1	0.714286	1	1	1	1	1	1	1	1
1	1	0.714286	1	0.75	1	1	1	1	0.6	1	1	1	1	0.777778	1	1	1	1	1	1	1	1	1	1	1	1	1	1	1	0.6	1	1	1	1	1	1	1	1	1	1	1	1	1	1	1	1	1	1	1
1	1	0.714286	1	0.75	1	1	1	1	0.6	1	1	1	1	0.777778	1	1	1	1	1	1	1	1	1	1	1	1	1	1	0.333333	0.6	1	1	1	1	1	1	1	1	1	1	1	1	1	1	1	1	1	1	1
1	1	0.714286	1	1	1	1	1	1	1	1	1	1	1	0.777778	1	1	1	1	1	1	0.6	1	1	1	1	1	1	1	0.333333	0.6	1	1	1	0.5	1	1	1	0.6	1	0.333333	1	1	1	1	1	1	1	1	1
1	1	0.428571	1	0.5	1	0	0.6	1	0.6	0.333333	0	0	0.2	0.555556	1	1	0	1	1	1	1	1	1	1	0	0.333333	1	0	0.333333	0.6	1	-1	-1	0.5	0.333333	1	0.333333	0.6	0.6	0.333333	0.428571	1	1	0	1	1	1	1	1
1	1	0.714286	1	1	1	1	1	1	1	1	1	1	1	0.777778	1	1	1	1	1	1	1	1	1	1	1	1	1	1	1	1	1	1	1	1	1	1	1	1	1	1	1	1	1	1	1	1	1	1	1
1	1	0.714286	1	1	1	1	1	1	1	1	1	1	1	0.777778	1	1	1	1	1	1	1	1	1	1	1	1	1	1	0.333333	0.6	1	1	1	1	1	1	1	0.6	0.6	1	1	1	1	1	1	1	1	1	1
1	1	0.428571	1	0.5	-0.333333	0	0.6	1	0.6	0.333333	0	0	-0.6	0.555556	0	1	0	1	-1	1	0.6	0	1	1	0	-1	1	-1	0.333333	0.6	-1	-1	-1	0.5	0.333333	0	-0.333333	0.6	0.6	0.333333	0.428571	0	1	0	0	-1	1	0	1
1	1	0.428571	1	0.5	-0.333333	0	0.6	1	0.6	0.333333	0	0	-0.6	0.555556	0	1	0	1	-1	1	0.6	0	1	1	0	-1	1	-1	0.333333	0.6	-1	-1	-1	0.5	0.333333	0	-0.333333	0.6	0.6	0.333333	0.428571	0	1	0	0	-1	1	0	1
1	1	0.714286	1	0.75	1	1	1	1	1	1	1	1	1	0.777778	1	1	1	1	1	1	1	1	1	1	1	1	1	1	1	1	1	1	1	1	1	1	1	1	1	1	1	1	1	1	1	1	1	1	1
1	1	0.714286	1	1	1	1	1	1	1	1	1	1	1	0.777778	1	1	1	1	1	1	1	1	1	1	1	1	1	1	1	0.6	1	1	1	1	1	1	1	1	1	1	1	1	1	1	1	1	1	1	1
1	1	0.714286	1	1	1	1	1	1	1	1	1	1	1	0.777778	1	1	1	1	1	1	1	1	1	1	1	1	1	1	1	1	1	1	1	1	1	1	1	1	1	1	0.714286	1	1	1	1	1	1	1	1
1	1	0.714286	1	0.75	1	1	1	1	1	1	1	1	0.6	0.777778	1	1	1	1	1	1	1	1	1	1	1	1	1	1	1	0.6	1	1	1	0.5	1	1	0.333333	0.6	1	0.333333	1	1	1	1	1	1	1	1	1
1	1	0.714286	1	0.75	1	0	1	1	1	1	1	1	1	0.777778	1	1	1	1	1	1	0.6	1	1	1	1	1	1	1	1	0.6	1	1	1	1	1	1	1	1	1	1	1	1	1	1	1	1	1	1	1
1	1	0.714286	1	0.75	1	1	1	1	1	1	1	1	1	0.777778	1	1	1	1	1	1	1	1	1	1	1	1	1	1	0.333333	1	1	1	1	1	1	1	1	1	1	1	1	1	1	1	1	1	1	1	1
1	1	0.714286	1	0.75	1	1	1	1	1	1	1	1	1	0.777778	1	1	1	1	1	1	1	1	1	1	1	1	1	1	0.333333	1	1	1	1	1	1	1	1	1	1	1	1	1	1	1	1	1	1	1	1
1	1	0.714286	1	0.75	1	1	1	1	1	1	1	1	1	0.777778	1	1	1	1	1	1	1	1	1	1	1	1	1	1	0.333333	0.6	1	1	1	1	1	1	1	1	1	1	1	1	1	1	1	1	1	1	1
1	1	0.714286	1	0.75	1	1	1	1	1	1	1	1	1	0.777778	1	1	1	1	1	1	1	1	1	1	1	1	1	1	1	1	1	1	1	1	1	1	1	1	1	1	1	1	1	1	1	1	1	1	1
1	1	0.714286	1	0.75	-0.333333	1	0.6	1	0.6	1	0	1	0.6	0.777778	1	1	1	1	-1	1	0.6	1	1	1	0	1	1	1	1	0.6	-1	1	1	0.5	0.333333	1	0.333333	0.6	0.6	1	0.714286	1	1	1	1	1	1	0	1
1	1	1	1	1	1	1	1	1	1	1	1	1	1	0.777778	1	1	1	1	1	1	1	1	1	1	1	1	1	1	0.333333	1	1	1	1	0.5	1	1	1	1	1	0.333333	1	1	1	1	1	1	1	1	1
1	1	0.714286	1	1	1	1	1	1	1	1	1	1	1	0.777778	1	1	1	1	1	1	1	1	1	1	1	1	1	1	1	0.6	1	1	1	0.5	1	1	1	0.6	0.6	1	0.714286	1	1	1	1	1	1	1	1
1	1	0.714286	1	1	1	1	1	1	1	1	1	1	1	0.777778	1	1	1	1	1	1	1	1	1	1	1	1	1	1	1	0.6	1	1	1	1	0.333333	0	0.333333	0.6	1	1	0.714286	0	1	1	1	1	1	1	1
1	1	0.714286	1	0.75	1	1	1	1	0.6	1	1	1	1	0.555556	1	1	1	1	1	1	0.6	1	1	1	1	1	1	1	1	0.6	1	1	1	0.5	0.333333	0	0.333333	0.6	0.6	1	0.714286	-1	1	0	1	1	1	0	1
1	1	0.714286	1	1	1	1	1	1	1	1	1	1	1	0.777778	1	1	1	1	1	1	1	1	1	1	1	1	1	1	1	0.6	1	1	1	1	1	1	1	1	1	1	1	1	1	1	1	1	1	1	1
1	1	0.714286	1	0.75	1	1	0.6	1	0.6	1	1	1	1	0.777778	1	1	1	1	1	1	1	1	1	1	1	1	1	1	1	0.6	1	1	1	1	1	1	1	1	1	1	1	1	1	1	1	1	1	1	1
1	1	0.714286	1	0.75	1	1	0.6	1	0.6	1	1	1	1	0.777778	1	1	1	1	1	1	1	1	1	1	1	1	1	1	1	0.6	1	1	1	1	1	1	1	1	1	1	1	1	1	1	1	1	1	1	1
1	1	0.714286	1	0.75	1	1	1	1	1	1	1	1	1	0.777778	1	1	1	1	1	1	1	1	1	1	1	1	1	1	0.333333	0.6	1	1	1	1	1	1	1	1	1	1	1	1	1	1	1	1	1	1	1
1	1	0.714286	1	1	1	1	1	1	0.6	1	1	1	1	0.777778	1	1	1	1	1	1	0.6	1	1	1	1	1	1	1	0.333333	0.6	1	-1	-1	0.5	0.333333	0	0.333333	-0.2	-0.2	1	0.714286	1	1	1	1	1	1	1	1
1	1	0.714286	1	0.75	1	1	1	1	1	1	1	1	1	0.777778	1	1	1	1	1	1	1	1	1	1	1	1	1	1	1	1	1	1	1	1	1	1	1	1	0.6	1	1	1	1	1	1	1	1	1	1
1	1	0.714286	1	0.75	1	1	1	1	0.6	1	1	1	1	0.777778	1	1	1	1	1	1	1	1	1	1	1	1	1	1	0.333333	1	1	1	1	1	1	1	1	1	1	1	1	1	1	1	1	1	1	1	1
1	1	0.714286	1	1	1	1	1	1	1	1	1	1	1	0.777778	1	1	1	1	1	1	1	1	1	1	1	1	1	1	1	1	1	1	1	1	1	1	1	1	1	1	0.714286	1	1	1	1	1	1	1	1
1	1	1	1	1	1	1	1	1	1	1	1	1	1	0.777778	1	1	1	1	1	1	1	1	1	1	1	1	1	1	1	0.6	1	1	1	1	1	1	1	1	1	1	1	1	1	1	1	1	1	1	1
1	1	0.714286	1	1	1	1	1	1	1	1	1	1	1	0.777778	1	1	1	1	1	1	1	1	1	1	1	1	1	1	1	1	1	1	1	1	1	1	1	1	1	1	1	1	1	1	1	1	1	1	1
1	1	0.714286	1	0.75	1	1	1	1	1	1	1	1	1	0.777778	1	1	1	1	1	1	0.6	1	1	1	1	1	1	1	0.333333	0.6	1	1	1	1	1	1	1	1	1	1	1	1	1	1	1	1	1	1	1
1	1	0.714286	1	0.75	1	1	1	1	1	1	1	0	0.2	0.777778	1	1	1	0	1	1	0.6	1	1	1	1	0.333333	1	1	0.333333	0.6	1	1	1	1	1	1	0.333333	0.6	0.6	0.333333	1	1	1	1	1	1	1	1	1
1	1	0.714286	1	1	1	1	1	1	1	1	1	1	1	0.777778	1	1	1	1	1	1	1	1	1	1	1	1	1	1	1	0.6	1	1	1	1	1	1	1	1	1	1	1	1	1	1	1	1	1	1	1
1	1	0.714286	1	0.75	1	1	1	1	1	1	1	1	1	0.555556	1	1	1	1	1	1	1	1	1	1	1	1	1	1	1	1	1	1	1	1	1	1	1	1	1	1	1	1	1	1	1	1	1	1	1
1	1	0.714286	1	1	1	1	1	1	1	1	1	1	1	0.777778	1	1	1	1	1	1	1	1	1	1	1	1	1	1	1	0.6	1	1	1	1	1	1	1	1	1	1	1	1	1	1	1	1	1	1	1
1	1	0.714286	1	1	1	1	1	1	1	1	1	1	1	0.777778	1	1	1	1	1	1	1	1	1	1	1	1	1	1	1	0.6	1	1	1	1	1	1	1	1	1	1	1	1	1	1	1	1	1	1	1
1	1	0.714286	1	1	1	1	1	1	1	1	1	1	1	0.777778	1	1	1	1	1	1	1	1	1	1	1	1	1	1	1	1	1	1	1	1	1	1	1	1	1	1	1	1	1	1	1	1	1	1	1
1	1	0.714286	1	0.75	1	1	1	1	1	1	1	1	1	0.777778	1	1	1	1	1	1	1	1	1	1	1	1	1	1	0.333333	1	1	1	1	1	1	1	1	1	1	1	1	1	1	1	1	1	1	1	1
1	1	0.714286	1	1	1	1	1	1	1	1	1	1	1	0.777778	1	1	1	1	1	1	1	1	1	1	1	1	1	1	1	1	1	1	1	1	1	1	1	1	1	1	1	1	1	1	1	1	1	1	1
1	1	0.714286	1	1	1	1	1	1	1	1	1	1	1	0.777778	1	1	1	1	1	1	1	1	1	1	1	1	1	1	1	1	1	1	1	1	1	1	1	1	1	1	1	1	1	1	1	1	1	1	1
1	1	0.714286	1	1	1	1	1	1	1	1	1	1	1	0.777778	1	1	1	1	1	1	1	1	1	1	1	1	1	1	1	0.6	1	1	1	1	1	1	1	1	1	1	1	1	1	1	1	1	1	1	1
1	-1	0.714286	1	0.75	-0.333333	0	0.6	-1	0.6	0.333333	0	0	0.2	0.777778	0	1	0	0	-1	-1	0.6	0	1	1	0	-0.333333	-1	0	0.333333	0.6	-1	-1	-1	0.5	0.333333	0	0.333333	0.6	0.6	-1	0.714286	0	1	0	0	-1	-1	0	-1
1	1	0.428571	1	0.75	1	1	1	1	1	1	1	1	1	0.777778	1	1	1	1	1	1	0.6	1	1	1	1	1	1	1	0.333333	0.6	1	1	1	0.5	1	1	1	0.6	0.6	1	1	1	1	1	1	1	1	1	1
1	1	0.714286	1	1	1	1	1	1	1	1	1	1	1	0.777778	1	1	1	1	1	1	1	1	1	1	1	1	1	0	0.333333	0.6	1	1	1	0.5	1	1	1	1	1	1	0.714286	1	1	1	1	1	1	1	1
1	1	0.714286	1	1	1	1	1	1	1	1	1	1	0.2	0.777778	1	1	1	1	1	1	0.6	1	1	1	1	1	1	1	1	0.6	1	1	1	1	1	1	1	1	1	1	1	1	1	1	1	1	1	1	1
1	1	0.714286	1	1	1	1	1	1	1	1	1	1	1	0.777778	1	1	1	1	1	1	1	1	1	1	1	1	1	1	0.333333	0.6	1	1	1	0.5	0.333333	1	1	0.6	1	1	0.714286	1	1	1	1	1	1	1	1
1	1	0.714286	1	1	1	1	1	1	1	1	1	1	1	0.777778	1	1	1	1	1	1	1	1	1	1	1	1	1	1	1	0.6	1	1	1	0.5	1	1	1	0.6	1	1	0.714286	0	1	1	1	1	1	1	1
1	-1	0.714286	1	0.75	1	1	1	1	1	1	1	1	1	0.777778	1	1	1	1	1	1	0.6	1	1	1	1	1	1	1	0.333333	0.6	1	1	1	1	1	1	1	0.6	0.6	1	0.714286	0	1	1	1	1	1	1	1
1	1	0.714286	1	1	-0.333333	1	1	1	1	1	1	1	1	0.777778	1	1	0	0	1	1	1	1	1	1	1	1	1	1	0.333333	0.6	1	1	1	1	1	1	1	1	0.6	1	0.714286	1	1	1	1	1	1	1	1
1	1	0.714286	1	1	1	1	1	1	1	1	1	1	1	0.777778	1	1	1	1	1	1	1	1	1	1	1	1	1	1	1	0.6	1	1	1	1	1	1	1	1	1	1	1	1	1	1	1	1	1	1	1
1	1	0.714286	1	0.75	1	1	1	1	0.6	1	1	1	1	0.777778	1	1	1	1	1	1	0.6	1	1	1	1	1	1	-1	0.333333	0.6	1	1	1	1	0.333333	1	0.333333	1	1	1	1	1	1	1	1	1	1	1	1
1	1	0.714286	1	0.75	-0.333333	0	0.6	1	0.6	0.333333	1	0	0.6	0.777778	0	1	1	1	-1	1	0.6	1	1	1	1	0.333333	1	1	0.333333	0.6	-1	1	1	0.5	-0.333333	0	0.333333	0.6	0.6	0.333333	0.428571	0	1	0	0	1	1	0	1
1	1	0.714286	1	0.75	1	0	0.6	1	0.6	1	1	1	1	0.777778	1	1	0	1	1	1	1	1	1	1	1	1	1	1	0.333333	0.6	1	1	1	1	1	1	1	1	1	0.333333	0.714286	1	1	1	1	1	1	1	1
1	1	0.714286	1	1	1	1	1	1	1	1	1	1	1	0.777778	1	1	1	1	1	1	1	1	1	1	1	1	1	1	1	1	1	1	1	1	1	1	1	1	1	1	1	1	1	1	1	1	1	1	1
1	1	0.714286	1	0.75	1	1	1	1	0.6	1	1	0	1	0.777778	1	1	1	1	1	1	1	1	1	1	1	1	1	1	1	0.6	1	1	1	1	1	1	0.333333	1	1	1	1	1	1	1	1	1	1	1	1
1	1	0.714286	1	0.75	1	1	1	1	1	1	1	1	1	0.777778	1	1	1	1	1	1	1	1	1	1	1	1	1	1	0.333333	0.6	1	1	1	1	1	1	1	1	1	1	1	1	1	1	1	1	1	1	1
1	1	0.714286	1	0.75	1	1	1	1	1	1	1	1	1	0.777778	1	1	1	1	1	1	1	1	1	1	1	1	1	1	1	0.6	1	1	1	0.5	1	1	1	0.6	1	1	1	1	1	1	1	1	1	1	1
1	1	0.714286	1	0.75	1	1	1	1	1	1	1	1	1	0.777778	1	1	1	1	1	1	1	1	1	1	1	1	1	1	1	0.6	1	1	1	1	1	1	1	1	1	1	0.714286	1	1	1	1	1	1	1	1
1	1	0.714286	1	1	0.333333	1	1	1	1	1	1	1	1	0.777778	1	1	0	1	1	1	0.6	1	1	1	1	1	1	1	1	0.6	1	1	1	0.5	0.333333	1	0.333333	1	1	0.333333	0.714286	1	1	1	1	1	1	1	1
1	1	0.714286	1	0.75	1	1	1	1	1	1	1	1	1	0.777778	1	1	1	1	1	1	0.6	1	1	1	1	1	1	1	0.333333	0.6	1	1	1	0.5	1	1	1	0.6	0.6	1	0.714286	0	1	1	1	1	1	1	1
1	1	0.714286	1	0.75	1	1	1	1	1	1	1	1	1	0.777778	1	1	1	1	1	1	0.6	1	1	1	1	1	1	1	0.333333	0.6	1	1	1	0.5	1	1	1	0.6	0.6	1	1	0	1	1	1	1	1	1	1
1	1	0.714286	1	0.75	1	0	0.6	1	0.6	1	1	1	0.2	0.777778	1	1	1	1	1	1	0.6	1	1	1	1	1	1	1	0.333333	0.6	1	-1	-1	0.5	0.333333	0	0.333333	0.6	0.6	0.333333	0.714286	0	1	0	1	1	1	1	1
1	1	0.714286	1	0.75	-0.333333	0	0.6	1	0.6	1	1	1	0.6	0.777778	1	1	0	1	-1	1	0.6	1	1	1	1	1	1	1	0.333333	0.6	-1	-1	-1	0	0.333333	0	0.333333	0.6	0.6	0.333333	0.714286	1	1	1	1	1	1	1	1
1	1	0.714286	1	0.75	0.333333	1	0.6	1	0.6	1	1	1	1	0.777778	1	1	0	1	1	1	0.6	1	1	1	1	1	1	1	0.333333	0.6	1	1	1	0.5	1	1	0.333333	0.6	0.6	0.333333	1	1	1	1	1	1	1	1	1
1	1	0.714286	1	0.75	1	1	0.6	1	0.6	1	1	1	1	0.777778	1	1	1	1	1	1	0.6	1	1	1	1	1	1	1	1	0.6	1	1	1	1	1	1	1	1	1	1	1	1	1	1	1	1	1	1	1
1	1	0.714286	1	1	1	1	1	1	1	1	1	1	1	0.777778	1	1	1	1	1	1	0.6	1	1	1	1	1	1	1	0.333333	1	1	1	1	1	1	1	1	1	1	1	1	1	1	1	1	1	1	1	1
1	1	0.714286	1	1	1	1	1	1	1	1	1	1	1	0.777778	1	1	1	1	1	1	1	1	1	1	1	1	1	1	1	1	1	1	1	1	1	1	1	1	1	1	1	1	1	1	1	1	1	1	1
1	1	0.714286	1	0.75	1	1	1	1	1	1	1	1	1	0.777778	1	1	1	1	1	1	1	0	1	1	1	1	1	1	0.333333	0.6	1	1	1	1	1	1	0.333333	1	1	1	0.714286	1	1	1	1	1	1	1	1
1	1	0.714286	1	0.75	1	1	1	1	1	1	1	1	1	0.777778	1	1	1	1	1	1	0.6	1	1	1	1	-0.333333	1	1	0.333333	0.6	1	1	1	1	1	1	1	1	1	1	1	1	1	1	1	1	1	1	1
1	1	0.714286	1	0.75	1	1	1	1	1	1	1	1	1	0.777778	1	1	1	1	1	1	1	1	1	1	1	1	1	1	1	1	1	1	1	0.5	1	1	1	1	1	1	1	1	1	1	1	1	1	1	1
1	1	0.714286	1	0.75	1	1	1	1	1	1	1	1	1	0.777778	1	1	1	1	1	1	1	1	1	1	1	1	1	1	0.333333	0.6	1	1	1	1	1	1	0.333333	0.6	0.6	1	0.714286	1	1	1	1	1	1	1	1
1	1	0.714286	1	1	1	1	1	1	1	1	1	1	1	0.777778	1	1	1	1	1	1	1	1	1	1	1	1	1	1	1	0.6	1	1	1	1	1	1	1	1	1	1	1	1	1	1	1	1	1	1	1
1	1	0.714286	1	1	1	1	1	1	1	1	1	1	1	0.777778	1	1	1	1	1	1	1	1	1	1	1	1	1	1	1	0.6	1	1	1	1	1	1	1	1	1	1	1	1	1	1	1	1	1	1	1
1	1	0.714286	1	0.75	1	1	1	1	1	1	1	1	1	0.777778	1	1	1	1	1	1	1	1	1	1	1	1	1	1	1	0.6	1	1	1	0.5	1	1	1	0.6	0.6	1	1	1	1	1	1	1	1	1	1
1	1	0.714286	1	0.75	1	1	1	1	1	1	1	1	1	0.777778	1	1	1	1	1	1	1	1	1	1	1	1	1	1	1	1	1	1	1	1	1	1	1	0.6	0.6	1	1	1	1	1	1	1	1	1	1
1	1	0.714286	1	1	1	1	1	1	1	1	1	1	1	0.777778	1	1	1	1	1	1	0.6	1	1	1	1	1	1	1	0.333333	0.6	1	1	1	1	1	1	1	1	1	1	1	1	1	1	1	1	1	1	1
1	1	0.714286	1	0.75	1	1	1	1	1	1	1	1	1	0.777778	1	1	1	1	1	1	1	1	1	1	1	1	1	1	0.333333	1	1	1	1	1	1	1	0.333333	0.6	0.6	1	0.714286	1	1	1	1	1	1	1	1
1	1	0.714286	1	0.75	1	1	1	1	1	1	1	1	1	0.777778	1	1	1	1	1	1	1	0	1	1	1	1	1	1	1	0.6	1	1	1	1	1	1	0.333333	1	1	1	0.714286	1	1	1	1	1	1	1	1
1	1	0.714286	1	0.75	1	0	1	1	1	1	1	1	1	0.777778	1	1	0	1	-1	1	0.6	1	1	1	1	1	1	1	0.333333	0.6	-1	1	1	1	0.333333	0	1	1	1	0.333333	0.714286	1	1	1	1	1	1	1	1
1	1	0.714286	1	1	1	1	1	1	1	1	1	1	1	0.777778	1	1	0	1	1	1	1	1	1	1	1	1	1	1	0.333333	0.6	1	1	1	0.5	1	1	0.333333	0.6	1	0.333333	1	1	1	1	1	1	1	1	1
1	1	0.714286	1	1	1	1	1	1	1	1	1	1	1	0.777778	1	1	0	1	-1	1	1	1	1	1	1	1	1	1	0.333333	0.6	-1	1	1	0.5	0.333333	1	0.333333	0.6	0.6	1	0.714286	1	1	1	1	1	1	1	1
1	1	0.714286	1	0.75	1	1	1	1	1	1	1	1	1	0.777778	1	1	1	1	1	1	0.2	1	1	1	1	1	1	1	1	0.6	1	1	1	1	1	1	1	1	1	1	1	1	1	1	1	1	1	1	1
1	-1	0.714286	1	0.75	0.333333	0	0.6	1	0.6	0.333333	0	1	0.2	0.777778	1	1	0	1	-1	1	0.6	1	1	1	1	1	1	1	0.333333	0.6	1	-1	-1	0.5	0.333333	0	0.333333	0.6	0.6	0.333333	0.714286	0	1	0	0	1	1	1	1
1	1	0.714286	1	1	1	1	1	1	1	1	1	1	1	0.777778	1	1	1	1	1	1	1	1	1	1	1	1	1	1	1	0.6	1	1	1	1	1	1	1	1	1	1	1	1	1	1	1	1	1	1	1
1	1	0.714286	1	0.75	1	1	1	1	1	1	1	1	1	0.777778	1	1	1	1	1	1	0.6	1	1	1	1	1	1	1	0.333333	0.6	1	1	1	1	1	1	0.333333	0.6	0.6	1	0.714286	1	1	1	1	1	1	1	1
1	1	0.714286	1	0.75	1	1	1	1	0.6	1	1	1	-0.2	0.777778	1	1	1	1	1	1	0.6	1	1	1	1	1	1	1	1	0.6	1	1	1	1	1	1	0.333333	0.6	0.6	1	0.714286	1	1	1	1	1	1	1	1
1	1	0.714286	1	0.75	1	1	1	1	1	1	1	1	1	0.777778	1	1	0	1	1	1	1	1	1	1	1	1	1	1	0.333333	0.6	1	1	1	0.5	1	1	1	1	1	0.333333	0.714286	1	1	1	1	1	1	1	1
1	1	0.714286	1	1	1	1	1	1	1	1	1	1	1	0.777778	1	1	1	1	1	1	1	1	1	1	1	1	1	1	0.333333	0.6	1	1	1	1	1	1	1	1	1	1	1	1	1	1	1	1	1	1	1
1	1	0.714286	1	1	1	1	1	1	1	1	1	1	0.6	0.777778	1	1	1	1	1	1	1	1	1	1	1	1	1	1	0.333333	0.6	1	1	1	0.5	0.333333	1	1	1	1	0.333333	1	1	1	1	1	1	1	1	1
1	1	0.714286	1	0.75	1	1	1	1	1	1	1	1	1	0.777778	1	1	1	1	1	1	1	1	1	1	1	1	1	1	0.333333	0.6	1	1	1	0.5	1	1	1	1	1	1	0.714286	1	1	1	1	1	1	1	1
1	1	0.714286	1	1	1	1	1	1	1	1	1	1	1	0.777778	1	1	1	1	1	1	1	1	1	1	1	1	1	1	1	1	1	1	1	1	1	1	1	1	1	1	1	1	1	1	1	1	1	1	1
1	1	0.714286	1	0.75	1	1	0.6	1	0.6	1	1	1	1	0.777778	1	1	1	1	1	1	1	0	1	1	1	1	1	1	1	0.6	1	1	1	1	1	1	0.333333	1	1	1	0.714286	1	1	1	1	1	1	1	1
1	1	0.714286	1	0.75	1	1	0.6	1	0.6	1	1	1	1	0.777778	1	1	1	1	1	1	1	0	1	1	1	1	1	1	1	0.6	1	1	1	1	1	1	0.333333	1	1	1	0.714286	1	1	1	1	1	1	1	1
1	1	0.714286	1	0.75	-0.333333	1	0.6	1	0.6	1	1	1	1	0.777778	1	1	1	1	1	1	0.6	1	1	1	1	1	1	1	1	0.6	1	1	1	0.5	1	1	1	1	0.6	1	0.714286	0	1	1	1	1	1	1	1
1	1	0.714286	1	0.75	1	1	1	1	1	1	1	1	1	0.777778	1	1	1	1	1	1	0.6	1	1	1	1	-0.333333	1	1	0.333333	0.6	1	1	1	1	1	1	0.333333	1	1	1	1	1	1	1	1	1	1	1	1
1	1	0.714286	1	0.75	1	1	1	1	1	1	1	1	1	0.777778	1	1	1	1	1	1	1	1	1	1	1	1	1	1	0.333333	0.6	1	1	1	1	1	1	1	1	1	1	1	1	1	1	1	1	1	1	1
1	1	0.714286	1	1	1	1	1	1	1	1	1	1	1	0.777778	1	1	1	1	1	1	1	1	1	1	1	1	1	1	1	0.6	1	1	1	1	1	1	1	1	1	1	0.714286	1	1	1	1	1	1	1	1
1	1	0.714286	1	1	1	1	1	1	1	1	1	1	1	0.777778	1	1	1	1	1	1	1	1	1	1	1	1	1	1	1	0.6	1	1	1	1	1	1	1	1	1	1	0.714286	1	1	1	1	1	1	1	1
1	1	0.714286	1	0.75	-0.333333	1	0.6	1	0.6	0.333333	0	1	0.2	0.777778	0	1	1	1	1	1	0.6	0	1	1	1	0.333333	1	1	0.333333	0.6	1	-1	-1	0.5	0.333333	1	0.333333	0.6	0.6	1	0.714286	0	1	1	1	1	1	0	1
1	1	0.714286	1	0.75	-0.333333	0	0.6	-1	0.6	0.333333	0	0	0.2	0.777778	0	1	0	1	-1	1	0.6	1	1	1	1	-0.333333	1	0	0.333333	0.6	-1	1	1	0.5	0.333333	0	0.333333	0.6	0.6	0.333333	0.714286	0	1	0	1	1	1	1	1
1	1	0.714286	1	0.75	0.333333	0	0.6	1	1	1	1	1	1	0.777778	1	-1	0	1	1	-1	0.6	1	1	1	1	1	1	1	0.333333	0.6	-1	1	1	0.5	0.333333	0	0.333333	1	1	0.333333	0.428571	-1	1	1	0	1	1	1	1
1	1	0.714286	1	1	0.333333	1	0.6	1	0.6	1	1	0	0.6	0.777778	1	1	1	0	-1	1	0.6	1	1	1	1	-0.333333	1	1	0.333333	0.6	-1	1	1	0.5	0.333333	0	0.333333	0.6	0.6	1	0.714286	1	1	1	1	1	1	1	1
1	1	0.714286	1	1	1	1	1	1	1	1	1	1	1	0.777778	1	1	1	1	1	1	1	1	1	1	1	1	1	1	0.333333	1	1	1	1	1	1	1	0.333333	1	1	1	1	1	1	1	1	1	1	1	1
1	1	0.714286	1	1	1	1	1	1	1	1	1	1	1	0.777778	1	1	1	1	1	1	1	1	-1	1	1	1	1	1	0.333333	1	1	1	1	1	1	1	0.333333	1	1	1	1	1	1	1	1	1	1	1	1
1	1	0.714286	1	0.75	-0.333333	1	1	1	1	1	1	1	0.2	0.777778	1	1	1	1	1	1	0.6	1	1	1	1	1	1	1	1	0.6	1	1	1	1	1	1	0.333333	1	1	1	1	1	1	1	1	1	1	1	1
1	1	0.714286	1	1	-0.333333	1	1	1	1	1	1	0	1	0.777778	1	1	0	0	1	1	0.6	1	1	1	1	1	1	1	1	1	1	1	1	0.5	1	1	0.333333	1	1	0.333333	1	1	1	1	1	1	1	1	1
1	1	0.714286	1	1	1	1	1	1	1	1	1	1	1	0.777778	1	1	1	1	1	1	1	1	1	1	1	1	1	1	1	1	1	1	1	1	1	1	1	1	1	1	1	1	1	1	1	1	1	1	1
1	1	0.714286	1	1	1	1	1	1	1	1	1	1	1	0.777778	1	1	1	1	1	1	1	1	1	1	1	1	1	1	0.333333	1	1	1	1	1	1	1	1	1	1	1	1	1	1	1	1	1	1	1	1
1	1	1	1	1	1	1	1	1	1	1	1	1	1	0.777778	1	1	1	1	1	1	1	1	1	1	1	1	1	1	1	1	1	1	1	1	1	1	1	1	1	1	1	1	1	1	1	1	1	1	1
1	1	0.714286	1	0.75	1	1	1	1	1	1	1	1	1	0.777778	1	1	1	1	1	1	1	1	1	1	1	1	1	1	1	1	1	1	1	1	1	1	1	1	1	1	0.714286	1	1	1	1	1	1	1	1
1	1	0.714286	1	1	1	1	0.6	1	1	1	1	1	1	0.777778	1	1	1	1	1	1	0.6	1	1	1	1	1	1	1	0.333333	0.6	1	1	1	0.5	1	1	1	0.6	0.6	1	1	1	1	1	1	1	1	1	1
1	1	0.714286	1	1	1	1	1	1	1	1	1	1	1	0.777778	1	1	1	1	1	1	1	1	1	1	1	1	1	1	1	0.6	1	1	1	1	1	1	1	1	1	1	1	1	1	1	1	1	1	1	1
1	1	0.714286	1	1	1	1	1	1	1	1	1	1	1	0.777778	1	1	1	1	1	1	1	1	1	1	1	1	1	1	0.333333	0.6	1	1	1	1	1	1	1	1	1	1	1	1	1	1	1	1	1	1	1
1	1	0.714286	1	0.75	1	1	1	1	1	1	1	1	0.6	0.777778	1	1	1	1	1	1	1	1	1	1	1	1	1	1	0.333333	0.6	1	1	1	1	1	1	1	0.6	0.6	1	0.714286	1	1	1	1	1	1	1	1
1	1	0.714286	1	0.75	1	1	1	1	1	1	1	1	0.2	0.777778	1	1	1	1	1	1	0.6	1	1	1	1	1	1	1	1	0.6	1	1	1	1	1	1	1	1	1	1	1	1	1	1	1	1	1	1	1
1	1	0.714286	1	1	1	1	1	1	1	1	1	1	1	0.777778	1	1	1	1	1	1	1	1	1	1	1	-0.333333	1	1	1	1	1	1	1	1	1	1	1	1	1	1	1	1	1	1	1	1	1	1	1
1	1	0.714286	1	0.75	1	1	1	1	0.6	1	1	1	1	0.777778	1	1	1	1	1	1	1	1	1	1	1	1	1	1	1	0.6	1	1	1	1	1	1	1	1	1	1	1	1	1	1	1	1	1	1	1
1	1	0.714286	1	0.75	1	1	1	1	1	1	1	1	1	0.777778	1	1	1	1	1	1	0.6	1	1	1	1	1	1	1	0.333333	0.6	1	1	1	1	1	1	1	0.6	0.6	1	1	1	1	1	1	1	1	1	1
1	1	0.714286	1	0.75	1	1	1	1	1	1	1	1	1	0.777778	1	1	1	1	1	1	1	1	1	1	1	1	1	1	1	1	1	1	1	1	1	1	1	0.6	0.6	1	0.714286	1	1	1	1	1	1	1	1
1	1	0.714286	1	0.75	1	1	1	1	1	1	1	1	1	0.777778	1	1	1	1	1	1	1	1	1	1	1	1	1	1	1	0.6	1	1	1	1	1	1	1	1	1	1	0.714286	1	1	1	1	1	1	1	1
1	1	0.714286	1	1	1	1	1	1	1	1	1	1	1	0.777778	1	1	1	1	1	1	1	1	1	1	1	1	1	1	1	0.6	1	1	1	1	1	1	1	1	1	1	0.714286	1	1	1	1	1	1	1	1
1	1	0.714286	1	0.75	1	1	1	1	1	1	1	1	1	0.777778	1	1	1	1	1	1	1	1	1	1	1	1	1	1	1	0.6	1	1	1	1	1	1	0.333333	0.6	0.6	1	0.714286	1	1	1	1	1	1	1	1
1	1	0.714286	1	1	1	1	1	1	1	1	1	1	1	0.777778	1	1	1	1	1	1	0.6	1	1	1	1	1	1	1	1	0.6	1	1	1	1	1	1	0.333333	0.6	1	1	0.714286	1	1	1	1	1	1	1	1
1	1	0.714286	1	1	1	1	1	1	1	1	1	1	1	0.777778	1	1	1	1	1	1	0.6	1	1	1	1	1	1	1	1	0.6	1	1	1	1	1	1	0.333333	0.6	1	1	0.714286	1	1	1	1	1	1	1	1
1	1	0.714286	1	0.75	1	1	1	1	1	1	1	1	1	0.777778	1	1	1	1	1	1	1	1	1	1	1	1	1	1	0.333333	0.6	1	1	1	1	1	1	1	1	1	1	1	1	1	1	1	1	1	1	1
1	1	0.714286	1	1	1	1	1	1	1	1	1	1	1	0.777778	1	1	1	1	-1	1	1	1	1	1	1	1	1	1	1	0.6	-1	1	1	1	1	1	0.333333	1	1	1	1	1	1	1	1	1	1	1	1
1	1	0.714286	1	0.75	1	1	1	1	1	1	1	1	1	0.777778	1	1	1	1	1	1	1	1	1	1	1	1	1	1	1	0.6	1	1	1	1	1	1	1	1	1	1	1	1	1	1	1	1	1	1	1
1	1	0.714286	1	1	1	1	1	1	1	1	1	1	1	0.777778	1	1	1	1	1	1	1	1	1	1	1	1	1	1	1	0.6	1	1	1	1	1	1	1	0.6	0.6	0.333333	0.714286	1	1	1	1	1	1	1	1
1	1	0.714286	1	1	1	1	1	1	1	1	1	1	1	0.777778	1	1	1	1	1	1	1	1	1	1	1	1	1	1	1	0.6	1	1	1	0.5	1	1	-0.333333	0.6	0.6	1	0.714286	0	1	1	1	1	1	1	1
1	1	0.714286	1	0.75	-0.333333	1	0.6	1	0.6	1	1	0	1	0.777778	0	1	1	0	1	1	0.6	1	1	1	1	1	1	1	0.333333	0.6	1	1	1	0.5	1	1	0.333333	0.6	0.6	1	0.714286	1	1	1	1	1	1	1	1
1	1	0.714286	1	0.75	1	1	1	1	1	1	1	1	0.6	0.777778	1	1	1	1	1	1	1	1	1	1	1	1	1	1	0.333333	0.6	1	1	1	0.5	1	1	0.333333	0.6	0.6	0.333333	1	0	1	1	1	1	1	1	1
1	1	0.714286	1	0.75	1	1	1	1	1	1	1	1	1	0.777778	1	1	1	1	1	1	1	1	1	1	1	1	1	1	1	0.6	1	1	1	1	1	1	1	1	1	1	1	1	1	1	1	1	1	1	1
1	1	0.714286	1	0.75	0.333333	1	1	1	0.6	0.333333	1	1	0.6	0.333333	1	1	0	1	-1	1	0.6	1	1	1	1	1	1	1	0.333333	0.6	-1	1	1	0.5	0.333333	0	0.333333	0.6	0.6	0.333333	0.428571	1	1	0	1	1	1	1	1
1	1	0.714286	1	1	1	1	1	1	1	1	1	1	1	0.777778	1	1	1	1	1	1	1	1	1	1	1	1	1	1	1	0.6	1	1	1	1	1	1	1	1	1	1	1	1	1	1	1	1	1	1	1
1	1	0.714286	1	0.75	-0.333333	1	1	1	1	1	1	1	1	0.777778	1	1	1	1	1	1	0.6	1	1	1	1	1	1	1	1	0.6	1	1	1	0.5	1	1	0.333333	0.6	0.2	1	0.714286	1	1	1	1	1	1	1	1
1	1	0.714286	1	0.75	0.333333	0	1	1	1	1	1	1	0.6	0.777778	1	1	0	0	-1	1	0.6	1	1	1	1	1	1	1	0.333333	0.6	-1	1	1	0.5	0.333333	0	0.333333	0.6	0.6	0.333333	0.714286	0	1	0	1	1	1	1	1
1	1	0.714286	1	0.75	0.333333	0	1	1	1	1	1	1	0.6	0.777778	1	1	0	0	-1	1	0.6	1	1	1	1	1	1	1	0.333333	0.6	-1	1	1	0.5	0.333333	0	0.333333	0.6	0.6	0.333333	0.714286	0	1	0	1	1	1	1	1
1	1	0.714286	1	0.75	1	1	1	1	1	1	1	1	1	0.777778	1	1	1	1	1	1	1	1	1	1	1	1	1	1	0.333333	0.6	1	1	1	1	1	1	0.333333	1	0.6	1	1	1	1	1	1	1	1	1	1
1	1	0.714286	1	1	-0.333333	1	1	1	0.6	1	1	1	0.2	0.777778	1	1	0	1	1	1	0.6	1	1	1	1	1	1	1	0.333333	0.6	1	1	1	0.5	0.333333	1	0.333333	0.6	1	0.333333	0.714286	0	1	1	1	1	1	1	1
1	1	0.714286	1	0.75	-0.333333	0	1	1	1	0.333333	1	1	1	0.777778	1	1	0	1	-1	1	0.2	1	1	1	1	1	1	1	0.333333	0.6	-1	1	1	0.5	0.333333	0	0.333333	1	1	0.333333	0.714286	0	1	0	0	1	1	0	1
1	1	0.714286	1	1	1	1	1	1	1	1	1	1	1	0.777778	1	1	1	1	1	1	1	1	1	1	1	1	1	1	0.333333	0.6	1	1	1	0.5	1	1	1	0.6	0.6	1	1	1	1	1	1	1	1	1	1
1	1	0.714286	1	1	1	1	1	1	1	1	1	1	1	0.777778	1	1	1	1	1	1	1	1	1	1	1	1	1	1	1	0.6	1	1	1	1	1	1	1	1	1	1	1	1	1	1	1	1	1	1	1
1	1	0.714286	1	1	1	1	1	1	1	1	1	1	1	0.777778	1	1	1	1	1	1	0.6	1	1	1	1	1	1	1	0.333333	0.6	1	1	1	0.5	1	1	1	0.6	0.6	1	0.714286	0	1	1	1	1	1	1	1
1	1	0.714286	1	0.75	0.333333	1	1	1	0.6	1	1	1	1	0.777778	1	1	0	1	1	1	0.6	1	1	1	1	1	1	1	-0.333333	0.6	1	1	1	0.5	1	1	1	0.6	1	0.333333	0.714286	0	1	1	1	1	1	1	1
1	1	0.714286	1	0.75	-0.333333	0	1	1	1	0.333333	1	1	1	0.777778	1	1	0	1	-1	1	0.2	1	1	1	1	1	1	1	0.333333	0.6	-1	1	1	0.5	0.333333	0	0.333333	1	1	0.333333	0.714286	0	1	0	0	1	1	0	1
1	1	0.714286	1	0.75	1	1	1	1	1	1	1	1	1	0.777778	1	1	1	1	1	1	0.6	1	1	1	1	1	1	1	0.333333	0.6	1	1	1	1	0.333333	1	0.333333	0.6	0.6	1	0.714286	1	1	1	1	1	1	1	1
1	1	0.714286	1	0.75	1	1	0.6	1	0.6	1	1	1	1	0.777778	1	1	1	1	1	1	1	1	1	1	1	1	1	1	0.333333	0.6	1	1	1	0.5	1	1	1	0.6	0.6	1	1	1	1	1	1	1	1	1	1
1	1	0.714286	1	0.75	0.333333	0	1	1	1	1	1	1	0.6	0.777778	1	1	0	1	1	1	0.6	1	1	1	1	1	1	1	0.333333	0.6	-1	1	1	0.5	0.333333	0	0.333333	1	1	0.333333	0.714286	0	1	1	1	1	1	1	1
1	1	0.714286	1	0.75	0.333333	0	1	1	1	1	1	1	1	0.777778	1	1	0	1	1	1	0.6	1	1	1	1	1	1	1	0.333333	0.6	-1	1	1	0.5	0.333333	0	-0.333333	1	1	0.333333	0.714286	0	1	1	1	1	1	1	1
1	1	0.714286	1	0.75	0.333333	0	1	1	1	1	1	1	0.6	0.777778	1	1	0	1	1	1	0.6	1	1	1	1	1	1	1	0.333333	0.6	-1	1	1	0.5	0.333333	0	0.333333	1	1	0.333333	0.714286	0	1	1	1	1	1	1	1
1	1	0.714286	1	0.75	1	1	1	1	1	1	1	1	1	0.777778	1	1	1	1	1	1	1	1	1	1	1	1	1	1	0.333333	0.6	1	1	1	1	1	1	1	1	1	1	1	1	1	1	1	1	1	1	1
1	1	0.714286	1	0.75	1	1	1	1	1	1	1	1	1	0.777778	1	1	1	1	1	1	1	1	1	1	1	1	1	1	0.333333	0.6	1	1	1	1	1	1	1	1	1	1	1	1	1	1	1	1	1	1	1
1	1	0.714286	1	1	1	1	1	1	1	1	1	1	1	0.777778	1	1	1	1	1	1	1	1	1	1	1	1	1	1	0.333333	0.6	1	1	1	0.5	1	1	1	0.6	0.6	1	0.714286	0	1	1	1	1	1	1	1
1	1	0.714286	1	1	1	1	1	1	1	1	1	1	1	0.777778	1	1	0	1	1	1	0.6	1	1	1	1	1	1	1	0.333333	0.6	1	-1	-1	1	1	1	1	0.6	1	1	0.714286	1	1	1	1	1	1	1	1
1	1	0.714286	1	1	1	1	1	1	1	1	1	1	1	0.777778	1	1	1	1	1	1	1	1	1	1	1	1	1	1	0.333333	0.6	1	1	1	0.5	1	1	1	1	1	0.333333	1	1	1	1	1	1	1	1	1
1	1	0.714286	1	1	1	1	1	1	1	1	1	1	1	0.777778	1	1	1	1	1	1	0.6	1	1	1	1	1	1	1	0.333333	0.6	1	1	1	1	1	1	1	1	1	1	1	1	1	1	1	1	1	1	1
1	1	0.714286	1	1	1	1	1	1	1	1	1	1	1	0.777778	1	1	1	1	1	1	1	1	1	1	1	1	1	1	1	1	1	1	1	1	1	1	1	1	1	1	1	1	1	1	1	1	1	1	1
1	1	0.714286	1	0.75	1	1	1	1	1	1	1	1	1	0.777778	1	1	1	1	1	1	1	1	1	1	1	1	1	1	0.333333	1	1	1	1	1	1	1	1	1	1	1	1	1	1	1	1	1	1	1	1
1	1	0.714286	1	1	1	1	1	1	1	1	1	1	1	0.777778	1	1	1	1	1	1	1	1	1	1	1	1	1	1	0.333333	0.6	1	1	1	1	1	1	1	1	1	1	1	1	1	1	1	1	1	1	1
1	1	0.714286	1	1	1	1	1	1	1	1	1	1	1	0.777778	1	1	1	1	1	1	1	1	1	1	1	1	1	1	0.333333	0.6	1	1	1	0.5	0.333333	1	0.333333	1	1	0.333333	0.714286	1	1	1	1	1	1	1	1
1	1	0.714286	1	0.75	1	1	1	1	1	0.333333	1	1	0.2	0.777778	1	1	0	1	1	1	0.6	1	1	1	1	1	1	1	0.333333	0.6	1	1	1	1	1	1	1	1	1	1	1	1	1	1	1	1	1	1	1
1	1	0.714286	1	1	1	1	1	1	1	1	1	1	1	0.777778	1	1	1	1	1	1	1	1	1	1	1	1	1	1	1	0.6	1	1	1	1	1	1	1	1	1	1	1	1	1	1	1	1	1	1	1
1	1	0.714286	1	1	1	1	1	1	1	1	1	1	1	0.777778	1	1	1	1	1	1	1	1	1	1	1	1	1	1	1	0.6	1	1	1	1	1	1	1	1	1	1	1	1	1	1	1	1	1	1	1
1	1	0.714286	1	0.75	1	1	1	1	1	1	1	1	1	0.777778	1	1	1	1	1	1	1	1	1	1	1	1	1	1	1	0.6	1	1	1	1	1	1	1	1	1	1	1	1	1	1	1	1	1	1	1
1	1	0.714286	1	0.75	1	1	1	1	1	1	1	1	1	0.777778	1	1	1	1	1	1	1	1	1	1	0	1	1	1	0.333333	0.6	1	1	1	1	1	1	1	0.6	0.6	1	0.714286	1	1	1	1	1	1	1	1
1	1	0.714286	1	0.75	1	1	1	1	1	1	1	1	1	0.777778	1	1	1	1	1	1	1	1	1	1	1	1	1	1	0.333333	1	1	1	1	1	1	1	1	1	1	1	0.714286	1	1	1	1	1	1	1	1
1	1	0.714286	1	0.75	1	1	1	1	0.6	1	1	1	1	0.777778	1	1	1	1	1	1	0.6	1	1	1	1	1	1	1	1	0.6	1	1	1	1	1	1	1	1	1	1	1	1	1	1	1	1	1	1	1
1	1	0.714286	1	0.75	1	1	1	1	1	1	1	1	1	0.777778	1	1	1	1	1	1	0.6	1	1	1	1	1	1	1	0.333333	0.6	1	1	1	0.5	1	1	0.333333	1	0.6	1	0.714286	1	1	1	1	1	1	1	1
1	1	0.714286	1	1	1	1	1	1	1	1	1	1	1	0.777778	1	1	1	1	1	1	1	1	1	1	1	1	1	1	1	0.6	1	1	1	0.5	1	1	1	1	1	1	1	1	1	1	1	1	1	1	1
1	-1	0.714286	1	0.75	-0.333333	0	0.6	1	0.6	0.333333	1	1	0.6	0.777778	1	1	0	1	1	1	1	1	1	1	1	1	1	0	0.333333	0.6	1	1	1	0.5	0.333333	1	0.333333	0.6	0.6	0.333333	0.714286	0	1	1	1	1	1	1	1
1	1	0.714286	1	0.75	1	1	1	1	1	1	1	1	1	0.777778	1	1	1	1	1	1	1	1	1	1	1	1	1	1	1	0.6	1	1	1	1	1	1	1	1	1	1	1	1	1	1	1	1	1	1	1
1	1	0.714286	1	0.75	1	1	1	1	1	1	1	1	1	0.777778	1	1	1	1	1	1	1	1	1	1	1	1	1	1	1	0.6	1	1	1	1	1	1	1	1	1	1	1	1	1	1	1	1	1	1	1
1	1	0.714286	1	0.75	1	1	1	1	1	1	1	1	1	0.777778	1	1	1	1	1	1	1	1	1	1	1	1	1	1	1	1	1	1	1	1	1	1	1	1	1	1	1	1	1	1	1	1	1	1	1
1	1	0.714286	1	0.75	-0.333333	0	1	1	0.6	1	1	1	1	0.777778	1	1	0	1	1	1	0.6	1	1	1	1	1	1	1	-0.333333	0.6	1	-1	-1	0.5	0.333333	1	0.333333	0.6	0.6	0.333333	0.714286	1	1	1	1	1	1	1	1
1	1	0.714286	1	0.75	0.333333	1	1	1	0.6	1	1	1	1	0.777778	1	1	0	1	1	1	1	1	1	1	1	1	1	1	0.333333	0.6	1	1	1	0.5	1	1	0.333333	0.6	0.6	0.333333	0.714286	1	1	1	1	1	1	0	1
1	1	0.714286	1	0.75	1	1	1	1	1	1	1	1	1	0.777778	1	1	1	1	1	1	1	1	1	1	1	1	1	1	0.333333	1	1	1	1	1	1	1	1	1	1	1	1	1	1	1	1	1	1	1	1
1	1	0.714286	1	0.75	1	1	1	1	1	1	1	1	1	0.777778	1	1	1	1	1	1	1	1	1	1	1	1	1	1	1	0.6	1	1	1	1	1	1	1	1	1	1	1	1	1	1	1	1	1	1	1
1	1	0.714286	1	1	1	1	1	1	1	1	1	1	1	0.777778	1	1	1	1	1	1	1	1	1	1	1	1	1	1	1	0.6	1	1	1	1	1	1	1	1	1	1	1	1	1	1	1	1	1	1	1
1	1	0.714286	1	0.75	1	1	1	1	1	1	1	1	1	0.777778	1	1	1	1	1	1	1	1	1	1	1	1	1	1	0.333333	1	1	1	1	1	1	1	1	1	1	1	0.714286	1	1	1	1	1	1	1	1
1	1	0.714286	1	0.75	1	1	1	1	1	1	1	1	1	0.777778	1	1	1	1	1	1	1	1	1	1	1	1	1	1	0.333333	1	1	1	1	1	1	1	1	1	1	1	0.428571	1	1	1	1	1	1	1	1
1	1	0.714286	1	1	1	1	1	1	1	1	1	1	1	0.777778	1	1	1	1	1	1	1	1	1	1	1	1	1	1	0.333333	0.6	1	1	1	1	1	1	1	0.6	0.6	1	1	1	1	1	1	1	1	1	1
1	1	0.714286	1	0.75	1	1	1	1	1	1	1	1	1	0.777778	1	1	1	1	1	1	1	1	1	1	1	1	1	1	1	0.6	1	1	1	0.5	1	1	1	0.6	0.6	1	1	1	1	1	1	1	1	1	1
1	1	0.714286	1	0.75	1	1	1	1	1	1	1	1	1	0.777778	1	1	1	1	1	1	1	1	1	1	1	1	1	1	0.333333	0.6	1	1	1	1	1	1	1	1	1	1	1	1	1	1	1	1	1	1	1
1	1	0.714286	1	1	1	1	1	1	1	1	1	1	1	0.777778	1	1	1	1	1	1	1	1	1	1	1	1	1	1	1	1	1	1	1	1	1	1	1	1	1	1	1	1	1	1	1	1	1	1	1
1	1	0.714286	1	0.75	-0.333333	0	1	1	1	0.333333	1	1	1	0.777778	1	1	0	1	-1	1	0.2	1	1	1	1	1	1	1	0.333333	0.6	-1	1	1	0.5	0.333333	0	0.333333	1	1	0.333333	0.714286	0	1	0	0	1	1	0	1
1	1	0.714286	1	0.75	1	1	1	1	1	1	1	1	1	0.777778	1	1	0	1	1	1	0.6	1	1	1	1	1	1	1	0.333333	0.6	1	1	1	1	1	1	1	1	1	1	1	1	1	1	1	1	1	1	1
1	1	0.714286	1	0.75	1	1	1	1	1	1	1	1	1	0.777778	1	1	1	1	1	1	1	1	1	1	1	1	1	1	1	0.6	1	1	1	1	1	1	1	1	1	1	1	1	1	1	1	1	1	1	1
1	1	0.714286	1	1	1	1	1	1	1	1	1	1	1	0.777778	1	1	1	1	1	1	1	1	1	1	1	1	1	1	1	1	1	1	1	0.5	1	1	1	0.6	0.6	1	1	0	1	1	1	1	1	1	1
1	1	0.714286	1	0.75	1	1	1	1	1	1	1	1	1	0.777778	1	1	1	1	1	1	0.6	1	1	1	1	1	1	1	0.333333	0.6	1	1	1	1	1	1	0.333333	0.6	1	1	0.714286	1	1	1	1	1	1	1	1
1	1	0.714286	1	0.75	1	1	1	1	1	1	1	1	1	0.777778	1	1	0	1	1	1	1	1	1	1	1	1	1	1	0.333333	0.6	1	1	1	1	1	1	1	1	1	1	1	1	1	1	1	1	1	1	1
1	1	0.714286	1	1	1	0	1	1	1	1	1	1	1	0.777778	1	1	1	1	1	1	1	1	1	1	1	1	1	1	1	0.6	1	1	1	0.5	1	1	1	1	0.6	1	1	1	1	1	1	1	1	1	1
1	1	0.714286	1	0.75	1	1	0.6	1	0.6	1	1	1	1	0.777778	1	1	1	1	1	1	1	1	1	1	1	1	1	1	1	0.6	1	1	1	1	1	1	1	1	1	1	1	1	1	1	1	1	1	1	1
1	1	0.714286	1	1	-0.333333	1	1	1	1	1	1	1	1	0.777778	1	1	1	1	1	1	0.6	1	1	1	1	1	1	1	1	0.6	1	1	1	0.5	1	1	1	0.6	0.6	1	1	1	1	1	1	1	1	1	1
1	1	0.714286	1	1	1	1	1	1	1	1	1	1	1	0.777778	1	1	1	1	1	1	1	1	1	1	1	1	1	1	1	1	1	1	1	1	1	1	1	1	1	1	1	1	1	1	1	1	1	1	1
1	1	0.714286	1	1	1	1	1	1	1	1	1	1	1	0.777778	1	1	1	1	1	1	1	1	1	1	1	1	1	1	0.333333	0.6	1	1	1	0.5	1	1	0.333333	0.6	0.6	0.333333	0.714286	1	1	1	1	1	1	1	1
1	1	0.714286	1	1	1	1	1	1	1	1	1	1	1	0.777778	1	1	1	1	1	1	1	1	1	1	1	1	1	1	1	1	1	1	1	1	1	1	1	1	1	1	1	1	1	1	1	1	1	1	1
1	1	0.428571	1	1	1	1	1	1	1	1	1	1	1	0.555556	1	1	1	1	1	1	0.6	1	1	1	1	1	1	1	0.333333	0.6	1	1	1	1	0.333333	1	0.333333	0.6	0.6	1	0.714286	1	1	1	1	1	1	1	1
1	1	0.714286	1	1	1	1	1	1	1	1	1	1	1	0.777778	1	1	1	1	1	1	1	1	1	1	1	1	1	1	0.333333	0.6	1	1	1	1	1	1	1	1	1	1	1	1	1	1	1	1	1	1	1
1	1	0.714286	1	0.75	0.333333	1	0.6	1	1	1	1	1	0.2	0.777778	1	1	0	1	1	1	0.6	1	1	1	1	1	1	1	0.333333	0.6	1	1	1	0.5	0.333333	1	0.333333	1	1	0.333333	0.714286	1	1	1	1	1	1	1	1
1	1	0.714286	1	1	1	1	1	1	1	1	1	1	1	0.777778	1	1	1	1	1	1	0.6	1	1	1	1	1	1	1	1	1	1	1	1	1	1	1	1	1	1	1	1	1	1	1	1	1	1	1	1
1	1	0.714286	1	0.75	0.333333	1	0.6	1	1	1	1	1	0.6	0.777778	1	1	0	-1	-1	1	0.6	1	1	1	1	1	1	0	0.333333	0.6	-1	-1	1	0.5	0.333333	0	0.333333	0.6	0.6	0.333333	0.714286	0	1	0	0	1	1	0	1
1	1	0.714286	1	0.75	1	1	1	1	1	1	1	1	1	0.777778	1	1	1	1	1	1	1	1	1	1	1	1	1	1	1	1	1	1	1	1	1	1	1	1	1	1	1	1	1	1	1	1	1	1	1
1	1	0.714286	1	1	1	1	1	1	1	1	1	1	1	0.777778	1	1	1	1	1	1	1	1	1	1	1	1	1	1	1	1	1	1	1	1	1	1	1	1	1	1	0.714286	1	1	1	1	1	1	1	1
1	1	0.714286	1	1	1	1	1	1	1	1	1	1	1	0.777778	1	1	1	1	1	1	0.6	1	1	1	1	1	1	1	1	0.6	1	1	1	1	1	1	1	1	1	1	1	1	1	1	1	1	1	1	1
1	1	0.142857	1	0.75	1	1	1	1	1	1	1	1	1	0.333333	1	1	1	1	1	1	1	1	1	1	1	1	1	1	1	1	1	1	1	0.5	1	1	1	1	1	1	1	1	1	1	1	1	1	1	1
1	1	0.714286	1	1	1	1	1	1	1	1	1	1	1	0.777778	1	1	1	1	1	1	1	1	1	1	1	1	1	1	1	0.6	1	1	1	0.5	0.333333	1	1	1	1	1	1	1	1	1	1	1	1	1	1
1	1	-0.428571	1	0.25	0.333333	1	0.6	1	0.6	1	1	1	1	-0.111111	1	1	0	1	1	1	1	1	1	1	1	1	1	1	0.333333	-0.2	1	1	1	0.5	1	1	-0.333333	1	1	-0.333333	0.142857	1	1	1	1	1	1	1	1
1	1	0.714286	1	0.75	1	1	1	1	0.6	1	1	1	0.2	0.777778	0	1	1	1	1	1	0.6	1	1	1	1	1	1	1	0.333333	0.6	1	1	1	0.5	1	1	1	1	1	0.333333	1	1	1	1	1	1	1	1	1
1	1	1	1	1	1	1	1	1	1	1	1	1	1	0.777778	1	1	1	1	1	1	1	1	1	1	1	1	1	1	1	1	1	1	1	1	1	1	1	1	1	1	1	1	1	1	1	1	1	1	1
1	1	0.714286	1	1	1	1	1	1	1	1	1	1	1	0.777778	1	1	1	1	1	1	0.6	1	1	1	1	1	1	1	0.333333	0.6	1	1	1	1	1	1	1	1	1	1	1	1	1	1	1	1	1	1	1
1	1	0.714286	1	0.75	1	1	1	1	0.6	1	1	1	1	0.777778	1	1	1	1	1	1	1	1	1	1	1	1	1	1	0.333333	0.6	1	1	1	1	1	1	1	0.6	0.6	1	1	1	1	1	1	1	1	1	1
1	1	0.714286	1	1	1	1	1	1	1	1	1	1	1	0.777778	1	1	1	1	1	1	0.6	1	1	1	1	1	1	1	0.333333	0.6	1	1	1	0.5	1	1	1	0.6	1	1	1	1	1	1	1	1	1	1	1
1	1	0.714286	1	0.75	1	1	1	1	1	1	1	1	1	0.777778	1	1	1	1	1	1	0.6	1	1	1	1	1	1	1	0.333333	0.6	1	1	1	0.5	1	1	0.333333	0.6	0.6	1	0.714286	1	1	1	1	1	1	1	1
1	1	0.714286	1	1	1	1	1	1	1	1	1	1	1	0.777778	1	1	1	1	1	1	1	1	1	1	1	1	1	1	1	0.6	1	1	1	1	1	1	1	0.6	0.6	1	1	1	1	1	1	1	1	1	1
1	1	0.714286	1	0.75	0.333333	0	1	1	0.6	0.333333	1	1	1	0.777778	0	1	0	1	1	1	0.6	1	1	1	1	1	1	1	0.333333	0.6	1	1	1	0.5	0.333333	1	0.333333	1	1	0.333333	0.428571	1	1	1	1	1	1	0	1
1	1	0.714286	1	0.75	-0.333333	1	0.6	1	0.6	1	1	1	1	0.777778	0	1	1	1	-1	1	0.6	1	1	1	0	1	1	1	0.333333	0.6	-1	1	1	0.5	0.333333	1	0.333333	0.6	0.6	1	0.714286	0	1	0	1	1	1	0	1
1	1	0.714286	1	1	1	1	1	1	1	1	1	1	1	0.777778	1	1	1	1	1	1	1	1	1	1	1	1	1	1	0.333333	1	1	1	1	0.5	1	1	1	0.6	0.6	1	0.714286	-1	1	1	1	1	1	1	1
1	1	0.714286	1	0.75	0.333333	1	1	1	1	0.333333	1	1	1	0.777778	0	1	1	1	1	1	1	1	1	1	1	1	1	1	0.333333	0.6	1	1	1	1	1	1	1	1	1	1	1	1	1	1	1	1	1	1	1
1	1	0.714286	1	0.75	1	1	1	1	1	1	1	1	1	0.777778	1	1	1	1	1	1	1	1	1	1	1	1	1	1	0.333333	0.6	1	1	1	1	1	1	1	1	0.6	1	0.714286	1	1	1	1	1	1	1	1
1	1	0.714286	1	0.75	1	1	1	1	1	1	1	1	1	0.777778	1	1	1	1	1	1	1	1	1	1	1	1	1	0	1	0.6	1	1	1	0.5	0.333333	1	1	0.6	0.6	1	0.714286	0	1	1	1	1	1	1	1
1	1	0.714286	1	0.75	1	1	1	1	1	1	1	1	1	0.777778	1	1	1	1	1	1	1	1	1	1	1	1	1	1	1	0.6	1	1	1	1	1	1	1	1	1	0.333333	1	1	1	1	1	1	1	1	1
1	1	0.714286	1	0.75	1	1	1	1	1	1	1	1	1	0.777778	1	1	1	1	1	1	0.6	1	1	1	1	1	1	1	1	1	1	1	1	1	1	1	1	1	1	1	1	1	1	1	1	1	1	1	1
1	1	0.714286	1	0.75	1	1	1	1	1	1	1	1	1	0.777778	1	1	1	1	1	1	1	1	1	1	1	1	1	1	1	0.6	1	1	1	1	1	1	0.333333	0.6	1	1	0.714286	1	1	1	1	1	1	1	1
1	1	0.714286	1	1	1	1	1	1	1	1	1	1	1	0.777778	1	1	1	1	1	1	1	1	1	1	1	1	1	1	0.333333	0.6	1	1	1	1	1	1	1	0.6	0.6	0.333333	1	1	1	1	1	1	1	1	1
1	1	0.714286	1	0.75	0.333333	1	1	-1	1	1	1	1	1	0.777778	1	1	0	1	1	1	0.6	1	1	1	1	1	1	1	0.333333	1	1	1	1	1	1	1	0.333333	1	1	1	0.714286	1	1	1	1	1	1	1	1
1	1	0.714286	1	0.75	0.333333	1	1	-1	1	1	1	1	1	0.777778	1	1	0	1	1	1	1	1	1	1	1	1	1	1	1	0.6	1	1	1	1	1	1	1	1	1	0.333333	0.714286	1	1	1	1	1	1	1	1
1	1	0.714286	1	1	1	1	1	1	1	1	1	1	1	0.777778	1	1	1	1	1	1	1	1	1	1	1	1	1	1	1	1	1	1	1	1	1	1	1	1	1	1	1	1	1	1	1	1	1	1	1
1	1	0.714286	1	0.75	1	1	1	1	1	1	1	1	1	0.777778	1	1	1	1	1	1	1	1	1	1	1	1	1	1	0.333333	1	1	1	1	1	1	1	1	1	1	1	0.714286	1	1	1	1	1	1	1	1
1	1	0.714286	1	0.75	1	1	1	1	1	1	1	1	1	0.777778	1	1	1	1	1	1	1	1	1	1	1	1	1	1	0.333333	0.6	1	1	1	1	1	1	1	1	1	1	0.714286	1	1	1	1	1	1	1	1
1	1	0.714286	1	0.75	1	1	1	1	1	1	1	1	1	0.777778	1	1	1	1	1	1	1	1	1	1	1	1	1	1	0.333333	0.6	1	1	1	0.5	1	1	0.333333	0.6	1	1	0.714286	1	1	1	1	1	1	1	1
1	1	0.714286	1	1	1	1	1	1	1	1	1	1	1	0.777778	1	1	1	1	1	1	1	1	1	1	1	1	1	1	1	1	1	1	1	1	1	1	1	1	1	1	1	0	1	1	1	1	1	1	1
1	1	0.714286	1	0.75	1	1	1	1	1	1	1	1	1	0.777778	1	1	1	1	1	1	1	1	1	1	1	1	1	1	0.333333	0.6	1	1	1	1	1	1	1	1	1	1	1	1	1	1	1	1	1	1	1
1	1	0.714286	1	0.75	1	1	1	1	1	1	1	1	1	0.777778	1	1	1	1	1	1	1	1	1	1	1	1	1	1	1	0.6	1	1	1	1	0.333333	1	1	0.6	0.6	1	0.714286	1	1	1	1	1	1	1	1
1	1	0.714286	1	0.75	1	1	0.6	1	0.6	1	1	1	0.6	0.777778	1	1	1	1	1	1	0.6	0	1	1	1	1	1	1	0.333333	0.6	1	1	1	1	0.333333	1	1	1	1	1	0.714286	1	1	1	1	1	1	1	1
1	1	0.714286	1	0.75	1	1	1	1	1	1	1	1	1	0.777778	1	1	1	1	1	1	1	1	1	1	1	1	1	1	1	1	1	1	1	1	1	1	1	1	1	1	0.714286	1	1	1	1	1	1	1	1
1	1	0.714286	1	1	1	1	1	1	1	1	1	1	1	0.777778	1	1	1	1	1	1	1	1	1	1	1	1	1	1	1	1	1	1	1	1	1	1	1	1	1	1	1	1	1	1	1	1	1	1	1
1	1	0.714286	1	0.75	1	1	1	1	0.6	1	1	1	1	0.777778	1	1	1	1	1	1	0.6	1	1	1	1	1	1	1	0.333333	0.6	1	1	1	1	1	1	0.333333	1	1	1	1	1	1	1	1	1	1	1	1
1	1	0.714286	1	0.75	1	1	1	1	1	1	1	1	1	0.777778	0	1	1	1	1	1	0.6	1	1	1	1	1	1	1	1	0.6	1	1	1	1	1	1	1	1	1	1	1	1	1	1	1	1	1	1	1
1	1	0.714286	1	1	1	1	1	1	1	1	1	1	0.6	0.777778	1	1	1	0	-1	1	1	1	1	1	1	1	1	1	0.333333	0.6	-1	1	1	0.5	0.333333	1	1	0.6	1	1	0.714286	1	1	1	1	1	1	1	1
1	1	0.714286	1	1	1	1	1	1	1	1	1	1	1	0.777778	1	1	1	1	1	1	1	1	1	1	1	1	1	1	1	1	1	1	1	1	1	1	1	1	1	1	1	1	1	1	1	1	1	1	1
1	1	0.714286	1	1	1	1	1	1	1	1	1	1	1	0.777778	1	1	0	1	1	1	1	1	1	1	1	1	1	1	0.333333	1	1	1	1	1	1	1	1	1	1	0.333333	0.714286	1	1	1	1	1	1	1	1
1	1	0.714286	1	0.75	1	1	1	1	1	1	1	1	1	0.777778	1	1	1	1	1	1	1	1	1	1	1	1	1	1	1	1	1	1	1	1	1	1	1	1	1	1	1	1	1	1	1	1	1	1	1
1	-1	0.714286	1	0.75	-0.333333	0	0.6	-1	0.6	0.333333	0	0	0.2	0.777778	0	1	0	0	-1	-1	0.6	0	1	-1	0	-0.333333	-1	0	0.333333	0.6	-1	-1	-1	0.5	0.333333	0	0.333333	0.6	0.6	0.333333	0.714286	0	1	0	0	-1	-1	0	-1
1	1	0.714286	1	1	1	1	1	1	1	1	1	1	1	0.777778	1	1	1	1	1	1	1	1	1	1	1	1	1	1	0.333333	0.6	1	1	1	1	1	1	1	1	1	1	1	1	1	1	1	1	1	1	1
1	1	0.714286	1	1	1	1	1	1	1	1	1	1	1	0.777778	1	1	1	1	1	1	1	1	1	1	1	1	1	1	0.333333	0.6	1	1	1	1	1	1	1	1	1	1	1	1	1	1	1	1	1	1	1
1	1	0.714286	1	1	1	1	1	1	1	1	1	1	1	0.777778	1	1	1	1	1	1	1	1	1	1	1	1	1	1	1	0.6	1	1	1	0.5	1	1	1	1	1	1	1	1	1	1	1	1	1	1	1
1	1	1	1	1	1	1	1	1	1	1	1	1	1	1	1	1	1	1	1	1	1	1	1	1	1	1	1	1	1	1	1	1	1	1	1	1	1	1	1	1	1	1	1	1	1	1	1	1	1
1	1	0.714286	1	0.75	1	1	1	1	1	1	1	1	0.6	0.777778	1	1	1	1	-1	1	0.6	1	1	1	1	1	1	1	0.333333	0.6	-1	1	1	0.5	1	1	0.333333	0.6	0.6	1	1	1	1	1	1	1	1	1	1
1	1	0.714286	1	0.75	1	1	1	1	1	0.333333	0	1	0.2	0.777778	0	1	1	1	1	1	-0.2	1	1	1	1	1	1	1	0.333333	0.6	1	1	1	0.5	0.333333	1	0.333333	0.6	0.6	1	0.714286	0	1	1	1	1	1	0	1
1	1	0.714286	1	0.75	-0.333333	0	0.6	-1	0.6	0.333333	0	0	-1	0.777778	0	1	0	1	-1	1	0.6	0	1	1	0	1	1	0	0.333333	0.6	-1	1	1	0.5	0.333333	0	0.333333	0.6	0.6	1	0.714286	0	1	0	0	1	1	0	1
1	1	0.142857	1	0.75	-0.333333	1	0.6	1	0.6	-0.333333	1	1	1	0.777778	1	1	1	1	1	1	0.6	1	1	1	1	1	1	0	0.333333	0.6	1	1	1	0	0.333333	0	-0.333333	0.6	1	1	0.714286	-1	1	0	0	1	1	0	1
1	1	0.714286	1	0.75	-0.333333	0	0.6	-1	0.6	0.333333	1	0	0.2	0.777778	0	1	0	1	-1	-1	0.6	1	1	1	1	1	1	1	0.333333	0.6	-1	1	1	0.5	0.333333	0	0.333333	0.6	0.6	1	0.714286	0	1	0	0	1	1	0	1
1	1	0.714286	1	0.75	1	1	1	1	0.6	1	1	0	0.6	0.777778	0	1	1	1	1	1	0.6	1	1	1	1	1	1	1	1	0.6	1	1	1	0	1	1	1	1	1	1	0.714286	1	1	1	1	1	1	1	1
1	1	0.714286	1	1	1	1	1	1	1	1	1	1	1	0.777778	1	1	1	1	1	1	0.6	1	1	1	1	1	1	1	0.333333	0.6	1	1	1	0.5	1	1	1	1	1	1	1	1	1	1	1	1	1	1	1
1	1	0.714286	1	0.75	1	1	1	1	1	1	1	1	1	0.777778	1	1	1	1	1	1	1	1	1	1	1	0.333333	1	1	1	0.6	1	1	1	0	0.333333	1	1	0.6	0.6	1	1	1	1	1	1	1	1	1	1
1	1	0.714286	1	0.75	1	1	0.6	1	0.6	1	1	1	1	0.777778	1	1	1	1	1	1	1	1	1	1	1	1	1	1	1	1	1	1	1	1	1	1	1	1	1	1	1	1	1	1	1	1	1	1	1
1	1	0.714286	1	1	1	1	1	1	1	1	1	1	1	0.777778	1	1	1	1	1	1	0.6	1	1	1	1	1	1	1	1	0.6	1	1	1	0.5	0.333333	1	0.333333	0.6	1	1	1	1	1	1	1	1	1	1	1
1	1	0.714286	1	0.75	1	1	1	1	1	1	1	1	1	0.777778	1	1	1	1	1	1	0.6	1	1	1	1	1	1	1	0.333333	0.6	1	1	1	1	1	1	1	1	1	1	1	1	1	1	1	1	1	1	1
1	1	0.714286	1	1	1	1	1	1	1	1	1	1	1	0.777778	1	1	1	1	1	1	0.6	1	1	1	1	1	1	1	0.333333	0.6	1	1	1	0.5	1	1	1	0.6	0.6	1	1	1	1	1	1	1	1	1	1
1	1	0.714286	1	0.75	1	1	1	1	1	1	1	1	1	0.777778	1	1	1	1	1	1	1	1	1	1	1	1	1	1	0.333333	0.6	1	1	1	1	1	1	1	1	1	1	1	1	1	1	1	1	1	1	1
1	1	0.714286	1	0.75	1	1	1	-1	1	1	1	1	1	0.777778	1	1	1	1	1	1	0.6	1	1	1	1	1	1	1	1	0.6	1	1	1	1	1	1	0.333333	1	1	0.333333	1	1	1	1	1	1	1	1	1
1	1	0.714286	1	0.75	-0.333333	1	0.6	1	0.6	1	1	1	0.2	0.777778	0	1	1	1	-1	1	0.6	1	1	1	0	1	1	1	0.333333	0.6	-1	1	1	0.5	0.333333	1	0.333333	0.6	0.6	0.333333	0.714286	1	1	0	1	1	1	1	1
1	1	0.714286	1	1	1	1	1	1	1	1	1	1	1	0.777778	1	1	1	1	1	1	1	1	1	1	1	1	1	1	0.333333	0.6	1	1	1	1	1	1	1	1	1	1	1	1	1	1	1	1	1	1	1
1	1	0.714286	1	1	1	1	1	1	1	1	1	1	1	0.777778	1	1	1	1	1	1	1	1	1	1	1	1	1	1	0.333333	0.6	1	1	1	1	1	1	1	1	1	1	1	1	1	1	1	1	1	1	1
1	1	0.714286	1	0.75	1	1	1	1	1	1	1	1	1	0.777778	1	1	1	1	1	1	1	1	1	1	1	1	1	1	1	0.6	1	1	1	1	1	1	1	1	1	1	1	1	1	1	1	1	1	1	1
1	1	0.714286	1	1	1	1	1	1	1	1	1	1	1	0.777778	1	1	1	1	1	1	0.6	1	1	1	1	1	1	1	0.333333	0.6	1	1	1	1	1	1	1	1	1	1	1	1	1	1	1	1	1	1	1
1	1	0.714286	1	0.75	-0.333333	1	1	1	1	1	1	1	1	0.777778	1	1	1	1	1	1	1	1	1	1	1	1	1	1	1	0.6	1	1	1	1	1	1	1	1	1	0.333333	1	1	1	1	1	1	1	1	1
1	1	0.714286	1	0.75	-0.333333	1	1	1	1	1	1	1	1	0.777778	1	1	1	1	1	1	1	1	1	1	1	1	1	1	1	0.6	1	1	1	1	1	1	1	1	1	0.333333	0.714286	1	1	1	1	1	1	1	1
1	1	0.714286	1	0.75	1	1	1	1	1	1	1	1	1	0.777778	1	1	1	1	1	1	0.6	1	1	1	1	1	1	1	0.333333	0.6	1	1	1	1	1	1	1	0.6	0.6	1	1	1	1	1	1	1	1	1	1
1	1	0.714286	1	0.75	1	1	1	1	1	1	1	1	1	0.777778	1	1	1	1	1	1	1	1	1	1	1	1	1	1	1	0.6	1	1	1	1	1	1	1	1	1	1	1	1	1	1	1	1	1	1	1
1	1	0.714286	1	0.75	1	1	1	1	1	1	1	1	1	0.777778	0	1	1	1	1	1	0.6	1	1	1	1	1	1	1	0.333333	0.6	1	1	1	1	1	1	0.333333	1	1	1	0.714286	1	1	1	1	1	1	1	1
1	1	0.714286	1	0.75	1	1	1	1	1	1	1	1	1	0.777778	1	1	1	1	1	1	0.6	1	1	1	1	1	1	1	0.333333	0.6	1	1	1	1	1	1	1	1	1	1	1	1	1	1	1	1	1	1	1
1	1	0.714286	1	0.75	1	1	1	1	1	1	1	1	1	0.777778	1	1	1	1	1	1	0.6	1	1	1	1	1	1	1	0.333333	0.6	1	1	1	1	1	1	1	1	0.6	1	1	1	1	1	1	1	1	1	1
1	1	0.714286	1	0.75	-0.333333	1	1	1	0.6	1	1	1	1	0.777778	1	1	0	1	1	1	1	1	1	1	1	1	1	1	0.333333	0.6	1	1	1	1	1	1	1	1	1	0.333333	1	1	1	1	1	1	1	1	1
1	1	0.428571	1	0.5	1	1	0.6	1	0.6	1	1	1	1	0.555556	1	1	1	1	1	1	0.6	1	1	1	1	1	1	1	0.333333	0.2	1	1	1	1	1	1	0.333333	1	1	1	1	1	1	1	1	1	1	1	1
1	1	0.714286	1	0.75	1	1	1	1	1	1	1	1	1	0.777778	1	1	1	1	1	1	1	1	1	1	1	1	1	1	0.333333	0.6	1	1	1	1	1	1	1	1	1	1	0.714286	1	1	1	1	1	1	1	1
1	1	0.714286	1	0.75	1	1	1	1	1	1	1	1	1	0.777778	1	1	1	1	1	1	1	1	1	1	1	1	1	1	1	1	1	1	1	1	1	1	1	1	1	1	0.714286	1	1	1	1	1	1	1	1
1	1	0.714286	1	0.75	1	1	1	1	1	1	1	1	1	0.777778	1	1	1	1	1	1	1	1	1	1	1	1	1	1	1	1	1	1	1	1	1	1	1	1	1	1	1	1	1	1	1	1	1	1	1
1	1	0.714286	1	1	1	1	1	1	1	1	1	1	1	0.777778	1	1	1	1	1	1	1	1	1	1	1	1	1	1	1	1	1	1	1	1	1	1	1	1	1	1	1	1	1	1	1	1	1	1	1
1	1	0.714286	1	1	1	1	1	1	1	1	1	1	1	0.777778	1	1	1	1	1	1	1	1	1	1	1	1	1	1	1	1	1	1	1	1	1	1	1	1	1	1	1	1	1	1	1	1	1	1	1
1	1	0.714286	1	0.75	1	1	1	1	1	1	1	1	1	0.777778	1	1	1	1	1	1	1	1	1	1	1	1	1	1	1	0.6	1	1	1	1	1	1	1	1	1	1	1	1	1	1	1	1	1	1	1
1	1	0.714286	1	1	-0.333333	0	1	1	1	1	1	1	1	0.777778	1	1	0	1	1	1	1	1	1	1	1	1	1	1	0.333333	0.6	1	1	1	1	1	1	1	0.6	0.6	0.333333	0.714286	1	1	1	1	1	1	1	1
1	1	0.714286	1	1	1	1	1	1	1	1	1	1	1	0.777778	1	1	1	1	1	1	1	1	1	1	1	1	1	1	1	0.6	1	1	1	1	1	1	1	1	1	1	1	1	1	1	1	1	1	1	1
1	1	0.714286	1	1	1	1	1	1	1	1	1	1	1	0.777778	1	1	1	1	1	1	0.6	1	1	1	1	1	1	1	1	0.6	1	1	1	1	1	1	1	0.6	0.6	1	1	1	1	1	1	1	1	1	1
1	1	0.714286	1	1	1	1	1	1	1	1	1	1	1	0.777778	1	1	1	1	1	1	1	1	1	1	1	1	1	1	1	1	1	1	1	1	1	1	1	1	1	1	1	1	1	1	1	1	1	1	1
1	1	0.714286	1	0.75	1	1	1	1	1	1	1	1	1	0.777778	1	1	1	1	1	1	0.6	1	1	1	1	1	1	1	1	0.6	1	1	1	1	1	1	1	1	1	1	1	1	1	1	1	1	1	1	1
1	1	0.714286	1	1	1	1	1	1	1	1	1	1	1	0.777778	1	1	1	1	1	1	1	1	1	1	1	1	1	1	1	0.6	1	1	1	1	1	1	1	0.6	1	1	1	1	1	1	1	1	1	1	1
1	1	0.714286	1	0.75	1	1	1	1	1	1	1	1	1	0.777778	1	1	1	1	1	1	1	1	1	1	1	1	1	1	1	0.6	1	1	1	1	1	1	1	1	1	1	1	1	1	1	1	1	1	1	1
1	1	0.714286	1	0.75	1	1	1	1	1	1	1	1	1	0.777778	1	1	1	1	1	1	1	1	1	1	1	1	1	1	1	0.6	1	1	1	1	1	1	1	1	1	1	1	1	1	1	1	1	1	1	1
1	1	0.714286	1	1	1	1	1	1	1	1	1	1	1	0.777778	1	1	1	1	1	1	1	1	1	1	1	1	1	1	1	1	1	1	1	1	1	1	1	1	1	1	1	1	1	1	1	1	1	1	1
1	1	0.428571	1	0.5	1	1	1	1	1	1	1	1	1	0.555556	1	1	1	1	1	1	1	1	1	1	1	1	1	1	1	1	1	1	1	1	1	1	1	1	1	1	0.714286	1	1	1	1	1	1	1	1
1	1	0.714286	1	0.75	1	1	1	1	1	1	1	1	1	0.777778	1	1	1	1	1	1	1	1	1	1	1	1	1	1	0.333333	0.6	1	1	1	1	1	1	1	1	1	1	1	1	1	1	1	1	1	1	1
1	1	0.714286	1	0.75	1	1	1	1	1	1	1	1	1	0.777778	1	1	1	1	1	1	1	1	1	1	1	1	1	1	1	0.6	1	1	1	1	1	1	1	1	1	1	1	1	1	1	1	1	1	1	1
1	1	0.142857	1	0.75	1	1	1	1	1	1	1	1	1	0.555556	1	1	1	1	1	1	1	1	1	1	1	1	1	1	1	0.6	1	1	1	0.5	1	1	1	1	1	1	0.714286	1	1	1	1	1	1	1	1
1	1	0.714286	1	1	1	1	1	1	1	1	1	1	1	0.777778	1	1	1	1	1	1	0.6	1	1	1	1	1	1	1	0.333333	0.6	1	1	1	0.5	1	1	1	0.6	1	0.333333	0.714286	0	1	1	1	1	1	1	1
1	1	0.714286	1	1	0.333333	1	0.6	1	1	0.333333	1	1	1	0.777778	1	1	0	1	1	1	0.6	1	1	1	0	1	1	1	0.333333	0.6	1	1	1	1	1	1	0.333333	0.6	0.6	1	0.714286	1	1	1	1	1	1	1	1
1	1	0.714286	1	1	0.333333	1	1	1	1	1	1	1	1	0.777778	1	1	1	1	1	1	1	1	1	1	1	1	1	1	1	0.6	1	1	1	1	1	1	0.333333	1	1	1	0.714286	1	1	1	1	1	1	1	1
1	1	0.428571	1	1	1	1	1	1	1	1	1	1	1	0.777778	1	1	1	1	1	1	1	1	1	1	1	1	1	1	-0.333333	0.6	1	1	1	0	1	1	1	0.6	0.6	1	0.714286	1	1	1	1	1	1	1	1
1	1	0.714286	1	0.75	1	1	1	1	1	1	1	1	1	0.777778	1	1	1	1	1	1	0.6	1	1	1	1	1	1	1	0.333333	0.6	1	1	1	1	0.333333	0	0.333333	0.6	0.6	1	0.714286	0	1	0	0	1	1	1	1
1	1	0.714286	1	1	1	1	1	1	1	1	1	1	1	0.777778	1	1	1	1	1	1	1	1	1	1	1	1	1	1	1	0.6	1	1	1	1	0.333333	1	0.333333	0.6	1	1	0.714286	0	1	1	1	1	1	0	1
1	1	0.714286	1	0.75	1	1	1	1	1	1	1	1	1	0.777778	1	1	1	1	1	1	1	1	1	1	1	1	1	0	0.333333	0.6	1	1	1	0.5	1	1	1	0.6	1	1	0.428571	0	1	1	1	1	1	1	1
1	1	0.714286	1	0.75	0.333333	1	1	1	1	1	1	1	1	0.777778	1	1	0	0	1	1	1	1	1	1	1	1	1	1	0.333333	0.6	1	1	1	1	1	1	0.333333	1	1	1	0.714286	1	1	1	1	1	1	1	1
1	1	0.714286	1	0.75	1	1	1	1	0.6	1	1	1	1	0.777778	1	1	1	1	1	1	1	1	1	1	1	1	1	1	1	1	1	1	1	1	1	1	1	1	1	1	1	1	1	1	1	1	1	1	1
1	1	0.714286	1	1	1	1	1	1	1	1	1	1	1	0.777778	1	1	1	1	1	1	1	1	1	1	1	1	1	1	1	0.6	1	1	1	1	1	1	1	1	1	1	1	1	1	1	1	1	1	1	1
1	1	0.428571	1	0.5	1	0	0.6	-1	0.2	1	1	-1	1	0.777778	1	1	1	1	1	1	0.6	1	1	1	1	1	1	1	1	0.6	1	1	1	1	1	1	0.333333	1	1	1	1	1	1	1	1	1	1	1	1
1	1	0.714286	1	0.75	-0.333333	0	0.6	1	0.6	0.333333	1	0	0.6	0.777778	1	1	0	1	1	1	1	1	1	1	1	0.333333	1	1	0.333333	0.6	1	1	1	0.5	0.333333	0	0.333333	0.6	0.6	1	0.714286	1	1	1	1	1	1	1	1
1	1	0.714286	1	0.75	-0.333333	0	0.6	1	0.6	0.333333	0	0	0.2	0.777778	1	1	0	1	1	1	0.6	1	1	1	1	0.333333	1	1	0.333333	0.6	1	-1	-1	0.5	0.333333	0	0.333333	0.6	0.6	1	0.714286	1	1	1	1	1	1	1	1
1	1	0.714286	1	0.75	1	1	0.6	1	0.6	1	1	1	1	0.777778	1	1	1	1	1	1	0.6	1	1	1	1	1	1	1	0.333333	0.6	1	-1	-1	0.5	0.333333	1	0.333333	0.6	0.6	1	0.714286	1	1	1	1	1	1	1	1
1	1	0.714286	1	1	1	1	1	1	1	1	1	1	1	0.777778	1	1	1	1	1	1	1	1	1	1	1	1	1	1	1	1	1	1	1	1	1	1	1	1	1	1	1	1	1	1	1	1	1	1	1
1	1	0.714286	1	0.75	1	1	1	1	1	1	1	1	1	0.777778	1	1	0	1	1	1	1	1	1	1	1	1	1	1	1	0.6	1	1	1	0.5	1	1	1	1	0.6	0.333333	1	1	1	1	1	1	1	1	1
1	1	0.714286	1	0.75	1	1	1	1	1	1	1	1	1	0.777778	0	1	1	1	1	1	0.6	1	1	1	1	1	1	1	1	0.6	1	1	1	0.5	1	1	1	1	1	1	1	1	1	1	1	1	1	1	1
1	1	0.714286	1	1	1	1	1	1	1	1	1	1	1	0.777778	1	1	1	1	1	1	1	1	1	1	1	1	1	1	1	0.6	1	1	1	1	1	1	1	0.6	1	1	1	1	1	1	1	1	1	1	1
1	1	0.714286	1	1	1	1	1	1	1	0.333333	1	1	1	0.777778	1	1	1	1	1	1	1	1	1	1	1	1	1	1	1	0.6	1	1	1	1	1	1	1	1	1	1	0.714286	1	1	1	1	1	1	1	1
1	1	0.714286	1	0.75	-0.333333	1	0.6	1	0.6	1	1	1	1	0.777778	1	1	0	1	1	1	1	1	1	1	1	1	1	1	0.333333	0.6	1	1	1	0	0.333333	1	0.333333	0.6	1	0.333333	0.714286	1	1	1	1	1	1	1	1
1	1	0.714286	1	0.75	1	1	1	1	1	1	1	1	1	0.777778	1	1	1	1	1	1	0.6	1	1	1	1	1	1	1	1	0.6	1	1	1	1	1	1	1	0.6	0.6	1	1	1	1	1	1	1	1	1	1
1	1	0.714286	1	0.75	0.333333	0	1	1	1	1	1	1	0.2	0.777778	1	1	0	1	-1	-1	0.6	1	1	1	1	1	1	1	0.333333	0.6	-1	1	1	0.5	0.333333	0	0.333333	0.6	0.6	0.333333	0.714286	1	1	1	1	1	1	1	1
1	1	0.714286	1	0.75	1	1	1	1	1	1	1	1	1	0.777778	1	1	1	1	1	1	0.6	1	1	1	1	1	1	1	1	0.6	1	1	1	1	1	1	0.333333	0.6	0.6	1	0.714286	1	1	1	1	1	1	1	1
1	1	0.714286	1	0.75	1	1	1	1	1	1	1	1	1	0.777778	1	1	1	1	-1	1	1	1	1	1	1	1	1	1	1	0.6	-1	1	1	1	1	1	0.333333	1	1	0.333333	1	1	1	1	1	1	1	1	1
1	1	0.714286	1	0.75	1	1	1	1	1	1	1	1	1	0.777778	1	1	0	1	1	1	0.6	1	1	1	1	1	1	1	0.333333	0.6	1	1	1	1	1	1	1	0.6	0.6	0.333333	0.714286	1	1	1	1	1	1	1	1
1	1	0.714286	1	0.75	1	1	0.6	1	0.6	1	1	1	1	0.777778	1	1	1	1	1	1	1	1	1	1	1	1	1	1	1	0.6	1	1	1	1	1	1	1	0.6	0.6	1	0.714286	1	1	1	1	1	1	1	1
1	1	0.714286	1	0.75	1	1	1	1	1	1	1	1	1	0.777778	1	1	1	1	1	1	1	1	1	1	1	1	1	1	1	1	1	1	1	1	1	1	1	1	1	1	0.714286	1	1	1	1	1	1	1	1
1	1	0.714286	1	0.75	1	1	1	1	1	1	1	1	1	0.777778	1	1	0	1	-1	1	0.6	1	1	1	1	1	1	1	0.333333	0.6	-1	1	1	0.5	0.333333	1	0.333333	0.6	1	0.333333	0.714286	1	1	1	1	1	1	0	1
1	1	0.714286	1	0.75	-0.333333	1	1	1	1	1	1	1	1	0.777778	1	1	0	1	1	1	0.6	1	1	1	1	1	1	1	1	0.6	1	1	1	1	1	1	0.333333	1	0.6	1	0.714286	1	1	1	1	1	1	1	1
1	1	0.714286	1	1	1	1	1	1	1	1	1	1	1	0.777778	1	1	1	1	1	1	1	1	1	1	1	1	1	1	1	1	1	1	1	1	1	1	1	1	1	1	1	1	1	1	1	1	1	1	1
1	1	0.428571	1	1	1	1	1	1	1	1	1	1	1	0.555556	1	1	1	1	1	1	1	1	1	1	1	1	1	1	1	0.6	1	1	1	1	1	1	1	1	1	1	1	1	1	1	1	1	1	1	1
1	1	0.714286	1	0.75	1	1	1	1	1	1	1	1	1	0.777778	1	1	1	1	1	1	1	1	1	1	1	1	1	1	1	0.6	1	1	1	1	1	1	1	1	1	1	0.714286	1	1	1	1	1	1	1	1
1	1	0.714286	1	0.75	1	1	1	1	1	1	1	1	1	0.777778	1	1	1	1	1	1	1	1	1	1	1	1	1	1	0.333333	0.6	1	1	1	1	1	1	0.333333	1	1	1	0.714286	1	1	1	1	1	1	1	1
1	1	0.714286	1	0.75	-0.333333	0	0.6	-1	0.6	0.333333	0	0	-1	0.777778	0	1	0	1	-1	1	0.6	0	1	1	0	1	1	0	0.333333	0.6	-1	1	1	0.5	0.333333	0	0.333333	0.6	0.6	1	0.714286	0	1	0	0	1	1	0	1
1	1	0.714286	1	1	1	1	1	1	1	1	1	1	1	0.777778	0	1	1	1	1	1	1	1	1	1	1	1	1	1	1	0.6	1	1	1	0.5	1	1	1	1	1	1	1	1	1	1	1	1	1	1	1
1	1	0.714286	1	1	1	1	1	1	1	1	1	1	1	0.777778	1	1	1	1	1	1	1	1	1	1	1	1	1	1	1	0.6	1	1	1	0.5	1	1	1	1	1	1	1	1	1	1	1	1	1	1	1
1	1	0.714286	1	0.75	-0.333333	0	0.6	1	0.6	0.333333	0	0	0.2	0.777778	0	1	0	1	-1	1	0.6	1	1	1	0	0.333333	1	0	0.333333	0.6	1	1	1	0.5	1	1	0.333333	0.6	0.6	1	0.714286	1	1	1	1	1	1	1	1
1	1	0.714286	1	0.75	1	1	1	1	1	1	1	1	1	0.777778	1	1	1	1	1	1	1	1	1	1	1	1	1	1	1	1	1	1	1	1	1	1	1	1	1	1	1	1	1	1	1	1	1	1	1
1	1	0.714286	1	1	1	1	1	1	1	1	1	1	1	0.777778	1	1	1	1	1	1	1	1	1	1	1	1	1	1	0.333333	0.6	1	1	1	0.5	1	1	1	1	1	1	1	1	1	1	1	1	1	1	1
1	1	0.714286	1	0.75	1	1	1	1	1	1	1	1	1	0.777778	1	1	1	1	1	1	1	1	1	1	1	1	1	1	1	0.6	1	1	1	1	1	1	0.333333	0.6	0.6	1	0.714286	1	1	1	1	1	1	1	1
1	1	0.714286	1	0.75	1	1	1	1	1	1	1	1	1	0.777778	1	1	1	1	1	1	1	1	1	1	1	1	1	1	1	0.6	1	1	1	1	1	1	0.333333	0.6	0.6	1	0.714286	1	1	1	1	1	1	1	1
1	1	0.714286	1	0.75	1	1	1	1	1	0.333333	1	1	1	0.777778	1	1	1	1	1	1	0.6	1	1	1	1	1	1	1	0.333333	0.6	1	1	1	1	1	1	1	0.6	0.6	1	1	0	1	1	1	1	1	1	1
1	1	0.428571	1	0.75	1	1	1	1	1	1	1	1	0.6	0.555556	1	1	1	1	1	1	1	1	1	1	1	1	1	1	0.333333	0.6	1	1	1	0.5	1	1	1	0.6	0.6	1	1	1	1	1	1	1	1	1	1
1	1	0.714286	1	1	1	1	1	1	1	1	1	1	1	0.777778	1	1	1	1	1	1	1	1	1	1	1	1	1	1	1	0.6	1	1	1	1	1	1	1	1	1	1	1	1	1	1	1	1	1	1	1
1	1	0.714286	1	0.75	1	1	0.6	1	0.6	1	1	1	1	0.777778	1	1	1	1	1	1	0.6	1	1	1	1	1	1	1	0.333333	0.6	1	1	1	1	1	1	1	1	1	1	1	1	1	1	1	1	1	1	1
1	1	0.714286	1	1	1	1	1	1	1	1	1	1	1	0.777778	1	1	1	1	1	1	1	1	1	1	1	1	1	1	1	0.6	1	1	1	1	1	1	1	1	1	0.333333	1	1	1	1	1	1	1	1	1
1	1	0.714286	1	0.75	0.333333	1	1	1	1	1	1	1	1	0.777778	1	1	1	1	1	1	0.6	1	1	1	1	1	1	1	1	0.6	1	1	1	0.5	0.333333	0	1	0.6	0.6	1	0.714286	0	1	1	1	1	1	1	1
1	1	0.714286	1	0.75	0.333333	0	0.6	1	0.6	0.333333	1	1	0.6	0.777778	1	1	0	1	-1	1	0.6	1	1	1	1	1	1	1	0.333333	0.6	-1	1	1	0.5	0.333333	0	0.333333	0.6	0.6	0.333333	0.714286	1	1	0	1	1	1	0	1
1	1	0.714286	1	0.75	1	1	1	1	1	1	1	1	1	0.777778	1	1	1	1	1	1	1	1	1	1	1	1	1	1	1	0.6	1	1	1	1	1	1	1	1	1	1	1	1	1	1	1	1	1	1	1
1	1	0.714286	1	0.75	1	1	1	1	1	1	1	1	1	0.777778	1	1	1	1	1	1	1	1	1	1	1	1	1	1	0.333333	0.6	1	1	1	1	1	1	1	1	1	1	1	1	1	1	1	1	1	1	1
1	1	0.714286	1	0.75	1	1	1	1	1	1	1	1	1	0.777778	1	1	1	1	1	1	1	1	1	1	1	1	1	1	1	0.6	1	1	1	1	0.333333	1	1	1	1	0.333333	0.714286	1	1	1	1	1	1	0	1
1	1	0.714286	1	0.75	0.333333	1	1	1	1	1	1	1	-0.2	0.777778	1	1	0	1	-1	1	0.6	1	1	1	1	1	1	0	0.333333	0.6	-1	1	1	0.5	0.333333	0	0.333333	0.6	0.6	0.333333	0.714286	0	1	0	0	1	1	1	1
1	1	0.714286	1	0.75	1	1	1	1	1	1	1	1	1	0.777778	1	1	1	1	1	1	1	1	1	1	1	1	1	1	1	0.6	1	1	1	1	1	1	1	1	1	1	1	1	1	1	1	1	1	1	1
1	1	0.714286	1	0.75	1	1	1	1	1	1	1	1	1	0.777778	1	1	1	1	1	1	1	1	1	1	1	1	1	1	1	1	1	1	1	1	1	1	1	1	1	1	0.714286	1	1	1	1	1	1	1	1
1	1	0.714286	1	1	1	1	1	1	1	1	1	1	1	0.777778	1	1	1	1	1	1	1	1	1	1	1	1	1	1	1	1	1	1	1	1	1	1	1	1	1	1	1	1	1	1	1	1	1	1	1
1	1	0.714286	1	1	1	1	1	1	1	1	1	1	1	0.777778	1	1	1	1	1	1	0.6	1	1	1	1	1	1	1	0.333333	0.6	1	1	1	1	1	1	0.333333	0.6	1	1	0.714286	1	1	1	1	1	1	1	1
1	1	0.714286	1	0.75	1	1	1	1	1	1	1	1	1	0.777778	1	1	1	1	1	1	0.6	1	1	1	1	1	1	1	0.333333	0.6	1	1	1	1	1	1	1	1	1	1	1	1	1	1	1	1	1	1	1
1	1	0.714286	1	0.75	1	1	1	1	1	1	1	1	1	0.777778	1	1	1	1	1	1	1	1	1	1	1	1	1	1	1	1	1	1	1	1	1	1	1	1	1	1	1	1	1	1	1	1	1	1	1
1	1	0.714286	1	1	1	1	1	1	1	1	1	1	1	0.777778	1	1	1	1	1	1	1	1	1	1	1	1	1	1	1	0.6	1	1	1	1	1	1	1	1	1	1	1	1	1	1	1	1	1	1	1
1	1	0.714286	1	1	1	1	1	1	1	1	1	1	1	0.777778	1	1	1	1	1	1	0.6	1	1	1	1	1	1	1	0.333333	0.6	1	1	1	1	1	1	1	1	1	1	1	1	1	1	1	1	1	1	1
1	1	0.714286	1	0.75	1	1	1	1	1	1	1	1	1	0.777778	1	1	1	1	1	1	1	0	1	1	1	1	1	1	1	0.6	1	1	1	1	1	1	0.333333	1	1	1	0.714286	1	1	1	1	1	1	1	1
1	1	0.714286	1	0.75	1	1	1	1	1	1	1	1	1	0.777778	1	1	1	1	1	1	1	1	1	1	1	1	1	1	1	0.6	1	1	1	1	1	1	0.333333	1	1	1	0.714286	1	1	1	1	1	1	1	1
1	1	0.714286	1	0.75	1	1	1	1	1	1	1	0	0.6	0.777778	1	1	1	1	-1	1	0.6	1	1	1	1	1	1	1	0.333333	0.6	-1	1	1	0.5	0.333333	1	0.333333	0.6	0.6	0.333333	0.714286	1	1	1	1	1	1	1	1
1	1	0.714286	1	0.75	1	1	1	1	1	1	1	1	1	0.777778	1	1	1	1	1	1	1	1	1	1	1	1	1	1	1	0.6	1	1	1	1	1	1	1	1	1	1	1	1	1	1	1	1	1	1	1
1	1	0.714286	1	0.75	-1	1	1	1	0.6	1	1	1	1	0.777778	1	1	0	1	1	1	1	1	1	1	1	1	1	1	0.333333	0.6	1	-1	1	0.5	0.333333	1	0.333333	0.6	0.6	-0.333333	0.714286	0	1	1	1	1	1	1	1
1	1	0.714286	1	0.75	-1	1	0.6	1	0.6	0.333333	0	0	0.2	0.777778	0	1	0	1	1	-1	0.6	1	1	1	1	-0.333333	1	1	0.333333	0.6	-1	1	1	0.5	1	1	0.333333	0.6	0.6	0.333333	0.714286	1	1	1	1	1	1	1	1
1	1	0.714286	1	0.75	1	1	0.6	1	0.6	0.333333	-1	1	0.2	0.777778	1	1	1	1	1	-1	0.6	1	1	1	1	0.333333	1	1	0.333333	0.6	-1	1	1	0.5	1	1	0.333333	0.6	0.6	1	1	1	1	1	1	1	1	1	1
1	1	0.714286	1	0.75	1	1	0.6	1	0.6	0.333333	-1	1	-0.2	0.777778	1	1	1	1	1	1	1	1	1	1	1	0.333333	1	1	0.333333	0.6	1	1	1	0.5	1	1	0.333333	0.6	1	1	0.714286	1	1	1	1	1	1	1	1
1	1	0.714286	1	1	1	1	1	1	1	1	1	1	1	0.777778	1	1	1	1	1	1	1	1	1	1	1	1	1	1	1	1	1	1	1	1	1	1	1	1	1	1	1	1	1	1	1	1	1	1	1
1	1	0.714286	1	0.75	1	1	1	1	1	1	1	1	1	0.555556	1	1	1	1	1	1	0.6	1	1	1	1	1	1	1	0.333333	0.6	1	1	1	0	0.333333	1	0.333333	0.6	0.6	0.333333	0.714286	0	1	1	1	1	1	1	1
1	1	0.714286	1	1	1	1	1	1	1	1	1	1	1	0.777778	1	1	1	1	1	1	0.6	1	1	1	1	1	1	1	1	0.6	1	1	1	1	1	1	1	1	1	1	1	1	1	1	1	1	1	1	1
1	1	0.714286	1	1	1	1	1	1	1	1	1	1	1	0.777778	1	1	1	1	1	1	1	1	1	1	1	1	1	1	1	1	1	1	1	1	1	1	1	1	1	1	1	1	1	1	1	1	1	1	1
1	1	0.714286	1	1	-0.333333	1	1	1	1	1	1	1	1	0.777778	1	1	1	1	1	1	0.6	1	1	1	1	1	1	1	1	0.6	1	1	1	1	1	1	1	1	0.6	1	1	1	1	1	1	1	1	1	1
1	1	0.714286	1	0.75	-0.333333	1	0.6	1	0.6	1	1	1	0.2	0.555556	1	1	0	1	1	1	0.6	1	1	1	1	1	1	0	0.333333	0.6	1	1	1	0.5	1	1	0.333333	0.6	0.6	0.333333	0.714286	1	1	1	1	1	1	1	1
1	1	0.714286	1	1	1	1	1	1	1	1	1	1	1	0.777778	1	1	1	1	1	1	1	1	1	1	1	1	1	1	1	0.6	1	1	1	0.5	1	1	1	0.6	0.6	0.333333	1	1	1	1	1	1	1	1	1
1	1	0.714286	1	0.75	1	1	0.6	1	0.6	1	1	1	1	0.777778	1	1	1	1	1	1	0.6	1	1	1	1	1	1	1	0.333333	0.6	1	1	1	0.5	1	1	1	1	0.6	1	0.714286	1	1	1	1	1	1	1	1
1	1	0.714286	1	0.75	1	1	1	1	1	1	1	1	1	0.777778	1	1	1	1	1	1	1	1	1	1	1	1	1	1	1	1	1	1	1	1	1	1	1	1	1	1	1	1	1	1	1	1	1	1	1
1	1	0.714286	1	0.75	1	1	1	1	1	1	1	1	1	0.777778	1	1	0	1	1	1	1	1	1	1	1	1	1	1	1	0.6	1	1	1	0.5	1	1	1	1	1	0.333333	1	1	1	1	1	1	1	1	1
1	1	0.714286	1	0.75	1	1	1	1	1	1	1	1	1	0.777778	1	1	1	1	1	1	1	1	1	1	1	1	1	1	1	1	1	1	1	0.5	1	1	1	1	1	0.333333	1	1	1	1	1	1	1	1	1
1	1	0.714286	1	0.75	1	1	1	1	1	1	1	1	1	0.777778	1	1	1	1	1	1	1	1	1	1	1	1	1	1	1	1	1	1	1	1	1	1	1	1	1	1	1	1	1	1	1	1	1	1	1
1	1	0.714286	1	0.75	1	1	1	1	1	1	1	1	1	0.777778	0	1	1	1	1	1	0.6	1	1	1	1	1	1	1	1	0.6	1	1	1	1	1	1	1	1	1	1	0.714286	1	1	1	1	1	1	1	1
1	1	0.714286	1	1	1	1	1	1	1	1	1	1	1	0.777778	1	1	1	1	1	1	1	1	1	1	1	1	1	1	0.333333	0.6	1	1	1	1	1	1	1	1	1	1	1	1	1	1	1	1	1	1	1
1	1	0.714286	1	0.75	-0.333333	0	0.6	1	0.6	0.333333	0	0	0.6	0.777778	0	1	0	1	-1	1	0.6	0	1	1	1	-1	1	0	0.333333	0.6	-1	1	1	0.5	0.333333	1	0.333333	0.6	0.6	1	0.714286	0	-1	0	1	1	1	1	1
1	1	0.714286	1	0.75	-0.333333	1	1	1	0.6	1	1	1	1	0.777778	1	1	0	1	1	1	1	1	1	1	1	1	1	1	0.333333	0.6	1	1	1	1	1	1	1	1	1	0.333333	1	1	1	1	1	1	1	1	1
1	1	0.714286	1	1	1	1	1	1	1	1	1	1	1	0.777778	1	1	1	1	1	1	0.6	1	1	1	1	1	1	1	1	0.6	1	1	1	1	1	1	1	0.6	0.6	1	1	1	1	1	1	1	1	1	1
1	1	0.714286	1	1	1	1	1	1	1	1	1	1	1	0.777778	1	1	1	1	1	1	1	1	1	1	1	1	1	1	1	1	1	1	1	1	1	1	1	1	1	1	1	1	1	1	1	1	1	1	1
1	1	0.714286	1	1	1	1	1	1	1	1	1	1	1	0.777778	1	1	1	1	1	1	1	1	1	1	1	1	1	1	1	0.6	1	1	1	1	1	1	1	1	1	1	1	1	1	1	1	1	1	1	1
1	1	0.714286	1	0.75	1	1	1	1	1	1	1	1	1	0.777778	1	1	1	1	1	1	1	1	1	1	1	1	1	1	1	1	1	1	1	1	1	1	1	1	1	1	1	1	1	1	1	1	1	1	1
1	1	0.714286	1	0.75	1	1	1	-1	0.6	1	1	1	1	0.777778	1	1	1	1	1	1	1	1	1	1	1	1	1	1	0.333333	0.6	1	1	1	0.5	1	1	1	1	1	1	1	1	1	1	1	1	1	1	1
1	1	0.714286	1	0.75	1	1	1	1	1	1	1	1	1	0.777778	1	1	1	1	1	1	1	1	1	1	1	1	1	1	0.333333	0.6	1	1	1	0.5	0.333333	1	0.333333	0.6	0.6	0.333333	0.714286	0	1	1	1	1	1	1	1
1	1	0.714286	1	0.75	1	1	1	1	0.6	0.333333	1	1	-0.2	0.777778	1	1	1	1	1	1	0.6	1	1	1	1	1	1	0	0.333333	0.6	1	1	1	0.5	0.333333	0	0.333333	0.6	0.6	1	0.714286	0	1	0	0	1	1	0	1
1	1	0.714286	1	0.75	0.333333	1	1	1	1	1	1	1	1	0.777778	1	1	1	1	1	1	0.6	1	1	1	1	1	1	1	0.333333	0.6	1	1	1	0.5	1	1	0.333333	1	1	0.333333	0.714286	1	1	1	1	1	1	0	1
1	1	0.714286	1	0.75	1	1	1	1	1	0.333333	1	1	0.2	0.777778	0	1	1	1	1	1	0.6	1	1	1	1	1	1	1	0.333333	0.6	1	1	1	0.5	1	1	0.333333	1	1	0.333333	0.714286	1	1	1	1	1	1	1	1
1	1	0.714286	1	0.75	1	1	1	1	1	0.333333	1	1	0.2	0.777778	0	1	1	1	1	1	0.6	1	1	1	1	1	1	1	0.333333	0.6	1	1	1	0.5	1	1	0.333333	1	1	0.333333	0.714286	1	1	1	1	1	1	1	1
1	1	0.714286	1	1	1	1	1	1	1	1	1	1	1	0.777778	1	1	1	1	1	1	1	1	1	1	1	1	1	1	1	0.6	1	1	1	1	1	1	1	1	1	1	1	1	1	1	1	1	1	1	1
1	1	0.714286	1	0.75	1	1	0.6	1	0.6	1	1	1	1	0.777778	1	1	0	1	1	1	0.6	1	1	1	1	1	1	1	0.333333	0.6	-1	1	1	0.5	0.333333	1	0.333333	0.6	0.6	0.333333	0.714286	1	1	1	1	1	1	1	1
1	1	0.714286	1	0.75	-0.333333	0	0.6	-1	0.6	0.333333	0	0	-1	0.777778	0	1	0	1	-1	1	0.6	0	1	1	0	1	1	0	0.333333	0.6	-1	1	1	0.5	0.333333	0	0.333333	0.6	0.6	1	0.714286	0	1	0	0	1	1	0	1
1	1	0.714286	1	0.75	1	1	1	1	1	1	1	1	1	0.777778	1	1	1	1	1	1	1	1	1	1	1	1	1	1	0.333333	0.6	1	1	1	1	1	1	0.333333	1	1	1	0.714286	1	1	1	1	1	1	1	1
1	-1	0.714286	1	0.75	1	1	0.6	1	0.6	1	1	1	0.6	0.777778	1	1	0	1	1	1	0.6	1	1	1	1	1	1	1	0.333333	0.6	1	1	1	-1	1	1	1	0.6	0.6	0.333333	0.714286	1	1	1	1	1	1	1	1
1	1	0.714286	1	0.75	1	1	1	1	1	1	1	1	0.6	0.777778	1	1	1	1	1	1	0.6	1	1	1	1	1	1	1	1	0.6	1	1	1	1	1	1	1	1	1	1	1	1	1	1	1	1	1	1	1
1	1	0.714286	1	0.75	1	1	1	1	1	1	1	1	1	0.777778	1	1	1	1	1	1	0.6	1	1	1	1	1	1	1	1	0.6	1	1	1	1	1	1	0.333333	1	1	1	0.714286	1	1	1	1	1	1	1	1
1	1	0.714286	1	0.75	1	1	1	1	1	1	1	1	1	0.777778	1	1	1	1	1	1	0.6	1	1	1	1	1	1	1	1	0.6	1	1	1	1	1	1	0.333333	1	1	1	0.714286	1	1	1	1	1	1	1	1
1	1	0.714286	1	0.75	1	1	1	1	1	1	1	1	1	0.777778	1	1	1	1	1	1	1	1	1	1	1	1	1	1	1	1	1	1	1	1	1	1	1	1	1	1	0.714286	1	1	1	1	1	1	1	1
1	1	0.714286	1	0.75	1	0	1	1	0.6	1	1	1	1	0.777778	0	1	1	1	1	1	0.6	1	1	1	1	1	1	1	0.333333	0.6	1	1	1	0.5	1	1	1	1	1	1	1	1	1	1	1	1	1	1	1
1	1	0.714286	1	1	1	1	1	1	1	1	1	1	1	0.777778	1	1	1	1	1	1	0.6	1	1	1	1	1	1	1	0.333333	0.6	1	1	1	0.5	1	1	1	1	1	1	1	1	1	1	1	1	1	1	1
1	1	0.714286	1	0.75	0.333333	0	1	1	0.6	1	1	1	-0.2	0.777778	1	1	0	0	-1	-1	0.6	1	1	1	1	-0.333333	1	1	0.333333	0.6	-1	1	1	0.5	0.333333	0	0.333333	0.6	0.6	0.333333	0.714286	1	1	1	1	1	1	1	1
1	1	0.714286	1	0.75	0.333333	0	1	1	0.6	1	1	1	-0.2	0.777778	1	1	0	0	-1	-1	0.6	1	1	1	1	-0.333333	1	1	0.333333	0.6	-1	1	1	0.5	0.333333	0	0.333333	0.6	0.6	0.333333	0.714286	1	1	1	1	1	1	1	1
1	1	1	1	1	1	1	1	1	1	1	1	1	1	1	1	1	1	1	1	1	1	1	1	1	1	1	1	1	1	1	1	1	1	1	1	1	1	1	1	1	1	1	1	1	1	1	1	1	1
1	1	1	1	1	1	1	1	1	1	1	1	1	1	0.777778	1	1	1	1	1	1	1	1	1	1	1	1	1	1	1	1	1	1	1	1	1	1	1	1	1	1	1	1	1	1	1	1	1	1	1
1	1	0.714286	1	1	1	1	1	1	1	1	1	1	1	0.777778	1	1	1	0	1	1	0.6	1	1	1	1	1	1	1	0.333333	0.6	1	1	1	0.5	0.333333	1	0.333333	1	1	1	1	1	1	1	1	1	1	1	1
1	1	0.714286	1	1	1	1	1	1	1	1	1	1	1	0.777778	1	1	1	1	1	1	0.6	1	1	1	1	1	1	1	0.333333	0.6	1	1	1	1	1	1	1	1	1	1	1	1	1	1	1	1	1	1	1
1	1	0.714286	1	0.75	1	1	1	1	1	1	1	1	0.6	0.777778	1	1	1	1	1	1	1	1	1	1	1	1	1	1	0.333333	1	1	1	1	1	1	1	1	0.6	0.6	1	1	1	1	1	1	1	1	1	1
1	1	0.714286	1	0.75	-0.333333	0	0.6	-1	0.6	1	1	1	0.2	0.777778	1	1	1	1	1	1	1	0	1	1	1	1	1	1	0.333333	0.6	1	1	1	0.5	0.333333	0	0.333333	1	0.6	1	1	1	1	0	0	1	1	1	1
1	1	0.714286	1	0.75	0.333333	1	1	1	0.6	1	1	1	0.2	0.777778	0	1	0	1	1	1	1	0	1	1	1	1	1	1	0.333333	0.6	1	1	1	0.5	1	1	1	0.6	0.6	0.333333	0.714286	1	1	1	1	1	1	1	1
1	1	0.714286	1	0.75	0.333333	1	1	1	0.6	1	1	1	0.2	0.777778	0	1	0	1	1	1	1	0	1	1	1	1	1	1	0.333333	0.6	1	1	1	0.5	1	1	1	0.6	0.6	0.333333	0.714286	1	1	1	1	1	1	1	1
1	1	0.714286	1	0.75	1	1	1	1	1	1	1	0	1	0.333333	1	1	1	0	1	1	0.6	1	1	1	1	1	1	1	0.333333	0.6	1	1	1	0.5	0.333333	1	0.333333	0.6	0.6	0.333333	0.714286	1	1	1	1	1	1	1	1
1	1	0.714286	1	0.75	1	1	1	1	1	1	1	1	1	0.777778	1	1	1	1	1	1	0.6	1	1	1	1	1	1	1	0.333333	0.6	1	1	1	0.5	0.333333	1	0.333333	0.6	0.6	1	0.714286	0	1	1	1	1	1	1	1
1	1	0.714286	1	0.75	1	1	1	1	1	1	1	1	1	0.777778	1	1	1	1	1	1	1	1	1	1	1	1	1	1	1	0.6	1	1	1	0.5	0.333333	1	1	0.6	0.6	1	0.714286	0	1	1	1	1	1	1	1
1	1	0.714286	1	1	1	1	1	1	1	1	1	1	1	0.777778	1	1	1	1	1	1	1	1	1	1	1	1	1	1	1	0.6	1	1	1	1	1	1	1	1	1	1	1	1	1	1	1	1	1	1	1
1	1	0.714286	1	0.75	0.333333	1	1	1	0.6	1	1	1	-0.2	0.777778	1	1	0	1	-1	1	0.6	1	1	1	1	1	1	0	0.333333	0.6	-1	1	1	0.5	0.333333	0	0.333333	0.6	0.6	0.333333	0.714286	0	1	0	0	1	1	1	1
1	1	0.714286	1	0.75	1	1	1	1	1	1	1	1	1	0.777778	1	1	1	1	1	1	1	1	1	1	1	1	1	1	1	1	1	1	1	0.5	1	1	1	0.6	0.6	1	1	1	1	1	1	1	1	1	1
1	1	0.714286	1	0.75	1	1	1	1	1	1	1	1	1	0.777778	1	1	1	1	1	1	0.6	1	1	1	1	1	1	1	0.333333	0.6	1	1	1	1	1	1	1	1	1	0.333333	1	1	1	1	1	1	1	1	1
[truncated: 66 more columns]
