# Supplementary material for: Prediction of sentiment polarity in restaurant reviews using an ordinal regression approach based on evolutionary XGBoost
Source: PeerJ Comput Sci. 2025 Jan 9;11:e2370. doi: 10.7717/peerj-cs.2370 (PMC11784868; doi:10.7717/peerj-cs.2370)
Supplement: Supplemental Information 2 [file peerj-cs-11-2370-s002.zip › Evo_SVM-PSO/Data/RansDS-Permissions-nor.libsvm]

0.0 1:-1.0 2:0.1428571428571429 3:1.0 4:0.25 5:1.0 7:-0.19999999999999996 8:1.0 9:-0.19999999999999996 10:1.0 11:1.0 12:1.0 13:0.6 14:0.33333333333333337 15:1.0 16:1.0 17:1.0 18:1.0 19:1.0 20:1.0 21:0.19999999999999996 22:1.0 23:1.0 24:1.0 25:1.0 26:1.0 27:1.0 28:1.0 29:0.33333333333333337 30:1.0 31:1.0 32:1.0 33:1.0 34:1.0 35:1.0 36:1.0 37:0.33333333333333337 38:0.19999999999999996 39:-0.19999999999999996 40:1.0 41:0.1428571428571429 43:1.0 44:1.0 45:1.0 46:1.0 47:1.0 48:1.0 49:1.0 50:0.1428571428571429 51:0.1428571428571429 52:0.1428571428571429 53:-1.0 54:-1.0 55:0.5 56:0.4 57:1.0 58:1.0 59:1.0 60:1.0 61:0.33333333333333337 62:1.0 63:1.0 64:1.0 65:1.0 66:1.0 67:1.0 68:1.0 69:1.0 70:1.0 71:1.0 72:1.0 73:1.0 74:1.0 75:1.0 76:1.0 77:1.0 78:1.0 79:1.0 81:1.0 82:1.0 83:1.0 84:1.0 85:1.0 86:1.0 87:1.0 88:1.0 89:1.0 90:1.0 91:1.0 92:1.0 93:1.0 95:1.0 96:-1.0 97:1.0 98:1.0 99:1.0 100:1.0 101:1.0 102:1.0 103:1.0 104:1.0 105:1.0 106:1.0 107:1.0 108:1.0 109:1.0 110:1.0 111:1.0 112:1.0 113:1.0 114:0.9459459459459459 115:1.0
0.0 1:1.0 2:1.0 3:1.0 4:1.0 5:1.0 6:1.0 7:1.0 8:1.0 9:1.0 10:1.0 11:1.0 12:1.0 13:1.0 14:0.7777777777777778 15:1.0 16:1.0 18:1.0 19:1.0 20:1.0 21:0.6 23:1.0 24:1.0 25:1.0 26:1.0 27:1.0 28:1.0 29:1.0 30:1.0 31:1.0 32:1.0 33:1.0 34:0.5 35:0.33333333333333337 36:1.0 37:1.0 38:1.0 39:1.0 40:1.0 41:0.7142857142857143 42:1.0 43:1.0 45:1.0 46:1.0 47:1.0 48:1.0 49:1.0 50:1.0 51:1.0 52:0.7142857142857143 53:1.0 54:1.0 55:1.0 56:1.0 57:1.0 58:1.0 59:1.0 60:1.0 61:1.0 62:1.0 63:1.0 64:1.0 65:1.0 66:1.0 67:1.0 68:1.0 69:1.0 70:1.0 71:1.0 72:1.0 73:1.0 74:1.0 75:1.0 76:1.0 77:1.0 78:1.0 79:1.0 80:1.0 81:1.0 82:1.0 83:1.0 84:1.0 85:1.0 86:1.0 87:1.0 88:1.0 89:1.0 90:1.0 91:1.0 92:1.0 93:1.0 94:1.0 95:1.0 96:1.0 97:1.0 98:1.0 99:-1.0 100:1.0 101:1.0 102:1.0 103:1.0 104:1.0 105:1.0 106:1.0 107:1.0 108:1.0 109:1.0 110:1.0 111:1.0 112:1.0 113:0.6666666666666667 114:0.972972972972973 115:1.0
0.0 1:1.0 2:0.7142857142857143 3:1.0 4:1.0 5:1.0 6:1.0 7:1.0 8:1.0 9:1.0 10:1.0 11:1.0 12:1.0 13:1.0 14:0.7777777777777778 15:1.0 16:1.0 17:1.0 18:1.0 19:1.0 20:1.0 21:0.6 22:1.0 23:1.0 24:1.0 25:1.0 26:1.0 27:1.0 28:1.0 29:1.0 30:0.6 31:1.0 32:1.0 33:1.0 34:0.5 35:1.0 36:1.0 37:1.0 38:1.0 39:1.0 40:1.0 41:0.7142857142857143 42:1.0 43:1.0 44:1.0 45:1.0 46:1.0 47:1.0 48:1.0 49:1.0 50:0.7142857142857143 51:0.7142857142857143 52:0.7142857142857143 53:1.0 54:1.0 55:0.5 56:0.8 57:1.0 58:1.0 59:1.0 60:1.0 61:1.0 62:1.0 63:1.0 64:1.0 65:1.0 66:1.0 67:1.0 68:1.0 69:1.0 70:1.0 71:1.0 72:1.0 73:1.0 74:1.0 75:1.0 76:1.0 77:1.0 78:1.0 79:1.0 80:1.0 81:1.0 82:1.0 83:1.0 84:1.0 85:1.0 86:1.0 87:1.0 88:1.0 89:1.0 90:1.0 91:1.0 92:1.0 93:1.0 94:1.0 95:1.0 96:1.0 97:1.0 98:1.0 100:1.0 101:1.0 102:1.0 103:1.0 104:1.0 105:1.0 106:1.0 107:1.0 108:1.0 109:1.0 110:1.0 111:1.0 112:1.0 113:1.0 114:1.0 115:1.0
0.0 1:1.0 2:0.7142857142857143 3:1.0 4:1.0 5:1.0 6:1.0 7:1.0 8:1.0 9:1.0 10:0.33333333333333337 11:1.0 12:1.0 13:1.0 14:0.7777777777777778 16:1.0 17:1.0 18:1.0 19:1.0 20:1.0 21:0.19999999999999996 22:1.0 23:1.0 24:1.0 25:1.0 26:1.0 27:1.0 28:1.0 29:1.0 30:0.6 31:1.0 32:1.0 33:1.0 34:1.0 35:1.0 36:1.0 37:1.0 38:1.0 39:1.0 40:1.0 41:0.7142857142857143 42:1.0 43:1.0 44:1.0 45:1.0 46:1.0 47:1.0 48:1.0 49:1.0 50:1.0 51:1.0 52:1.0 53:1.0 54:1.0 55:1.0 56:0.8 57:1.0 58:1.0 59:1.0 60:1.0 61:1.0 62:1.0 63:1.0 64:1.0 65:1.0 66:1.0 67:1.0 68:1.0 69:1.0 70:1.0 71:1.0 72:1.0 73:1.0 74:1.0 75:1.0 76:1.0 77:1.0 78:1.0 79:1.0 80:1.0 81:1.0 82:1.0 83:1.0 84:1.0 85:1.0 86:1.0 87:1.0 88:1.0 89:1.0 90:1.0 91:1.0 92:1.0 93:1.0 94:1.0 95:1.0 96:1.0 97:1.0 98:1.0 100:1.0 101:1.0 102:1.0 103:1.0 104:1.0 105:1.0 106:1.0 107:1.0 108:1.0 109:1.0 110:1.0 111:1.0 112:1.0 113:1.0 114:1.0 115:1.0
0.0 1:1.0 2:1.0 3:1.0 4:0.75 5:1.0 6:1.0 7:1.0 8:1.0 9:0.6 10:1.0 11:1.0 12:1.0 13:1.0 14:1.0 16:1.0 17:1.0 18:1.0 19:1.0 20:1.0 21:0.6 22:1.0 23:1.0 24:1.0 25:1.0 26:1.0 27:1.0 28:1.0 29:1.0 30:0.6 31:1.0 32:1.0 33:1.0 34:1.0 35:1.0 36:1.0 37:1.0 38:1.0 39:1.0 40:1.0 41:1.0 42:1.0 43:1.0 44:1.0 45:1.0 46:1.0 47:1.0 48:1.0 49:1.0 50:1.0 51:1.0 52:1.0 53:1.0 54:1.0 55:1.0 56:1.0 57:1.0 58:1.0 59:1.0 60:1.0 61:1.0 62:1.0 63:1.0 64:1.0 65:1.0 66:1.0 67:1.0 68:1.0 69:1.0 70:1.0 71:1.0 72:1.0 73:1.0 74:1.0 75:1.0 76:1.0 77:1.0 78:1.0 79:1.0 80:1.0 81:1.0 82:1.0 83:1.0 84:1.0 85:1.0 86:1.0 87:1.0 88:1.0 89:1.0 90:1.0 91:1.0 92:1.0 93:1.0 94:1.0 95:1.0 96:1.0 97:1.0 98:1.0 99:1.0 100:1.0 101:1.0 102:1.0 103:1.0 104:1.0 105:1.0 106:1.0 107:1.0 108:1.0 109:1.0 110:1.0 111:1.0 112:1.0 113:1.0 114:1.0 115:1.0
0.0 1:1.0 2:0.7142857142857143 3:1.0 4:1.0 5:1.0 6:1.0 7:1.0 8:1.0 9:1.0 10:1.0 11:1.0 12:1.0 13:1.0 14:0.7777777777777778 15:1.0 16:1.0 17:1.0 18:1.0 19:1.0 20:1.0 21:0.19999999999999996 22:1.0 23:1.0 24:1.0 25:1.0 26:1.0 27:1.0 28:1.0 29:0.33333333333333337 30:0.6 31:1.0 32:1.0 33:1.0 34:0.5 35:-0.33333333333333326 36:1.0 37:0.33333333333333337 38:1.0 39:1.0 40:1.0 41:0.7142857142857143 42:1.0 43:1.0 44:1.0 45:1.0 46:1.0 47:1.0 48:1.0 49:1.0 50:1.0 51:1.0 52:1.0 53:1.0 54:1.0 55:0.5 56:0.8 57:1.0 58:1.0 59:1.0 60:1.0 61:1.0 62:1.0 63:1.0 64:1.0 65:1.0 66:1.0 67:1.0 68:1.0 69:1.0 70:1.0 71:1.0 72:1.0 73:1.0 74:1.0 75:1.0 76:1.0 77:1.0 78:1.0 79:1.0 80:1.0 81:1.0 82:1.0 83:1.0 85:1.0 86:1.0 87:1.0 88:1.0 89:1.0 90:1.0 91:1.0 92:1.0 93:1.0 94:1.0 95:1.0 96:1.0 97:1.0 98:1.0 100:1.0 101:1.0 102:1.0 103:1.0 104:1.0 105:1.0 106:1.0 107:1.0 108:1.0 109:1.0 110:1.0 111:1.0 112:1.0 113:0.6666666666666667 114:0.972972972972973 115:1.0
0.0 1:1.0 2:0.7142857142857143 3:1.0 4:1.0 5:1.0 6:1.0 7:1.0 8:1.0 9:1.0 10:0.33333333333333337 11:1.0 12:1.0 13:1.0 14:0.7777777777777778 16:1.0 17:1.0 18:1.0 19:1.0 20:1.0 21:0.6 22:1.0 23:1.0 24:1.0 25:1.0 26:1.0 27:1.0 28:1.0 29:1.0 30:0.6 31:1.0 32:1.0 33:1.0 34:1.0 35:1.0 36:1.0 37:1.0 38:1.0 39:1.0 40:1.0 41:0.7142857142857143 42:1.0 43:1.0 44:1.0 45:1.0 46:1.0 47:1.0 48:1.0 49:1.0 50:1.0 51:1.0 52:1.0 53:1.0 54:1.0 55:1.0 56:0.8 57:1.0 58:1.0 59:1.0 60:1.0 61:1.0 62:1.0 63:1.0 64:1.0 65:1.0 66:1.0 67:1.0 68:1.0 69:1.0 70:1.0 71:1.0 72:1.0 73:1.0 74:1.0 75:1.0 76:1.0 77:1.0 78:1.0 79:1.0 80:1.0 81:1.0 82:1.0 83:1.0 84:1.0 85:1.0 86:1.0 87:1.0 88:1.0 89:1.0 90:1.0 91:1.0 92:1.0 93:1.0 94:1.0 95:1.0 96:1.0 97:1.0 98:1.0 100:1.0 101:1.0 102:1.0 103:1.0 104:1.0 105:1.0 106:1.0 107:1.0 108:1.0 109:1.0 110:1.0 111:1.0 112:1.0 113:0.6666666666666667 114:1.0 115:1.0
0.0 1:1.0 2:1.0 3:1.0 4:1.0 5:1.0 6:1.0 7:1.0 8:1.0 9:1.0 10:1.0 11:1.0 12:1.0 13:1.0 14:1.0 15:1.0 16:1.0 17:1.0 18:1.0 19:1.0 20:1.0 21:0.6 22:1.0 23:1.0 24:1.0 25:1.0 26:1.0 27:1.0 28:1.0 29:1.0 30:0.6 31:1.0 32:1.0 33:1.0 34:1.0 35:0.33333333333333337 36:1.0 37:1.0 38:1.0 39:1.0 40:1.0 41:0.7142857142857143 42:1.0 43:1.0 44:1.0 45:1.0 46:1.0 47:1.0 48:1.0 49:1.0 50:0.7142857142857143 51:0.7142857142857143 52:0.7142857142857143 53:1.0 54:1.0 55:0.5 56:0.8 57:1.0 58:1.0 59:1.0 60:1.0 61:1.0 62:1.0 63:1.0 64:1.0 65:1.0 66:1.0 67:1.0 68:1.0 69:1.0 70:1.0 71:1.0 72:1.0 73:1.0 74:1.0 75:1.0 76:1.0 77:1.0 78:1.0 79:1.0 80:1.0 81:1.0 82:1.0 83:1.0 84:1.0 85:1.0 86:1.0 87:1.0 88:1.0 89:1.0 90:1.0 91:1.0 92:1.0 93:1.0 94:1.0 95:1.0 96:1.0 97:1.0 98:1.0 100:1.0 101:1.0 102:1.0 103:1.0 104:1.0 105:1.0 106:1.0 107:1.0 108:1.0 109:1.0 110:1.0 111:1.0 112:1.0 113:1.0 114:0.972972972972973 115:1.0
0.0 1:1.0 2:1.0 3:1.0 4:1.0 5:-0.33333333333333326 6:1.0 7:1.0 8:1.0 9:1.0 10:1.0 11:1.0 12:1.0 13:1.0 14:0.7777777777777778 16:1.0 17:1.0 18:1.0 19:1.0 20:1.0 21:0.6 22:1.0 23:1.0 24:1.0 25:1.0 26:1.0 27:1.0 28:1.0 29:0.33333333333333337 30:0.6 31:1.0 32:1.0 33:1.0 34:0.5 35:0.33333333333333337 37:1.0 38:0.6 39:0.6 40:1.0 41:0.7142857142857143 42:1.0 43:1.0 45:1.0 46:1.0 47:1.0 49:1.0 50:1.0 51:1.0 52:1.0 53:1.0 54:1.0 55:1.0 56:0.8 57:1.0 58:1.0 59:1.0 60:1.0 61:1.0 62:1.0 63:1.0 64:1.0 65:1.0 66:1.0 67:1.0 68:1.0 69:1.0 70:1.0 71:1.0 72:1.0 73:1.0 74:1.0 75:1.0 76:1.0 77:1.0 78:1.0 79:1.0 80:1.0 81:1.0 82:1.0 83:1.0 84:1.0 85:1.0 86:1.0 87:1.0 88:1.0 89:1.0 90:1.0 91:1.0 92:1.0 93:1.0 94:1.0 95:1.0 96:1.0 97:1.0 98:1.0 100:1.0 101:1.0 102:1.0 103:1.0 104:1.0 105:1.0 106:1.0 107:1.0 108:1.0 109:1.0 110:1.0 111:1.0 112:1.0 113:0.6666666666666667 114:0.972972972972973 115:1.0
0.0 1:1.0 2:0.7142857142857143 3:1.0 4:1.0 5:1.0 6:1.0 7:0.6 8:1.0 9:1.0 10:0.33333333333333337 11:1.0 12:1.0 13:1.0 14:0.7777777777777778 16:1.0 17:1.0 18:1.0 19:1.0 20:1.0 21:0.6 22:1.0 23:1.0 24:1.0 25:1.0 26:1.0 27:1.0 28:1.0 29:1.0 30:0.6 31:1.0 32:1.0 33:1.0 34:1.0 35:0.33333333333333337 36:1.0 37:0.33333333333333337 38:1.0 39:1.0 40:1.0 41:0.7142857142857143 42:1.0 43:1.0 44:1.0 45:1.0 46:1.0 47:1.0 48:1.0 49:1.0 50:0.7142857142857143 51:0.7142857142857143 52:1.0 53:1.0 54:1.0 55:1.0 56:0.8 57:1.0 58:1.0 59:1.0 60:1.0 61:1.0 62:1.0 63:1.0 64:1.0 65:1.0 66:1.0 67:1.0 68:1.0 69:1.0 70:1.0 71:1.0 72:1.0 73:1.0 74:1.0 75:1.0 76:1.0 77:1.0 79:1.0 80:1.0 81:1.0 82:1.0 83:1.0 84:1.0 85:1.0 86:1.0 87:1.0 88:1.0 89:1.0 90:1.0 91:1.0 92:1.0 93:1.0 94:1.0 95:1.0 96:1.0 97:1.0 98:1.0 100:1.0 101:1.0 102:1.0 103:1.0 104:1.0 105:1.0 106:1.0 107:1.0 108:1.0 109:1.0 110:1.0 111:1.0 112:1.0 113:0.6666666666666667 114:1.0 115:1.0
0.0 1:1.0 2:0.7142857142857143 3:1.0 4:1.0 5:1.0 6:1.0 7:1.0 8:1.0 9:1.0 10:0.33333333333333337 11:1.0 12:1.0 13:1.0 14:0.7777777777777778 16:1.0 17:1.0 18:1.0 19:1.0 20:1.0 21:0.6 22:1.0 23:1.0 24:1.0 25:1.0 26:1.0 27:1.0 28:1.0 29:1.0 30:0.6 31:1.0 32:1.0 33:1.0 34:1.0 35:1.0 36:1.0 37:1.0 38:1.0 39:1.0 40:1.0 41:0.7142857142857143 42:1.0 43:1.0 44:1.0 45:1.0 46:1.0 47:1.0 48:1.0 49:1.0 50:1.0 51:1.0 52:1.0 53:1.0 54:1.0 55:1.0 56:0.8 57:1.0 58:1.0 59:1.0 60:1.0 61:1.0 62:1.0 63:1.0 64:1.0 65:1.0 66:1.0 67:1.0 68:1.0 69:1.0 70:1.0 71:1.0 72:1.0 73:1.0 74:1.0 75:1.0 76:1.0 77:1.0 78:1.0 79:1.0 80:1.0 81:1.0 82:1.0 83:1.0 84:1.0 85:1.0 86:1.0 87:1.0 88:1.0 89:1.0 90:1.0 91:1.0 92:1.0 93:1.0 94:1.0 95:1.0 96:1.0 97:1.0 98:1.0 100:1.0 101:1.0 102:1.0 103:1.0 104:1.0 105:1.0 106:1.0 107:1.0 108:1.0 109:1.0 110:1.0 111:1.0 112:1.0 113:0.6666666666666667 114:1.0 115:1.0
0.0 1:1.0 2:0.7142857142857143 3:1.0 4:1.0 5:1.0 6:1.0 7:1.0 8:1.0 9:1.0 10:1.0 11:1.0 12:1.0 13:1.0 14:0.7777777777777778 15:1.0 16:1.0 17:1.0 18:1.0 19:1.0 20:1.0 21:0.6 22:1.0 23:1.0 24:1.0 25:1.0 26:1.0 27:1.0 28:1.0 29:1.0 30:0.6 31:1.0 32:1.0 33:1.0 34:1.0 35:1.0 36:1.0 37:1.0 38:1.0 39:1.0 40:1.0 41:0.7142857142857143 42:1.0 43:1.0 44:1.0 45:1.0 46:1.0 47:1.0 48:1.0 49:1.0 50:1.0 51:1.0 52:1.0 53:1.0 54:1.0 55:1.0 56:1.0 57:1.0 58:1.0 59:1.0 60:1.0 61:1.0 62:1.0 63:1.0 64:1.0 65:1.0 66:1.0 67:1.0 68:1.0 69:1.0 70:1.0 71:1.0 72:1.0 73:1.0 74:1.0 75:1.0 76:1.0 77:1.0 78:1.0 79:1.0 80:1.0 81:1.0 82:1.0 83:1.0 84:1.0 85:1.0 86:1.0 87:1.0 88:1.0 89:1.0 90:1.0 91:1.0 92:1.0 93:1.0 94:1.0 95:1.0 96:1.0 97:1.0 98:1.0 99:1.0 100:1.0 101:1.0 102:1.0 103:1.0 104:1.0 105:1.0 106:1.0 107:1.0 108:1.0 109:1.0 110:1.0 111:1.0 112:1.0 113:1.0 114:1.0 115:1.0
0.0 1:1.0 2:0.7142857142857143 3:1.0 4:1.0 5:1.0 6:1.0 7:1.0 8:1.0 9:1.0 10:1.0 11:1.0 12:1.0 13:1.0 14:0.7777777777777778 15:1.0 16:1.0 17:1.0 18:1.0 19:1.0 20:1.0 21:0.6 22:1.0 23:1.0 24:1.0 25:1.0 26:1.0 27:1.0 28:1.0 29:1.0 30:0.6 31:1.0 32:1.0 33:1.0 34:0.5 35:0.33333333333333337 37:1.0 38:0.6 39:0.6 40:1.0 41:0.7142857142857143 42:1.0 43:1.0 44:1.0 45:1.0 46:1.0 47:1.0 49:1.0 50:1.0 51:1.0 52:1.0 53:1.0 54:1.0 55:1.0 56:0.8 57:1.0 58:1.0 59:1.0 60:1.0 61:1.0 62:1.0 63:1.0 64:1.0 65:1.0 66:1.0 67:1.0 68:1.0 69:1.0 70:1.0 71:1.0 72:1.0 73:1.0 74:1.0 75:1.0 76:1.0 77:1.0 78:1.0 79:1.0 80:1.0 81:1.0 82:1.0 83:1.0 84:1.0 85:1.0 86:1.0 87:1.0 88:1.0 89:1.0 90:1.0 91:1.0 92:1.0 93:1.0 94:1.0 95:1.0 96:1.0 97:1.0 98:1.0 100:1.0 101:1.0 102:1.0 103:1.0 104:1.0 105:1.0 106:1.0 107:1.0 108:1.0 109:1.0 110:1.0 111:1.0 112:1.0 113:0.6666666666666667 114:0.972972972972973 115:1.0
0.0 1:1.0 2:1.0 3:1.0 4:1.0 5:1.0 6:1.0 7:1.0 8:1.0 9:1.0 10:0.33333333333333337 11:1.0 12:1.0 13:1.0 14:0.7777777777777778 16:1.0 17:1.0 18:1.0 19:1.0 20:1.0 21:0.19999999999999996 22:1.0 23:1.0 24:1.0 25:1.0 26:1.0 27:1.0 28:1.0 29:1.0 30:0.6 31:1.0 32:1.0 33:1.0 34:1.0 35:1.0 36:1.0 37:1.0 38:1.0 39:1.0 40:1.0 41:1.0 42:1.0 43:1.0 44:1.0 45:1.0 46:1.0 47:1.0 48:1.0 49:1.0 50:1.0 51:1.0 52:1.0 53:1.0 54:1.0 55:1.0 56:1.0 57:1.0 58:1.0 59:1.0 60:1.0 61:1.0 62:1.0 63:1.0 64:1.0 65:1.0 66:1.0 67:1.0 68:1.0 69:1.0 70:1.0 71:1.0 72:1.0 73:1.0 74:1.0 75:1.0 76:1.0 77:1.0 78:1.0 79:1.0 80:1.0 81:1.0 82:1.0 83:1.0 85:1.0 86:1.0 87:1.0 88:1.0 89:1.0 90:1.0 91:1.0 92:1.0 93:1.0 94:1.0 95:1.0 96:1.0 97:1.0 98:1.0 100:1.0 101:1.0 102:1.0 103:1.0 104:1.0 105:1.0 106:1.0 107:1.0 108:1.0 109:1.0 110:1.0 111:1.0 112:1.0 113:0.6666666666666667 114:1.0 115:1.0
0.0 1:1.0 2:1.0 3:1.0 4:1.0 5:1.0 6:1.0 7:1.0 8:1.0 9:1.0 10:0.33333333333333337 11:1.0 12:1.0 13:1.0 14:0.7777777777777778 16:1.0 17:1.0 18:1.0 19:1.0 20:1.0 21:0.19999999999999996 22:1.0 23:1.0 24:1.0 25:1.0 26:1.0 27:1.0 28:1.0 29:1.0 30:0.6 31:1.0 32:1.0 33:1.0 34:1.0 35:1.0 36:1.0 37:1.0 38:1.0 39:1.0 40:1.0 41:1.0 42:1.0 43:1.0 44:1.0 45:1.0 46:1.0 47:1.0 48:1.0 49:1.0 50:1.0 51:1.0 52:1.0 53:1.0 54:1.0 55:1.0 56:1.0 57:1.0 58:1.0 59:1.0 60:1.0 61:1.0 62:1.0 63:1.0 64:1.0 65:1.0 66:1.0 67:1.0 68:1.0 69:1.0 70:1.0 71:1.0 72:1.0 73:1.0 74:1.0 75:1.0 76:1.0 77:1.0 78:1.0 79:1.0 80:1.0 81:1.0 82:1.0 83:1.0 85:1.0 86:1.0 87:1.0 88:1.0 89:1.0 90:1.0 91:1.0 92:1.0 93:1.0 94:1.0 95:1.0 96:1.0 97:1.0 98:1.0 100:1.0 101:1.0 102:1.0 103:1.0 104:1.0 105:1.0 106:1.0 107:1.0 108:1.0 109:1.0 110:1.0 111:1.0 112:1.0 113:0.6666666666666667 114:1.0 115:1.0
0.0 1:1.0 2:0.7142857142857143 3:1.0 4:1.0 5:1.0 6:1.0 7:1.0 8:1.0 9:1.0 10:1.0 11:1.0 12:1.0 13:1.0 14:0.7777777777777778 15:1.0 16:1.0 17:1.0 18:1.0 19:1.0 20:1.0 21:0.19999999999999996 22:1.0 23:1.0 24:1.0 25:1.0 26:1.0 27:1.0 28:1.0 29:0.33333333333333337 30:0.6 31:1.0 32:1.0 33:1.0 34:0.5 35:-0.33333333333333326 36:1.0 37:0.33333333333333337 38:1.0 39:1.0 40:1.0 41:0.7142857142857143 42:1.0 43:1.0 44:1.0 45:1.0 46:1.0 47:1.0 48:1.0 49:1.0 50:1.0 51:1.0 52:1.0 53:1.0 54:1.0 55:0.5 56:0.8 57:1.0 58:1.0 59:1.0 60:1.0 61:1.0 62:1.0 63:1.0 64:1.0 65:1.0 66:1.0 67:1.0 68:1.0 69:1.0 70:1.0 71:1.0 72:1.0 73:1.0 74:1.0 75:1.0 76:1.0 77:1.0 78:1.0 79:1.0 80:1.0 81:1.0 82:1.0 83:1.0 85:1.0 86:1.0 87:1.0 88:1.0 89:1.0 90:1.0 91:1.0 92:1.0 93:1.0 94:1.0 95:1.0 96:1.0 97:1.0 98:1.0 100:1.0 101:1.0 102:1.0 103:1.0 104:1.0 105:1.0 106:1.0 107:1.0 108:1.0 109:1.0 110:1.0 111:1.0 112:1.0 113:0.6666666666666667 114:0.972972972972973 115:1.0
0.0 1:1.0 2:0.7142857142857143 3:1.0 4:1.0 5:1.0 6:1.0 7:1.0 8:1.0 9:1.0 10:1.0 11:1.0 12:1.0 13:1.0 14:0.7777777777777778 15:1.0 16:1.0 17:1.0 18:1.0 19:1.0 20:1.0 21:0.6 22:1.0 23:1.0 24:1.0 25:1.0 26:1.0 27:1.0 28:1.0 29:1.0 30:0.6 31:1.0 32:1.0 33:1.0 34:1.0 35:1.0 36:1.0 37:1.0 38:1.0 39:1.0 40:1.0 41:0.7142857142857143 42:1.0 43:1.0 44:1.0 45:1.0 46:1.0 47:1.0 48:1.0 49:1.0 50:1.0 51:0.7142857142857143 52:1.0 53:1.0 54:1.0 55:1.0 56:1.0 57:1.0 58:1.0 59:1.0 60:1.0 61:1.0 62:1.0 63:1.0 64:1.0 65:1.0 66:1.0 67:1.0 68:1.0 69:1.0 70:1.0 71:1.0 72:1.0 73:1.0 74:1.0 75:1.0 76:1.0 77:1.0 78:1.0 79:1.0 80:1.0 81:1.0 82:1.0 83:1.0 84:1.0 85:1.0 86:1.0 87:1.0 88:1.0 89:1.0 90:1.0 91:1.0 92:1.0 93:1.0 94:1.0 95:1.0 96:1.0 97:1.0 98:1.0 99:1.0 100:1.0 101:1.0 102:1.0 103:1.0 104:1.0 105:1.0 106:1.0 107:1.0 108:1.0 109:1.0 110:1.0 111:1.0 112:1.0 113:1.0 114:1.0 115:1.0
0.0 1:1.0 2:0.7142857142857143 3:1.0 4:1.0 5:1.0 6:1.0 7:1.0 8:1.0 9:1.0 10:1.0 11:1.0 12:1.0 13:1.0 14:0.7777777777777778 15:1.0 16:1.0 17:1.0 18:1.0 19:1.0 20:1.0 21:0.6 22:1.0 23:1.0 24:1.0 25:1.0 26:1.0 27:1.0 28:1.0 29:1.0 30:0.6 31:1.0 32:1.0 33:1.0 34:1.0 35:1.0 36:1.0 37:1.0 38:0.6 39:0.6 40:1.0 41:0.7142857142857143 43:1.0 44:1.0 45:1.0 46:1.0 47:1.0 48:1.0 49:1.0 50:0.7142857142857143 51:0.7142857142857143 52:0.7142857142857143 53:1.0 54:1.0 55:1.0 56:1.0 57:1.0 58:1.0 59:1.0 60:1.0 61:1.0 62:1.0 63:1.0 64:1.0 65:1.0 66:1.0 67:1.0 68:1.0 69:1.0 70:1.0 71:1.0 72:1.0 73:1.0 74:1.0 75:1.0 76:1.0 77:1.0 78:1.0 79:1.0 80:1.0 81:1.0 82:1.0 83:1.0 84:1.0 85:1.0 86:1.0 87:1.0 88:1.0 89:1.0 90:1.0 91:1.0 92:1.0 93:1.0 94:1.0 95:1.0 96:1.0 97:1.0 98:1.0 100:1.0 101:1.0 102:1.0 103:1.0 104:1.0 105:1.0 106:1.0 107:1.0 108:1.0 109:1.0 110:1.0 111:1.0 112:1.0 113:1.0 114:1.0 115:1.0
0.0 1:1.0 2:1.0 3:1.0 4:1.0 5:1.0 6:1.0 7:1.0 8:1.0 9:1.0 10:1.0 11:1.0 12:1.0 13:1.0 14:1.0 15:1.0 16:1.0 17:1.0 18:1.0 19:1.0 20:1.0 21:0.6 22:1.0 23:1.0 24:1.0 25:1.0 26:1.0 27:1.0 28:1.0 29:1.0 30:1.0 31:1.0 32:1.0 33:1.0 34:1.0 35:1.0 36:1.0 37:1.0 38:1.0 39:1.0 40:1.0 41:1.0 42:1.0 43:1.0 44:1.0 45:1.0 46:1.0 47:1.0 48:1.0 49:1.0 50:1.0 51:1.0 52:1.0 53:1.0 54:1.0 55:1.0 56:1.0 57:1.0 58:1.0 59:1.0 60:1.0 61:1.0 62:1.0 63:1.0 64:1.0 65:1.0 66:1.0 67:1.0 68:1.0 69:1.0 70:1.0 71:1.0 72:1.0 73:1.0 74:1.0 75:1.0 76:1.0 77:1.0 78:1.0 79:1.0 80:1.0 81:1.0 82:1.0 83:1.0 84:1.0 85:1.0 86:1.0 87:1.0 88:1.0 89:1.0 90:1.0 91:1.0 92:1.0 93:1.0 94:1.0 95:1.0 96:1.0 97:1.0 98:1.0 99:1.0 100:1.0 101:1.0 102:1.0 103:1.0 104:1.0 105:1.0 106:1.0 107:1.0 108:1.0 109:1.0 110:1.0 111:1.0 112:1.0 113:0.6666666666666667 114:1.0 115:1.0
0.0 1:1.0 2:0.7142857142857143 3:1.0 4:1.0 5:1.0 6:1.0 7:1.0 8:1.0 9:1.0 10:1.0 11:1.0 12:1.0 13:1.0 14:0.7777777777777778 15:1.0 16:1.0 17:1.0 18:1.0 19:1.0 20:1.0 21:0.6 22:1.0 23:1.0 24:1.0 25:1.0 26:1.0 27:1.0 28:1.0 29:1.0 30:0.6 31:1.0 32:1.0 33:1.0 34:1.0 35:1.0 36:1.0 37:1.0 38:1.0 39:1.0 40:1.0 41:0.7142857142857143 42:1.0 43:1.0 44:1.0 45:1.0 46:1.0 47:1.0 48:1.0 49:1.0 50:1.0 51:0.7142857142857143 52:1.0 53:1.0 54:1.0 55:1.0 56:1.0 57:1.0 58:1.0 59:1.0 60:1.0 61:1.0 62:1.0 63:1.0 64:1.0 65:1.0 66:1.0 67:1.0 68:1.0 69:1.0 70:1.0 71:1.0 72:1.0 73:1.0 74:1.0 75:1.0 76:1.0 77:1.0 78:1.0 79:1.0 80:1.0 81:1.0 82:1.0 83:1.0 84:1.0 85:1.0 86:1.0 87:1.0 88:1.0 89:1.0 90:1.0 91:1.0 92:1.0 93:1.0 94:1.0 95:1.0 96:1.0 97:1.0 98:1.0 99:1.0 100:1.0 101:1.0 102:1.0 103:1.0 104:1.0 105:1.0 106:1.0 107:1.0 108:1.0 109:1.0 110:1.0 111:1.0 112:1.0 113:1.0 114:1.0 115:1.0
0.0 1:1.0 2:1.0 3:1.0 4:1.0 5:1.0 6:1.0 7:1.0 8:1.0 9:1.0 10:1.0 11:1.0 12:1.0 13:1.0 14:0.7777777777777778 15:1.0 16:1.0 17:1.0 18:1.0 19:1.0 20:1.0 21:1.0 22:1.0 23:1.0 24:1.0 25:1.0 26:1.0 27:1.0 28:1.0 29:1.0 30:1.0 31:1.0 32:1.0 33:1.0 34:1.0 35:1.0 36:1.0 37:1.0 38:1.0 39:1.0 40:1.0 41:1.0 42:1.0 43:1.0 44:1.0 45:1.0 46:1.0 47:1.0 48:1.0 49:1.0 50:1.0 51:1.0 52:1.0 53:1.0 54:1.0 55:1.0 56:1.0 57:1.0 58:1.0 59:1.0 60:1.0 61:1.0 62:1.0 63:1.0 64:1.0 65:1.0 66:1.0 67:1.0 68:1.0 69:1.0 70:1.0 71:1.0 72:1.0 73:1.0 74:1.0 75:1.0 76:1.0 77:1.0 78:1.0 79:1.0 80:1.0 81:1.0 82:1.0 83:1.0 84:1.0 85:1.0 86:1.0 87:1.0 88:1.0 89:1.0 90:1.0 91:1.0 92:1.0 93:1.0 94:1.0 95:1.0 96:1.0 97:1.0 98:1.0 99:1.0 100:1.0 101:1.0 102:1.0 103:1.0 104:1.0 105:1.0 106:1.0 107:1.0 108:1.0 109:1.0 110:1.0 111:1.0 112:1.0 113:1.0 114:1.0 115:1.0
0.0 1:1.0 2:0.7142857142857143 3:1.0 4:1.0 5:1.0 6:1.0 7:1.0 8:1.0 9:1.0 10:1.0 11:1.0 12:1.0 13:1.0 14:0.7777777777777778 15:1.0 16:1.0 17:1.0 18:1.0 19:1.0 20:1.0 21:0.6 22:1.0 23:1.0 24:1.0 25:1.0 26:1.0 27:1.0 28:1.0 29:1.0 30:1.0 31:1.0 32:1.0 33:1.0 34:1.0 35:1.0 36:1.0 37:1.0 38:1.0 39:1.0 40:1.0 41:1.0 42:1.0 43:1.0 44:1.0 45:1.0 46:1.0 47:1.0 48:1.0 49:1.0 50:0.7142857142857143 51:1.0 52:1.0 53:1.0 54:1.0 55:1.0 56:0.8 57:1.0 58:1.0 59:1.0 60:1.0 61:1.0 62:1.0 63:1.0 64:1.0 65:1.0 66:1.0 67:1.0 68:1.0 69:1.0 70:1.0 71:1.0 72:1.0 73:1.0 74:1.0 75:1.0 76:1.0 77:1.0 78:1.0 79:1.0 80:0.5 81:1.0 82:1.0 83:1.0 84:1.0 85:1.0 86:1.0 87:1.0 88:1.0 89:1.0 90:1.0 91:1.0 92:1.0 93:1.0 94:1.0 95:1.0 96:1.0 97:1.0 98:1.0 99:1.0 100:1.0 101:1.0 102:1.0 103:1.0 104:1.0 105:1.0 106:1.0 107:1.0 108:1.0 109:1.0 110:1.0 111:1.0 112:1.0 113:0.6666666666666667 114:1.0 115:1.0
0.0 1:1.0 2:0.7142857142857143 3:1.0 4:1.0 5:1.0 6:1.0 7:1.0 8:1.0 9:1.0 10:1.0 11:1.0 12:1.0 13:1.0 14:0.7777777777777778 15:1.0 16:1.0 17:1.0 18:1.0 19:1.0 20:1.0 21:0.6 22:1.0 23:1.0 24:1.0 25:1.0 26:1.0 27:1.0 28:1.0 29:1.0 30:0.6 31:1.0 32:1.0 33:1.0 34:1.0 35:1.0 36:1.0 37:1.0 38:1.0 39:1.0 40:1.0 41:0.7142857142857143 42:1.0 43:1.0 44:1.0 45:1.0 46:1.0 47:1.0 48:1.0 49:1.0 50:1.0 51:0.7142857142857143 52:1.0 53:1.0 54:1.0 55:1.0 56:1.0 57:1.0 58:1.0 59:1.0 60:1.0 61:1.0 62:1.0 63:1.0 64:1.0 65:1.0 66:1.0 67:1.0 68:1.0 69:1.0 70:1.0 71:1.0 72:1.0 73:1.0 74:1.0 75:1.0 76:1.0 77:1.0 78:1.0 79:1.0 80:1.0 81:1.0 82:1.0 83:1.0 84:1.0 85:1.0 86:1.0 87:1.0 88:1.0 89:1.0 90:1.0 91:1.0 92:1.0 93:1.0 94:1.0 95:1.0 96:1.0 97:1.0 98:1.0 99:1.0 100:1.0 101:1.0 102:1.0 103:1.0 104:1.0 105:1.0 106:1.0 107:1.0 108:1.0 109:1.0 110:1.0 111:1.0 112:1.0 113:1.0 114:1.0 115:1.0
0.0 1:1.0 2:1.0 3:1.0 4:0.75 5:1.0 6:1.0 7:1.0 8:1.0 9:0.6 10:1.0 11:1.0 12:1.0 13:1.0 14:1.0 16:1.0 17:1.0 18:1.0 19:1.0 20:1.0 21:0.6 22:1.0 23:1.0 24:1.0 25:1.0 26:1.0 27:1.0 28:1.0 29:1.0 30:0.6 31:1.0 32:1.0 33:1.0 34:1.0 35:1.0 36:1.0 37:1.0 38:1.0 39:1.0 40:1.0 41:1.0 42:1.0 43:1.0 44:1.0 45:1.0 46:1.0 47:1.0 48:1.0 49:1.0 50:0.7142857142857143 51:1.0 52:1.0 53:1.0 54:1.0 55:1.0 56:1.0 57:1.0 58:1.0 59:1.0 60:1.0 61:1.0 62:1.0 63:1.0 64:1.0 65:1.0 66:1.0 67:1.0 68:1.0 69:1.0 70:1.0 71:1.0 72:1.0 73:1.0 74:1.0 75:1.0 76:1.0 77:1.0 78:1.0 79:1.0 80:1.0 81:1.0 82:1.0 83:1.0 84:1.0 85:1.0 86:1.0 87:1.0 88:1.0 89:1.0 90:1.0 91:1.0 92:1.0 93:1.0 94:1.0 95:1.0 96:1.0 97:1.0 98:1.0 99:1.0 100:1.0 101:1.0 102:1.0 103:1.0 104:1.0 105:1.0 106:1.0 107:1.0 108:1.0 109:1.0 110:1.0 111:1.0 112:1.0 113:1.0 114:1.0 115:1.0
0.0 1:1.0 2:0.7142857142857143 3:1.0 4:1.0 5:1.0 6:1.0 7:1.0 8:1.0 9:1.0 10:1.0 11:1.0 12:1.0 13:1.0 14:0.7777777777777778 15:1.0 16:1.0 17:1.0 18:1.0 19:1.0 20:1.0 21:0.6 22:1.0 23:1.0 24:1.0 25:1.0 26:1.0 27:1.0 28:1.0 29:1.0 30:0.6 31:1.0 32:1.0 33:1.0 34:0.5 35:1.0 36:1.0 37:1.0 38:1.0 39:1.0 40:1.0 41:0.7142857142857143 42:1.0 43:1.0 44:1.0 45:1.0 46:1.0 47:1.0 48:1.0 49:1.0 50:0.7142857142857143 51:0.7142857142857143 52:0.7142857142857143 53:1.0 54:1.0 55:0.5 56:0.8 57:1.0 58:1.0 59:1.0 60:1.0 61:1.0 62:1.0 63:1.0 64:1.0 65:1.0 66:1.0 67:1.0 68:1.0 69:1.0 70:1.0 71:1.0 72:1.0 73:1.0 74:1.0 75:1.0 76:1.0 77:1.0 78:1.0 79:1.0 80:1.0 81:1.0 82:1.0 83:1.0 84:1.0 85:1.0 86:1.0 87:1.0 88:1.0 89:1.0 90:1.0 91:1.0 92:1.0 93:1.0 94:1.0 95:1.0 96:1.0 97:1.0 98:1.0 100:1.0 101:1.0 102:1.0 103:1.0 104:1.0 105:1.0 106:1.0 107:1.0 108:1.0 109:1.0 110:1.0 111:1.0 112:1.0 113:1.0 114:1.0 115:1.0
0.0 1:1.0 2:0.7142857142857143 3:1.0 4:1.0 5:1.0 6:1.0 7:1.0 8:1.0 9:1.0 10:1.0 11:1.0 12:1.0 13:1.0 14:0.7777777777777778 15:1.0 16:1.0 17:1.0 18:1.0 19:1.0 20:1.0 21:0.6 22:1.0 23:1.0 24:1.0 25:1.0 26:1.0 27:1.0 28:1.0 29:1.0 30:0.6 31:1.0 32:1.0 33:1.0 34:1.0 35:1.0 36:1.0 37:1.0 38:1.0 39:1.0 40:1.0 41:0.7142857142857143 42:1.0 43:1.0 44:1.0 45:1.0 46:1.0 47:1.0 48:1.0 49:1.0 50:1.0 51:1.0 52:1.0 53:1.0 54:1.0 55:1.0 56:1.0 57:1.0 58:1.0 59:1.0 60:1.0 61:1.0 62:1.0 63:1.0 64:1.0 65:1.0 66:1.0 67:1.0 68:1.0 69:1.0 70:1.0 71:1.0 72:1.0 73:1.0 74:1.0 75:1.0 76:1.0 77:1.0 78:1.0 79:1.0 80:1.0 81:1.0 82:1.0 83:1.0 84:1.0 85:1.0 86:1.0 87:1.0 88:1.0 89:1.0 90:1.0 91:1.0 92:1.0 93:1.0 94:1.0 95:1.0 96:1.0 97:1.0 98:1.0 99:1.0 100:1.0 101:1.0 102:1.0 103:1.0 104:1.0 105:1.0 106:1.0 107:1.0 108:1.0 109:1.0 110:1.0 111:1.0 112:1.0 113:1.0 114:1.0 115:1.0
0.0 1:1.0 2:0.7142857142857143 3:1.0 4:1.0 5:1.0 6:1.0 7:1.0 8:1.0 9:1.0 10:1.0 11:1.0 12:1.0 13:1.0 14:0.7777777777777778 15:1.0 16:1.0 17:1.0 18:1.0 19:1.0 20:1.0 21:0.6 22:1.0 23:1.0 24:1.0 25:1.0 26:1.0 27:1.0 28:1.0 29:1.0 30:0.6 31:1.0 32:1.0 33:1.0 34:1.0 35:1.0 36:1.0 37:1.0 38:1.0 39:1.0 40:1.0 41:0.7142857142857143 42:1.0 43:1.0 44:1.0 45:1.0 46:1.0 47:1.0 48:1.0 49:1.0 50:1.0 51:1.0 52:1.0 53:1.0 54:1.0 55:1.0 56:1.0 57:1.0 58:1.0 59:1.0 60:1.0 61:1.0 62:1.0 63:1.0 64:1.0 65:1.0 66:1.0 67:1.0 68:1.0 69:1.0 70:1.0 71:1.0 72:1.0 73:1.0 74:1.0 75:1.0 76:1.0 77:1.0 78:1.0 79:1.0 80:1.0 81:1.0 82:1.0 83:1.0 84:1.0 85:1.0 86:1.0 87:1.0 88:1.0 89:1.0 90:1.0 91:1.0 92:1.0 93:1.0 94:1.0 95:1.0 96:1.0 97:1.0 98:1.0 99:1.0 100:1.0 101:1.0 102:1.0 103:1.0 104:1.0 105:1.0 106:1.0 107:1.0 108:1.0 109:1.0 110:1.0 111:1.0 112:1.0 113:1.0 114:1.0 115:1.0
0.0 1:-1.0 2:0.7142857142857143 3:1.0 4:0.75 5:-0.33333333333333326 7:0.6 8:-1.0 9:0.6 10:0.33333333333333337 13:1.0 14:0.7777777777777778 16:1.0 19:-1.0 20:-1.0 21:0.19999999999999996 23:1.0 24:1.0 25:1.0 26:-0.33333333333333326 27:1.0 28:1.0 29:0.33333333333333337 30:0.19999999999999996 31:-1.0 32:-1.0 33:-1.0 34:0.5 35:-0.33333333333333326 37:0.33333333333333337 38:0.6 39:0.6 40:0.33333333333333337 41:0.4285714285714286 43:1.0 46:-1.0 47:-1.0 49:1.0 50:0.4285714285714286 51:0.4285714285714286 52:0.4285714285714286 53:-1.0 54:-1.0 56:0.6 57:1.0 58:1.0 59:1.0 60:1.0 61:1.0 62:1.0 63:1.0 64:1.0 65:1.0 66:1.0 67:1.0 68:1.0 69:1.0 70:1.0 71:1.0 72:1.0 73:1.0 74:1.0 75:1.0 76:1.0 77:1.0 78:1.0 79:-1.0 80:0.5 81:1.0 82:1.0 83:1.0 84:1.0 85:1.0 86:1.0 87:1.0 88:1.0 89:1.0 91:1.0 92:1.0 93:1.0 94:1.0 95:1.0 96:1.0 97:1.0 98:1.0 100:1.0 101:1.0 102:1.0 103:1.0 104:1.0 105:1.0 106:1.0 107:1.0 108:1.0 109:1.0 110:-1.0 111:1.0 112:1.0 113:0.6666666666666667 114:0.9459459459459459 115:1.0
0.0 1:1.0 2:1.0 3:1.0 4:1.0 5:1.0 6:1.0 7:1.0 8:1.0 9:1.0 10:1.0 11:1.0 12:1.0 13:1.0 14:0.7777777777777778 15:1.0 16:1.0 17:1.0 18:1.0 19:1.0 20:1.0 21:1.0 22:1.0 23:1.0 24:1.0 25:1.0 26:1.0 27:1.0 28:1.0 29:0.33333333333333337 30:1.0 31:1.0 32:1.0 33:1.0 34:0.5 35:1.0 36:1.0 37:1.0 38:1.0 39:1.0 40:0.33333333333333337 41:0.7142857142857143 42:1.0 43:1.0 44:1.0 45:1.0 46:1.0 47:1.0 48:1.0 49:1.0 50:1.0 51:1.0 52:1.0 53:1.0 54:1.0 55:0.5 56:0.8 57:1.0 58:1.0 59:1.0 60:1.0 61:1.0 62:1.0 63:1.0 64:1.0 65:1.0 66:1.0 67:1.0 68:1.0 69:1.0 70:1.0 71:1.0 72:1.0 73:1.0 74:1.0 75:1.0 76:1.0 77:1.0 78:1.0 79:1.0 80:0.5 81:1.0 82:1.0 83:1.0 84:1.0 85:1.0 86:1.0 87:1.0 88:1.0 89:1.0 90:1.0 91:1.0 92:1.0 93:1.0 94:1.0 95:1.0 96:1.0 97:1.0 98:1.0 99:1.0 100:1.0 101:1.0 102:1.0 103:1.0 104:1.0 105:1.0 106:1.0 107:1.0 108:1.0 109:1.0 110:1.0 111:1.0 112:1.0 113:0.6666666666666667 114:1.0 115:1.0
0.0 1:1.0 2:0.7142857142857143 3:1.0 4:1.0 5:1.0 6:1.0 7:1.0 8:1.0 9:1.0 10:1.0 11:1.0 12:1.0 13:1.0 14:0.7777777777777778 15:1.0 16:1.0 17:1.0 18:1.0 19:1.0 20:1.0 21:0.6 22:1.0 23:1.0 24:1.0 25:1.0 26:1.0 27:1.0 28:1.0 29:1.0 30:0.6 31:1.0 32:1.0 33:1.0 34:0.5 35:1.0 36:1.0 37:1.0 38:1.0 39:1.0 40:1.0 41:0.7142857142857143 42:1.0 43:1.0 44:1.0 45:1.0 46:1.0 47:1.0 48:1.0 49:1.0 50:0.7142857142857143 51:0.7142857142857143 52:0.7142857142857143 53:1.0 54:1.0 55:0.5 56:0.8 57:1.0 58:1.0 59:1.0 60:1.0 61:1.0 62:1.0 63:1.0 64:1.0 65:1.0 66:1.0 67:1.0 68:1.0 69:1.0 70:1.0 71:1.0 72:1.0 73:1.0 74:1.0 75:1.0 76:1.0 77:1.0 78:1.0 79:1.0 80:1.0 81:1.0 82:1.0 83:1.0 84:1.0 85:1.0 86:1.0 87:1.0 88:1.0 89:1.0 90:1.0 91:1.0 92:1.0 93:1.0 94:1.0 95:1.0 96:1.0 97:1.0 98:1.0 100:1.0 101:1.0 102:1.0 103:1.0 104:1.0 105:1.0 106:1.0 107:1.0 108:1.0 109:1.0 110:1.0 111:1.0 112:1.0 113:1.0 114:1.0 115:1.0
0.0 1:1.0 2:1.0 3:1.0 4:1.0 5:1.0 6:1.0 7:1.0 8:1.0 9:1.0 10:1.0 11:1.0 12:1.0 13:1.0 14:0.7777777777777778 15:1.0 16:1.0 17:1.0 18:1.0 19:1.0 20:1.0 21:0.6 22:1.0 23:1.0 24:1.0 25:1.0 26:1.0 27:1.0 28:1.0 29:1.0 30:1.0 31:1.0 32:1.0 33:1.0 34:1.0 35:1.0 36:1.0 37:1.0 38:1.0 39:1.0 40:1.0 41:0.7142857142857143 42:1.0 43:1.0 44:1.0 45:1.0 46:1.0 47:1.0 48:1.0 49:1.0 50:0.7142857142857143 51:0.7142857142857143 52:1.0 53:1.0 54:1.0 55:1.0 56:1.0 57:1.0 58:1.0 59:1.0 60:1.0 61:1.0 62:1.0 63:1.0 64:1.0 65:1.0 66:1.0 67:1.0 68:1.0 69:1.0 70:1.0 71:1.0 72:1.0 73:1.0 74:1.0 75:1.0 76:1.0 77:1.0 78:1.0 79:1.0 80:1.0 81:1.0 82:1.0 83:1.0 84:1.0 85:1.0 86:1.0 87:1.0 88:1.0 89:1.0 90:1.0 91:1.0 92:1.0 93:1.0 94:1.0 95:1.0 96:1.0 97:1.0 98:1.0 99:1.0 100:1.0 101:1.0 102:1.0 103:1.0 104:1.0 105:1.0 106:1.0 107:1.0 108:1.0 109:1.0 110:1.0 111:1.0 112:1.0 113:1.0 114:1.0 115:1.0
0.0 1:1.0 2:0.7142857142857143 3:1.0 4:1.0 5:1.0 6:1.0 7:0.6 8:1.0 9:0.6 10:0.33333333333333337 11:1.0 12:1.0 13:1.0 14:0.7777777777777778 16:1.0 17:1.0 18:1.0 19:1.0 20:1.0 21:0.6 22:1.0 23:1.0 24:1.0 25:1.0 26:1.0 27:1.0 28:1.0 29:1.0 30:0.6 31:1.0 32:1.0 33:1.0 34:1.0 35:0.33333333333333337 36:1.0 37:0.33333333333333337 38:1.0 39:1.0 40:1.0 41:0.7142857142857143 42:1.0 43:1.0 44:1.0 45:1.0 46:1.0 47:1.0 48:1.0 49:1.0 50:0.7142857142857143 51:0.7142857142857143 52:1.0 53:1.0 54:1.0 55:1.0 56:0.8 57:1.0 58:1.0 59:1.0 60:1.0 61:1.0 62:1.0 63:1.0 64:1.0 65:1.0 66:1.0 67:1.0 68:1.0 69:1.0 70:1.0 71:1.0 72:1.0 73:1.0 74:1.0 75:1.0 76:1.0 77:1.0 79:1.0 80:1.0 81:1.0 82:1.0 83:1.0 84:1.0 85:1.0 86:1.0 87:1.0 88:1.0 89:1.0 90:1.0 91:1.0 92:1.0 93:1.0 94:1.0 95:1.0 96:1.0 97:1.0 98:1.0 100:1.0 101:1.0 102:1.0 103:1.0 104:1.0 105:1.0 106:1.0 107:1.0 108:1.0 109:1.0 110:1.0 111:1.0 112:1.0 113:0.6666666666666667 114:1.0 115:1.0
0.0 1:1.0 2:1.0 3:1.0 4:1.0 5:1.0 6:1.0 7:1.0 8:1.0 9:1.0 10:1.0 11:1.0 12:1.0 13:1.0 14:0.7777777777777778 15:1.0 16:1.0 17:1.0 18:1.0 19:1.0 20:1.0 21:0.6 22:1.0 23:1.0 24:1.0 25:1.0 26:1.0 27:1.0 28:1.0 29:1.0 30:1.0 31:1.0 32:1.0 33:1.0 34:1.0 35:1.0 36:1.0 37:1.0 38:1.0 39:1.0 40:1.0 41:0.7142857142857143 42:1.0 43:1.0 44:1.0 45:1.0 46:1.0 47:1.0 48:1.0 49:1.0 50:1.0 51:1.0 52:1.0 53:1.0 54:1.0 55:1.0 56:0.8 57:1.0 58:1.0 59:1.0 60:1.0 61:1.0 62:1.0 63:1.0 64:1.0 65:1.0 66:1.0 67:1.0 68:1.0 69:1.0 70:1.0 71:1.0 72:1.0 73:1.0 74:1.0 75:1.0 76:1.0 77:1.0 78:1.0 79:1.0 80:1.0 81:1.0 82:1.0 83:1.0 84:1.0 85:1.0 86:1.0 87:1.0 88:1.0 89:1.0 90:1.0 91:1.0 92:1.0 93:1.0 94:1.0 95:1.0 96:1.0 97:1.0 98:1.0 99:1.0 100:1.0 101:1.0 102:1.0 103:1.0 104:1.0 105:1.0 106:1.0 107:1.0 108:1.0 109:1.0 110:1.0 111:1.0 112:1.0 113:0.6666666666666667 114:1.0 115:1.0
0.0 1:1.0 2:0.7142857142857143 3:1.0 4:1.0 5:1.0 6:1.0 7:1.0 8:1.0 9:1.0 10:1.0 11:1.0 12:1.0 13:1.0 14:0.7777777777777778 15:1.0 16:1.0 17:1.0 18:1.0 19:1.0 20:1.0 21:0.6 22:1.0 23:1.0 24:1.0 25:1.0 26:1.0 27:1.0 28:1.0 29:1.0 30:0.6 31:1.0 32:1.0 33:1.0 34:1.0 35:1.0 36:1.0 37:1.0 38:1.0 39:1.0 40:1.0 41:0.7142857142857143 42:1.0 43:1.0 44:1.0 45:1.0 46:1.0 47:1.0 48:1.0 49:1.0 50:1.0 51:1.0 52:1.0 53:1.0 54:1.0 55:1.0 56:1.0 57:1.0 58:1.0 59:1.0 60:1.0 61:1.0 62:1.0 63:1.0 64:1.0 65:1.0 66:1.0 67:1.0 68:1.0 69:1.0 70:1.0 71:1.0 72:1.0 73:1.0 74:1.0 75:1.0 76:1.0 77:1.0 78:1.0 79:1.0 80:1.0 81:1.0 82:1.0 83:1.0 84:1.0 85:1.0 86:1.0 87:1.0 88:1.0 89:1.0 90:1.0 91:1.0 92:1.0 93:1.0 94:1.0 95:1.0 96:1.0 97:1.0 98:1.0 99:1.0 100:1.0 101:1.0 102:1.0 103:1.0 104:1.0 105:1.0 106:1.0 107:1.0 108:1.0 109:1.0 110:1.0 111:1.0 112:1.0 113:1.0 114:1.0 115:1.0
0.0 1:1.0 2:0.7142857142857143 3:1.0 4:1.0 5:1.0 6:1.0 7:1.0 8:1.0 9:1.0 10:0.33333333333333337 11:1.0 12:1.0 13:1.0 14:0.7777777777777778 16:1.0 17:1.0 18:1.0 19:1.0 20:1.0 21:0.6 22:1.0 23:1.0 24:1.0 25:1.0 26:1.0 27:1.0 28:1.0 29:1.0 30:0.6 31:1.0 32:1.0 33:1.0 34:1.0 35:1.0 36:1.0 37:1.0 38:1.0 39:1.0 40:1.0 41:0.7142857142857143 42:1.0 43:1.0 44:1.0 45:1.0 46:1.0 47:1.0 48:1.0 49:1.0 50:1.0 51:1.0 52:1.0 53:1.0 54:1.0 55:1.0 56:0.8 57:1.0 58:1.0 59:1.0 60:1.0 61:1.0 62:1.0 63:1.0 64:1.0 65:1.0 66:1.0 67:1.0 68:1.0 69:1.0 70:1.0 71:1.0 72:1.0 73:1.0 74:1.0 75:1.0 76:1.0 77:1.0 78:1.0 79:1.0 80:1.0 81:1.0 82:1.0 83:1.0 84:1.0 85:1.0 86:1.0 87:1.0 88:1.0 89:1.0 90:1.0 91:1.0 92:1.0 93:1.0 94:1.0 95:1.0 96:1.0 97:1.0 98:1.0 100:1.0 101:1.0 102:1.0 103:1.0 104:1.0 105:1.0 106:1.0 107:1.0 108:1.0 109:1.0 110:1.0 111:1.0 112:1.0 113:0.6666666666666667 114:1.0 115:1.0
0.0 1:1.0 2:0.7142857142857143 3:1.0 4:1.0 5:1.0 6:1.0 7:1.0 8:1.0 9:1.0 10:0.33333333333333337 11:1.0 12:1.0 13:1.0 14:0.7777777777777778 16:1.0 17:1.0 18:1.0 19:1.0 20:1.0 21:0.19999999999999996 22:1.0 23:1.0 24:1.0 25:1.0 26:1.0 27:1.0 28:1.0 29:1.0 30:0.6 31:1.0 32:1.0 33:1.0 34:1.0 35:1.0 36:1.0 37:1.0 38:1.0 39:1.0 40:1.0 41:0.7142857142857143 42:1.0 43:1.0 44:1.0 45:1.0 46:1.0 47:1.0 48:1.0 49:1.0 50:1.0 51:1.0 52:1.0 53:1.0 54:1.0 55:1.0 56:1.0 57:1.0 58:1.0 59:1.0 60:1.0 61:1.0 62:1.0 63:1.0 64:1.0 65:1.0 66:1.0 67:1.0 68:1.0 69:1.0 70:1.0 71:1.0 72:1.0 73:1.0 74:1.0 75:1.0 76:1.0 77:1.0 78:1.0 79:1.0 80:1.0 81:1.0 82:1.0 83:1.0 85:1.0 86:1.0 87:1.0 88:1.0 89:1.0 90:1.0 91:1.0 92:1.0 93:1.0 94:1.0 95:1.0 96:1.0 97:1.0 98:1.0 100:1.0 101:1.0 102:1.0 103:1.0 104:1.0 105:1.0 106:1.0 107:1.0 108:1.0 109:1.0 110:1.0 111:1.0 112:1.0 113:0.6666666666666667 114:1.0 115:1.0
0.0 1:1.0 2:0.7142857142857143 3:1.0 4:1.0 5:1.0 6:1.0 7:1.0 8:1.0 9:1.0 10:1.0 11:1.0 12:1.0 13:1.0 14:0.7777777777777778 15:1.0 16:1.0 17:1.0 18:1.0 19:1.0 20:1.0 21:0.6 22:1.0 23:1.0 24:1.0 25:1.0 26:1.0 27:1.0 28:1.0 29:0.33333333333333337 30:1.0 31:1.0 32:1.0 33:1.0 34:1.0 35:1.0 36:1.0 37:1.0 38:1.0 39:1.0 40:1.0 41:1.0 42:1.0 43:1.0 44:1.0 45:1.0 46:1.0 47:1.0 48:1.0 49:1.0 50:0.7142857142857143 51:1.0 52:1.0 53:1.0 54:1.0 55:1.0 56:0.8 57:1.0 58:1.0 59:1.0 60:1.0 61:1.0 62:1.0 63:1.0 64:1.0 65:1.0 66:1.0 67:1.0 68:1.0 69:1.0 70:1.0 71:1.0 72:1.0 73:1.0 74:1.0 75:1.0 76:1.0 77:1.0 78:1.0 79:1.0 80:0.5 81:1.0 82:1.0 83:1.0 84:1.0 85:1.0 86:1.0 87:1.0 88:1.0 89:1.0 90:1.0 91:1.0 92:1.0 93:1.0 94:1.0 95:1.0 96:1.0 97:1.0 98:1.0 99:1.0 100:1.0 101:1.0 102:1.0 103:1.0 104:1.0 105:1.0 106:1.0 107:1.0 108:1.0 109:1.0 110:1.0 111:1.0 112:1.0 113:0.6666666666666667 114:1.0 115:1.0
0.0 1:1.0 2:0.7142857142857143 3:1.0 4:1.0 5:1.0 6:1.0 7:1.0 8:1.0 9:1.0 10:1.0 11:1.0 12:1.0 13:1.0 14:0.7777777777777778 15:1.0 16:1.0 17:1.0 18:1.0 19:1.0 20:1.0 21:0.6 22:1.0 23:1.0 24:1.0 25:1.0 26:1.0 27:1.0 28:1.0 29:1.0 30:0.6 31:1.0 32:1.0 33:1.0 34:1.0 35:1.0 36:1.0 37:1.0 38:1.0 39:1.0 40:1.0 41:0.7142857142857143 42:1.0 43:1.0 44:1.0 45:1.0 46:1.0 47:1.0 48:1.0 49:1.0 50:1.0 51:1.0 52:1.0 53:1.0 54:1.0 55:1.0 56:1.0 57:1.0 58:1.0 59:1.0 60:1.0 61:1.0 62:1.0 63:1.0 64:1.0 65:1.0 66:1.0 67:1.0 68:1.0 69:1.0 70:1.0 71:1.0 72:1.0 73:1.0 74:1.0 75:1.0 76:1.0 77:1.0 78:1.0 79:1.0 80:1.0 81:1.0 82:1.0 83:1.0 84:1.0 85:1.0 86:1.0 87:1.0 88:1.0 89:1.0 90:1.0 91:1.0 92:1.0 93:1.0 94:1.0 95:1.0 96:1.0 97:1.0 98:1.0 99:1.0 100:1.0 101:1.0 102:1.0 103:1.0 104:1.0 105:1.0 106:1.0 107:1.0 108:1.0 109:1.0 110:1.0 111:1.0 112:1.0 113:1.0 114:1.0 115:1.0
0.0 1:1.0 2:1.0 3:1.0 4:1.0 5:1.0 6:1.0 7:1.0 8:1.0 9:1.0 10:1.0 11:1.0 12:1.0 13:1.0 14:0.7777777777777778 15:1.0 16:1.0 17:1.0 18:1.0 19:1.0 20:1.0 21:0.19999999999999996 22:1.0 23:1.0 24:1.0 25:1.0 26:1.0 27:1.0 28:1.0 29:1.0 30:1.0 31:1.0 32:1.0 33:1.0 34:0.5 35:0.33333333333333337 36:1.0 37:1.0 38:0.6 39:1.0 40:1.0 41:0.7142857142857143 42:1.0 43:1.0 45:1.0 46:1.0 47:1.0 48:1.0 49:1.0 50:1.0 51:1.0 52:0.7142857142857143 53:1.0 54:1.0 55:0.5 56:0.8 57:1.0 58:1.0 59:1.0 60:1.0 61:1.0 62:1.0 63:1.0 64:1.0 65:1.0 66:1.0 67:1.0 68:1.0 69:1.0 70:1.0 71:1.0 72:1.0 73:1.0 74:1.0 75:1.0 76:1.0 77:1.0 78:1.0 79:1.0 80:1.0 81:1.0 82:1.0 83:1.0 84:1.0 85:1.0 86:1.0 87:1.0 88:1.0 89:1.0 90:1.0 91:1.0 92:1.0 93:1.0 94:1.0 95:1.0 96:1.0 97:1.0 98:1.0 100:1.0 101:1.0 102:1.0 103:1.0 104:1.0 105:1.0 106:1.0 107:1.0 108:1.0 109:1.0 110:1.0 111:1.0 112:1.0 113:1.0 114:1.0 115:1.0
0.0 1:1.0 2:0.7142857142857143 3:1.0 4:1.0 5:1.0 6:1.0 7:1.0 8:1.0 9:1.0 10:0.33333333333333337 11:1.0 12:1.0 13:1.0 14:0.7777777777777778 16:1.0 17:1.0 18:1.0 19:1.0 20:1.0 21:0.19999999999999996 22:1.0 23:1.0 24:1.0 25:1.0 26:1.0 27:1.0 28:1.0 29:1.0 30:0.6 31:1.0 32:1.0 33:1.0 34:1.0 35:1.0 36:1.0 37:1.0 38:1.0 39:1.0 40:1.0 41:0.7142857142857143 42:1.0 43:1.0 44:1.0 45:1.0 46:1.0 47:1.0 48:1.0 49:1.0 50:1.0 51:1.0 52:1.0 53:1.0 54:1.0 55:1.0 56:0.8 57:1.0 58:1.0 59:1.0 60:1.0 61:1.0 62:1.0 63:1.0 64:1.0 65:1.0 66:1.0 67:1.0 68:1.0 69:1.0 70:1.0 71:1.0 72:1.0 73:1.0 74:1.0 75:1.0 76:1.0 77:1.0 78:1.0 79:1.0 80:1.0 81:1.0 82:1.0 83:1.0 84:1.0 85:1.0 86:1.0 87:1.0 88:1.0 89:1.0 90:1.0 91:1.0 92:1.0 93:1.0 94:1.0 95:1.0 96:1.0 97:1.0 98:1.0 100:1.0 101:1.0 102:1.0 103:1.0 104:1.0 105:1.0 106:1.0 107:1.0 108:1.0 109:1.0 110:1.0 111:1.0 112:1.0 113:1.0 114:1.0 115:1.0
0.0 1:1.0 2:0.7142857142857143 3:1.0 4:1.0 5:1.0 6:1.0 7:1.0 8:1.0 9:1.0 10:0.33333333333333337 11:1.0 12:1.0 13:1.0 14:0.7777777777777778 16:1.0 17:1.0 18:1.0 19:1.0 20:1.0 21:0.6 22:1.0 23:1.0 24:1.0 25:1.0 26:1.0 27:1.0 28:1.0 29:1.0 30:0.6 31:1.0 32:1.0 33:1.0 34:1.0 35:1.0 36:1.0 37:1.0 38:1.0 39:1.0 40:1.0 41:0.7142857142857143 42:1.0 43:1.0 44:1.0 45:1.0 46:1.0 47:1.0 48:1.0 49:1.0 50:1.0 51:1.0 52:1.0 53:1.0 54:1.0 55:1.0 56:1.0 57:1.0 58:1.0 59:1.0 60:1.0 61:1.0 62:1.0 63:1.0 64:1.0 65:1.0 66:1.0 67:1.0 68:1.0 69:1.0 70:1.0 71:1.0 72:1.0 73:1.0 74:1.0 75:1.0 76:1.0 77:1.0 78:1.0 79:1.0 80:1.0 81:1.0 82:1.0 83:1.0 84:1.0 85:1.0 86:1.0 87:1.0 88:1.0 89:1.0 90:1.0 91:1.0 92:1.0 93:1.0 94:1.0 95:1.0 96:1.0 97:1.0 98:1.0 100:1.0 101:1.0 102:1.0 103:1.0 104:1.0 105:1.0 106:1.0 107:1.0 108:1.0 109:1.0 110:1.0 111:1.0 112:1.0 113:0.6666666666666667 114:1.0 115:1.0
0.0 1:1.0 2:0.7142857142857143 3:1.0 4:1.0 5:1.0 6:1.0 7:1.0 8:1.0 9:1.0 10:1.0 11:1.0 12:1.0 13:1.0 14:0.7777777777777778 15:1.0 16:1.0 17:1.0 18:1.0 19:1.0 20:1.0 21:0.6 22:1.0 23:1.0 24:1.0 25:1.0 26:1.0 27:1.0 28:1.0 29:0.33333333333333337 30:1.0 31:1.0 32:1.0 33:1.0 34:1.0 35:1.0 36:1.0 37:1.0 38:1.0 39:1.0 40:1.0 41:1.0 42:1.0 43:1.0 44:1.0 45:1.0 46:1.0 47:1.0 48:1.0 49:1.0 50:0.7142857142857143 51:1.0 52:1.0 53:1.0 54:1.0 55:1.0 56:0.8 57:1.0 58:1.0 59:1.0 60:1.0 61:1.0 62:1.0 63:1.0 64:1.0 65:1.0 66:1.0 67:1.0 68:1.0 69:1.0 70:1.0 71:1.0 72:1.0 73:1.0 74:1.0 75:1.0 76:1.0 77:1.0 78:1.0 79:1.0 80:0.5 81:1.0 82:1.0 83:1.0 84:1.0 85:1.0 86:1.0 87:1.0 88:1.0 89:1.0 90:1.0 91:1.0 92:1.0 93:1.0 94:1.0 95:1.0 96:1.0 97:1.0 98:1.0 99:1.0 100:1.0 101:1.0 102:1.0 103:1.0 104:1.0 105:1.0 106:1.0 107:1.0 108:1.0 109:1.0 110:1.0 111:1.0 112:1.0 113:0.6666666666666667 114:1.0 115:1.0
0.0 1:-1.0 2:0.4285714285714286 3:1.0 4:0.75 5:-0.33333333333333326 7:0.6 8:-1.0 9:0.6 10:-0.33333333333333326 13:1.0 14:0.5555555555555556 15:-1.0 16:1.0 19:-1.0 20:-1.0 21:-0.19999999999999996 23:1.0 24:1.0 25:1.0 26:-0.33333333333333326 27:1.0 28:1.0 29:0.33333333333333337 30:0.19999999999999996 31:-1.0 32:-1.0 33:-1.0 34:0.5 35:0.33333333333333337 37:0.33333333333333337 38:0.6 39:0.6 40:0.33333333333333337 41:0.4285714285714286 43:1.0 46:-1.0 47:-1.0 49:1.0 50:0.7142857142857143 51:0.7142857142857143 52:0.7142857142857143 53:-1.0 54:-1.0 55:0.5 56:0.6 57:1.0 58:1.0 59:1.0 60:1.0 61:1.0 62:1.0 63:1.0 64:1.0 65:1.0 66:1.0 67:1.0 68:1.0 69:1.0 70:1.0 71:1.0 72:1.0 73:1.0 74:1.0 75:1.0 76:1.0 77:1.0 78:1.0 79:-1.0 80:0.5 81:1.0 82:1.0 83:1.0 84:1.0 85:1.0 86:1.0 87:1.0 88:1.0 89:1.0 91:1.0 92:1.0 93:1.0 94:1.0 95:1.0 96:1.0 97:1.0 98:1.0 100:1.0 101:1.0 102:1.0 103:1.0 104:1.0 105:1.0 106:1.0 107:1.0 108:1.0 109:1.0 110:-1.0 111:1.0 112:1.0 113:0.6666666666666667 114:0.972972972972973 115:1.0
0.0 1:1.0 2:0.7142857142857143 3:1.0 4:1.0 5:1.0 6:1.0 7:1.0 8:1.0 9:1.0 10:0.33333333333333337 11:1.0 12:1.0 13:1.0 14:0.7777777777777778 16:1.0 17:1.0 18:1.0 19:1.0 20:1.0 21:0.19999999999999996 22:1.0 23:1.0 24:1.0 25:1.0 26:1.0 27:1.0 28:1.0 29:1.0 30:0.6 31:1.0 32:1.0 33:1.0 34:1.0 35:1.0 36:1.0 37:1.0 38:1.0 39:1.0 40:1.0 41:0.7142857142857143 42:1.0 43:1.0 44:1.0 45:1.0 46:1.0 47:1.0 48:1.0 49:1.0 50:1.0 51:1.0 52:1.0 53:1.0 54:1.0 55:1.0 56:0.8 57:1.0 58:1.0 59:1.0 60:1.0 61:1.0 62:1.0 63:1.0 64:1.0 65:1.0 66:1.0 67:1.0 68:1.0 69:1.0 70:1.0 71:1.0 72:1.0 73:1.0 74:1.0 75:1.0 76:1.0 77:1.0 78:1.0 79:1.0 80:1.0 81:1.0 82:1.0 83:1.0 84:1.0 85:1.0 86:1.0 87:1.0 88:1.0 89:1.0 90:1.0 91:1.0 92:1.0 93:1.0 94:1.0 95:1.0 96:1.0 97:1.0 98:1.0 100:1.0 101:1.0 102:1.0 103:1.0 104:1.0 105:1.0 106:1.0 107:1.0 108:1.0 109:1.0 110:1.0 111:1.0 112:1.0 113:1.0 114:1.0 115:1.0
0.0 1:1.0 2:0.7142857142857143 3:1.0 4:1.0 5:1.0 6:1.0 7:1.0 8:1.0 9:1.0 10:1.0 11:1.0 12:1.0 13:1.0 14:0.7777777777777778 15:1.0 16:1.0 17:1.0 18:1.0 19:1.0 20:1.0 21:0.6 22:1.0 23:1.0 24:1.0 25:1.0 26:1.0 27:1.0 28:1.0 29:1.0 30:0.6 31:1.0 32:1.0 33:1.0 34:1.0 35:1.0 36:1.0 37:1.0 38:1.0 39:1.0 40:1.0 41:0.7142857142857143 42:1.0 43:1.0 44:1.0 45:1.0 46:1.0 47:1.0 48:1.0 49:1.0 50:1.0 51:0.7142857142857143 52:1.0 53:1.0 54:1.0 55:0.5 56:0.8 57:1.0 58:1.0 59:1.0 60:1.0 61:1.0 62:1.0 63:1.0 64:1.0 65:1.0 66:1.0 67:1.0 68:1.0 69:1.0 70:1.0 71:1.0 72:1.0 73:1.0 74:1.0 75:1.0 76:1.0 77:1.0 78:1.0 79:1.0 80:1.0 81:1.0 82:1.0 83:1.0 84:1.0 85:1.0 86:1.0 87:1.0 88:1.0 89:1.0 90:1.0 91:1.0 92:1.0 93:1.0 94:1.0 95:1.0 96:1.0 97:1.0 98:1.0 99:1.0 100:1.0 101:1.0 102:1.0 103:1.0 104:1.0 105:1.0 106:1.0 107:1.0 108:1.0 109:1.0 110:1.0 111:1.0 112:1.0 113:1.0 114:1.0 115:1.0
0.0 1:1.0 2:0.7142857142857143 3:1.0 4:1.0 5:1.0 6:1.0 7:0.6 8:1.0 9:0.6 10:0.33333333333333337 11:1.0 12:1.0 13:1.0 14:0.7777777777777778 16:1.0 17:1.0 18:1.0 19:1.0 20:1.0 21:0.6 22:1.0 23:1.0 24:1.0 25:1.0 26:1.0 27:1.0 28:1.0 29:1.0 30:0.6 31:1.0 32:1.0 33:1.0 34:1.0 35:0.33333333333333337 36:1.0 37:0.33333333333333337 38:1.0 39:1.0 40:1.0 41:0.7142857142857143 42:1.0 43:1.0 44:1.0 45:1.0 46:1.0 47:1.0 48:1.0 49:1.0 50:0.7142857142857143 51:0.7142857142857143 52:1.0 53:1.0 54:1.0 55:1.0 56:0.8 57:1.0 58:1.0 59:1.0 60:1.0 61:1.0 62:1.0 63:1.0 64:1.0 65:1.0 66:1.0 67:1.0 68:1.0 69:1.0 70:1.0 71:1.0 72:1.0 73:1.0 74:1.0 75:1.0 76:1.0 77:1.0 79:1.0 80:1.0 81:1.0 82:1.0 83:1.0 84:1.0 85:1.0 86:1.0 87:1.0 88:1.0 89:1.0 90:1.0 91:1.0 92:1.0 93:1.0 94:1.0 95:1.0 96:1.0 97:1.0 98:1.0 100:1.0 101:1.0 102:1.0 103:1.0 104:1.0 105:1.0 106:1.0 107:1.0 108:1.0 109:1.0 110:1.0 111:1.0 112:1.0 113:0.6666666666666667 114:1.0 115:1.0
0.0 1:1.0 2:0.7142857142857143 3:1.0 4:1.0 5:1.0 6:1.0 7:1.0 8:1.0 9:1.0 10:0.33333333333333337 11:1.0 12:1.0 13:1.0 14:0.7777777777777778 16:1.0 17:1.0 18:1.0 19:1.0 20:1.0 21:0.19999999999999996 22:1.0 23:1.0 24:1.0 25:1.0 26:1.0 27:1.0 28:1.0 29:1.0 30:0.6 31:1.0 32:1.0 33:1.0 34:1.0 35:1.0 36:1.0 37:1.0 38:1.0 39:1.0 40:1.0 41:0.7142857142857143 42:1.0 43:1.0 44:1.0 45:1.0 46:1.0 47:1.0 48:1.0 49:1.0 50:1.0 51:1.0 52:1.0 53:1.0 54:1.0 55:1.0 56:1.0 57:1.0 58:1.0 59:1.0 60:1.0 61:1.0 62:1.0 63:1.0 64:1.0 65:1.0 66:1.0 67:1.0 68:1.0 69:1.0 70:1.0 71:1.0 72:1.0 73:1.0 74:1.0 75:1.0 76:1.0 77:1.0 78:1.0 79:1.0 80:1.0 81:1.0 82:1.0 83:1.0 85:1.0 86:1.0 87:1.0 88:1.0 89:1.0 90:1.0 91:1.0 92:1.0 93:1.0 94:1.0 95:1.0 96:1.0 97:1.0 98:1.0 100:1.0 101:1.0 102:1.0 103:1.0 104:1.0 105:1.0 106:1.0 107:1.0 108:1.0 109:1.0 110:1.0 111:1.0 112:1.0 113:0.6666666666666667 114:1.0 115:1.0
0.0 1:1.0 2:1.0 3:1.0 4:1.0 5:1.0 6:1.0 7:1.0 8:1.0 9:1.0 10:1.0 11:1.0 12:1.0 13:1.0 14:0.7777777777777778 15:1.0 16:1.0 17:1.0 18:1.0 19:1.0 20:1.0 21:1.0 22:1.0 23:1.0 24:1.0 25:1.0 26:1.0 27:1.0 28:1.0 29:1.0 30:1.0 31:1.0 32:1.0 33:1.0 34:1.0 35:1.0 36:1.0 37:1.0 38:1.0 39:1.0 40:1.0 41:1.0 42:1.0 43:1.0 44:1.0 45:1.0 46:1.0 47:1.0 48:1.0 49:1.0 50:1.0 51:1.0 52:1.0 53:1.0 54:1.0 55:1.0 56:0.8 57:1.0 58:1.0 59:1.0 60:1.0 61:1.0 62:1.0 63:1.0 64:1.0 65:1.0 66:1.0 67:1.0 68:1.0 69:1.0 70:1.0 71:1.0 72:1.0 73:1.0 74:1.0 75:1.0 76:1.0 77:1.0 78:1.0 79:1.0 80:1.0 81:1.0 82:1.0 83:1.0 84:1.0 85:1.0 86:1.0 87:1.0 88:1.0 89:1.0 90:1.0 91:1.0 92:1.0 93:1.0 94:1.0 95:1.0 96:1.0 97:1.0 98:1.0 99:1.0 100:1.0 101:1.0 102:1.0 103:1.0 104:1.0 105:1.0 106:1.0 107:1.0 108:1.0 109:1.0 110:1.0 111:1.0 112:1.0 113:1.0 114:1.0 115:1.0
0.0 1:1.0 2:1.0 3:1.0 4:1.0 5:1.0 6:1.0 7:1.0 8:1.0 9:1.0 10:0.33333333333333337 11:1.0 12:1.0 13:1.0 14:0.7777777777777778 16:1.0 17:1.0 18:1.0 19:1.0 20:1.0 21:0.19999999999999996 22:1.0 23:1.0 24:1.0 25:1.0 26:1.0 27:1.0 28:1.0 29:1.0 30:0.6 31:1.0 32:1.0 33:1.0 34:1.0 35:1.0 36:1.0 37:1.0 38:1.0 39:1.0 40:1.0 41:1.0 42:1.0 43:1.0 44:1.0 45:1.0 46:1.0 47:1.0 48:1.0 49:1.0 50:1.0 51:1.0 52:1.0 53:1.0 54:1.0 55:1.0 56:1.0 57:1.0 58:1.0 59:1.0 60:1.0 61:1.0 62:1.0 63:1.0 64:1.0 65:1.0 66:1.0 67:1.0 68:1.0 69:1.0 70:1.0 71:1.0 72:1.0 73:1.0 74:1.0 75:1.0 76:1.0 77:1.0 78:1.0 79:1.0 80:1.0 81:1.0 82:1.0 83:1.0 85:1.0 86:1.0 87:1.0 88:1.0 89:1.0 90:1.0 91:1.0 92:1.0 93:1.0 94:1.0 95:1.0 96:1.0 97:1.0 98:1.0 100:1.0 101:1.0 102:1.0 103:1.0 104:1.0 105:1.0 106:1.0 107:1.0 108:1.0 109:1.0 110:1.0 111:1.0 112:1.0 113:0.6666666666666667 114:1.0 115:1.0
0.0 1:1.0 2:0.7142857142857143 3:1.0 4:1.0 5:1.0 6:1.0 7:1.0 8:1.0 9:1.0 10:0.33333333333333337 11:1.0 12:1.0 13:1.0 14:0.7777777777777778 16:1.0 17:1.0 18:1.0 19:1.0 20:1.0 21:0.6 22:1.0 23:1.0 24:1.0 25:1.0 26:1.0 27:1.0 28:1.0 29:1.0 30:0.6 31:1.0 32:1.0 33:1.0 34:1.0 35:1.0 36:1.0 37:1.0 38:1.0 39:1.0 40:1.0 41:0.7142857142857143 42:1.0 43:1.0 44:1.0 45:1.0 46:1.0 47:1.0 48:1.0 49:1.0 50:1.0 51:1.0 52:1.0 53:1.0 54:1.0 55:1.0 56:1.0 57:1.0 58:1.0 59:1.0 60:1.0 61:1.0 62:1.0 63:1.0 64:1.0 65:1.0 66:1.0 67:1.0 68:1.0 69:1.0 70:1.0 71:1.0 72:1.0 73:1.0 74:1.0 75:1.0 76:1.0 77:1.0 78:1.0 79:1.0 80:1.0 81:1.0 82:1.0 83:1.0 84:1.0 85:1.0 86:1.0 87:1.0 88:1.0 89:1.0 90:1.0 91:1.0 92:1.0 93:1.0 94:1.0 95:1.0 96:1.0 97:1.0 98:1.0 100:1.0 101:1.0 102:1.0 103:1.0 104:1.0 105:1.0 106:1.0 107:1.0 108:1.0 109:1.0 110:1.0 111:1.0 112:1.0 113:0.6666666666666667 114:1.0 115:1.0
0.0 1:1.0 2:0.7142857142857143 3:1.0 4:0.75 5:1.0 6:1.0 7:0.6 8:1.0 9:0.6 10:1.0 11:1.0 12:1.0 13:1.0 14:0.7777777777777778 15:1.0 16:1.0 17:1.0 18:1.0 19:1.0 20:1.0 21:1.0 22:1.0 23:1.0 24:1.0 25:1.0 26:1.0 27:1.0 28:1.0 29:1.0 30:0.6 31:1.0 32:1.0 33:1.0 34:0.5 35:1.0 36:1.0 37:0.33333333333333337 38:0.6 39:0.6 40:0.33333333333333337 41:0.7142857142857143 43:1.0 44:1.0 45:1.0 46:1.0 47:1.0 48:1.0 49:1.0 50:1.0 51:0.7142857142857143 52:0.7142857142857143 53:1.0 54:1.0 55:0.5 56:0.8 57:1.0 58:1.0 59:1.0 60:1.0 61:1.0 62:1.0 63:1.0 64:1.0 65:1.0 66:1.0 67:1.0 68:1.0 69:1.0 70:1.0 71:1.0 72:1.0 73:1.0 74:1.0 75:1.0 76:1.0 77:1.0 78:1.0 79:1.0 80:0.5 81:1.0 82:1.0 84:1.0 85:1.0 86:1.0 87:1.0 88:1.0 89:1.0 90:1.0 91:1.0 92:1.0 93:1.0 94:1.0 95:1.0 96:1.0 97:1.0 98:1.0 99:1.0 100:1.0 101:1.0 102:1.0 103:1.0 104:1.0 105:1.0 106:1.0 107:1.0 108:1.0 109:1.0 110:1.0 111:1.0 112:1.0 113:1.0 114:0.972972972972973 115:1.0
0.0 1:1.0 2:1.0 3:1.0 4:1.0 5:1.0 6:1.0 7:1.0 8:1.0 9:1.0 10:1.0 11:1.0 12:1.0 13:1.0 14:1.0 15:1.0 16:1.0 17:1.0 18:1.0 19:1.0 20:1.0 21:0.6 22:1.0 23:1.0 24:1.0 25:1.0 26:1.0 27:1.0 28:1.0 29:0.33333333333333337 30:1.0 31:1.0 32:1.0 33:1.0 34:1.0 35:1.0 36:1.0 37:1.0 38:1.0 39:1.0 40:1.0 41:0.7142857142857143 42:1.0 43:1.0 44:1.0 45:1.0 46:1.0 47:1.0 48:1.0 49:1.0 50:1.0 51:1.0 52:1.0 53:1.0 54:1.0 55:1.0 56:1.0 57:1.0 58:1.0 59:1.0 60:1.0 61:1.0 62:1.0 63:1.0 64:1.0 65:1.0 66:1.0 67:1.0 68:1.0 69:1.0 70:1.0 71:1.0 72:1.0 73:1.0 74:1.0 75:1.0 76:1.0 77:1.0 78:1.0 79:1.0 80:1.0 81:1.0 82:1.0 83:1.0 84:1.0 85:1.0 86:1.0 87:1.0 88:1.0 89:1.0 90:1.0 91:1.0 92:1.0 93:1.0 94:1.0 95:1.0 96:1.0 97:1.0 98:1.0 100:1.0 101:1.0 102:1.0 103:1.0 104:1.0 105:1.0 106:1.0 107:1.0 108:1.0 109:1.0 110:1.0 111:1.0 112:1.0 113:0.6666666666666667 114:1.0 115:1.0
0.0 1:1.0 2:1.0 3:1.0 4:1.0 5:1.0 6:1.0 7:1.0 8:1.0 9:1.0 10:1.0 11:1.0 12:1.0 13:1.0 14:0.7777777777777778 15:1.0 16:1.0 17:1.0 18:1.0 19:1.0 20:1.0 21:0.6 22:1.0 23:1.0 24:1.0 25:1.0 26:1.0 27:1.0 28:1.0 29:1.0 30:1.0 31:1.0 32:1.0 33:1.0 34:1.0 35:1.0 36:1.0 37:1.0 38:1.0 39:1.0 40:1.0 41:0.7142857142857143 42:1.0 43:1.0 44:1.0 45:1.0 46:1.0 47:1.0 48:1.0 49:1.0 50:1.0 51:1.0 52:1.0 53:1.0 54:1.0 55:1.0 56:0.8 57:1.0 58:1.0 59:1.0 60:1.0 61:1.0 62:1.0 63:1.0 64:1.0 65:1.0 66:1.0 67:1.0 68:1.0 69:1.0 70:1.0 71:1.0 72:1.0 73:1.0 74:1.0 75:1.0 76:1.0 77:1.0 78:1.0 79:1.0 80:1.0 81:1.0 82:1.0 83:1.0 84:1.0 85:1.0 86:1.0 87:1.0 88:1.0 89:1.0 90:1.0 91:1.0 92:1.0 93:1.0 94:1.0 95:1.0 96:1.0 97:1.0 98:1.0 99:1.0 100:1.0 101:1.0 102:1.0 103:1.0 104:1.0 105:1.0 106:1.0 107:1.0 108:1.0 109:1.0 110:1.0 111:1.0 112:1.0 113:0.6666666666666667 114:1.0 115:1.0
0.0 1:1.0 2:1.0 3:1.0 4:1.0 5:1.0 6:1.0 7:1.0 8:1.0 9:1.0 10:1.0 11:1.0 12:1.0 13:1.0 14:0.7777777777777778 15:1.0 16:1.0 17:1.0 18:1.0 19:1.0 20:1.0 21:0.6 22:1.0 23:1.0 24:1.0 25:1.0 26:1.0 27:1.0 28:1.0 29:1.0 30:1.0 31:1.0 32:1.0 33:1.0 34:1.0 35:1.0 36:1.0 37:1.0 38:1.0 39:1.0 40:1.0 41:1.0 42:1.0 43:1.0 44:1.0 45:1.0 46:1.0 47:1.0 48:1.0 49:1.0 50:1.0 51:1.0 52:1.0 53:1.0 54:1.0 55:1.0 56:0.8 57:1.0 58:1.0 59:1.0 60:1.0 61:1.0 62:1.0 63:1.0 64:1.0 65:1.0 66:1.0 67:1.0 68:1.0 69:1.0 70:1.0 71:1.0 72:1.0 73:1.0 74:1.0 75:1.0 76:1.0 77:1.0 78:1.0 79:1.0 80:1.0 81:1.0 82:1.0 83:1.0 84:1.0 85:1.0 86:1.0 87:1.0 88:1.0 89:1.0 90:1.0 91:1.0 92:1.0 93:1.0 94:1.0 95:1.0 96:1.0 97:1.0 98:1.0 100:1.0 101:1.0 102:1.0 103:1.0 104:1.0 105:1.0 106:1.0 107:1.0 108:1.0 109:1.0 110:1.0 111:1.0 112:1.0 113:0.6666666666666667 114:1.0 115:1.0
0.0 1:1.0 2:-1.0 3:1.0 4:-0.75 5:1.0 6:1.0 7:0.19999999999999996 8:1.0 9:-0.19999999999999996 10:0.33333333333333337 11:1.0 12:1.0 13:1.0 14:-1.0 15:1.0 16:1.0 17:1.0 18:1.0 19:1.0 20:1.0 21:1.0 22:1.0 23:1.0 24:1.0 25:1.0 26:1.0 27:1.0 28:1.0 29:1.0 30:0.19999999999999996 31:1.0 32:1.0 33:1.0 34:1.0 35:1.0 36:1.0 37:1.0 38:-1.0 39:-1.0 40:1.0 41:-1.0 42:1.0 43:1.0 45:1.0 46:1.0 47:1.0 48:1.0 49:1.0 50:-1.0 51:-1.0 52:-1.0 53:1.0 54:-1.0 55:-0.5 56:-0.19999999999999996 57:1.0 58:1.0 59:1.0 60:1.0 61:0.33333333333333337 62:1.0 63:1.0 64:1.0 65:1.0 66:1.0 67:1.0 68:1.0 69:1.0 70:1.0 71:1.0 72:1.0 73:1.0 74:1.0 75:1.0 76:1.0 77:1.0 78:1.0 79:1.0 81:1.0 82:1.0 83:1.0 84:1.0 85:1.0 86:1.0 87:1.0 88:1.0 89:1.0 90:1.0 91:1.0 92:1.0 93:1.0 94:1.0 95:1.0 96:1.0 97:1.0 98:1.0 99:1.0 100:1.0 101:1.0 102:1.0 103:1.0 104:1.0 105:1.0 106:1.0 107:1.0 108:1.0 109:1.0 110:1.0 111:1.0 112:1.0 113:0.33333333333333337 114:0.9459459459459459 115:1.0
0.0 1:1.0 2:1.0 3:1.0 4:1.0 5:1.0 6:1.0 7:1.0 8:1.0 9:1.0 10:1.0 11:1.0 12:1.0 13:1.0 14:0.7777777777777778 15:1.0 16:1.0 17:1.0 18:1.0 19:1.0 20:1.0 21:0.6 22:1.0 23:1.0 24:1.0 25:1.0 26:1.0 27:1.0 28:1.0 29:1.0 30:1.0 31:1.0 32:1.0 33:1.0 34:1.0 35:1.0 36:1.0 37:1.0 38:1.0 39:1.0 40:1.0 41:0.7142857142857143 42:1.0 43:1.0 44:1.0 45:1.0 46:1.0 47:1.0 48:1.0 49:1.0 50:1.0 51:1.0 52:1.0 53:1.0 54:1.0 55:1.0 56:1.0 57:1.0 58:1.0 59:1.0 60:1.0 61:1.0 62:1.0 63:1.0 64:1.0 65:1.0 66:1.0 67:1.0 68:1.0 69:1.0 70:1.0 71:1.0 72:1.0 73:1.0 74:1.0 75:1.0 76:1.0 77:1.0 78:1.0 79:1.0 80:1.0 81:1.0 82:1.0 83:1.0 84:1.0 85:1.0 86:1.0 87:1.0 88:1.0 89:1.0 90:1.0 91:1.0 92:1.0 93:1.0 94:1.0 95:1.0 96:1.0 97:1.0 98:1.0 100:1.0 101:1.0 102:1.0 103:1.0 104:1.0 105:1.0 106:1.0 107:1.0 108:1.0 109:1.0 110:1.0 111:1.0 112:1.0 113:1.0 114:1.0 115:1.0
0.0 1:1.0 2:0.7142857142857143 3:1.0 4:1.0 5:1.0 6:1.0 7:1.0 8:1.0 9:1.0 10:1.0 11:1.0 12:1.0 13:1.0 14:0.7777777777777778 15:1.0 16:1.0 17:1.0 18:1.0 19:1.0 20:1.0 21:0.6 22:1.0 23:1.0 24:1.0 25:1.0 26:1.0 27:1.0 28:1.0 29:1.0 30:0.6 31:1.0 32:1.0 33:1.0 34:1.0 35:1.0 36:1.0 37:1.0 38:1.0 39:1.0 40:1.0 41:0.7142857142857143 42:1.0 43:1.0 44:1.0 45:1.0 46:1.0 47:1.0 48:1.0 49:1.0 50:1.0 51:0.7142857142857143 52:1.0 53:1.0 54:1.0 55:1.0 56:1.0 57:1.0 58:1.0 59:1.0 60:1.0 61:1.0 62:1.0 63:1.0 64:1.0 65:1.0 66:1.0 67:1.0 68:1.0 69:1.0 70:1.0 71:1.0 72:1.0 73:1.0 74:1.0 75:1.0 76:1.0 77:1.0 78:1.0 79:1.0 80:1.0 81:1.0 82:1.0 83:1.0 84:1.0 85:1.0 86:1.0 87:1.0 88:1.0 89:1.0 90:1.0 91:1.0 92:1.0 93:1.0 94:1.0 95:1.0 96:1.0 97:1.0 98:1.0 99:1.0 100:1.0 101:1.0 102:1.0 103:1.0 104:1.0 105:1.0 106:1.0 107:1.0 108:1.0 109:1.0 110:1.0 111:1.0 112:1.0 113:1.0 114:1.0 115:1.0
0.0 1:1.0 2:1.0 3:1.0 4:1.0 5:1.0 6:1.0 7:1.0 8:1.0 9:1.0 10:1.0 11:1.0 12:1.0 13:1.0 14:0.7777777777777778 15:1.0 16:1.0 17:1.0 18:1.0 19:1.0 20:1.0 21:0.6 22:1.0 23:1.0 24:1.0 25:1.0 26:1.0 27:1.0 28:1.0 29:1.0 30:1.0 31:1.0 32:1.0 33:1.0 34:1.0 35:1.0 36:1.0 37:1.0 38:1.0 39:1.0 40:1.0 41:0.7142857142857143 42:1.0 43:1.0 44:1.0 45:1.0 46:1.0 47:1.0 48:1.0 49:1.0 50:0.7142857142857143 51:0.7142857142857143 52:1.0 53:1.0 54:1.0 55:1.0 56:1.0 57:1.0 58:1.0 59:1.0 60:1.0 61:1.0 62:1.0 63:1.0 64:1.0 65:1.0 66:1.0 67:1.0 68:1.0 69:1.0 70:1.0 71:1.0 72:1.0 73:1.0 74:1.0 75:1.0 76:1.0 77:1.0 78:1.0 79:1.0 80:1.0 81:1.0 82:1.0 83:1.0 84:1.0 85:1.0 86:1.0 87:1.0 88:1.0 89:1.0 90:1.0 91:1.0 92:1.0 93:1.0 94:1.0 95:1.0 96:1.0 97:1.0 98:1.0 99:1.0 100:1.0 101:1.0 102:1.0 103:1.0 104:1.0 105:1.0 106:1.0 107:1.0 108:1.0 109:1.0 110:1.0 111:1.0 112:1.0 113:1.0 114:1.0 115:1.0
0.0 1:1.0 2:0.7142857142857143 3:1.0 4:1.0 5:1.0 6:1.0 7:1.0 8:1.0 9:1.0 10:0.33333333333333337 11:1.0 12:1.0 13:1.0 14:0.7777777777777778 16:1.0 17:1.0 18:1.0 19:1.0 20:1.0 21:0.19999999999999996 22:1.0 23:1.0 24:1.0 25:1.0 26:1.0 27:1.0 28:1.0 29:1.0 30:0.6 31:1.0 32:1.0 33:1.0 34:1.0 35:1.0 36:1.0 37:1.0 38:1.0 39:1.0 40:1.0 41:0.7142857142857143 42:1.0 43:1.0 44:1.0 45:1.0 46:1.0 47:1.0 48:1.0 49:1.0 50:1.0 51:1.0 52:1.0 53:1.0 54:1.0 55:1.0 56:1.0 57:1.0 58:1.0 59:1.0 60:1.0 61:1.0 62:1.0 63:1.0 64:1.0 65:1.0 66:1.0 67:1.0 68:1.0 69:1.0 70:1.0 71:1.0 72:1.0 73:1.0 74:1.0 75:1.0 76:1.0 77:1.0 78:1.0 79:1.0 80:1.0 81:1.0 82:1.0 83:1.0 85:1.0 86:1.0 87:1.0 88:1.0 89:1.0 90:1.0 91:1.0 92:1.0 93:1.0 94:1.0 95:1.0 96:1.0 97:1.0 98:1.0 100:1.0 101:1.0 102:1.0 103:1.0 104:1.0 105:1.0 106:1.0 107:1.0 108:1.0 109:1.0 110:1.0 111:1.0 112:1.0 113:0.6666666666666667 114:1.0 115:1.0
0.0 1:-1.0 2:-0.7142857142857142 3:1.0 4:-0.5 5:1.0 7:-1.0 8:1.0 9:-1.0 10:0.33333333333333337 11:1.0 12:1.0 13:0.19999999999999996 14:-0.5555555555555556 15:1.0 16:1.0 17:1.0 18:1.0 19:1.0 20:1.0 21:0.19999999999999996 22:1.0 23:1.0 24:1.0 25:1.0 26:1.0 27:1.0 28:1.0 29:-1.0 30:0.6 31:1.0 32:1.0 33:1.0 34:0.5 35:1.0 36:1.0 37:0.33333333333333337 38:0.6 39:-0.19999999999999996 40:1.0 41:-0.7142857142857142 42:1.0 43:1.0 44:1.0 45:1.0 46:1.0 47:1.0 48:1.0 49:1.0 50:-0.4285714285714286 51:-0.4285714285714286 52:-0.4285714285714286 53:1.0 54:-1.0 55:-1.0 56:-1.0 57:1.0 58:1.0 59:1.0 60:1.0 61:1.0 62:1.0 63:1.0 64:1.0 65:1.0 66:1.0 67:1.0 68:1.0 69:1.0 70:1.0 71:1.0 72:1.0 73:1.0 74:1.0 75:1.0 76:1.0 77:1.0 78:1.0 79:1.0 80:-1.0 81:1.0 82:1.0 83:1.0 84:1.0 85:1.0 86:1.0 87:1.0 88:1.0 89:1.0 90:1.0 91:1.0 92:1.0 93:1.0 94:-1.0 95:1.0 96:-1.0 97:1.0 98:1.0 99:1.0 100:1.0 101:1.0 102:1.0 103:1.0 104:1.0 105:1.0 106:1.0 107:1.0 108:1.0 109:1.0 110:1.0 111:1.0 112:1.0 113:0.6666666666666667 114:0.9459459459459459 115:1.0
0.0 1:1.0 2:0.7142857142857143 3:1.0 4:1.0 5:1.0 6:1.0 7:1.0 8:1.0 9:1.0 10:1.0 11:1.0 12:1.0 13:1.0 14:0.7777777777777778 15:1.0 16:1.0 17:1.0 18:1.0 19:1.0 20:1.0 21:0.6 22:1.0 23:1.0 24:1.0 25:1.0 26:1.0 27:1.0 28:1.0 29:1.0 30:0.6 31:1.0 32:1.0 33:1.0 34:1.0 35:1.0 36:1.0 37:1.0 38:1.0 39:1.0 40:1.0 41:0.7142857142857143 42:1.0 43:1.0 44:1.0 45:1.0 46:1.0 47:1.0 48:1.0 49:1.0 50:1.0 51:0.7142857142857143 52:1.0 53:1.0 54:1.0 55:0.5 56:0.8 57:1.0 58:1.0 59:1.0 60:1.0 61:1.0 62:1.0 63:1.0 64:1.0 65:1.0 66:1.0 67:1.0 68:1.0 69:1.0 70:1.0 71:1.0 72:1.0 73:1.0 74:1.0 75:1.0 76:1.0 77:1.0 78:1.0 79:1.0 80:1.0 81:1.0 82:1.0 83:1.0 84:1.0 85:1.0 86:1.0 87:1.0 88:1.0 89:1.0 90:1.0 91:1.0 92:1.0 93:1.0 94:1.0 95:1.0 96:1.0 97:1.0 98:1.0 99:1.0 100:1.0 101:1.0 102:1.0 103:1.0 104:1.0 105:1.0 106:1.0 107:1.0 108:1.0 109:1.0 110:1.0 111:1.0 112:1.0 113:1.0 114:1.0 115:1.0
0.0 1:1.0 2:0.7142857142857143 3:1.0 4:1.0 5:1.0 6:1.0 7:1.0 8:1.0 9:1.0 10:1.0 11:1.0 12:1.0 13:1.0 14:0.7777777777777778 15:1.0 16:1.0 17:1.0 18:1.0 19:1.0 20:1.0 21:0.6 22:1.0 23:1.0 24:1.0 25:1.0 26:1.0 27:1.0 28:1.0 29:1.0 30:0.6 31:1.0 32:1.0 33:1.0 34:1.0 35:1.0 36:1.0 37:1.0 38:1.0 39:1.0 40:1.0 41:0.7142857142857143 42:1.0 43:1.0 44:1.0 45:1.0 46:1.0 47:1.0 48:1.0 49:1.0 50:1.0 51:0.7142857142857143 52:1.0 53:1.0 54:1.0 55:0.5 56:0.8 57:1.0 58:1.0 59:1.0 60:1.0 61:1.0 62:1.0 63:1.0 64:1.0 65:1.0 66:1.0 67:1.0 68:1.0 69:1.0 70:1.0 71:1.0 72:1.0 73:1.0 74:1.0 75:1.0 76:1.0 77:1.0 78:1.0 79:1.0 80:1.0 81:1.0 82:1.0 83:1.0 84:1.0 85:1.0 86:1.0 87:1.0 88:1.0 89:1.0 90:1.0 91:1.0 92:1.0 93:1.0 94:1.0 95:1.0 96:1.0 97:1.0 98:1.0 99:1.0 100:1.0 101:1.0 102:1.0 103:1.0 104:1.0 105:1.0 106:1.0 107:1.0 108:1.0 109:1.0 110:1.0 111:1.0 112:1.0 113:1.0 114:1.0 115:1.0
0.0 1:1.0 2:1.0 3:1.0 4:1.0 5:1.0 6:1.0 7:1.0 8:1.0 9:1.0 10:1.0 11:1.0 12:1.0 13:1.0 14:0.7777777777777778 15:1.0 16:1.0 17:1.0 18:1.0 19:1.0 20:1.0 21:0.6 22:1.0 23:1.0 24:1.0 25:1.0 26:1.0 27:1.0 28:1.0 29:1.0 30:1.0 31:1.0 32:1.0 33:1.0 34:1.0 35:1.0 36:1.0 37:1.0 38:1.0 39:1.0 40:1.0 41:0.7142857142857143 42:1.0 43:1.0 44:1.0 45:1.0 46:1.0 47:1.0 48:1.0 49:1.0 50:1.0 51:1.0 52:1.0 53:1.0 54:1.0 55:1.0 56:1.0 57:1.0 58:1.0 59:1.0 60:1.0 61:1.0 62:1.0 63:1.0 64:1.0 65:1.0 66:1.0 67:1.0 68:1.0 69:1.0 70:1.0 71:1.0 72:1.0 73:1.0 74:1.0 75:1.0 76:1.0 77:1.0 78:1.0 79:1.0 80:1.0 81:1.0 82:1.0 83:1.0 84:1.0 85:1.0 86:1.0 87:1.0 88:1.0 89:1.0 90:1.0 91:1.0 92:1.0 93:1.0 94:1.0 95:1.0 96:1.0 97:1.0 98:1.0 99:1.0 100:1.0 101:1.0 102:1.0 103:1.0 104:1.0 105:1.0 106:1.0 107:1.0 108:1.0 109:1.0 110:1.0 111:1.0 112:1.0 113:0.6666666666666667 114:1.0 115:1.0
0.0 1:1.0 2:0.7142857142857143 3:1.0 4:1.0 5:1.0 6:1.0 7:1.0 8:1.0 9:1.0 10:1.0 11:1.0 12:1.0 13:1.0 14:0.7777777777777778 15:1.0 16:1.0 17:1.0 18:1.0 19:1.0 20:1.0 21:0.6 22:1.0 23:1.0 24:1.0 25:1.0 26:1.0 27:1.0 28:1.0 29:1.0 30:0.6 31:1.0 32:1.0 33:1.0 34:1.0 35:1.0 36:1.0 37:1.0 38:1.0 39:1.0 40:1.0 41:0.7142857142857143 42:1.0 43:1.0 44:1.0 45:1.0 46:1.0 47:1.0 48:1.0 49:1.0 50:1.0 51:1.0 52:1.0 53:1.0 54:1.0 55:1.0 56:1.0 57:1.0 58:1.0 59:1.0 60:1.0 61:1.0 62:1.0 63:1.0 64:1.0 65:1.0 66:1.0 67:1.0 68:1.0 69:1.0 70:1.0 71:1.0 72:1.0 73:1.0 74:1.0 75:1.0 76:1.0 77:1.0 78:1.0 79:1.0 80:1.0 81:1.0 82:1.0 83:1.0 84:1.0 85:1.0 86:1.0 87:1.0 88:1.0 89:1.0 90:1.0 91:1.0 92:1.0 93:1.0 94:1.0 95:1.0 96:1.0 97:1.0 98:1.0 99:1.0 100:1.0 101:1.0 102:1.0 103:1.0 104:1.0 105:1.0 106:1.0 107:1.0 108:1.0 109:1.0 110:1.0 111:1.0 112:1.0 113:1.0 114:1.0 115:1.0
0.0 1:1.0 2:0.7142857142857143 3:1.0 4:1.0 5:1.0 6:1.0 7:1.0 8:1.0 9:1.0 10:1.0 11:1.0 12:1.0 13:1.0 14:0.7777777777777778 15:1.0 16:1.0 17:1.0 18:1.0 19:1.0 20:1.0 21:0.6 22:1.0 23:1.0 24:1.0 25:1.0 26:1.0 27:1.0 28:1.0 29:1.0 30:0.6 31:1.0 32:1.0 33:1.0 34:0.5 35:1.0 36:1.0 37:1.0 38:1.0 39:1.0 40:1.0 41:0.7142857142857143 42:1.0 43:1.0 44:1.0 45:1.0 46:1.0 47:1.0 48:1.0 49:1.0 50:1.0 51:0.7142857142857143 52:1.0 53:1.0 54:1.0 55:0.5 56:0.8 57:1.0 58:1.0 59:1.0 60:1.0 61:1.0 62:1.0 63:1.0 64:1.0 65:1.0 66:1.0 67:1.0 68:1.0 69:1.0 70:1.0 71:1.0 72:1.0 73:1.0 74:1.0 75:1.0 76:1.0 77:1.0 78:1.0 79:1.0 80:1.0 81:1.0 82:1.0 83:1.0 84:1.0 85:1.0 86:1.0 87:1.0 88:1.0 89:1.0 90:1.0 91:1.0 92:1.0 93:1.0 94:1.0 95:1.0 96:1.0 97:1.0 98:1.0 100:1.0 101:1.0 102:1.0 103:1.0 104:1.0 105:1.0 106:1.0 107:1.0 108:1.0 109:1.0 110:1.0 111:1.0 112:1.0 113:1.0 114:1.0 115:1.0
0.0 1:1.0 2:0.7142857142857143 3:1.0 4:1.0 5:1.0 6:1.0 7:1.0 8:1.0 9:1.0 10:1.0 11:1.0 12:1.0 13:1.0 14:0.7777777777777778 15:1.0 16:1.0 17:1.0 18:1.0 19:1.0 20:1.0 21:0.6 22:1.0 23:1.0 24:1.0 25:1.0 26:1.0 27:1.0 28:1.0 29:1.0 30:0.6 31:1.0 32:1.0 33:1.0 34:1.0 35:1.0 36:1.0 37:1.0 38:1.0 39:1.0 40:1.0 41:0.7142857142857143 42:1.0 43:1.0 44:1.0 45:1.0 46:1.0 47:1.0 48:1.0 49:1.0 50:1.0 51:1.0 52:1.0 53:1.0 54:1.0 55:1.0 56:1.0 57:1.0 58:1.0 59:1.0 60:1.0 61:1.0 62:1.0 63:1.0 64:1.0 65:1.0 66:1.0 67:1.0 68:1.0 69:1.0 70:1.0 71:1.0 72:1.0 73:1.0 74:1.0 75:1.0 76:1.0 77:1.0 78:1.0 79:1.0 80:1.0 81:1.0 82:1.0 83:1.0 84:1.0 85:1.0 86:1.0 87:1.0 88:1.0 89:1.0 90:1.0 91:1.0 92:1.0 93:1.0 94:1.0 95:1.0 96:1.0 97:1.0 98:1.0 99:1.0 100:1.0 101:1.0 102:1.0 103:1.0 104:1.0 105:1.0 106:1.0 107:1.0 108:1.0 109:1.0 110:1.0 111:1.0 112:1.0 113:1.0 114:1.0 115:1.0
0.0 1:1.0 2:0.7142857142857143 3:1.0 4:1.0 5:1.0 6:1.0 7:1.0 8:1.0 9:1.0 10:0.33333333333333337 11:1.0 12:1.0 13:1.0 14:0.7777777777777778 16:1.0 17:1.0 18:1.0 19:1.0 20:1.0 21:0.6 22:1.0 23:1.0 24:1.0 25:1.0 26:1.0 27:1.0 28:1.0 29:1.0 30:0.6 31:1.0 32:1.0 33:1.0 34:1.0 35:1.0 36:1.0 37:1.0 38:1.0 39:1.0 40:1.0 41:0.7142857142857143 42:1.0 43:1.0 44:1.0 45:1.0 46:1.0 47:1.0 48:1.0 49:1.0 50:1.0 51:1.0 52:1.0 53:1.0 54:1.0 55:1.0 56:0.8 57:1.0 58:1.0 59:1.0 60:1.0 61:1.0 62:1.0 63:1.0 64:1.0 65:1.0 66:1.0 67:1.0 68:1.0 69:1.0 70:1.0 71:1.0 72:1.0 73:1.0 74:1.0 75:1.0 76:1.0 77:1.0 78:1.0 79:1.0 80:1.0 81:1.0 82:1.0 83:1.0 84:1.0 85:1.0 86:1.0 87:1.0 88:1.0 89:1.0 90:1.0 91:1.0 92:1.0 93:1.0 94:1.0 95:1.0 96:1.0 97:1.0 98:1.0 100:1.0 101:1.0 102:1.0 103:1.0 104:1.0 105:1.0 106:1.0 107:1.0 108:1.0 109:1.0 110:1.0 111:1.0 112:1.0 113:0.6666666666666667 114:1.0 115:1.0
0.0 1:-1.0 2:0.4285714285714286 3:1.0 4:0.75 5:-1.0 7:0.6 8:-1.0 9:0.6 10:-0.33333333333333326 13:0.19999999999999996 14:0.5555555555555556 15:-1.0 16:1.0 18:-1.0 19:-1.0 20:-1.0 21:-0.19999999999999996 23:1.0 24:1.0 26:-0.33333333333333326 27:-1.0 28:1.0 29:0.33333333333333337 30:0.19999999999999996 31:-1.0 32:-1.0 33:-1.0 34:0.5 35:0.33333333333333337 37:0.33333333333333337 38:0.6 39:0.6 40:0.33333333333333337 41:0.4285714285714286 43:1.0 46:-1.0 47:-1.0 49:-1.0 50:0.7142857142857143 51:0.7142857142857143 52:0.7142857142857143 53:-1.0 54:-1.0 55:0.5 56:0.6 57:-1.0 58:-1.0 59:-1.0 60:-1.0 61:0.33333333333333337 62:0.33333333333333337 64:-1.0 65:-1.0 66:-1.0 67:-1.0 68:-1.0 69:-1.0 70:-1.0 71:-1.0 72:-1.0 73:-1.0 74:0.33333333333333337 75:-1.0 76:-1.0 77:-1.0 79:-1.0 80:0.5 81:-1.0 82:-1.0 85:-1.0 86:-1.0 87:-1.0 88:-1.0 89:-1.0 90:-1.0 91:-1.0 92:-1.0 93:-1.0 95:-1.0 96:-1.0 97:0.33333333333333337 98:1.0 99:-1.0 100:-1.0 103:-1.0 104:1.0 105:-1.0 106:-1.0 107:-1.0 109:0.5 110:-1.0 111:-1.0 112:-1.0 113:0.6666666666666667 114:0.972972972972973 115:-1.0
0.0 1:1.0 2:1.0 3:1.0 4:1.0 5:1.0 6:1.0 7:1.0 8:1.0 9:1.0 10:1.0 11:1.0 12:1.0 13:1.0 14:1.0 15:1.0 16:1.0 17:1.0 18:1.0 19:1.0 20:1.0 21:0.6 22:1.0 23:1.0 24:1.0 25:1.0 26:1.0 27:1.0 28:1.0 29:1.0 30:1.0 31:1.0 32:1.0 33:1.0 34:1.0 35:1.0 36:1.0 37:1.0 38:1.0 39:1.0 40:1.0 41:1.0 42:1.0 43:1.0 44:1.0 45:1.0 46:1.0 47:1.0 48:1.0 49:1.0 50:1.0 51:1.0 52:1.0 53:1.0 54:1.0 55:1.0 56:1.0 57:1.0 58:1.0 59:1.0 60:1.0 61:1.0 62:1.0 63:1.0 64:1.0 65:1.0 66:1.0 67:1.0 68:1.0 69:1.0 70:1.0 71:1.0 72:1.0 73:1.0 74:1.0 75:1.0 76:1.0 77:1.0 78:1.0 79:1.0 80:1.0 81:1.0 82:1.0 83:1.0 84:1.0 85:1.0 86:1.0 87:1.0 88:1.0 89:1.0 90:1.0 91:1.0 92:1.0 93:1.0 94:1.0 95:1.0 96:1.0 97:1.0 98:1.0 99:1.0 100:1.0 101:1.0 102:1.0 103:1.0 104:1.0 105:1.0 106:1.0 107:1.0 108:1.0 109:1.0 110:1.0 111:1.0 112:1.0 113:0.6666666666666667 114:1.0 115:1.0
0.0 1:1.0 2:0.7142857142857143 3:1.0 4:1.0 5:1.0 6:1.0 7:1.0 8:1.0 9:1.0 10:1.0 11:1.0 12:1.0 13:1.0 14:0.7777777777777778 15:1.0 16:1.0 17:1.0 18:1.0 19:1.0 20:1.0 21:0.6 22:1.0 23:1.0 24:1.0 25:1.0 26:1.0 27:1.0 28:1.0 29:0.33333333333333337 30:1.0 31:1.0 32:1.0 33:1.0 34:1.0 35:1.0 36:1.0 37:1.0 38:1.0 39:1.0 40:1.0 41:1.0 42:1.0 43:1.0 44:1.0 45:1.0 46:1.0 47:1.0 48:1.0 49:1.0 50:0.7142857142857143 51:1.0 52:1.0 53:1.0 54:1.0 55:1.0 56:0.8 57:1.0 58:1.0 59:1.0 60:1.0 61:1.0 62:1.0 63:1.0 64:1.0 65:1.0 66:1.0 67:1.0 68:1.0 69:1.0 70:1.0 71:1.0 72:1.0 73:1.0 74:1.0 75:1.0 76:1.0 77:1.0 78:1.0 79:1.0 80:0.5 81:1.0 82:1.0 83:1.0 84:1.0 85:1.0 86:1.0 87:1.0 88:1.0 89:1.0 90:1.0 91:1.0 92:1.0 93:1.0 94:1.0 95:1.0 96:1.0 97:1.0 98:1.0 99:1.0 100:1.0 101:1.0 102:1.0 103:1.0 104:1.0 105:1.0 106:1.0 107:1.0 108:1.0 109:1.0 110:1.0 111:1.0 112:1.0 113:0.6666666666666667 114:1.0 115:1.0
0.0 1:1.0 2:0.7142857142857143 3:1.0 4:0.75 5:1.0 6:1.0 7:0.6 8:1.0 9:0.6 10:1.0 11:1.0 12:1.0 13:1.0 14:0.7777777777777778 15:1.0 16:1.0 18:1.0 19:1.0 20:1.0 21:0.6 22:1.0 23:1.0 24:1.0 25:1.0 26:1.0 27:1.0 28:1.0 29:1.0 30:0.6 31:1.0 32:1.0 33:1.0 34:1.0 35:1.0 36:1.0 37:1.0 38:1.0 39:1.0 40:1.0 41:0.7142857142857143 42:1.0 43:1.0 44:1.0 45:1.0 46:1.0 47:1.0 48:1.0 49:1.0 50:0.7142857142857143 51:0.7142857142857143 52:0.7142857142857143 53:1.0 54:1.0 55:1.0 56:1.0 57:1.0 58:1.0 59:1.0 60:1.0 61:1.0 62:1.0 63:1.0 64:1.0 65:1.0 66:1.0 67:1.0 68:1.0 69:1.0 70:1.0 71:1.0 72:1.0 73:1.0 74:1.0 75:1.0 76:1.0 77:1.0 78:1.0 79:1.0 80:1.0 81:1.0 82:1.0 83:1.0 84:1.0 85:1.0 86:1.0 87:1.0 88:1.0 89:1.0 90:1.0 91:1.0 92:1.0 93:1.0 94:1.0 95:1.0 96:1.0 97:1.0 98:1.0 100:1.0 101:1.0 102:1.0 103:1.0 104:1.0 105:1.0 106:1.0 107:1.0 108:1.0 109:1.0 110:1.0 111:1.0 112:1.0 113:0.6666666666666667 114:1.0 115:1.0
0.0 1:1.0 2:0.7142857142857143 3:1.0 4:1.0 5:1.0 6:1.0 7:1.0 8:1.0 9:1.0 10:1.0 11:1.0 12:1.0 13:1.0 14:0.7777777777777778 15:1.0 16:1.0 17:1.0 18:1.0 19:1.0 20:1.0 21:0.6 22:1.0 23:1.0 24:1.0 25:1.0 26:1.0 27:1.0 28:1.0 29:1.0 30:1.0 31:1.0 32:1.0 33:1.0 34:1.0 35:1.0 36:1.0 37:1.0 38:1.0 39:1.0 40:1.0 41:1.0 42:1.0 43:1.0 44:1.0 45:1.0 46:1.0 47:1.0 48:1.0 49:1.0 50:0.7142857142857143 51:1.0 52:1.0 53:1.0 54:1.0 55:1.0 56:0.8 57:1.0 58:1.0 59:1.0 60:1.0 61:1.0 62:1.0 63:1.0 64:1.0 65:1.0 66:1.0 67:1.0 68:1.0 69:1.0 70:1.0 71:1.0 72:1.0 73:1.0 74:1.0 75:1.0 76:1.0 77:1.0 78:1.0 79:1.0 80:0.5 81:1.0 82:1.0 83:1.0 84:1.0 85:1.0 86:1.0 87:1.0 88:1.0 89:1.0 90:1.0 91:1.0 92:1.0 93:1.0 94:1.0 95:1.0 96:1.0 97:1.0 98:1.0 99:1.0 100:1.0 101:1.0 102:1.0 103:1.0 104:1.0 105:1.0 106:1.0 107:1.0 108:1.0 109:1.0 110:1.0 111:1.0 112:1.0 113:0.6666666666666667 114:1.0 115:1.0
0.0 1:1.0 2:0.7142857142857143 3:1.0 4:0.75 5:1.0 6:1.0 7:0.6 8:1.0 9:0.6 10:1.0 11:1.0 12:1.0 13:0.19999999999999996 14:0.7777777777777778 15:1.0 16:1.0 17:1.0 18:1.0 19:1.0 20:1.0 21:1.0 22:1.0 23:1.0 24:1.0 25:1.0 26:1.0 27:1.0 28:1.0 29:1.0 30:0.6 31:1.0 32:1.0 33:1.0 34:1.0 35:1.0 36:1.0 37:1.0 38:0.6 39:0.6 40:1.0 41:0.7142857142857143 42:1.0 43:1.0 45:1.0 46:1.0 47:1.0 48:1.0 49:1.0 50:0.7142857142857143 51:0.7142857142857143 52:0.7142857142857143 53:1.0 54:-1.0 55:1.0 56:0.8 57:1.0 58:1.0 59:1.0 60:1.0 61:1.0 62:1.0 63:1.0 64:1.0 65:1.0 66:1.0 67:1.0 68:1.0 69:1.0 70:1.0 71:1.0 72:1.0 73:1.0 74:1.0 75:1.0 76:1.0 77:1.0 78:1.0 79:1.0 80:1.0 81:1.0 82:1.0 83:1.0 84:1.0 85:1.0 86:1.0 87:1.0 88:1.0 89:1.0 90:1.0 91:1.0 92:1.0 93:1.0 94:1.0 95:1.0 96:1.0 97:1.0 98:1.0 99:1.0 100:1.0 101:1.0 102:1.0 103:1.0 104:1.0 105:1.0 106:1.0 107:1.0 108:1.0 109:1.0 110:1.0 111:1.0 112:1.0 113:1.0 114:1.0 115:1.0
0.0 1:1.0 2:0.7142857142857143 3:1.0 4:1.0 5:1.0 6:1.0 7:1.0 8:1.0 9:1.0 10:1.0 11:1.0 12:1.0 13:1.0 14:0.7777777777777778 15:1.0 16:1.0 17:1.0 18:1.0 19:1.0 20:1.0 21:0.6 22:1.0 23:1.0 24:1.0 25:1.0 26:1.0 27:1.0 28:1.0 29:1.0 30:0.6 31:1.0 32:1.0 33:1.0 34:0.5 35:0.33333333333333337 37:1.0 38:0.6 39:0.6 40:1.0 41:0.7142857142857143 42:1.0 43:1.0 44:1.0 45:1.0 46:1.0 47:1.0 49:1.0 50:1.0 51:1.0 52:1.0 53:1.0 54:1.0 55:1.0 56:0.8 57:1.0 58:1.0 59:1.0 60:1.0 61:1.0 62:1.0 63:1.0 64:1.0 65:1.0 66:1.0 67:1.0 68:1.0 69:1.0 70:1.0 71:1.0 72:1.0 73:1.0 74:1.0 75:1.0 76:1.0 77:1.0 78:1.0 79:1.0 80:1.0 81:1.0 82:1.0 83:1.0 84:1.0 85:1.0 86:1.0 87:1.0 88:1.0 89:1.0 90:1.0 91:1.0 92:1.0 93:1.0 94:1.0 95:1.0 96:1.0 97:1.0 98:1.0 100:1.0 101:1.0 102:1.0 103:1.0 104:1.0 105:1.0 106:1.0 107:1.0 108:1.0 109:1.0 110:1.0 111:1.0 112:1.0 113:0.6666666666666667 114:0.972972972972973 115:1.0
0.0 1:1.0 2:0.7142857142857143 3:1.0 4:0.75 5:1.0 6:1.0 7:1.0 8:1.0 9:0.6 10:1.0 11:1.0 12:1.0 13:1.0 14:0.7777777777777778 15:1.0 16:1.0 17:1.0 18:1.0 19:1.0 20:1.0 21:1.0 22:1.0 23:1.0 24:1.0 25:1.0 26:1.0 27:1.0 28:1.0 29:0.33333333333333337 30:1.0 31:1.0 32:1.0 33:1.0 34:1.0 35:1.0 36:1.0 37:1.0 38:1.0 39:1.0 40:1.0 41:0.7142857142857143 42:1.0 43:1.0 44:1.0 45:1.0 46:1.0 47:1.0 48:1.0 49:1.0 50:1.0 51:1.0 52:1.0 53:1.0 54:1.0 55:1.0 56:1.0 57:1.0 58:1.0 59:1.0 60:1.0 61:1.0 62:1.0 63:1.0 64:1.0 65:1.0 66:1.0 67:1.0 68:1.0 69:1.0 70:1.0 71:1.0 72:1.0 73:1.0 74:1.0 75:1.0 76:1.0 77:1.0 78:1.0 79:1.0 80:1.0 81:1.0 82:1.0 83:1.0 84:1.0 85:1.0 86:1.0 87:1.0 88:1.0 89:1.0 90:1.0 91:1.0 92:1.0 93:1.0 94:1.0 95:1.0 96:1.0 97:1.0 98:1.0 100:1.0 101:1.0 102:1.0 103:1.0 104:1.0 105:1.0 106:1.0 107:1.0 108:1.0 109:1.0 110:1.0 111:1.0 112:1.0 113:0.6666666666666667 114:1.0 115:1.0
0.0 1:1.0 2:0.7142857142857143 3:1.0 4:0.75 5:1.0 6:1.0 7:0.6 8:1.0 9:0.6 10:0.33333333333333337 11:1.0 12:1.0 13:1.0 14:0.7777777777777778 15:1.0 16:1.0 17:1.0 18:1.0 19:1.0 20:1.0 21:1.0 22:1.0 23:1.0 24:1.0 25:1.0 26:1.0 27:1.0 28:1.0 29:1.0 30:0.6 31:1.0 32:1.0 33:1.0 34:1.0 35:1.0 36:1.0 37:1.0 38:0.6 39:0.6 40:1.0 41:0.7142857142857143 42:1.0 43:1.0 44:1.0 45:1.0 46:1.0 47:1.0 48:1.0 49:1.0 50:0.7142857142857143 51:0.7142857142857143 52:0.7142857142857143 53:1.0 54:1.0 55:0.5 56:0.8 57:1.0 58:1.0 59:1.0 60:1.0 61:0.33333333333333337 62:1.0 63:1.0 64:1.0 65:1.0 66:1.0 67:1.0 68:1.0 69:1.0 70:1.0 71:1.0 72:1.0 73:1.0 74:1.0 75:1.0 76:1.0 77:1.0 78:1.0 79:1.0 80:0.5 81:1.0 82:1.0 84:1.0 85:1.0 86:1.0 87:1.0 88:1.0 89:1.0 90:1.0 91:1.0 92:1.0 93:1.0 94:1.0 95:1.0 96:1.0 97:1.0 98:1.0 99:1.0 100:1.0 101:1.0 102:1.0 103:1.0 104:1.0 105:1.0 106:1.0 107:1.0 108:1.0 109:1.0 110:1.0 111:1.0 112:1.0 113:1.0 114:1.0 115:1.0
0.0 1:1.0 2:0.7142857142857143 3:1.0 4:1.0 5:1.0 6:1.0 7:1.0 8:1.0 9:1.0 10:1.0 11:1.0 12:1.0 13:1.0 14:0.7777777777777778 15:1.0 16:1.0 17:1.0 18:1.0 19:1.0 20:1.0 21:0.6 22:1.0 23:1.0 24:1.0 25:1.0 26:1.0 27:1.0 28:1.0 29:1.0 30:1.0 31:1.0 32:1.0 33:1.0 34:1.0 35:1.0 36:1.0 37:1.0 38:1.0 39:1.0 40:1.0 41:1.0 42:1.0 43:1.0 44:1.0 45:1.0 46:1.0 47:1.0 48:1.0 49:1.0 50:0.7142857142857143 51:1.0 52:1.0 53:1.0 54:1.0 55:1.0 56:0.8 57:1.0 58:1.0 59:1.0 60:1.0 61:1.0 62:1.0 63:1.0 64:1.0 65:1.0 66:1.0 67:1.0 68:1.0 69:1.0 70:1.0 71:1.0 72:1.0 73:1.0 74:1.0 75:1.0 76:1.0 77:1.0 78:1.0 79:1.0 80:0.5 81:1.0 82:1.0 83:1.0 84:1.0 85:1.0 86:1.0 87:1.0 88:1.0 89:1.0 90:1.0 91:1.0 92:1.0 93:1.0 94:1.0 95:1.0 96:1.0 97:1.0 98:1.0 99:1.0 100:1.0 101:1.0 102:1.0 103:1.0 104:1.0 105:1.0 106:1.0 107:1.0 108:1.0 109:1.0 110:1.0 111:1.0 112:1.0 113:0.6666666666666667 114:1.0 115:1.0
0.0 1:1.0 2:1.0 3:1.0 4:1.0 5:1.0 6:1.0 7:1.0 8:1.0 9:1.0 10:1.0 11:1.0 12:1.0 13:1.0 14:0.7777777777777778 15:1.0 16:1.0 17:1.0 18:1.0 19:1.0 20:1.0 21:0.6 22:1.0 23:1.0 24:1.0 25:1.0 26:1.0 27:1.0 28:1.0 29:1.0 30:1.0 31:1.0 32:1.0 33:1.0 34:1.0 35:1.0 36:1.0 37:1.0 38:1.0 39:1.0 40:1.0 41:0.7142857142857143 42:1.0 43:1.0 44:1.0 45:1.0 46:1.0 47:1.0 48:1.0 49:1.0 50:1.0 51:1.0 52:1.0 53:1.0 54:1.0 55:1.0 56:0.8 57:1.0 58:1.0 59:1.0 60:1.0 61:1.0 62:1.0 63:1.0 64:1.0 65:1.0 66:1.0 67:1.0 68:1.0 69:1.0 70:1.0 71:1.0 72:1.0 73:1.0 74:1.0 75:1.0 76:1.0 77:1.0 78:1.0 79:1.0 80:1.0 81:1.0 82:1.0 83:1.0 84:1.0 85:1.0 86:1.0 87:1.0 88:1.0 89:1.0 90:1.0 91:1.0 92:1.0 93:1.0 94:1.0 95:1.0 96:1.0 97:1.0 98:1.0 99:1.0 100:1.0 101:1.0 102:1.0 103:1.0 104:1.0 105:1.0 106:1.0 107:1.0 108:1.0 109:1.0 110:1.0 111:1.0 112:1.0 113:0.6666666666666667 114:1.0 115:1.0
0.0 1:1.0 2:0.7142857142857143 3:1.0 4:1.0 5:1.0 6:1.0 7:1.0 8:1.0 9:1.0 10:1.0 11:1.0 12:1.0 13:1.0 14:0.7777777777777778 15:1.0 16:1.0 17:1.0 18:1.0 19:1.0 20:1.0 21:0.6 22:1.0 23:1.0 24:1.0 25:1.0 26:1.0 27:1.0 28:1.0 29:1.0 30:0.6 31:1.0 32:1.0 33:1.0 34:0.5 35:1.0 36:1.0 37:1.0 38:1.0 39:1.0 40:1.0 41:0.7142857142857143 42:1.0 43:1.0 44:1.0 45:1.0 46:1.0 47:1.0 48:1.0 49:1.0 50:0.7142857142857143 51:0.7142857142857143 52:0.7142857142857143 53:1.0 54:1.0 55:0.5 56:0.8 57:1.0 58:1.0 59:1.0 60:1.0 61:1.0 62:1.0 63:1.0 64:1.0 65:1.0 66:1.0 67:1.0 68:1.0 69:1.0 70:1.0 71:1.0 72:1.0 73:1.0 74:1.0 75:1.0 76:1.0 77:1.0 78:1.0 79:1.0 80:1.0 81:1.0 82:1.0 83:1.0 84:1.0 85:1.0 86:1.0 87:1.0 88:1.0 89:1.0 90:1.0 91:1.0 92:1.0 93:1.0 94:1.0 95:1.0 96:1.0 97:1.0 98:1.0 100:1.0 101:1.0 102:1.0 103:1.0 104:1.0 105:1.0 106:1.0 107:1.0 108:1.0 109:1.0 110:1.0 111:1.0 112:1.0 113:1.0 114:1.0 115:1.0
0.0 1:1.0 2:0.7142857142857143 3:1.0 4:1.0 5:1.0 6:1.0 7:1.0 8:1.0 9:1.0 10:1.0 11:1.0 12:1.0 13:1.0 14:0.7777777777777778 15:1.0 16:1.0 17:1.0 18:1.0 19:1.0 20:1.0 21:0.6 22:1.0 23:1.0 24:1.0 25:1.0 26:1.0 27:1.0 28:1.0 29:1.0 30:0.6 31:1.0 32:1.0 33:1.0 34:1.0 35:0.33333333333333337 36:1.0 37:1.0 38:1.0 39:1.0 40:1.0 41:0.7142857142857143 43:1.0 44:1.0 45:1.0 46:1.0 47:1.0 48:1.0 49:1.0 50:0.7142857142857143 51:0.7142857142857143 52:0.7142857142857143 53:1.0 54:1.0 55:1.0 56:1.0 57:1.0 58:1.0 59:1.0 60:1.0 61:1.0 62:1.0 63:1.0 64:1.0 65:1.0 66:1.0 67:1.0 68:1.0 69:1.0 70:1.0 71:1.0 72:1.0 73:1.0 74:1.0 75:1.0 76:1.0 77:1.0 78:1.0 79:1.0 80:1.0 81:1.0 82:1.0 83:1.0 84:1.0 85:1.0 86:1.0 87:1.0 88:1.0 89:1.0 90:1.0 91:1.0 92:1.0 93:1.0 94:1.0 95:1.0 96:1.0 97:1.0 98:1.0 100:1.0 101:1.0 102:1.0 103:1.0 104:1.0 105:1.0 106:1.0 107:1.0 108:1.0 109:1.0 110:1.0 111:1.0 112:1.0 113:0.6666666666666667 114:1.0 115:1.0
0.0 1:1.0 2:1.0 3:1.0 4:1.0 5:1.0 6:1.0 7:1.0 8:1.0 9:1.0 10:1.0 11:1.0 12:1.0 13:1.0 14:0.7777777777777778 15:1.0 16:1.0 17:1.0 18:1.0 19:1.0 20:1.0 21:1.0 22:1.0 23:1.0 24:1.0 25:1.0 26:1.0 27:1.0 28:1.0 29:1.0 30:1.0 31:1.0 32:1.0 33:1.0 34:1.0 35:1.0 36:1.0 37:1.0 38:1.0 39:1.0 40:1.0 41:1.0 42:1.0 43:1.0 44:1.0 45:1.0 46:1.0 47:1.0 48:1.0 49:1.0 50:1.0 51:1.0 52:1.0 53:1.0 54:1.0 55:1.0 56:0.8 57:1.0 58:1.0 59:1.0 60:1.0 61:1.0 62:1.0 63:1.0 64:1.0 65:1.0 66:1.0 67:1.0 68:1.0 69:1.0 70:1.0 71:1.0 72:1.0 73:1.0 74:1.0 75:1.0 76:1.0 77:1.0 78:1.0 79:1.0 80:1.0 81:1.0 82:1.0 83:1.0 84:1.0 85:1.0 86:1.0 87:1.0 88:1.0 89:1.0 90:1.0 91:1.0 92:1.0 93:1.0 94:1.0 95:1.0 96:1.0 97:1.0 98:1.0 99:1.0 100:1.0 101:1.0 102:1.0 103:1.0 104:1.0 105:1.0 106:1.0 107:1.0 108:1.0 109:1.0 110:1.0 111:1.0 112:1.0 113:1.0 114:1.0 115:1.0
0.0 1:1.0 2:0.7142857142857143 3:1.0 4:0.75 5:1.0 6:1.0 7:0.6 8:1.0 9:0.6 10:1.0 11:1.0 12:1.0 13:1.0 14:0.7777777777777778 15:1.0 16:1.0 17:1.0 18:1.0 19:1.0 20:1.0 21:0.6 22:1.0 23:1.0 24:1.0 25:1.0 26:1.0 27:1.0 28:1.0 29:1.0 30:1.0 31:1.0 32:1.0 33:1.0 34:1.0 35:1.0 36:1.0 37:1.0 38:1.0 39:1.0 40:1.0 41:0.7142857142857143 42:1.0 43:1.0 44:1.0 45:1.0 46:1.0 47:1.0 48:1.0 49:1.0 50:1.0 51:0.7142857142857143 52:1.0 53:1.0 54:1.0 55:1.0 56:1.0 57:1.0 58:1.0 59:1.0 60:1.0 61:0.33333333333333337 62:1.0 63:1.0 64:1.0 65:1.0 66:1.0 67:1.0 68:1.0 69:1.0 70:1.0 71:1.0 72:1.0 73:1.0 74:1.0 75:1.0 76:1.0 77:1.0 78:1.0 79:1.0 80:1.0 81:1.0 82:1.0 83:1.0 84:1.0 85:1.0 86:1.0 87:1.0 88:1.0 89:1.0 90:1.0 91:1.0 92:1.0 93:1.0 94:1.0 95:1.0 96:1.0 97:1.0 98:1.0 100:1.0 101:1.0 102:1.0 103:1.0 104:1.0 105:1.0 106:1.0 107:1.0 108:1.0 109:1.0 110:1.0 111:1.0 112:1.0 113:1.0 114:1.0 115:1.0
0.0 1:1.0 2:0.7142857142857143 3:1.0 4:1.0 5:1.0 6:1.0 7:1.0 8:1.0 9:1.0 10:1.0 11:1.0 12:1.0 13:1.0 14:0.7777777777777778 15:1.0 16:1.0 17:1.0 18:1.0 19:1.0 20:1.0 21:0.6 22:1.0 23:1.0 24:1.0 25:1.0 26:1.0 27:1.0 28:1.0 29:1.0 30:0.6 31:1.0 32:1.0 33:1.0 34:0.5 35:1.0 36:1.0 37:1.0 38:1.0 39:1.0 40:1.0 41:0.7142857142857143 43:1.0 44:1.0 45:1.0 46:1.0 47:1.0 48:1.0 49:1.0 50:0.7142857142857143 51:1.0 52:1.0 53:1.0 54:1.0 55:0.5 56:0.8 57:1.0 58:1.0 59:1.0 60:1.0 61:1.0 62:1.0 63:1.0 64:1.0 65:1.0 66:1.0 67:1.0 68:1.0 69:1.0 70:1.0 71:1.0 72:1.0 73:1.0 74:1.0 75:1.0 76:1.0 77:1.0 78:1.0 79:1.0 80:1.0 81:1.0 82:1.0 83:1.0 84:1.0 85:1.0 86:1.0 87:1.0 88:1.0 89:1.0 90:1.0 91:1.0 92:1.0 93:1.0 94:1.0 95:1.0 96:1.0 97:1.0 98:1.0 100:1.0 101:1.0 102:1.0 103:1.0 104:1.0 105:1.0 106:1.0 107:1.0 108:1.0 109:1.0 110:1.0 111:1.0 112:1.0 113:1.0 114:1.0 115:1.0
0.0 1:1.0 2:0.7142857142857143 3:1.0 4:1.0 5:1.0 6:1.0 7:1.0 8:1.0 9:1.0 10:1.0 11:1.0 12:1.0 13:1.0 14:0.7777777777777778 15:1.0 16:1.0 17:1.0 18:1.0 19:1.0 20:1.0 21:0.6 22:1.0 23:1.0 24:1.0 25:1.0 26:1.0 27:1.0 28:1.0 29:0.33333333333333337 30:1.0 31:1.0 32:1.0 33:1.0 34:1.0 35:1.0 36:1.0 37:1.0 38:1.0 39:1.0 40:1.0 41:1.0 42:1.0 43:1.0 44:1.0 45:1.0 46:1.0 47:1.0 48:1.0 49:1.0 50:0.7142857142857143 51:1.0 52:1.0 53:1.0 54:1.0 55:1.0 56:0.8 57:1.0 58:1.0 59:1.0 60:1.0 61:1.0 62:1.0 63:1.0 64:1.0 65:1.0 66:1.0 67:1.0 68:1.0 69:1.0 70:1.0 71:1.0 72:1.0 73:1.0 74:1.0 75:1.0 76:1.0 77:1.0 78:1.0 79:1.0 80:0.5 81:1.0 82:1.0 83:1.0 84:1.0 85:1.0 86:1.0 87:1.0 88:1.0 89:1.0 90:1.0 91:1.0 92:1.0 93:1.0 94:1.0 95:1.0 96:1.0 97:1.0 98:1.0 99:1.0 100:1.0 101:1.0 102:1.0 103:1.0 104:1.0 105:1.0 106:1.0 107:1.0 108:1.0 109:1.0 110:1.0 111:1.0 112:1.0 113:0.6666666666666667 114:1.0 115:1.0
0.0 1:1.0 2:0.7142857142857143 3:1.0 4:1.0 5:1.0 6:1.0 7:1.0 8:1.0 9:1.0 10:1.0 11:1.0 12:1.0 13:1.0 14:0.7777777777777778 15:1.0 16:1.0 17:1.0 18:1.0 19:1.0 20:1.0 21:0.6 22:1.0 23:1.0 24:1.0 25:1.0 26:1.0 27:1.0 28:1.0 29:1.0 30:0.6 31:1.0 32:1.0 33:1.0 34:0.5 35:1.0 36:1.0 37:1.0 38:1.0 39:1.0 40:1.0 41:0.7142857142857143 42:1.0 43:1.0 44:1.0 45:1.0 46:1.0 47:1.0 48:1.0 49:1.0 50:0.7142857142857143 51:0.7142857142857143 52:0.7142857142857143 53:1.0 54:1.0 55:0.5 56:0.8 57:1.0 58:1.0 59:1.0 60:1.0 61:1.0 62:1.0 63:1.0 64:1.0 65:1.0 66:1.0 67:1.0 68:1.0 69:1.0 70:1.0 71:1.0 72:1.0 73:1.0 74:1.0 75:1.0 76:1.0 77:1.0 78:1.0 79:1.0 80:1.0 81:1.0 82:1.0 83:1.0 84:1.0 85:1.0 86:1.0 87:1.0 88:1.0 89:1.0 90:1.0 91:1.0 92:1.0 93:1.0 94:1.0 95:1.0 96:1.0 97:1.0 98:1.0 100:1.0 101:1.0 102:1.0 103:1.0 104:1.0 105:1.0 106:1.0 107:1.0 108:1.0 109:1.0 110:1.0 111:1.0 112:1.0 113:1.0 114:1.0 115:1.0
0.0 1:1.0 2:0.7142857142857143 3:1.0 4:0.75 5:1.0 6:1.0 7:1.0 8:1.0 9:1.0 10:1.0 11:1.0 12:1.0 13:1.0 14:0.7777777777777778 15:1.0 16:1.0 17:1.0 18:1.0 19:1.0 20:1.0 21:0.6 22:1.0 23:1.0 24:1.0 25:1.0 26:1.0 27:1.0 28:1.0 29:1.0 30:1.0 31:1.0 32:1.0 33:1.0 34:1.0 35:1.0 36:1.0 37:1.0 38:1.0 39:1.0 40:1.0 41:0.7142857142857143 42:1.0 43:1.0 44:1.0 45:1.0 46:1.0 47:1.0 48:1.0 49:1.0 50:1.0 51:1.0 52:1.0 53:1.0 54:1.0 55:0.5 56:1.0 57:1.0 58:1.0 59:1.0 60:1.0 61:1.0 62:1.0 63:1.0 64:1.0 65:1.0 66:1.0 67:1.0 68:1.0 69:1.0 70:1.0 71:1.0 72:1.0 73:1.0 74:1.0 75:1.0 76:1.0 77:1.0 78:1.0 79:1.0 80:1.0 81:1.0 82:1.0 83:1.0 84:1.0 85:1.0 86:1.0 87:1.0 88:1.0 89:1.0 90:1.0 91:1.0 92:1.0 93:1.0 94:1.0 95:1.0 96:1.0 97:1.0 98:1.0 99:1.0 100:1.0 101:1.0 102:1.0 103:1.0 104:1.0 105:1.0 106:1.0 107:1.0 108:1.0 109:1.0 110:1.0 111:1.0 112:1.0 113:1.0 114:1.0 115:1.0
0.0 1:1.0 2:1.0 3:1.0 4:1.0 5:1.0 6:1.0 7:1.0 8:1.0 9:1.0 10:1.0 11:1.0 12:1.0 13:1.0 14:1.0 15:1.0 16:1.0 17:1.0 18:1.0 19:1.0 20:1.0 21:1.0 22:1.0 23:1.0 24:1.0 25:1.0 26:1.0 27:1.0 28:1.0 29:-0.33333333333333326 30:1.0 31:1.0 32:1.0 33:1.0 34:1.0 35:1.0 36:1.0 37:1.0 38:1.0 39:1.0 40:1.0 41:1.0 42:1.0 43:1.0 44:1.0 45:1.0 46:1.0 47:1.0 48:1.0 49:1.0 50:1.0 51:1.0 52:1.0 53:1.0 54:1.0 55:1.0 56:1.0 57:1.0 58:1.0 59:1.0 60:1.0 61:1.0 62:1.0 63:1.0 64:1.0 65:1.0 66:1.0 67:1.0 68:1.0 69:1.0 70:1.0 71:1.0 72:1.0 73:1.0 74:1.0 75:1.0 76:1.0 77:1.0 78:1.0 79:1.0 80:1.0 81:1.0 82:1.0 83:1.0 84:1.0 85:1.0 86:1.0 87:1.0 88:1.0 89:1.0 90:1.0 91:1.0 92:1.0 93:1.0 94:1.0 95:1.0 96:1.0 97:1.0 98:1.0 99:1.0 100:1.0 101:1.0 102:1.0 103:1.0 104:1.0 105:1.0 106:1.0 107:1.0 108:1.0 109:1.0 110:1.0 111:1.0 112:1.0 113:0.33333333333333337 114:1.0 115:1.0
0.0 1:1.0 2:1.0 3:1.0 4:1.0 5:1.0 6:1.0 7:1.0 8:1.0 9:1.0 10:1.0 11:1.0 12:1.0 13:1.0 14:0.7777777777777778 15:1.0 16:1.0 17:1.0 18:1.0 19:1.0 20:1.0 21:1.0 22:1.0 23:1.0 24:1.0 25:1.0 26:1.0 27:1.0 28:1.0 29:1.0 30:1.0 31:1.0 32:1.0 33:1.0 34:1.0 35:1.0 36:1.0 37:1.0 38:1.0 39:1.0 40:1.0 41:1.0 42:1.0 43:1.0 44:1.0 45:1.0 46:1.0 47:1.0 48:1.0 49:1.0 50:1.0 51:1.0 52:1.0 53:1.0 54:1.0 55:1.0 56:0.8 57:1.0 58:1.0 59:1.0 60:1.0 61:1.0 62:1.0 63:1.0 64:1.0 65:1.0 66:1.0 67:1.0 68:1.0 69:1.0 70:1.0 71:1.0 72:1.0 73:1.0 74:1.0 75:1.0 76:1.0 77:1.0 78:1.0 79:1.0 80:1.0 81:1.0 82:1.0 83:1.0 84:1.0 85:1.0 86:1.0 87:1.0 88:1.0 89:1.0 90:1.0 91:1.0 92:1.0 93:1.0 94:1.0 95:1.0 96:1.0 97:1.0 98:1.0 99:1.0 100:1.0 101:1.0 102:1.0 103:1.0 104:1.0 105:1.0 106:1.0 107:1.0 108:1.0 109:1.0 110:1.0 111:1.0 112:1.0 113:1.0 114:1.0 115:1.0
0.0 1:1.0 2:0.7142857142857143 3:1.0 4:1.0 5:1.0 6:1.0 7:1.0 8:1.0 9:1.0 10:1.0 11:1.0 12:1.0 13:1.0 14:0.7777777777777778 15:1.0 16:1.0 17:1.0 18:1.0 19:1.0 20:1.0 21:0.6 22:1.0 23:1.0 24:1.0 25:1.0 26:1.0 27:1.0 28:1.0 29:1.0 30:0.6 31:1.0 32:1.0 33:1.0 34:1.0 35:1.0 36:1.0 37:1.0 38:1.0 39:1.0 40:1.0 41:0.7142857142857143 42:1.0 43:1.0 44:1.0 45:1.0 46:1.0 47:1.0 48:1.0 49:1.0 50:1.0 51:1.0 52:1.0 53:1.0 54:1.0 55:1.0 56:1.0 57:1.0 58:1.0 59:1.0 60:1.0 61:1.0 62:1.0 63:1.0 64:1.0 65:1.0 66:1.0 67:1.0 68:1.0 69:1.0 70:1.0 71:1.0 72:1.0 73:1.0 74:1.0 75:1.0 76:1.0 77:1.0 78:1.0 79:1.0 80:1.0 81:1.0 82:1.0 83:1.0 84:1.0 85:1.0 86:1.0 87:1.0 88:1.0 89:1.0 90:1.0 91:1.0 92:1.0 93:1.0 94:1.0 95:1.0 96:1.0 97:1.0 98:1.0 99:1.0 100:1.0 101:1.0 102:1.0 103:1.0 104:1.0 105:1.0 106:1.0 107:1.0 108:1.0 109:1.0 110:1.0 111:1.0 112:1.0 113:1.0 114:1.0 115:1.0
0.0 1:1.0 2:0.7142857142857143 3:1.0 4:1.0 5:1.0 6:1.0 7:1.0 8:1.0 9:1.0 10:1.0 11:1.0 12:1.0 13:1.0 14:0.7777777777777778 15:1.0 16:1.0 17:1.0 18:1.0 19:1.0 20:1.0 21:0.6 22:1.0 23:1.0 24:1.0 25:1.0 26:1.0 27:1.0 28:1.0 29:1.0 30:0.6 31:1.0 32:1.0 33:1.0 34:1.0 35:1.0 36:1.0 37:1.0 38:1.0 39:1.0 40:1.0 41:0.7142857142857143 42:1.0 43:1.0 44:1.0 45:1.0 46:1.0 47:1.0 48:1.0 49:1.0 50:1.0 51:1.0 52:1.0 53:1.0 54:1.0 55:1.0 56:1.0 57:1.0 58:1.0 59:1.0 60:1.0 61:1.0 62:1.0 63:1.0 64:1.0 65:1.0 66:1.0 67:1.0 68:1.0 69:1.0 70:1.0 71:1.0 72:1.0 73:1.0 74:1.0 75:1.0 76:1.0 77:1.0 78:1.0 79:1.0 80:1.0 81:1.0 82:1.0 83:1.0 84:1.0 85:1.0 86:1.0 87:1.0 88:1.0 89:1.0 90:1.0 91:1.0 92:1.0 93:1.0 94:1.0 95:1.0 96:1.0 97:1.0 98:1.0 99:1.0 100:1.0 101:1.0 102:1.0 103:1.0 104:1.0 105:1.0 106:1.0 107:1.0 108:1.0 109:1.0 110:1.0 111:1.0 112:1.0 113:1.0 114:1.0 115:1.0
0.0 1:1.0 2:1.0 3:1.0 4:1.0 5:1.0 6:1.0 7:1.0 8:1.0 9:1.0 10:1.0 11:1.0 12:1.0 13:1.0 14:0.7777777777777778 15:1.0 16:1.0 17:1.0 18:1.0 19:1.0 20:1.0 21:1.0 22:1.0 23:1.0 24:1.0 25:1.0 26:1.0 27:1.0 28:1.0 29:1.0 30:0.6 31:1.0 32:1.0 33:1.0 34:1.0 35:1.0 36:1.0 37:1.0 38:1.0 39:1.0 40:1.0 41:0.7142857142857143 42:1.0 43:1.0 44:1.0 45:1.0 46:1.0 47:1.0 48:1.0 49:1.0 50:1.0 51:0.7142857142857143 52:0.7142857142857143 53:1.0 54:1.0 55:1.0 56:1.0 57:1.0 58:1.0 59:1.0 60:1.0 61:1.0 62:1.0 63:1.0 64:1.0 65:1.0 66:1.0 67:1.0 68:1.0 69:1.0 70:1.0 71:1.0 72:1.0 73:1.0 74:1.0 75:1.0 76:1.0 77:1.0 78:1.0 79:1.0 80:1.0 81:1.0 82:1.0 83:1.0 84:1.0 85:1.0 86:1.0 87:1.0 88:1.0 89:1.0 90:1.0 91:1.0 92:1.0 93:1.0 94:1.0 95:1.0 96:1.0 97:1.0 98:1.0 100:1.0 101:1.0 102:1.0 103:1.0 104:1.0 105:1.0 106:1.0 107:1.0 108:1.0 109:1.0 110:1.0 111:1.0 112:1.0 113:1.0 114:1.0 115:1.0
0.0 1:1.0 2:0.7142857142857143 3:1.0 4:1.0 5:1.0 6:1.0 7:1.0 8:1.0 9:1.0 10:1.0 11:1.0 12:1.0 13:1.0 14:0.7777777777777778 15:1.0 16:1.0 17:1.0 18:1.0 19:1.0 20:1.0 21:0.6 22:1.0 23:1.0 24:1.0 25:1.0 26:1.0 27:1.0 28:1.0 29:1.0 30:0.6 31:1.0 32:1.0 33:1.0 34:1.0 35:1.0 36:1.0 37:1.0 38:0.6 39:0.6 40:1.0 41:0.7142857142857143 43:1.0 44:1.0 45:1.0 46:1.0 47:1.0 48:1.0 49:1.0 50:0.7142857142857143 51:0.7142857142857143 52:0.7142857142857143 53:1.0 54:1.0 55:1.0 56:1.0 57:1.0 58:1.0 59:1.0 60:1.0 61:1.0 62:1.0 63:1.0 64:1.0 65:1.0 66:1.0 67:1.0 68:1.0 69:1.0 70:1.0 71:1.0 72:1.0 73:1.0 74:1.0 75:1.0 76:1.0 77:1.0 78:1.0 79:1.0 80:1.0 81:1.0 82:1.0 83:1.0 84:1.0 85:1.0 86:1.0 87:1.0 88:1.0 89:1.0 90:1.0 91:1.0 92:1.0 93:1.0 94:1.0 95:1.0 96:1.0 97:1.0 98:1.0 100:1.0 101:1.0 102:1.0 103:1.0 104:1.0 105:1.0 106:1.0 107:1.0 108:1.0 109:1.0 110:1.0 111:1.0 112:1.0 113:1.0 114:1.0 115:1.0
0.0 1:1.0 2:1.0 3:1.0 4:1.0 5:1.0 6:1.0 7:1.0 8:1.0 9:1.0 10:1.0 11:1.0 12:1.0 13:1.0 14:0.7777777777777778 15:1.0 16:1.0 17:1.0 18:1.0 19:1.0 20:1.0 21:0.19999999999999996 22:1.0 23:1.0 24:1.0 25:1.0 26:1.0 27:1.0 28:1.0 29:1.0 30:1.0 31:1.0 32:1.0 33:1.0 34:1.0 35:1.0 36:1.0 37:1.0 38:1.0 39:1.0 40:1.0 41:0.7142857142857143 42:1.0 43:1.0 44:1.0 45:1.0 46:1.0 47:1.0 48:1.0 49:1.0 50:1.0 51:1.0 52:1.0 53:1.0 54:1.0 55:1.0 56:1.0 57:1.0 58:1.0 59:1.0 60:1.0 61:1.0 62:1.0 63:1.0 64:1.0 65:1.0 66:1.0 67:1.0 68:1.0 69:1.0 70:1.0 71:1.0 72:1.0 73:1.0 74:1.0 75:1.0 76:1.0 77:1.0 78:1.0 79:1.0 80:1.0 81:1.0 82:1.0 83:1.0 84:1.0 85:1.0 86:1.0 87:1.0 88:1.0 89:1.0 90:1.0 91:1.0 92:1.0 93:1.0 94:1.0 95:1.0 96:1.0 97:1.0 98:1.0 99:1.0 100:1.0 101:1.0 102:1.0 103:1.0 104:1.0 105:1.0 106:1.0 107:1.0 108:1.0 109:1.0 110:1.0 111:1.0 112:1.0 113:0.6666666666666667 114:1.0 115:1.0
0.0 1:1.0 2:1.0 3:1.0 4:1.0 5:1.0 6:1.0 7:1.0 8:1.0 9:1.0 10:1.0 11:1.0 12:1.0 13:1.0 14:0.7777777777777778 15:1.0 16:1.0 17:1.0 18:1.0 19:1.0 20:1.0 21:1.0 22:1.0 23:1.0 24:1.0 25:1.0 26:1.0 27:1.0 28:1.0 29:1.0 30:1.0 31:1.0 32:1.0 33:1.0 34:1.0 35:1.0 36:1.0 37:1.0 38:1.0 39:1.0 40:1.0 41:1.0 42:1.0 43:1.0 44:1.0 45:1.0 46:1.0 47:1.0 48:1.0 49:1.0 50:1.0 51:1.0 52:1.0 53:1.0 54:1.0 55:0.5 56:0.8 57:1.0 58:1.0 59:1.0 60:1.0 61:1.0 62:1.0 63:1.0 64:1.0 65:1.0 66:1.0 67:1.0 68:1.0 69:1.0 70:1.0 71:1.0 72:1.0 73:1.0 74:1.0 75:1.0 76:1.0 77:1.0 78:1.0 79:1.0 80:1.0 81:1.0 82:1.0 83:1.0 84:1.0 85:1.0 86:1.0 87:1.0 88:1.0 89:1.0 90:1.0 91:1.0 92:1.0 93:1.0 94:1.0 95:1.0 96:1.0 97:1.0 98:1.0 99:1.0 100:1.0 101:1.0 102:1.0 103:1.0 104:1.0 105:1.0 106:1.0 107:1.0 108:1.0 109:1.0 110:1.0 111:1.0 112:1.0 113:1.0 114:1.0 115:1.0
0.0 1:1.0 2:1.0 3:1.0 4:1.0 5:1.0 6:1.0 7:1.0 8:1.0 9:1.0 10:1.0 11:1.0 12:1.0 13:1.0 14:1.0 16:1.0 17:1.0 18:1.0 19:1.0 20:1.0 21:0.6 22:1.0 23:1.0 24:1.0 25:1.0 26:1.0 27:1.0 28:1.0 29:1.0 30:0.6 31:1.0 32:1.0 33:1.0 34:1.0 35:1.0 36:1.0 37:1.0 38:1.0 39:1.0 40:1.0 41:1.0 42:1.0 43:1.0 44:1.0 45:1.0 46:1.0 47:1.0 48:1.0 49:1.0 50:1.0 51:1.0 52:1.0 53:1.0 54:1.0 55:1.0 56:1.0 57:1.0 58:1.0 59:1.0 60:1.0 61:1.0 62:1.0 63:1.0 64:1.0 65:1.0 66:1.0 67:1.0 68:1.0 69:1.0 70:1.0 71:1.0 72:1.0 73:1.0 74:1.0 75:1.0 76:1.0 77:1.0 78:1.0 79:1.0 80:1.0 81:1.0 82:1.0 83:1.0 84:1.0 85:1.0 86:1.0 87:1.0 88:1.0 89:1.0 90:1.0 91:1.0 92:1.0 93:1.0 94:1.0 95:1.0 96:1.0 97:1.0 98:1.0 99:1.0 100:1.0 101:1.0 102:1.0 103:1.0 104:1.0 105:1.0 106:1.0 107:1.0 108:1.0 109:1.0 110:1.0 111:1.0 112:1.0 113:1.0 114:1.0 115:1.0
0.0 1:1.0 2:0.7142857142857143 3:1.0 4:1.0 5:1.0 6:1.0 7:1.0 8:1.0 9:1.0 10:1.0 11:1.0 12:1.0 13:1.0 14:0.7777777777777778 15:1.0 16:1.0 17:1.0 18:1.0 19:1.0 20:1.0 21:0.6 22:1.0 23:1.0 24:1.0 25:1.0 26:1.0 27:1.0 28:1.0 29:1.0 30:0.6 31:1.0 32:1.0 33:1.0 34:0.5 35:0.33333333333333337 37:1.0 38:0.6 39:0.6 40:1.0 41:0.7142857142857143 42:1.0 43:1.0 45:1.0 46:1.0 47:1.0 49:1.0 50:1.0 51:1.0 52:1.0 53:1.0 54:1.0 55:1.0 56:0.8 57:1.0 58:1.0 59:1.0 60:1.0 61:1.0 62:1.0 63:1.0 64:1.0 65:1.0 66:1.0 67:1.0 68:1.0 69:1.0 70:1.0 71:1.0 72:1.0 73:1.0 74:1.0 75:1.0 76:1.0 77:1.0 78:1.0 79:1.0 80:1.0 81:1.0 82:1.0 83:1.0 84:1.0 85:1.0 86:1.0 87:1.0 88:1.0 89:1.0 90:1.0 91:1.0 92:1.0 93:1.0 94:1.0 95:1.0 96:1.0 97:1.0 98:1.0 100:1.0 101:1.0 102:1.0 103:1.0 104:1.0 105:1.0 106:1.0 107:1.0 108:1.0 109:1.0 110:1.0 111:1.0 112:1.0 113:0.6666666666666667 114:0.972972972972973 115:1.0
0.0 1:1.0 2:0.7142857142857143 3:1.0 4:1.0 5:1.0 6:1.0 7:1.0 8:1.0 9:1.0 10:1.0 11:1.0 12:1.0 13:1.0 14:0.7777777777777778 15:1.0 16:1.0 17:1.0 18:1.0 19:1.0 20:1.0 21:0.6 22:1.0 23:1.0 24:1.0 25:1.0 26:1.0 27:1.0 28:1.0 29:0.33333333333333337 30:1.0 31:1.0 32:1.0 33:1.0 34:1.0 35:1.0 36:1.0 37:1.0 38:1.0 39:1.0 40:1.0 41:1.0 42:1.0 43:1.0 44:1.0 45:1.0 46:1.0 47:1.0 48:1.0 49:1.0 50:0.7142857142857143 51:1.0 52:1.0 53:1.0 54:1.0 55:1.0 56:0.8 57:1.0 58:1.0 59:1.0 60:1.0 61:1.0 62:1.0 63:1.0 64:1.0 65:1.0 66:1.0 67:1.0 68:1.0 69:1.0 70:1.0 71:1.0 72:1.0 73:1.0 74:1.0 75:1.0 76:1.0 77:1.0 78:1.0 79:1.0 80:0.5 81:1.0 82:1.0 83:1.0 84:1.0 85:1.0 86:1.0 87:1.0 88:1.0 89:1.0 90:1.0 91:1.0 92:1.0 93:1.0 94:1.0 95:1.0 96:1.0 97:1.0 98:1.0 99:1.0 100:1.0 101:1.0 102:1.0 103:1.0 104:1.0 105:1.0 106:1.0 107:1.0 108:1.0 109:1.0 110:1.0 111:1.0 112:1.0 113:0.6666666666666667 114:1.0 115:1.0
0.0 1:1.0 2:1.0 3:1.0 4:0.75 5:1.0 6:1.0 7:1.0 8:1.0 9:0.6 10:1.0 11:1.0 12:1.0 13:1.0 14:1.0 16:1.0 18:1.0 19:1.0 20:1.0 21:0.6 22:1.0 23:1.0 24:1.0 25:1.0 26:1.0 27:1.0 28:1.0 29:0.33333333333333337 30:0.6 31:1.0 32:1.0 33:1.0 34:1.0 35:1.0 36:1.0 37:1.0 38:1.0 39:1.0 40:1.0 41:1.0 42:1.0 43:1.0 44:1.0 45:1.0 46:1.0 47:1.0 48:1.0 49:1.0 50:1.0 51:1.0 52:1.0 53:1.0 54:1.0 55:1.0 56:1.0 57:1.0 58:1.0 59:1.0 60:1.0 61:1.0 62:1.0 63:1.0 64:1.0 65:1.0 66:1.0 67:1.0 68:1.0 69:1.0 70:1.0 71:1.0 72:1.0 73:1.0 74:1.0 75:1.0 76:1.0 77:1.0 78:1.0 79:1.0 80:1.0 81:1.0 82:1.0 83:1.0 84:1.0 85:1.0 86:1.0 87:1.0 88:1.0 89:1.0 90:1.0 91:1.0 92:1.0 93:1.0 94:1.0 95:1.0 96:1.0 97:1.0 98:1.0 99:1.0 100:1.0 101:1.0 102:1.0 103:1.0 104:1.0 105:1.0 106:1.0 107:1.0 108:1.0 109:1.0 110:1.0 111:1.0 112:1.0 113:1.0 114:1.0 115:1.0
0.0 1:1.0 2:0.7142857142857143 3:1.0 4:1.0 5:1.0 6:1.0 7:1.0 8:1.0 9:1.0 10:1.0 11:1.0 12:1.0 13:1.0 14:0.7777777777777778 15:1.0 16:1.0 17:1.0 18:1.0 19:1.0 20:1.0 21:0.6 22:1.0 23:1.0 24:1.0 25:1.0 26:1.0 27:1.0 28:1.0 29:1.0 30:0.6 31:1.0 32:1.0 33:1.0 34:0.5 35:1.0 36:1.0 37:1.0 38:1.0 39:1.0 40:1.0 41:0.7142857142857143 42:1.0 43:1.0 44:1.0 45:1.0 46:1.0 47:1.0 48:1.0 49:1.0 50:1.0 51:1.0 52:1.0 53:1.0 54:1.0 55:0.5 56:0.8 57:1.0 58:1.0 59:1.0 60:1.0 61:1.0 62:1.0 63:1.0 64:1.0 65:1.0 66:1.0 67:1.0 68:1.0 69:1.0 70:1.0 71:1.0 72:1.0 73:1.0 74:1.0 75:1.0 76:1.0 77:1.0 78:1.0 79:1.0 80:1.0 81:1.0 82:1.0 83:1.0 84:1.0 85:1.0 86:1.0 87:1.0 88:1.0 89:1.0 90:1.0 91:1.0 92:1.0 93:1.0 94:1.0 95:1.0 96:1.0 97:1.0 98:1.0 100:1.0 101:1.0 102:1.0 103:1.0 104:1.0 105:1.0 106:1.0 107:1.0 108:1.0 109:1.0 110:1.0 111:1.0 112:1.0 113:1.0 114:1.0 115:1.0
0.0 1:1.0 2:1.0 3:1.0 4:1.0 5:1.0 6:1.0 7:1.0 8:1.0 9:1.0 10:0.33333333333333337 11:1.0 12:1.0 13:1.0 14:0.7777777777777778 16:1.0 17:1.0 18:1.0 19:1.0 20:1.0 21:0.19999999999999996 22:1.0 23:1.0 24:1.0 25:1.0 26:1.0 27:1.0 28:1.0 29:1.0 30:0.6 31:1.0 32:1.0 33:1.0 34:1.0 35:1.0 36:1.0 37:1.0 38:1.0 39:1.0 40:1.0 41:1.0 42:1.0 43:1.0 44:1.0 45:1.0 46:1.0 47:1.0 48:1.0 49:1.0 50:1.0 51:1.0 52:1.0 53:1.0 54:1.0 55:1.0 56:1.0 57:1.0 58:1.0 59:1.0 60:1.0 61:1.0 62:1.0 63:1.0 64:1.0 65:1.0 66:1.0 67:1.0 68:1.0 69:1.0 70:1.0 71:1.0 72:1.0 73:1.0 74:1.0 75:1.0 76:1.0 77:1.0 78:1.0 79:1.0 80:1.0 81:1.0 82:1.0 83:1.0 85:1.0 86:1.0 87:1.0 88:1.0 89:1.0 90:1.0 91:1.0 92:1.0 93:1.0 94:1.0 95:1.0 96:1.0 97:1.0 98:1.0 100:1.0 101:1.0 102:1.0 103:1.0 104:1.0 105:1.0 106:1.0 107:1.0 108:1.0 109:1.0 110:1.0 111:1.0 112:1.0 113:0.6666666666666667 114:1.0 115:1.0
0.0 1:1.0 2:0.7142857142857143 3:1.0 4:0.75 5:1.0 6:1.0 7:1.0 8:1.0 9:1.0 10:0.33333333333333337 11:1.0 12:1.0 13:0.6 14:0.7777777777777778 15:1.0 16:1.0 17:1.0 18:1.0 19:1.0 20:1.0 21:1.0 22:1.0 23:1.0 24:1.0 25:1.0 26:0.33333333333333337 27:1.0 28:1.0 29:1.0 30:0.6 31:1.0 32:1.0 33:1.0 34:1.0 35:1.0 36:1.0 37:1.0 38:1.0 39:1.0 40:1.0 41:0.7142857142857143 42:1.0 43:1.0 44:1.0 45:1.0 46:1.0 47:1.0 48:1.0 49:1.0 50:1.0 51:1.0 52:1.0 53:1.0 54:1.0 55:1.0 56:0.8 57:1.0 58:1.0 59:1.0 60:1.0 61:1.0 62:1.0 63:1.0 64:1.0 65:1.0 66:1.0 67:1.0 68:1.0 69:1.0 70:1.0 71:1.0 72:1.0 73:1.0 74:1.0 75:1.0 76:1.0 77:1.0 78:1.0 79:1.0 80:0.5 81:1.0 82:1.0 83:1.0 84:1.0 85:1.0 86:1.0 87:1.0 88:1.0 89:1.0 90:1.0 91:1.0 92:1.0 93:1.0 94:1.0 95:1.0 96:1.0 97:1.0 98:1.0 99:1.0 100:1.0 101:1.0 102:1.0 103:1.0 104:1.0 105:1.0 106:1.0 107:1.0 108:1.0 109:1.0 110:1.0 111:1.0 112:1.0 113:0.6666666666666667 114:0.972972972972973 115:1.0
0.0 1:1.0 2:0.7142857142857143 3:1.0 4:1.0 5:1.0 6:1.0 7:1.0 8:1.0 9:1.0 10:0.33333333333333337 11:1.0 12:1.0 13:1.0 14:0.7777777777777778 16:1.0 17:1.0 18:1.0 19:1.0 20:1.0 21:0.19999999999999996 22:1.0 23:1.0 24:1.0 25:1.0 26:1.0 27:1.0 28:1.0 29:1.0 30:0.6 31:1.0 32:1.0 33:1.0 34:1.0 35:1.0 36:1.0 37:1.0 38:1.0 39:1.0 40:1.0 41:0.7142857142857143 42:1.0 43:1.0 44:1.0 45:1.0 46:1.0 47:1.0 48:1.0 49:1.0 50:1.0 51:1.0 52:1.0 53:1.0 54:1.0 55:1.0 56:0.8 57:1.0 58:1.0 59:1.0 60:1.0 61:1.0 62:1.0 63:1.0 64:1.0 65:1.0 66:1.0 67:1.0 68:1.0 69:1.0 70:1.0 71:1.0 72:1.0 73:1.0 74:1.0 75:1.0 76:1.0 77:1.0 78:1.0 79:1.0 80:1.0 81:1.0 82:1.0 83:1.0 84:1.0 85:1.0 86:1.0 87:1.0 88:1.0 89:1.0 90:1.0 91:1.0 92:1.0 93:1.0 94:1.0 95:1.0 96:1.0 97:1.0 98:1.0 100:1.0 101:1.0 102:1.0 103:1.0 104:1.0 105:1.0 106:1.0 107:1.0 108:1.0 109:1.0 110:1.0 111:1.0 112:1.0 113:1.0 114:1.0 115:1.0
0.0 1:1.0 2:0.7142857142857143 3:1.0 4:1.0 5:1.0 6:1.0 7:1.0 8:1.0 9:1.0 10:0.33333333333333337 11:1.0 12:1.0 13:1.0 14:0.7777777777777778 16:1.0 17:1.0 18:1.0 19:1.0 20:1.0 21:0.6 22:1.0 23:1.0 24:1.0 25:1.0 26:1.0 27:1.0 28:1.0 29:1.0 30:0.6 31:1.0 32:1.0 33:1.0 34:1.0 35:1.0 36:1.0 37:1.0 38:1.0 39:1.0 40:1.0 41:0.7142857142857143 42:1.0 43:1.0 44:1.0 45:1.0 46:1.0 47:1.0 48:1.0 49:1.0 50:1.0 51:1.0 52:1.0 53:1.0 54:1.0 55:1.0 56:0.8 57:1.0 58:1.0 59:1.0 60:1.0 61:1.0 62:1.0 63:1.0 64:1.0 65:1.0 66:1.0 67:1.0 68:1.0 69:1.0 70:1.0 71:1.0 72:1.0 73:1.0 74:1.0 75:1.0 76:1.0 77:1.0 78:1.0 79:1.0 80:1.0 81:1.0 82:1.0 83:1.0 84:1.0 85:1.0 86:1.0 87:1.0 88:1.0 89:1.0 90:1.0 91:1.0 92:1.0 93:1.0 94:1.0 95:1.0 96:1.0 97:1.0 98:1.0 100:1.0 101:1.0 102:1.0 103:1.0 104:1.0 105:1.0 106:1.0 107:1.0 108:1.0 109:1.0 110:1.0 111:1.0 112:1.0 113:0.6666666666666667 114:1.0 115:1.0
0.0 1:1.0 2:1.0 3:1.0 4:1.0 5:1.0 6:1.0 7:1.0 8:1.0 9:1.0 10:1.0 11:1.0 12:1.0 13:1.0 14:0.7777777777777778 15:1.0 16:1.0 17:1.0 18:1.0 19:1.0 20:1.0 21:1.0 22:1.0 23:1.0 24:1.0 25:1.0 26:1.0 27:1.0 28:1.0 29:1.0 30:1.0 31:1.0 32:1.0 33:1.0 34:1.0 35:1.0 36:1.0 37:1.0 38:1.0 39:1.0 40:1.0 41:1.0 42:1.0 43:1.0 44:1.0 45:1.0 46:1.0 47:1.0 48:1.0 49:1.0 50:1.0 51:1.0 52:1.0 53:1.0 54:1.0 55:1.0 56:0.8 57:1.0 58:1.0 59:1.0 60:1.0 61:1.0 62:1.0 63:1.0 64:1.0 65:1.0 66:1.0 67:1.0 68:1.0 69:1.0 70:1.0 71:1.0 72:1.0 73:1.0 74:1.0 75:1.0 76:1.0 77:1.0 78:1.0 79:1.0 80:1.0 81:1.0 82:1.0 83:1.0 84:1.0 85:1.0 86:1.0 87:1.0 88:1.0 89:1.0 90:1.0 91:1.0 92:1.0 93:1.0 94:1.0 95:1.0 96:1.0 97:1.0 98:1.0 99:1.0 100:1.0 101:1.0 102:1.0 103:1.0 104:1.0 105:1.0 106:1.0 107:1.0 108:1.0 109:1.0 110:1.0 111:1.0 112:1.0 113:1.0 114:1.0 115:1.0
0.0 1:1.0 2:0.7142857142857143 3:1.0 4:0.75 5:1.0 6:1.0 7:1.0 8:1.0 9:0.6 10:1.0 11:1.0 12:1.0 13:1.0 14:0.7777777777777778 15:1.0 16:1.0 17:1.0 18:1.0 19:1.0 20:1.0 21:1.0 22:1.0 23:1.0 24:1.0 25:1.0 26:1.0 27:1.0 28:1.0 29:0.33333333333333337 30:1.0 31:1.0 32:1.0 33:1.0 34:1.0 35:1.0 36:1.0 37:1.0 38:1.0 39:1.0 40:1.0 41:0.7142857142857143 42:1.0 43:1.0 44:1.0 45:1.0 46:1.0 47:1.0 48:1.0 49:1.0 50:1.0 51:1.0 52:1.0 53:1.0 54:1.0 55:1.0 56:1.0 57:1.0 58:1.0 59:1.0 60:1.0 61:1.0 62:1.0 63:1.0 64:1.0 65:1.0 66:1.0 67:1.0 68:1.0 69:1.0 70:1.0 71:1.0 72:1.0 73:1.0 74:1.0 75:1.0 76:1.0 77:1.0 78:1.0 79:1.0 80:1.0 81:1.0 82:1.0 83:1.0 84:1.0 85:1.0 86:1.0 87:1.0 88:1.0 89:1.0 90:1.0 91:1.0 92:1.0 93:1.0 94:1.0 95:1.0 96:1.0 97:1.0 98:1.0 100:1.0 101:1.0 102:1.0 103:1.0 104:1.0 105:1.0 106:1.0 107:1.0 108:1.0 109:1.0 110:1.0 111:1.0 112:1.0 113:0.6666666666666667 114:1.0 115:1.0
0.0 1:1.0 2:0.7142857142857143 3:1.0 4:1.0 5:1.0 6:1.0 7:1.0 8:1.0 9:1.0 10:1.0 11:1.0 12:1.0 13:1.0 14:0.7777777777777778 15:1.0 16:1.0 17:1.0 18:1.0 19:1.0 20:1.0 21:0.6 22:1.0 23:1.0 24:1.0 25:1.0 26:1.0 27:1.0 28:1.0 29:1.0 30:0.6 31:1.0 32:1.0 33:1.0 34:0.5 35:1.0 36:1.0 37:1.0 38:1.0 39:1.0 40:1.0 41:0.7142857142857143 42:1.0 43:1.0 44:1.0 45:1.0 46:1.0 47:1.0 48:1.0 49:1.0 50:1.0 51:0.7142857142857143 52:1.0 53:1.0 54:1.0 55:0.5 56:0.8 57:1.0 58:1.0 59:1.0 60:1.0 61:1.0 62:1.0 63:1.0 64:1.0 65:1.0 66:1.0 67:1.0 68:1.0 69:1.0 70:1.0 71:1.0 72:1.0 73:1.0 74:1.0 75:1.0 76:1.0 77:1.0 78:1.0 79:1.0 80:1.0 81:1.0 82:1.0 83:1.0 84:1.0 85:1.0 86:1.0 87:1.0 88:1.0 89:1.0 90:1.0 91:1.0 92:1.0 93:1.0 94:1.0 95:1.0 96:1.0 97:1.0 98:1.0 99:1.0 100:1.0 101:1.0 102:1.0 103:1.0 104:1.0 105:1.0 106:1.0 107:1.0 108:1.0 109:1.0 110:1.0 111:1.0 112:1.0 113:1.0 114:1.0 115:1.0
0.0 1:1.0 2:1.0 3:1.0 4:1.0 5:1.0 6:1.0 7:1.0 8:1.0 9:1.0 10:1.0 11:1.0 12:1.0 13:1.0 14:0.7777777777777778 15:1.0 16:1.0 17:1.0 18:1.0 19:1.0 20:1.0 21:0.6 22:1.0 23:1.0 24:1.0 25:1.0 26:1.0 27:1.0 28:1.0 29:1.0 30:1.0 31:1.0 32:1.0 33:1.0 34:1.0 35:1.0 36:1.0 37:1.0 38:1.0 39:1.0 40:1.0 41:0.7142857142857143 42:1.0 43:1.0 44:1.0 45:1.0 46:1.0 47:1.0 48:1.0 49:1.0 50:1.0 51:1.0 52:1.0 53:1.0 54:1.0 55:1.0 56:0.8 57:1.0 58:1.0 59:1.0 60:1.0 61:1.0 62:1.0 63:1.0 64:1.0 65:1.0 66:1.0 67:1.0 68:1.0 69:1.0 70:1.0 71:1.0 72:1.0 73:1.0 74:1.0 75:1.0 76:1.0 77:1.0 78:1.0 79:1.0 80:1.0 81:1.0 82:1.0 83:1.0 84:1.0 85:1.0 86:1.0 87:1.0 88:1.0 89:1.0 90:1.0 91:1.0 92:1.0 93:1.0 94:1.0 95:1.0 96:1.0 97:1.0 98:1.0 99:1.0 100:1.0 101:1.0 102:1.0 103:1.0 104:1.0 105:1.0 106:1.0 107:1.0 108:1.0 109:1.0 110:1.0 111:1.0 112:1.0 113:0.6666666666666667 114:1.0 115:1.0
0.0 1:1.0 2:1.0 3:1.0 4:1.0 5:-0.33333333333333326 6:1.0 7:1.0 8:1.0 9:1.0 10:1.0 11:1.0 12:1.0 13:1.0 14:0.7777777777777778 16:1.0 17:1.0 18:1.0 19:1.0 20:1.0 21:0.6 22:1.0 23:1.0 24:1.0 25:1.0 26:1.0 27:1.0 28:1.0 29:0.33333333333333337 30:0.6 31:1.0 32:1.0 33:1.0 34:0.5 35:0.33333333333333337 37:1.0 38:0.6 39:0.6 40:1.0 41:0.7142857142857143 42:1.0 43:1.0 45:1.0 46:1.0 47:1.0 49:1.0 50:1.0 51:1.0 52:1.0 53:1.0 54:1.0 55:1.0 56:0.8 57:1.0 58:1.0 59:1.0 60:1.0 61:1.0 62:1.0 63:1.0 64:1.0 65:1.0 66:1.0 67:1.0 68:1.0 69:1.0 70:1.0 71:1.0 72:1.0 73:1.0 74:1.0 75:1.0 76:1.0 77:1.0 78:1.0 79:1.0 80:1.0 81:1.0 82:1.0 83:1.0 84:1.0 85:1.0 86:1.0 87:1.0 88:1.0 89:1.0 90:1.0 91:1.0 92:1.0 93:1.0 94:1.0 95:1.0 96:1.0 97:1.0 98:1.0 100:1.0 101:1.0 102:1.0 103:1.0 104:1.0 105:1.0 106:1.0 107:1.0 108:1.0 109:1.0 110:1.0 111:1.0 112:1.0 113:0.6666666666666667 114:0.972972972972973 115:1.0
0.0 1:1.0 2:0.7142857142857143 3:1.0 4:0.75 5:1.0 6:1.0 7:1.0 8:1.0 9:0.6 10:1.0 11:1.0 12:1.0 13:1.0 14:0.7777777777777778 15:1.0 16:1.0 17:1.0 18:1.0 19:1.0 20:1.0 21:1.0 22:1.0 23:1.0 24:1.0 25:1.0 26:1.0 27:1.0 28:1.0 29:0.33333333333333337 30:1.0 31:1.0 32:1.0 33:1.0 34:1.0 35:1.0 36:1.0 37:1.0 38:1.0 39:1.0 40:1.0 41:0.7142857142857143 42:1.0 43:1.0 44:1.0 45:1.0 46:1.0 47:1.0 48:1.0 49:1.0 50:1.0 51:1.0 52:1.0 53:1.0 54:1.0 55:1.0 56:1.0 57:1.0 58:1.0 59:1.0 60:1.0 61:1.0 62:1.0 63:1.0 64:1.0 65:1.0 66:1.0 67:1.0 68:1.0 69:1.0 70:1.0 71:1.0 72:1.0 73:1.0 74:1.0 75:1.0 76:1.0 77:1.0 78:1.0 79:1.0 80:1.0 81:1.0 82:1.0 83:1.0 84:1.0 85:1.0 86:1.0 87:1.0 88:1.0 89:1.0 90:1.0 91:1.0 92:1.0 93:1.0 94:1.0 95:1.0 96:1.0 97:1.0 98:1.0 100:1.0 101:1.0 102:1.0 103:1.0 104:1.0 105:1.0 106:1.0 107:1.0 108:1.0 109:1.0 110:1.0 111:1.0 112:1.0 113:0.6666666666666667 114:1.0 115:1.0
0.0 1:1.0 2:0.7142857142857143 3:1.0 4:1.0 5:1.0 6:1.0 7:1.0 8:1.0 9:1.0 10:0.33333333333333337 11:1.0 12:1.0 13:1.0 14:0.7777777777777778 16:1.0 17:1.0 18:1.0 19:1.0 20:1.0 21:0.19999999999999996 22:1.0 23:1.0 24:1.0 25:1.0 26:1.0 27:1.0 28:1.0 29:1.0 30:0.6 31:1.0 32:1.0 33:1.0 34:1.0 35:1.0 36:1.0 37:1.0 38:1.0 39:1.0 40:1.0 41:0.7142857142857143 42:1.0 43:1.0 44:1.0 45:1.0 46:1.0 47:1.0 48:1.0 49:1.0 50:1.0 51:1.0 52:1.0 53:1.0 54:1.0 55:1.0 56:0.8 57:1.0 58:1.0 59:1.0 60:1.0 61:1.0 62:1.0 63:1.0 64:1.0 65:1.0 66:1.0 67:1.0 68:1.0 69:1.0 70:1.0 71:1.0 72:1.0 73:1.0 74:1.0 75:1.0 76:1.0 77:1.0 78:1.0 79:1.0 80:1.0 81:1.0 82:1.0 83:1.0 84:1.0 85:1.0 86:1.0 87:1.0 88:1.0 89:1.0 90:1.0 91:1.0 92:1.0 93:1.0 94:1.0 95:1.0 96:1.0 97:1.0 98:1.0 100:1.0 101:1.0 102:1.0 103:1.0 104:1.0 105:1.0 106:1.0 107:1.0 108:1.0 109:1.0 110:1.0 111:1.0 112:1.0 113:1.0 114:1.0 115:1.0
0.0 1:1.0 2:0.7142857142857143 3:1.0 4:1.0 5:1.0 6:1.0 7:1.0 8:1.0 9:1.0 10:0.33333333333333337 11:1.0 12:1.0 13:1.0 14:0.7777777777777778 16:1.0 17:1.0 18:1.0 19:1.0 20:1.0 21:0.6 22:1.0 23:1.0 24:1.0 25:1.0 26:1.0 27:1.0 28:1.0 29:1.0 30:0.6 31:1.0 32:1.0 33:1.0 34:1.0 35:1.0 36:1.0 37:1.0 38:1.0 39:1.0 40:1.0 41:0.7142857142857143 42:1.0 43:1.0 44:1.0 45:1.0 46:1.0 47:1.0 48:1.0 49:1.0 50:1.0 51:1.0 52:1.0 53:1.0 54:1.0 55:1.0 56:1.0 57:1.0 58:1.0 59:1.0 60:1.0 61:1.0 62:1.0 63:1.0 64:1.0 65:1.0 66:1.0 67:1.0 68:1.0 69:1.0 70:1.0 71:1.0 72:1.0 73:1.0 74:1.0 75:1.0 76:1.0 77:1.0 78:1.0 79:1.0 80:1.0 81:1.0 82:1.0 83:1.0 84:1.0 85:1.0 86:1.0 87:1.0 88:1.0 89:1.0 90:1.0 91:1.0 92:1.0 93:1.0 94:1.0 95:1.0 96:1.0 97:1.0 98:1.0 100:1.0 101:1.0 102:1.0 103:1.0 104:1.0 105:1.0 106:1.0 107:1.0 108:1.0 109:1.0 110:1.0 111:1.0 112:1.0 113:0.6666666666666667 114:1.0 115:1.0
0.0 1:1.0 2:0.7142857142857143 3:1.0 4:1.0 5:1.0 6:1.0 7:1.0 8:1.0 9:1.0 10:1.0 11:1.0 12:1.0 13:1.0 14:0.7777777777777778 15:1.0 16:1.0 17:1.0 18:1.0 19:1.0 20:1.0 21:0.6 22:1.0 23:1.0 24:1.0 25:1.0 26:1.0 27:1.0 28:1.0 29:1.0 30:0.6 31:1.0 32:1.0 33:1.0 34:1.0 35:1.0 36:1.0 37:1.0 38:1.0 39:1.0 40:1.0 41:0.7142857142857143 42:1.0 43:1.0 44:1.0 45:1.0 46:1.0 47:1.0 48:1.0 49:1.0 50:1.0 51:1.0 52:1.0 53:1.0 54:1.0 55:1.0 56:1.0 57:1.0 58:1.0 59:1.0 60:1.0 61:1.0 62:1.0 63:1.0 64:1.0 65:1.0 66:1.0 67:1.0 68:1.0 69:1.0 70:1.0 71:1.0 72:1.0 73:1.0 74:1.0 75:1.0 76:1.0 77:1.0 78:1.0 79:1.0 80:1.0 81:1.0 82:1.0 83:1.0 84:1.0 85:1.0 86:1.0 87:1.0 88:1.0 89:1.0 90:1.0 91:1.0 92:1.0 93:1.0 94:1.0 95:1.0 96:1.0 97:1.0 98:1.0 99:1.0 100:1.0 101:1.0 102:1.0 103:1.0 104:1.0 105:1.0 106:1.0 107:1.0 108:1.0 109:1.0 110:1.0 111:1.0 112:1.0 113:1.0 114:1.0 115:1.0
0.0 1:1.0 2:0.7142857142857143 3:1.0 4:1.0 5:1.0 6:1.0 7:1.0 8:1.0 9:1.0 10:0.33333333333333337 11:1.0 12:1.0 13:1.0 14:0.7777777777777778 16:1.0 17:1.0 18:1.0 19:1.0 20:1.0 21:0.19999999999999996 22:1.0 23:1.0 24:1.0 25:1.0 26:1.0 27:1.0 28:1.0 29:1.0 30:0.6 31:1.0 32:1.0 33:1.0 34:1.0 35:1.0 36:1.0 37:1.0 38:1.0 39:1.0 40:1.0 41:0.7142857142857143 42:1.0 43:1.0 44:1.0 45:1.0 46:1.0 47:1.0 48:1.0 49:1.0 50:1.0 51:1.0 52:1.0 53:1.0 54:1.0 55:1.0 56:1.0 57:1.0 58:1.0 59:1.0 60:1.0 61:1.0 62:1.0 63:1.0 64:1.0 65:1.0 66:1.0 67:1.0 68:1.0 69:1.0 70:1.0 71:1.0 72:1.0 73:1.0 74:1.0 75:1.0 76:1.0 77:1.0 78:1.0 79:1.0 80:1.0 81:1.0 82:1.0 83:1.0 85:1.0 86:1.0 87:1.0 88:1.0 89:1.0 90:1.0 91:1.0 92:1.0 93:1.0 94:1.0 95:1.0 96:1.0 97:1.0 98:1.0 100:1.0 101:1.0 102:1.0 103:1.0 104:1.0 105:1.0 106:1.0 107:1.0 108:1.0 109:1.0 110:1.0 111:1.0 112:1.0 113:0.6666666666666667 114:1.0 115:1.0
0.0 1:1.0 2:0.7142857142857143 3:1.0 4:1.0 5:1.0 6:1.0 7:1.0 8:1.0 9:1.0 10:0.33333333333333337 11:1.0 12:1.0 13:1.0 14:0.7777777777777778 16:1.0 17:1.0 18:1.0 19:1.0 20:1.0 21:0.6 22:1.0 23:1.0 24:1.0 25:1.0 26:1.0 27:1.0 28:1.0 29:1.0 30:0.6 31:1.0 32:1.0 33:1.0 34:1.0 35:1.0 36:1.0 37:1.0 38:1.0 39:1.0 40:1.0 41:0.7142857142857143 42:1.0 43:1.0 44:1.0 45:1.0 46:1.0 47:1.0 48:1.0 49:1.0 50:1.0 51:1.0 52:1.0 53:1.0 54:1.0 55:1.0 56:1.0 57:1.0 58:1.0 59:1.0 60:1.0 61:1.0 62:1.0 63:1.0 64:1.0 65:1.0 66:1.0 67:1.0 68:1.0 69:1.0 70:1.0 71:1.0 72:1.0 73:1.0 74:1.0 75:1.0 76:1.0 77:1.0 78:1.0 79:1.0 80:1.0 81:1.0 82:1.0 83:1.0 84:1.0 85:1.0 86:1.0 87:1.0 88:1.0 89:1.0 90:1.0 91:1.0 92:1.0 93:1.0 94:1.0 95:1.0 96:1.0 97:1.0 98:1.0 100:1.0 101:1.0 102:1.0 103:1.0 104:1.0 105:1.0 106:1.0 107:1.0 108:1.0 109:1.0 110:1.0 111:1.0 112:1.0 113:0.6666666666666667 114:1.0 115:1.0
0.0 1:-1.0 2:0.4285714285714286 3:1.0 4:0.75 5:-0.33333333333333326 7:0.6 8:-1.0 9:0.6 10:0.33333333333333337 13:1.0 14:0.5555555555555556 16:1.0 19:-1.0 20:-1.0 21:0.19999999999999996 23:1.0 24:1.0 25:1.0 26:-0.33333333333333326 27:1.0 28:1.0 29:0.33333333333333337 30:0.19999999999999996 31:-1.0 32:-1.0 33:-1.0 35:-0.33333333333333326 37:-0.33333333333333326 38:0.19999999999999996 39:0.6 40:-0.33333333333333326 41:0.4285714285714286 42:-1.0 43:1.0 46:-1.0 47:-1.0 48:-1.0 49:1.0 50:0.4285714285714286 51:0.4285714285714286 52:0.4285714285714286 53:-1.0 54:-1.0 55:0.5 56:0.6 57:1.0 58:1.0 59:1.0 60:1.0 61:1.0 62:1.0 63:1.0 64:1.0 65:1.0 66:1.0 67:1.0 68:1.0 69:1.0 70:1.0 71:1.0 72:1.0 73:1.0 74:1.0 75:1.0 76:1.0 77:1.0 78:1.0 79:-1.0 80:0.5 81:1.0 82:1.0 83:1.0 84:1.0 85:1.0 86:1.0 87:1.0 88:1.0 89:1.0 91:1.0 92:1.0 93:1.0 94:1.0 95:1.0 96:1.0 97:1.0 98:1.0 99:1.0 100:1.0 101:1.0 102:1.0 103:1.0 104:1.0 105:1.0 106:1.0 107:1.0 108:1.0 109:1.0 110:-1.0 111:1.0 112:1.0 113:0.6666666666666667 114:0.9459459459459459 115:1.0
0.0 1:1.0 2:0.7142857142857143 3:1.0 4:0.75 5:1.0 6:1.0 7:0.6 8:1.0 9:0.6 10:1.0 11:1.0 12:1.0 13:1.0 14:0.7777777777777778 15:1.0 16:1.0 18:1.0 19:1.0 20:1.0 21:0.6 22:1.0 23:1.0 24:1.0 25:1.0 26:1.0 27:1.0 28:1.0 29:1.0 30:0.6 31:1.0 32:1.0 33:1.0 34:1.0 35:1.0 36:1.0 37:1.0 38:1.0 39:1.0 40:1.0 41:0.7142857142857143 42:1.0 43:1.0 44:1.0 45:1.0 46:1.0 47:1.0 48:1.0 49:1.0 50:0.7142857142857143 51:0.7142857142857143 52:0.7142857142857143 53:1.0 54:1.0 55:1.0 56:1.0 57:1.0 58:1.0 59:1.0 60:1.0 61:1.0 62:1.0 63:1.0 64:1.0 65:1.0 66:1.0 67:1.0 68:1.0 69:1.0 70:1.0 71:1.0 72:1.0 73:1.0 74:1.0 75:1.0 76:1.0 77:1.0 78:1.0 79:1.0 80:1.0 81:1.0 82:1.0 83:1.0 84:1.0 85:1.0 86:1.0 87:1.0 88:1.0 89:1.0 90:1.0 91:1.0 92:1.0 93:1.0 94:1.0 95:1.0 96:1.0 97:1.0 98:1.0 100:1.0 101:1.0 102:1.0 103:1.0 104:1.0 105:1.0 106:1.0 107:1.0 108:1.0 109:1.0 110:1.0 111:1.0 112:1.0 113:0.6666666666666667 114:1.0 115:1.0
0.0 1:1.0 2:1.0 3:1.0 4:1.0 5:1.0 6:1.0 7:1.0 8:1.0 9:1.0 10:1.0 11:1.0 12:1.0 13:1.0 14:0.7777777777777778 15:1.0 16:1.0 17:1.0 18:1.0 19:1.0 20:1.0 21:0.19999999999999996 22:1.0 23:1.0 24:1.0 25:1.0 26:1.0 27:1.0 28:1.0 29:1.0 30:1.0 31:1.0 32:1.0 33:1.0 34:1.0 35:1.0 36:1.0 37:1.0 38:1.0 39:1.0 40:1.0 41:0.7142857142857143 42:1.0 43:1.0 44:1.0 45:1.0 46:1.0 47:1.0 48:1.0 49:1.0 50:1.0 51:1.0 52:1.0 53:1.0 54:1.0 55:1.0 56:1.0 57:1.0 58:1.0 59:1.0 60:1.0 61:1.0 62:1.0 63:1.0 64:1.0 65:1.0 66:1.0 67:1.0 68:1.0 69:1.0 70:1.0 71:1.0 72:1.0 73:1.0 74:1.0 75:1.0 76:1.0 77:1.0 78:1.0 79:1.0 80:1.0 81:1.0 82:1.0 83:1.0 84:1.0 85:1.0 86:1.0 87:1.0 88:1.0 89:1.0 90:1.0 91:1.0 92:1.0 93:1.0 94:1.0 95:1.0 96:1.0 97:1.0 98:1.0 99:1.0 100:1.0 101:1.0 102:1.0 103:1.0 104:1.0 105:1.0 106:1.0 107:1.0 108:1.0 109:1.0 110:1.0 111:1.0 112:1.0 113:0.6666666666666667 114:1.0 115:1.0
0.0 1:1.0 2:0.7142857142857143 3:1.0 4:1.0 5:1.0 6:1.0 7:1.0 8:1.0 9:1.0 10:1.0 11:1.0 12:1.0 13:1.0 14:0.7777777777777778 15:1.0 16:1.0 17:1.0 18:1.0 19:1.0 20:1.0 21:0.6 22:1.0 23:1.0 24:1.0 25:1.0 26:1.0 27:1.0 28:1.0 29:0.33333333333333337 30:1.0 31:1.0 32:1.0 33:1.0 34:1.0 35:1.0 36:1.0 37:1.0 38:1.0 39:1.0 40:1.0 41:1.0 42:1.0 43:1.0 44:1.0 45:1.0 46:1.0 47:1.0 48:1.0 49:1.0 50:0.7142857142857143 51:1.0 52:1.0 53:1.0 54:1.0 55:1.0 56:0.8 57:1.0 58:1.0 59:1.0 60:1.0 61:1.0 62:1.0 63:1.0 64:1.0 65:1.0 66:1.0 67:1.0 68:1.0 69:1.0 70:1.0 71:1.0 72:1.0 73:1.0 74:1.0 75:1.0 76:1.0 77:1.0 78:1.0 79:1.0 80:0.5 81:1.0 82:1.0 83:1.0 84:1.0 85:1.0 86:1.0 87:1.0 88:1.0 89:1.0 90:1.0 91:1.0 92:1.0 93:1.0 94:1.0 95:1.0 96:1.0 97:1.0 98:1.0 99:1.0 100:1.0 101:1.0 102:1.0 103:1.0 104:1.0 105:1.0 106:1.0 107:1.0 108:1.0 109:1.0 110:1.0 111:1.0 112:1.0 113:0.6666666666666667 114:1.0 115:1.0
0.0 1:1.0 2:0.7142857142857143 3:1.0 4:1.0 5:1.0 6:1.0 7:1.0 8:1.0 9:1.0 10:1.0 11:1.0 12:1.0 13:1.0 14:0.7777777777777778 15:1.0 16:1.0 17:1.0 18:1.0 19:1.0 20:1.0 21:0.6 22:1.0 23:1.0 24:1.0 25:1.0 26:1.0 27:1.0 28:1.0 29:0.33333333333333337 30:0.6 31:1.0 32:1.0 33:1.0 34:1.0 35:1.0 36:1.0 37:1.0 38:1.0 39:1.0 40:1.0 41:1.0 42:1.0 43:1.0 44:1.0 45:1.0 46:1.0 47:1.0 48:1.0 49:1.0 50:1.0 51:1.0 52:1.0 53:1.0 54:1.0 55:1.0 56:0.8 57:1.0 58:1.0 59:1.0 60:1.0 61:1.0 62:1.0 63:1.0 64:1.0 65:1.0 66:1.0 67:1.0 68:1.0 69:1.0 70:1.0 71:1.0 72:1.0 73:1.0 74:1.0 75:1.0 76:1.0 77:1.0 78:1.0 79:1.0 80:0.5 81:1.0 82:1.0 83:1.0 84:1.0 85:1.0 86:1.0 87:1.0 88:1.0 89:1.0 90:1.0 91:1.0 92:1.0 93:1.0 94:1.0 95:1.0 96:1.0 97:1.0 98:1.0 99:1.0 100:1.0 101:1.0 102:1.0 103:1.0 104:1.0 105:1.0 106:1.0 107:1.0 108:1.0 109:1.0 110:1.0 111:1.0 112:1.0 113:0.6666666666666667 114:1.0 115:1.0
0.0 1:1.0 2:0.7142857142857143 3:1.0 4:1.0 5:1.0 6:1.0 7:1.0 8:1.0 9:1.0 10:1.0 11:1.0 12:1.0 13:1.0 14:0.7777777777777778 15:1.0 16:1.0 17:1.0 18:1.0 19:1.0 20:1.0 21:0.6 22:1.0 23:1.0 24:1.0 25:1.0 26:1.0 27:1.0 28:1.0 29:0.33333333333333337 30:1.0 31:1.0 32:1.0 33:1.0 34:1.0 35:1.0 36:1.0 37:1.0 38:1.0 39:1.0 40:1.0 41:1.0 42:1.0 43:1.0 44:1.0 45:1.0 46:1.0 47:1.0 48:1.0 49:1.0 50:0.7142857142857143 51:1.0 52:1.0 53:1.0 54:1.0 55:1.0 56:0.8 57:1.0 58:1.0 59:1.0 60:1.0 61:1.0 62:1.0 63:1.0 64:1.0 65:1.0 66:1.0 67:1.0 68:1.0 69:1.0 70:1.0 71:1.0 72:1.0 73:1.0 74:1.0 75:1.0 76:1.0 77:1.0 78:1.0 79:1.0 80:0.5 81:1.0 82:1.0 83:1.0 84:1.0 85:1.0 86:1.0 87:1.0 88:1.0 89:1.0 90:1.0 91:1.0 92:1.0 93:1.0 94:1.0 95:1.0 96:1.0 97:1.0 98:1.0 99:1.0 100:1.0 101:1.0 102:1.0 103:1.0 104:1.0 105:1.0 106:1.0 107:1.0 108:1.0 109:1.0 110:1.0 111:1.0 112:1.0 113:0.6666666666666667 114:1.0 115:1.0
0.0 1:1.0 2:0.7142857142857143 3:1.0 4:1.0 5:1.0 6:1.0 7:1.0 8:1.0 9:1.0 10:0.33333333333333337 11:1.0 12:1.0 13:1.0 14:0.7777777777777778 16:1.0 17:1.0 18:1.0 19:1.0 20:1.0 21:0.6 22:1.0 23:1.0 24:1.0 25:1.0 26:1.0 27:1.0 28:1.0 29:1.0 30:0.6 31:1.0 32:1.0 33:1.0 34:1.0 35:1.0 36:1.0 37:1.0 38:1.0 39:1.0 40:1.0 41:0.7142857142857143 42:1.0 43:1.0 44:1.0 45:1.0 46:1.0 47:1.0 48:1.0 49:1.0 50:1.0 51:1.0 52:1.0 53:1.0 54:1.0 55:1.0 56:1.0 57:1.0 58:1.0 59:1.0 60:1.0 61:1.0 62:1.0 63:1.0 64:1.0 65:1.0 66:1.0 67:1.0 68:1.0 69:1.0 70:1.0 71:1.0 72:1.0 73:1.0 74:1.0 75:1.0 76:1.0 77:1.0 78:1.0 79:1.0 80:1.0 81:1.0 82:1.0 83:1.0 84:1.0 85:1.0 86:1.0 87:1.0 88:1.0 89:1.0 90:1.0 91:1.0 92:1.0 93:1.0 94:1.0 95:1.0 96:1.0 97:1.0 98:1.0 100:1.0 101:1.0 102:1.0 103:1.0 104:1.0 105:1.0 106:1.0 107:1.0 108:1.0 109:1.0 110:1.0 111:1.0 112:1.0 113:0.6666666666666667 114:1.0 115:1.0
0.0 1:1.0 2:0.7142857142857143 3:1.0 4:1.0 5:1.0 6:1.0 7:1.0 8:1.0 9:1.0 10:1.0 11:1.0 12:1.0 13:1.0 14:0.7777777777777778 15:1.0 16:1.0 17:1.0 18:1.0 19:1.0 20:1.0 21:0.6 22:1.0 23:1.0 24:1.0 25:1.0 26:1.0 27:1.0 28:1.0 29:1.0 30:0.6 31:1.0 32:1.0 33:1.0 34:1.0 35:1.0 36:1.0 37:1.0 38:0.6 39:0.6 40:1.0 41:0.7142857142857143 43:1.0 44:1.0 45:1.0 46:1.0 47:1.0 48:1.0 49:1.0 50:0.7142857142857143 51:0.7142857142857143 52:0.7142857142857143 53:1.0 54:1.0 55:1.0 56:1.0 57:1.0 58:1.0 59:1.0 60:1.0 61:1.0 62:1.0 63:1.0 64:1.0 65:1.0 66:1.0 67:1.0 68:1.0 69:1.0 70:1.0 71:1.0 72:1.0 73:1.0 74:1.0 75:1.0 76:1.0 77:1.0 78:1.0 79:1.0 80:1.0 81:1.0 82:1.0 83:1.0 84:1.0 85:1.0 86:1.0 87:1.0 88:1.0 89:1.0 90:1.0 91:1.0 92:1.0 93:1.0 94:1.0 95:1.0 96:1.0 97:1.0 98:1.0 100:1.0 101:1.0 102:1.0 103:1.0 104:1.0 105:1.0 106:1.0 107:1.0 108:1.0 109:1.0 110:1.0 111:1.0 112:1.0 113:1.0 114:1.0 115:1.0
0.0 1:1.0 2:0.7142857142857143 3:1.0 4:1.0 5:1.0 6:1.0 7:1.0 8:1.0 9:1.0 10:1.0 11:1.0 12:1.0 13:1.0 14:0.7777777777777778 15:1.0 16:1.0 17:1.0 18:1.0 19:1.0 20:1.0 21:0.6 22:1.0 23:1.0 24:1.0 25:1.0 26:1.0 27:1.0 28:1.0 29:1.0 30:1.0 31:1.0 32:1.0 33:1.0 34:1.0 35:1.0 36:1.0 37:1.0 38:1.0 39:1.0 40:1.0 41:1.0 42:1.0 43:1.0 44:1.0 45:1.0 46:1.0 47:1.0 48:1.0 49:1.0 50:0.7142857142857143 51:1.0 52:1.0 53:1.0 54:1.0 55:1.0 56:0.8 57:1.0 58:1.0 59:1.0 60:1.0 61:1.0 62:1.0 63:1.0 64:1.0 65:1.0 66:1.0 67:1.0 68:1.0 69:1.0 70:1.0 71:1.0 72:1.0 73:1.0 74:1.0 75:1.0 76:1.0 77:1.0 78:1.0 79:1.0 80:0.5 81:1.0 82:1.0 83:1.0 84:1.0 85:1.0 86:1.0 87:1.0 88:1.0 89:1.0 90:1.0 91:1.0 92:1.0 93:1.0 94:1.0 95:1.0 96:1.0 97:1.0 98:1.0 99:1.0 100:1.0 101:1.0 102:1.0 103:1.0 104:1.0 105:1.0 106:1.0 107:1.0 108:1.0 109:1.0 110:1.0 111:1.0 112:1.0 113:0.6666666666666667 114:1.0 115:1.0
0.0 1:1.0 2:0.7142857142857143 3:1.0 4:1.0 5:1.0 6:1.0 7:1.0 8:1.0 9:1.0 10:0.33333333333333337 11:1.0 12:1.0 13:1.0 14:0.7777777777777778 16:1.0 17:1.0 18:1.0 19:1.0 20:1.0 21:0.6 22:1.0 23:1.0 24:1.0 25:1.0 26:1.0 27:1.0 28:1.0 29:1.0 30:0.6 31:1.0 32:1.0 33:1.0 34:1.0 35:1.0 36:1.0 37:1.0 38:1.0 39:1.0 40:1.0 41:0.7142857142857143 42:1.0 43:1.0 44:1.0 45:1.0 46:1.0 47:1.0 48:1.0 49:1.0 50:1.0 51:1.0 52:1.0 53:1.0 54:1.0 55:1.0 56:0.8 57:1.0 58:1.0 59:1.0 60:1.0 61:1.0 62:1.0 63:1.0 64:1.0 65:1.0 66:1.0 67:1.0 68:1.0 69:1.0 70:1.0 71:1.0 72:1.0 73:1.0 74:1.0 75:1.0 76:1.0 77:1.0 78:1.0 79:1.0 80:1.0 81:1.0 82:1.0 83:1.0 84:1.0 85:1.0 86:1.0 87:1.0 88:1.0 89:1.0 90:1.0 91:1.0 92:1.0 93:1.0 94:1.0 95:1.0 96:1.0 97:1.0 98:1.0 100:1.0 101:1.0 102:1.0 103:1.0 104:1.0 105:1.0 106:1.0 107:1.0 108:1.0 109:1.0 110:1.0 111:1.0 112:1.0 113:0.6666666666666667 114:1.0 115:1.0
0.0 1:1.0 2:0.7142857142857143 3:1.0 4:1.0 5:1.0 6:1.0 7:1.0 8:1.0 9:1.0 10:0.33333333333333337 11:1.0 12:1.0 13:1.0 14:0.7777777777777778 16:1.0 17:1.0 18:1.0 19:1.0 20:1.0 21:0.6 22:1.0 23:1.0 24:1.0 25:1.0 26:1.0 27:1.0 28:1.0 29:1.0 30:0.6 31:1.0 32:1.0 33:1.0 34:1.0 35:1.0 36:1.0 37:1.0 38:1.0 39:1.0 40:1.0 41:0.7142857142857143 42:1.0 43:1.0 44:1.0 45:1.0 46:1.0 47:1.0 48:1.0 49:1.0 50:1.0 51:1.0 52:1.0 53:1.0 54:1.0 55:1.0 56:0.8 57:1.0 58:1.0 59:1.0 60:1.0 61:1.0 62:1.0 63:1.0 64:1.0 65:1.0 66:1.0 67:1.0 68:1.0 69:1.0 70:1.0 71:1.0 72:1.0 73:1.0 74:1.0 75:1.0 76:1.0 77:1.0 78:1.0 79:1.0 80:1.0 81:1.0 82:1.0 83:1.0 84:1.0 85:1.0 86:1.0 87:1.0 88:1.0 89:1.0 90:1.0 91:1.0 92:1.0 93:1.0 94:1.0 95:1.0 96:1.0 97:1.0 98:1.0 100:1.0 101:1.0 102:1.0 103:1.0 104:1.0 105:1.0 106:1.0 107:1.0 108:1.0 109:1.0 110:1.0 111:1.0 112:1.0 113:0.6666666666666667 114:1.0 115:1.0
0.0 1:1.0 2:1.0 3:1.0 4:1.0 5:1.0 6:1.0 7:1.0 8:1.0 9:1.0 10:1.0 11:1.0 12:1.0 13:1.0 14:1.0 15:1.0 16:1.0 17:1.0 18:1.0 19:1.0 20:1.0 21:0.19999999999999996 22:1.0 23:1.0 24:1.0 25:1.0 26:0.33333333333333337 27:1.0 28:1.0 29:1.0 30:1.0 31:1.0 32:1.0 33:1.0 34:1.0 35:1.0 36:1.0 37:1.0 38:1.0 39:1.0 40:1.0 41:1.0 42:1.0 43:1.0 44:1.0 45:1.0 46:1.0 47:1.0 48:1.0 49:1.0 50:1.0 51:1.0 52:1.0 53:1.0 54:1.0 55:1.0 56:1.0 57:1.0 58:1.0 59:1.0 60:1.0 61:1.0 62:1.0 63:1.0 64:1.0 65:1.0 66:1.0 67:1.0 68:1.0 69:1.0 70:1.0 71:1.0 72:1.0 73:1.0 74:1.0 75:1.0 76:1.0 77:1.0 78:1.0 79:1.0 80:1.0 81:1.0 82:1.0 83:1.0 84:1.0 85:1.0 86:1.0 87:1.0 88:1.0 89:1.0 90:1.0 91:1.0 92:1.0 93:1.0 94:1.0 95:1.0 96:1.0 97:1.0 98:1.0 99:1.0 100:1.0 101:1.0 102:1.0 103:1.0 104:1.0 105:1.0 106:1.0 107:1.0 108:1.0 109:1.0 110:1.0 111:1.0 112:1.0 113:0.6666666666666667 114:1.0 115:1.0
0.0 1:1.0 2:1.0 3:1.0 4:1.0 5:1.0 6:1.0 7:1.0 8:1.0 9:1.0 10:1.0 11:1.0 12:1.0 13:1.0 14:1.0 15:1.0 16:1.0 17:1.0 18:1.0 19:1.0 20:1.0 21:1.0 22:1.0 23:1.0 24:1.0 25:1.0 26:1.0 27:1.0 28:1.0 29:1.0 30:1.0 31:1.0 32:1.0 33:1.0 34:1.0 35:1.0 36:1.0 37:1.0 38:1.0 39:1.0 40:1.0 41:1.0 42:1.0 43:1.0 44:1.0 45:1.0 46:1.0 47:1.0 48:1.0 49:1.0 50:1.0 51:1.0 52:1.0 53:1.0 54:1.0 55:1.0 56:0.8 57:1.0 58:1.0 59:1.0 60:1.0 61:1.0 62:1.0 63:1.0 64:1.0 65:1.0 66:1.0 67:1.0 68:1.0 69:1.0 70:1.0 71:1.0 72:1.0 73:1.0 74:1.0 75:1.0 76:1.0 77:1.0 78:1.0 79:1.0 80:1.0 81:1.0 82:1.0 83:1.0 84:1.0 85:1.0 86:1.0 87:1.0 88:1.0 89:1.0 90:1.0 91:1.0 92:1.0 93:1.0 94:1.0 95:1.0 96:1.0 97:1.0 98:1.0 99:1.0 100:1.0 101:1.0 102:1.0 103:1.0 104:1.0 105:1.0 106:1.0 107:1.0 108:1.0 109:1.0 110:1.0 111:1.0 112:1.0 113:1.0 114:1.0 115:1.0
0.0 1:1.0 2:0.7142857142857143 3:1.0 4:1.0 5:1.0 6:1.0 7:1.0 8:1.0 9:1.0 10:1.0 11:1.0 12:1.0 13:1.0 14:0.7777777777777778 15:1.0 16:1.0 17:1.0 18:1.0 19:1.0 20:1.0 21:0.6 22:1.0 23:1.0 24:1.0 25:1.0 26:1.0 27:1.0 28:1.0 29:1.0 30:0.6 31:1.0 32:1.0 33:1.0 34:0.5 35:1.0 36:1.0 37:1.0 38:1.0 39:1.0 40:1.0 41:0.7142857142857143 42:1.0 43:1.0 44:1.0 45:1.0 46:1.0 47:1.0 48:1.0 49:1.0 50:1.0 51:1.0 52:1.0 53:1.0 54:1.0 55:0.5 56:0.8 57:1.0 58:1.0 59:1.0 60:1.0 61:1.0 62:1.0 63:1.0 64:1.0 65:1.0 66:1.0 67:1.0 68:1.0 69:1.0 70:1.0 71:1.0 72:1.0 73:1.0 74:1.0 75:1.0 76:1.0 77:1.0 78:1.0 79:1.0 80:1.0 81:1.0 82:1.0 83:1.0 84:1.0 85:1.0 86:1.0 87:1.0 88:1.0 89:1.0 90:1.0 91:1.0 92:1.0 93:1.0 94:1.0 95:1.0 96:1.0 97:1.0 98:1.0 100:1.0 101:1.0 102:1.0 103:1.0 104:1.0 105:1.0 106:1.0 107:1.0 108:1.0 109:1.0 110:1.0 111:1.0 112:1.0 113:1.0 114:1.0 115:1.0
0.0 1:1.0 2:1.0 3:1.0 4:1.0 5:1.0 6:1.0 7:1.0 8:1.0 9:1.0 10:1.0 11:1.0 12:1.0 13:1.0 14:1.0 15:1.0 16:1.0 17:1.0 18:1.0 19:1.0 20:1.0 21:1.0 22:1.0 23:1.0 24:1.0 25:1.0 26:1.0 27:1.0 28:1.0 29:1.0 30:1.0 31:1.0 32:1.0 33:1.0 34:1.0 35:1.0 36:1.0 37:1.0 38:1.0 39:1.0 40:1.0 41:1.0 42:1.0 43:1.0 44:1.0 45:1.0 46:1.0 47:1.0 48:1.0 49:1.0 50:1.0 51:1.0 52:1.0 53:1.0 54:1.0 55:1.0 56:1.0 57:1.0 58:1.0 59:1.0 60:1.0 61:1.0 62:1.0 63:1.0 64:1.0 65:1.0 66:1.0 67:1.0 68:1.0 69:1.0 70:1.0 71:1.0 72:1.0 73:1.0 74:1.0 75:1.0 76:1.0 77:1.0 78:1.0 79:1.0 80:1.0 81:1.0 82:1.0 83:1.0 84:1.0 85:1.0 86:1.0 87:1.0 88:1.0 89:1.0 90:1.0 91:1.0 92:1.0 93:1.0 94:1.0 95:1.0 96:1.0 97:1.0 98:1.0 99:1.0 100:1.0 101:1.0 102:1.0 103:1.0 104:1.0 105:1.0 106:1.0 107:1.0 108:1.0 109:1.0 110:1.0 111:1.0 112:1.0 113:1.0 114:1.0 115:1.0
0.0 1:1.0 2:0.7142857142857143 3:1.0 4:1.0 5:1.0 6:1.0 7:1.0 8:1.0 9:1.0 10:1.0 11:1.0 12:1.0 13:1.0 14:0.7777777777777778 15:1.0 16:1.0 17:1.0 18:1.0 19:1.0 20:1.0 21:0.6 22:1.0 23:1.0 24:1.0 25:1.0 26:1.0 27:1.0 28:1.0 29:1.0 30:0.6 31:1.0 32:1.0 33:1.0 34:0.5 35:1.0 36:1.0 37:1.0 38:1.0 39:1.0 40:1.0 41:0.7142857142857143 42:1.0 43:1.0 44:1.0 45:1.0 46:1.0 47:1.0 48:1.0 49:1.0 50:0.7142857142857143 51:0.7142857142857143 52:0.7142857142857143 53:1.0 54:1.0 55:0.5 56:0.8 57:1.0 58:1.0 59:1.0 60:1.0 61:1.0 62:1.0 63:1.0 64:1.0 65:1.0 66:1.0 67:1.0 68:1.0 69:1.0 70:1.0 71:1.0 72:1.0 73:1.0 74:1.0 75:1.0 76:1.0 77:1.0 78:1.0 79:1.0 80:1.0 81:1.0 82:1.0 83:1.0 84:1.0 85:1.0 86:1.0 87:1.0 88:1.0 89:1.0 90:1.0 91:1.0 92:1.0 93:1.0 94:1.0 95:1.0 96:1.0 97:1.0 98:1.0 100:1.0 101:1.0 102:1.0 103:1.0 104:1.0 105:1.0 106:1.0 107:1.0 108:1.0 109:1.0 110:1.0 111:1.0 112:1.0 113:1.0 114:1.0 115:1.0
0.0 1:1.0 2:0.7142857142857143 3:1.0 4:1.0 5:1.0 6:1.0 7:1.0 8:1.0 9:1.0 10:0.33333333333333337 11:1.0 12:1.0 13:1.0 14:0.7777777777777778 16:1.0 17:1.0 18:1.0 19:1.0 20:1.0 21:0.6 22:1.0 23:1.0 24:1.0 25:1.0 26:1.0 27:1.0 28:1.0 29:1.0 30:0.6 31:1.0 32:1.0 33:1.0 34:1.0 35:1.0 36:1.0 37:1.0 38:1.0 39:1.0 40:1.0 41:0.7142857142857143 42:1.0 43:1.0 44:1.0 45:1.0 46:1.0 47:1.0 48:1.0 49:1.0 50:1.0 51:1.0 52:1.0 53:1.0 54:1.0 55:1.0 56:1.0 57:1.0 58:1.0 59:1.0 60:1.0 61:1.0 62:1.0 63:1.0 64:1.0 65:1.0 66:1.0 67:1.0 68:1.0 69:1.0 70:1.0 71:1.0 72:1.0 73:1.0 74:1.0 75:1.0 76:1.0 77:1.0 78:1.0 79:1.0 80:1.0 81:1.0 82:1.0 83:1.0 84:1.0 85:1.0 86:1.0 87:1.0 88:1.0 89:1.0 90:1.0 91:1.0 92:1.0 93:1.0 94:1.0 95:1.0 96:1.0 97:1.0 98:1.0 100:1.0 101:1.0 102:1.0 103:1.0 104:1.0 105:1.0 106:1.0 107:1.0 108:1.0 109:1.0 110:1.0 111:1.0 112:1.0 113:0.6666666666666667 114:1.0 115:1.0
0.0 1:1.0 2:0.7142857142857143 3:1.0 4:1.0 5:1.0 6:1.0 7:1.0 8:1.0 9:1.0 10:1.0 11:1.0 12:1.0 13:1.0 14:0.7777777777777778 15:1.0 16:1.0 17:1.0 18:1.0 19:1.0 20:1.0 21:1.0 22:1.0 23:1.0 24:1.0 25:1.0 26:1.0 27:1.0 28:1.0 29:1.0 30:1.0 31:1.0 32:1.0 33:1.0 34:1.0 35:1.0 36:1.0 37:1.0 38:1.0 39:1.0 40:1.0 41:1.0 42:1.0 43:1.0 44:1.0 45:1.0 46:1.0 47:1.0 48:1.0 49:1.0 50:1.0 51:1.0 52:1.0 53:1.0 54:1.0 55:1.0 56:0.8 57:1.0 58:1.0 59:1.0 60:1.0 61:1.0 62:1.0 63:1.0 64:1.0 65:1.0 66:1.0 67:1.0 68:1.0 69:1.0 70:1.0 71:1.0 72:1.0 73:1.0 74:1.0 75:1.0 76:1.0 77:1.0 78:1.0 79:1.0 80:1.0 81:1.0 82:1.0 83:1.0 85:1.0 86:1.0 87:1.0 88:1.0 89:1.0 90:1.0 91:1.0 92:1.0 93:1.0 94:1.0 95:1.0 96:1.0 97:1.0 98:1.0 99:1.0 100:1.0 101:1.0 102:1.0 103:1.0 104:1.0 105:1.0 106:1.0 107:1.0 108:1.0 109:1.0 110:1.0 111:1.0 112:1.0 113:1.0 114:1.0 115:1.0
0.0 1:1.0 2:0.7142857142857143 3:1.0 4:1.0 5:1.0 6:1.0 7:1.0 8:1.0 9:1.0 10:1.0 11:1.0 12:1.0 13:1.0 14:0.7777777777777778 15:1.0 16:1.0 17:1.0 18:1.0 19:1.0 20:1.0 21:0.6 22:1.0 23:1.0 24:1.0 25:1.0 26:1.0 27:1.0 28:1.0 29:1.0 30:0.6 31:1.0 32:1.0 33:1.0 34:0.5 35:1.0 36:1.0 37:1.0 38:1.0 39:1.0 40:1.0 41:0.7142857142857143 42:1.0 43:1.0 44:1.0 45:1.0 46:1.0 47:1.0 48:1.0 49:1.0 50:1.0 51:1.0 52:1.0 53:1.0 54:1.0 55:0.5 56:0.8 57:1.0 58:1.0 59:1.0 60:1.0 61:1.0 62:1.0 63:1.0 64:1.0 65:1.0 66:1.0 67:1.0 68:1.0 69:1.0 70:1.0 71:1.0 72:1.0 73:1.0 74:1.0 75:1.0 76:1.0 77:1.0 78:1.0 79:1.0 80:1.0 81:1.0 82:1.0 83:1.0 84:1.0 85:1.0 86:1.0 87:1.0 88:1.0 89:1.0 90:1.0 91:1.0 92:1.0 93:1.0 94:1.0 95:1.0 96:1.0 97:1.0 98:1.0 100:1.0 101:1.0 102:1.0 103:1.0 104:1.0 105:1.0 106:1.0 107:1.0 108:1.0 109:1.0 110:1.0 111:1.0 112:1.0 113:1.0 114:1.0 115:1.0
0.0 1:1.0 2:0.7142857142857143 3:1.0 4:1.0 5:1.0 6:1.0 7:1.0 8:1.0 9:1.0 10:0.33333333333333337 11:1.0 12:1.0 13:1.0 14:0.7777777777777778 16:1.0 17:1.0 18:1.0 19:1.0 20:1.0 21:0.19999999999999996 22:1.0 23:1.0 24:1.0 25:1.0 26:1.0 27:1.0 28:1.0 29:1.0 30:0.6 31:1.0 32:1.0 33:1.0 34:1.0 35:1.0 36:1.0 37:1.0 38:1.0 39:1.0 40:1.0 41:0.7142857142857143 42:1.0 43:1.0 44:1.0 45:1.0 46:1.0 47:1.0 48:1.0 49:1.0 50:1.0 51:1.0 52:1.0 53:1.0 54:1.0 55:1.0 56:1.0 57:1.0 58:1.0 59:1.0 60:1.0 61:1.0 62:1.0 63:1.0 64:1.0 65:1.0 66:1.0 67:1.0 68:1.0 69:1.0 70:1.0 71:1.0 72:1.0 73:1.0 74:1.0 75:1.0 76:1.0 77:1.0 78:1.0 79:1.0 80:1.0 81:1.0 82:1.0 83:1.0 85:1.0 86:1.0 87:1.0 88:1.0 89:1.0 90:1.0 91:1.0 92:1.0 93:1.0 94:1.0 95:1.0 96:1.0 97:1.0 98:1.0 100:1.0 101:1.0 102:1.0 103:1.0 104:1.0 105:1.0 106:1.0 107:1.0 108:1.0 109:1.0 110:1.0 111:1.0 112:1.0 113:0.6666666666666667 114:1.0 115:1.0
0.0 1:1.0 2:0.7142857142857143 3:1.0 4:1.0 5:1.0 6:1.0 7:1.0 8:1.0 9:1.0 10:1.0 11:1.0 12:1.0 13:1.0 14:0.7777777777777778 15:1.0 16:1.0 17:1.0 18:1.0 19:1.0 20:1.0 21:0.6 22:1.0 23:1.0 24:1.0 25:1.0 26:1.0 27:1.0 28:1.0 29:1.0 30:0.6 31:1.0 32:1.0 33:1.0 34:1.0 35:1.0 36:1.0 37:1.0 38:1.0 39:1.0 40:1.0 41:0.7142857142857143 42:1.0 43:1.0 44:1.0 45:1.0 46:1.0 47:1.0 48:1.0 49:1.0 50:1.0 51:1.0 52:1.0 53:1.0 54:1.0 55:0.5 56:0.8 57:1.0 58:1.0 59:1.0 60:1.0 61:1.0 62:1.0 63:1.0 64:1.0 65:1.0 66:1.0 67:1.0 68:1.0 69:1.0 70:1.0 71:1.0 72:1.0 73:1.0 74:1.0 75:1.0 76:1.0 77:1.0 78:1.0 79:1.0 80:1.0 81:1.0 82:1.0 83:1.0 84:1.0 85:1.0 86:1.0 87:1.0 88:1.0 89:1.0 90:1.0 91:1.0 92:1.0 93:1.0 94:1.0 95:1.0 96:1.0 97:1.0 98:1.0 99:1.0 100:1.0 101:1.0 102:1.0 103:1.0 104:1.0 105:1.0 106:1.0 107:1.0 108:1.0 109:1.0 110:1.0 111:1.0 112:1.0 113:1.0 114:1.0 115:1.0
0.0 1:1.0 2:0.7142857142857143 3:1.0 4:1.0 5:1.0 6:1.0 7:1.0 8:1.0 9:1.0 10:1.0 11:1.0 12:1.0 13:1.0 14:0.7777777777777778 15:1.0 16:1.0 17:1.0 18:1.0 19:1.0 20:1.0 21:0.6 22:1.0 23:1.0 24:1.0 25:1.0 26:1.0 27:1.0 28:1.0 29:1.0 30:0.6 31:1.0 32:1.0 33:1.0 34:0.5 35:1.0 36:1.0 37:1.0 38:1.0 39:1.0 40:1.0 41:0.7142857142857143 42:1.0 43:1.0 44:1.0 45:1.0 46:1.0 47:1.0 48:1.0 49:1.0 50:1.0 51:0.7142857142857143 52:1.0 53:1.0 54:1.0 55:0.5 56:0.8 57:1.0 58:1.0 59:1.0 60:1.0 61:1.0 62:1.0 63:1.0 64:1.0 65:1.0 66:1.0 67:1.0 68:1.0 69:1.0 70:1.0 71:1.0 72:1.0 73:1.0 74:1.0 75:1.0 76:1.0 77:1.0 78:1.0 79:1.0 80:1.0 81:1.0 82:1.0 83:1.0 84:1.0 85:1.0 86:1.0 87:1.0 88:1.0 89:1.0 90:1.0 91:1.0 92:1.0 93:1.0 94:1.0 95:1.0 96:1.0 97:1.0 98:1.0 100:1.0 101:1.0 102:1.0 103:1.0 104:1.0 105:1.0 106:1.0 107:1.0 108:1.0 109:1.0 110:1.0 111:1.0 112:1.0 113:1.0 114:1.0 115:1.0
0.0 1:1.0 2:0.7142857142857143 3:1.0 4:1.0 5:1.0 6:1.0 7:1.0 8:1.0 9:1.0 10:1.0 11:1.0 12:1.0 13:1.0 14:0.7777777777777778 15:1.0 16:1.0 18:1.0 19:1.0 20:1.0 21:0.6 22:1.0 23:1.0 24:1.0 25:1.0 26:1.0 27:1.0 28:1.0 29:1.0 30:0.6 31:1.0 32:1.0 33:1.0 34:0.5 35:0.33333333333333337 37:1.0 38:0.6 39:0.6 40:1.0 41:0.7142857142857143 43:1.0 46:1.0 47:1.0 49:1.0 50:1.0 51:1.0 52:1.0 53:1.0 54:1.0 55:1.0 56:0.8 57:1.0 58:1.0 59:1.0 60:1.0 61:1.0 62:1.0 63:1.0 64:1.0 65:1.0 66:1.0 67:1.0 68:1.0 69:1.0 70:1.0 71:1.0 72:1.0 73:1.0 74:1.0 75:1.0 76:1.0 77:1.0 78:1.0 79:1.0 80:1.0 81:1.0 82:1.0 83:1.0 84:1.0 85:1.0 86:1.0 87:1.0 88:1.0 89:1.0 90:1.0 91:1.0 92:1.0 93:1.0 94:1.0 95:1.0 96:1.0 97:1.0 98:1.0 100:1.0 101:1.0 102:1.0 103:1.0 104:1.0 105:1.0 106:1.0 107:1.0 108:1.0 109:1.0 110:1.0 111:1.0 112:1.0 113:0.6666666666666667 114:0.972972972972973 115:1.0
0.0 1:1.0 2:0.7142857142857143 3:1.0 4:1.0 5:1.0 6:1.0 7:1.0 8:1.0 9:1.0 10:1.0 11:1.0 12:1.0 13:1.0 14:0.7777777777777778 15:1.0 16:1.0 17:1.0 18:1.0 19:1.0 20:1.0 21:0.6 22:1.0 23:1.0 24:1.0 25:1.0 26:1.0 27:1.0 28:1.0 29:0.33333333333333337 30:1.0 31:1.0 32:1.0 33:1.0 34:1.0 35:1.0 36:1.0 37:1.0 38:1.0 39:1.0 40:1.0 41:1.0 42:1.0 43:1.0 44:1.0 45:1.0 46:1.0 47:1.0 48:1.0 49:1.0 50:0.7142857142857143 51:1.0 52:1.0 53:1.0 54:1.0 55:1.0 56:0.8 57:1.0 58:1.0 59:1.0 60:1.0 61:1.0 62:1.0 63:1.0 64:1.0 65:1.0 66:1.0 67:1.0 68:1.0 69:1.0 70:1.0 71:1.0 72:1.0 73:1.0 74:1.0 75:1.0 76:1.0 77:1.0 78:1.0 79:1.0 80:0.5 81:1.0 82:1.0 83:1.0 84:1.0 85:1.0 86:1.0 87:1.0 88:1.0 89:1.0 90:1.0 91:1.0 92:1.0 93:1.0 94:1.0 95:1.0 96:1.0 97:1.0 98:1.0 99:1.0 100:1.0 101:1.0 102:1.0 103:1.0 104:1.0 105:1.0 106:1.0 107:1.0 108:1.0 109:1.0 110:1.0 111:1.0 112:1.0 113:0.6666666666666667 114:1.0 115:1.0
0.0 1:1.0 2:0.7142857142857143 3:1.0 4:1.0 5:1.0 6:1.0 7:1.0 8:1.0 9:1.0 10:1.0 11:1.0 12:1.0 13:1.0 14:0.7777777777777778 15:1.0 16:1.0 17:1.0 18:1.0 19:1.0 20:1.0 21:0.6 22:1.0 23:1.0 24:1.0 25:1.0 26:1.0 27:1.0 28:1.0 29:0.33333333333333337 30:0.6 31:1.0 32:1.0 33:1.0 34:0.5 35:1.0 36:1.0 37:1.0 38:1.0 39:1.0 40:1.0 41:0.7142857142857143 42:1.0 43:1.0 44:1.0 45:1.0 46:1.0 47:1.0 48:1.0 49:1.0 50:1.0 51:1.0 52:1.0 53:1.0 54:1.0 55:0.5 56:0.8 57:1.0 58:1.0 59:1.0 60:1.0 61:1.0 62:1.0 63:1.0 64:1.0 65:1.0 66:1.0 67:1.0 68:1.0 69:1.0 70:1.0 71:1.0 72:1.0 73:1.0 74:1.0 75:1.0 76:1.0 77:1.0 78:1.0 79:1.0 80:1.0 81:1.0 82:1.0 83:1.0 84:1.0 85:1.0 86:1.0 87:1.0 88:1.0 89:1.0 90:1.0 91:1.0 92:1.0 93:1.0 94:1.0 95:1.0 96:1.0 97:1.0 98:1.0 100:1.0 101:1.0 102:1.0 103:1.0 104:1.0 105:1.0 106:1.0 107:1.0 108:1.0 109:1.0 110:1.0 111:1.0 112:1.0 113:1.0 114:1.0 115:1.0
0.0 1:1.0 2:1.0 3:1.0 4:0.75 5:1.0 6:1.0 7:1.0 8:1.0 9:0.6 10:1.0 11:1.0 12:1.0 13:1.0 14:1.0 16:1.0 17:1.0 18:1.0 19:1.0 20:1.0 21:0.6 22:1.0 23:1.0 24:1.0 25:1.0 26:1.0 27:1.0 28:1.0 29:1.0 30:0.6 31:1.0 32:1.0 33:1.0 34:1.0 35:1.0 36:1.0 37:1.0 38:1.0 39:1.0 40:1.0 41:1.0 42:1.0 43:1.0 44:1.0 45:1.0 46:1.0 47:1.0 48:1.0 49:1.0 50:1.0 51:1.0 52:1.0 53:1.0 54:1.0 55:1.0 56:1.0 57:1.0 58:1.0 59:1.0 60:1.0 61:1.0 62:1.0 63:1.0 64:1.0 65:1.0 66:1.0 67:1.0 68:1.0 69:1.0 70:1.0 71:1.0 72:1.0 73:1.0 74:1.0 75:1.0 76:1.0 77:1.0 78:1.0 79:1.0 80:1.0 81:1.0 82:1.0 83:1.0 84:1.0 85:1.0 86:1.0 87:1.0 88:1.0 89:1.0 90:1.0 91:1.0 92:1.0 93:1.0 94:1.0 95:1.0 96:1.0 97:1.0 98:1.0 99:1.0 100:1.0 101:1.0 102:1.0 103:1.0 104:1.0 105:1.0 106:1.0 107:1.0 108:1.0 109:1.0 110:1.0 111:1.0 112:1.0 113:1.0 114:1.0 115:1.0
0.0 1:1.0 2:0.7142857142857143 3:1.0 4:1.0 5:1.0 6:1.0 7:1.0 8:1.0 9:1.0 10:0.33333333333333337 11:1.0 12:1.0 13:1.0 14:0.7777777777777778 16:1.0 17:1.0 18:1.0 19:1.0 20:1.0 21:0.19999999999999996 22:1.0 23:1.0 24:1.0 25:1.0 26:1.0 27:1.0 28:1.0 29:1.0 30:0.6 31:1.0 32:1.0 33:1.0 34:1.0 35:1.0 36:1.0 37:1.0 38:1.0 39:1.0 40:1.0 41:0.7142857142857143 42:1.0 43:1.0 44:1.0 45:1.0 46:1.0 47:1.0 48:1.0 49:1.0 50:1.0 51:1.0 52:1.0 53:1.0 54:1.0 55:1.0 56:0.8 57:1.0 58:1.0 59:1.0 60:1.0 61:1.0 62:1.0 63:1.0 64:1.0 65:1.0 66:1.0 67:1.0 68:1.0 69:1.0 70:1.0 71:1.0 72:1.0 73:1.0 74:1.0 75:1.0 76:1.0 77:1.0 78:1.0 79:1.0 80:1.0 81:1.0 82:1.0 83:1.0 84:1.0 85:1.0 86:1.0 87:1.0 88:1.0 89:1.0 90:1.0 91:1.0 92:1.0 93:1.0 94:1.0 95:1.0 96:1.0 97:1.0 98:1.0 100:1.0 101:1.0 102:1.0 103:1.0 104:1.0 105:1.0 106:1.0 107:1.0 108:1.0 109:1.0 110:1.0 111:1.0 112:1.0 113:1.0 114:1.0 115:1.0
0.0 1:1.0 2:0.7142857142857143 3:1.0 4:1.0 5:1.0 6:1.0 7:1.0 8:1.0 9:1.0 10:1.0 11:1.0 12:1.0 13:1.0 14:0.7777777777777778 15:1.0 16:1.0 17:1.0 18:1.0 19:1.0 20:1.0 21:0.6 22:1.0 23:1.0 24:1.0 25:1.0 26:1.0 27:1.0 28:1.0 29:1.0 30:0.6 31:1.0 32:1.0 33:1.0 34:0.5 35:1.0 36:1.0 37:1.0 38:1.0 39:1.0 40:1.0 41:0.7142857142857143 42:1.0 43:1.0 44:1.0 45:1.0 46:1.0 47:1.0 48:1.0 49:1.0 50:1.0 51:1.0 52:1.0 53:1.0 54:1.0 55:0.5 56:0.8 57:1.0 58:1.0 59:1.0 60:1.0 61:1.0 62:1.0 63:1.0 64:1.0 65:1.0 66:1.0 67:1.0 68:1.0 69:1.0 70:1.0 71:1.0 72:1.0 73:1.0 74:1.0 75:1.0 76:1.0 77:1.0 78:1.0 79:1.0 80:1.0 81:1.0 82:1.0 83:1.0 84:1.0 85:1.0 86:1.0 87:1.0 88:1.0 89:1.0 90:1.0 91:1.0 92:1.0 93:1.0 94:1.0 95:1.0 96:1.0 97:1.0 98:1.0 100:1.0 101:1.0 102:1.0 103:1.0 104:1.0 105:1.0 106:1.0 107:1.0 108:1.0 109:1.0 110:1.0 111:1.0 112:1.0 113:1.0 114:1.0 115:1.0
0.0 1:1.0 2:0.7142857142857143 3:1.0 4:1.0 5:1.0 6:1.0 7:0.6 8:1.0 9:0.6 10:0.33333333333333337 11:1.0 12:1.0 13:1.0 14:0.7777777777777778 16:1.0 17:1.0 18:1.0 19:1.0 20:1.0 21:0.6 22:1.0 23:1.0 24:1.0 25:1.0 26:1.0 27:1.0 28:1.0 29:1.0 30:0.6 31:1.0 32:1.0 33:1.0 34:0.5 35:0.33333333333333337 36:1.0 37:0.33333333333333337 38:1.0 39:1.0 40:1.0 41:0.7142857142857143 42:1.0 43:1.0 44:1.0 45:1.0 46:1.0 47:1.0 48:1.0 49:1.0 50:0.7142857142857143 51:0.7142857142857143 52:1.0 53:1.0 54:1.0 55:1.0 56:0.8 57:1.0 58:1.0 59:1.0 60:1.0 61:1.0 62:1.0 63:1.0 64:1.0 65:1.0 66:1.0 67:1.0 68:1.0 69:1.0 70:1.0 71:1.0 72:1.0 73:1.0 74:1.0 75:1.0 76:1.0 77:1.0 79:1.0 80:1.0 81:1.0 82:1.0 83:1.0 84:1.0 85:1.0 86:1.0 87:1.0 88:1.0 89:1.0 90:1.0 91:1.0 92:1.0 93:1.0 94:1.0 95:1.0 96:1.0 97:1.0 98:1.0 100:1.0 101:1.0 102:1.0 103:1.0 104:1.0 105:1.0 106:1.0 107:1.0 108:1.0 109:1.0 110:1.0 111:1.0 112:1.0 113:0.6666666666666667 114:1.0 115:1.0
0.0 1:1.0 2:0.7142857142857143 3:1.0 4:1.0 5:1.0 6:1.0 7:1.0 8:1.0 9:1.0 10:1.0 11:1.0 12:1.0 13:1.0 14:0.7777777777777778 15:1.0 16:1.0 17:1.0 18:1.0 19:1.0 20:1.0 21:0.6 22:1.0 23:1.0 24:1.0 25:1.0 26:1.0 27:1.0 28:1.0 29:1.0 30:0.6 31:1.0 32:1.0 33:1.0 34:0.5 35:1.0 36:1.0 37:1.0 38:1.0 39:1.0 40:1.0 41:0.7142857142857143 43:1.0 44:1.0 45:1.0 46:1.0 47:1.0 48:1.0 49:1.0 50:0.7142857142857143 51:1.0 52:1.0 53:1.0 54:1.0 55:0.5 56:0.8 57:1.0 58:1.0 59:1.0 60:1.0 61:1.0 62:1.0 63:1.0 64:1.0 65:1.0 66:1.0 67:1.0 68:1.0 69:1.0 70:1.0 71:1.0 72:1.0 73:1.0 74:1.0 75:1.0 76:1.0 77:1.0 78:1.0 79:1.0 80:1.0 81:1.0 82:1.0 83:1.0 84:1.0 85:1.0 86:1.0 87:1.0 88:1.0 89:1.0 90:1.0 91:1.0 92:1.0 93:1.0 94:1.0 95:1.0 96:1.0 97:1.0 98:1.0 100:1.0 101:1.0 102:1.0 103:1.0 104:1.0 105:1.0 106:1.0 107:1.0 108:1.0 109:1.0 110:1.0 111:1.0 112:1.0 113:1.0 114:1.0 115:1.0
0.0 1:1.0 2:0.7142857142857143 3:1.0 4:1.0 5:1.0 6:1.0 7:1.0 8:1.0 9:1.0 10:1.0 11:1.0 12:1.0 13:1.0 14:0.7777777777777778 15:1.0 16:1.0 17:1.0 18:1.0 19:1.0 20:1.0 21:0.6 22:1.0 23:1.0 24:1.0 25:1.0 26:1.0 27:1.0 28:1.0 29:0.33333333333333337 30:1.0 31:1.0 32:1.0 33:1.0 34:1.0 35:1.0 36:1.0 37:1.0 38:1.0 39:1.0 40:1.0 41:1.0 42:1.0 43:1.0 44:1.0 45:1.0 46:1.0 47:1.0 48:1.0 49:1.0 50:0.7142857142857143 51:1.0 52:1.0 53:1.0 54:1.0 55:1.0 56:0.8 57:1.0 58:1.0 59:1.0 60:1.0 61:1.0 62:1.0 63:1.0 64:1.0 65:1.0 66:1.0 67:1.0 68:1.0 69:1.0 70:1.0 71:1.0 72:1.0 73:1.0 74:1.0 75:1.0 76:1.0 77:1.0 78:1.0 79:1.0 80:0.5 81:1.0 82:1.0 83:1.0 84:1.0 85:1.0 86:1.0 87:1.0 88:1.0 89:1.0 90:1.0 91:1.0 92:1.0 93:1.0 94:1.0 95:1.0 96:1.0 97:1.0 98:1.0 99:1.0 100:1.0 101:1.0 102:1.0 103:1.0 104:1.0 105:1.0 106:1.0 107:1.0 108:1.0 109:1.0 110:1.0 111:1.0 112:1.0 113:0.6666666666666667 114:1.0 115:1.0
0.0 1:1.0 2:0.7142857142857143 3:1.0 4:1.0 5:1.0 6:1.0 7:1.0 8:1.0 9:1.0 10:1.0 11:1.0 12:1.0 13:1.0 14:0.7777777777777778 15:1.0 16:1.0 17:1.0 18:1.0 19:1.0 20:1.0 21:0.6 22:1.0 23:1.0 24:1.0 25:1.0 26:1.0 27:1.0 28:1.0 29:1.0 30:0.6 31:1.0 32:1.0 33:1.0 34:1.0 35:0.33333333333333337 36:1.0 37:1.0 38:1.0 39:1.0 40:1.0 41:0.7142857142857143 43:1.0 44:1.0 45:1.0 46:1.0 47:1.0 48:1.0 49:1.0 50:0.7142857142857143 51:0.7142857142857143 52:0.7142857142857143 53:1.0 54:1.0 55:1.0 56:1.0 57:1.0 58:1.0 59:1.0 60:1.0 61:1.0 62:1.0 63:1.0 64:1.0 65:1.0 66:1.0 67:1.0 68:1.0 69:1.0 70:1.0 71:1.0 72:1.0 73:1.0 74:1.0 75:1.0 76:1.0 77:1.0 78:1.0 79:1.0 80:1.0 81:1.0 82:1.0 83:1.0 84:1.0 85:1.0 86:1.0 87:1.0 88:1.0 89:1.0 90:1.0 91:1.0 92:1.0 93:1.0 94:1.0 95:1.0 96:1.0 97:1.0 98:1.0 100:1.0 101:1.0 102:1.0 103:1.0 104:1.0 105:1.0 106:1.0 107:1.0 108:1.0 109:1.0 110:1.0 111:1.0 112:1.0 113:0.6666666666666667 114:1.0 115:1.0
0.0 1:1.0 2:0.7142857142857143 3:1.0 4:1.0 5:1.0 6:1.0 7:1.0 8:1.0 9:1.0 10:1.0 11:1.0 12:1.0 13:1.0 14:0.7777777777777778 15:1.0 16:1.0 17:1.0 18:1.0 19:1.0 20:1.0 21:0.19999999999999996 22:1.0 23:1.0 24:1.0 25:1.0 26:1.0 27:1.0 28:1.0 29:0.33333333333333337 30:0.6 31:1.0 32:1.0 33:1.0 34:0.5 35:-0.33333333333333326 36:1.0 37:0.33333333333333337 38:1.0 39:1.0 40:1.0 41:0.7142857142857143 42:1.0 43:1.0 44:1.0 45:1.0 46:1.0 47:1.0 48:1.0 49:1.0 50:1.0 51:1.0 52:1.0 53:1.0 54:1.0 55:0.5 56:0.8 57:1.0 58:1.0 59:1.0 60:1.0 61:1.0 62:1.0 63:1.0 64:1.0 65:1.0 66:1.0 67:1.0 68:1.0 69:1.0 70:1.0 71:1.0 72:1.0 73:1.0 74:1.0 75:1.0 76:1.0 77:1.0 78:1.0 79:1.0 80:1.0 81:1.0 82:1.0 83:1.0 85:1.0 86:1.0 87:1.0 88:1.0 89:1.0 90:1.0 91:1.0 92:1.0 93:1.0 94:1.0 95:1.0 96:1.0 97:1.0 98:1.0 100:1.0 101:1.0 102:1.0 103:1.0 104:1.0 105:1.0 106:1.0 107:1.0 108:1.0 109:1.0 110:1.0 111:1.0 112:1.0 113:0.6666666666666667 114:0.972972972972973 115:1.0
0.0 1:1.0 2:0.4285714285714286 3:1.0 4:1.0 5:1.0 6:1.0 7:1.0 8:1.0 9:1.0 10:1.0 11:1.0 12:1.0 13:1.0 14:0.5555555555555556 15:1.0 16:1.0 17:1.0 18:1.0 19:1.0 20:1.0 21:0.6 22:1.0 23:1.0 24:1.0 25:1.0 26:1.0 27:1.0 28:1.0 29:1.0 30:0.6 31:1.0 32:1.0 33:1.0 34:1.0 35:1.0 36:1.0 37:1.0 38:0.6 39:0.6 40:1.0 41:0.4285714285714286 42:1.0 43:1.0 44:1.0 45:1.0 46:1.0 47:1.0 48:1.0 49:1.0 50:1.0 51:1.0 52:1.0 53:1.0 54:1.0 55:1.0 56:0.8 57:1.0 58:1.0 59:1.0 60:1.0 61:1.0 62:1.0 63:1.0 64:1.0 65:1.0 66:1.0 67:1.0 68:1.0 69:1.0 70:1.0 71:1.0 72:1.0 73:1.0 74:1.0 75:1.0 76:1.0 77:1.0 78:1.0 79:1.0 80:0.5 81:1.0 82:1.0 83:1.0 84:1.0 85:1.0 86:1.0 87:1.0 88:1.0 89:1.0 90:1.0 91:1.0 92:1.0 93:1.0 94:1.0 95:1.0 96:1.0 97:1.0 98:1.0 99:1.0 100:1.0 101:1.0 102:1.0 103:1.0 104:1.0 105:1.0 106:1.0 107:1.0 108:1.0 109:1.0 110:1.0 111:1.0 112:1.0 113:1.0 114:1.0 115:1.0
0.0 1:1.0 2:0.7142857142857143 3:1.0 4:1.0 5:1.0 6:1.0 7:1.0 8:1.0 9:1.0 10:0.33333333333333337 11:1.0 12:1.0 13:1.0 14:0.7777777777777778 16:1.0 17:1.0 18:1.0 19:1.0 20:1.0 21:0.6 22:1.0 23:1.0 24:1.0 25:1.0 26:1.0 27:1.0 28:1.0 29:1.0 30:0.6 31:1.0 32:1.0 33:1.0 34:1.0 35:1.0 36:1.0 37:1.0 38:1.0 39:1.0 40:1.0 41:0.7142857142857143 42:1.0 43:1.0 44:1.0 45:1.0 46:1.0 47:1.0 48:1.0 49:1.0 50:1.0 51:1.0 52:1.0 53:1.0 54:1.0 55:1.0 56:0.8 57:1.0 58:1.0 59:1.0 60:1.0 61:1.0 62:1.0 63:1.0 64:1.0 65:1.0 66:1.0 67:1.0 68:1.0 69:1.0 70:1.0 71:1.0 72:1.0 73:1.0 74:1.0 75:1.0 76:1.0 77:1.0 78:1.0 79:1.0 80:1.0 81:1.0 82:1.0 83:1.0 84:1.0 85:1.0 86:1.0 87:1.0 88:1.0 89:1.0 90:1.0 91:1.0 92:1.0 93:1.0 94:1.0 95:1.0 96:1.0 97:1.0 98:1.0 100:1.0 101:1.0 102:1.0 103:1.0 104:1.0 105:1.0 106:1.0 107:1.0 108:1.0 109:1.0 110:1.0 111:1.0 112:1.0 113:0.6666666666666667 114:1.0 115:1.0
0.0 1:1.0 2:1.0 3:1.0 4:1.0 5:1.0 6:1.0 7:1.0 8:1.0 9:1.0 10:1.0 11:1.0 12:1.0 13:1.0 14:1.0 15:1.0 16:1.0 17:1.0 18:1.0 19:1.0 20:1.0 21:1.0 22:1.0 23:1.0 24:1.0 25:1.0 26:1.0 27:1.0 28:1.0 29:1.0 30:1.0 31:1.0 32:1.0 33:1.0 34:1.0 35:1.0 36:1.0 37:1.0 38:1.0 39:1.0 40:1.0 41:1.0 42:1.0 43:1.0 44:1.0 45:1.0 46:1.0 47:1.0 48:1.0 49:1.0 50:1.0 51:1.0 52:1.0 53:1.0 54:1.0 55:1.0 56:1.0 57:1.0 58:1.0 59:1.0 60:1.0 61:1.0 62:1.0 63:1.0 64:1.0 65:1.0 66:1.0 67:1.0 68:1.0 69:1.0 70:1.0 71:1.0 72:1.0 73:1.0 74:1.0 75:1.0 76:1.0 77:1.0 78:1.0 79:1.0 80:1.0 81:1.0 82:1.0 83:1.0 84:1.0 85:1.0 86:1.0 87:1.0 88:1.0 89:1.0 90:1.0 91:1.0 92:1.0 93:1.0 94:1.0 95:1.0 96:1.0 97:1.0 98:1.0 99:1.0 100:1.0 101:1.0 102:1.0 103:1.0 104:1.0 105:1.0 106:1.0 107:1.0 108:1.0 109:1.0 110:1.0 111:1.0 112:1.0 113:1.0 114:1.0 115:1.0
0.0 1:1.0 2:1.0 3:1.0 4:0.75 5:1.0 6:1.0 7:1.0 8:1.0 9:0.6 10:1.0 11:1.0 12:1.0 13:1.0 14:1.0 16:1.0 17:1.0 18:1.0 19:1.0 20:1.0 21:0.6 22:1.0 23:1.0 24:1.0 25:1.0 26:1.0 27:1.0 28:1.0 29:1.0 30:0.6 31:1.0 32:1.0 33:1.0 34:1.0 35:1.0 36:1.0 37:1.0 38:1.0 39:1.0 40:1.0 41:1.0 42:1.0 43:1.0 44:1.0 45:1.0 46:1.0 47:1.0 48:1.0 49:1.0 50:1.0 51:1.0 52:1.0 53:1.0 54:1.0 55:1.0 56:1.0 57:1.0 58:1.0 59:1.0 60:1.0 61:1.0 62:1.0 63:1.0 64:1.0 65:1.0 66:1.0 67:1.0 68:1.0 69:1.0 70:1.0 71:1.0 72:1.0 73:1.0 74:1.0 75:1.0 76:1.0 77:1.0 78:1.0 79:1.0 80:1.0 81:1.0 82:1.0 83:1.0 84:1.0 85:1.0 86:1.0 87:1.0 88:1.0 89:1.0 90:1.0 91:1.0 92:1.0 93:1.0 94:1.0 95:1.0 96:1.0 97:1.0 98:1.0 99:1.0 100:1.0 101:1.0 102:1.0 103:1.0 104:1.0 105:1.0 106:1.0 107:1.0 108:1.0 109:1.0 110:1.0 111:1.0 112:1.0 113:1.0 114:1.0 115:1.0
0.0 1:1.0 2:0.7142857142857143 3:1.0 4:1.0 5:1.0 6:1.0 7:1.0 8:1.0 9:1.0 10:1.0 11:1.0 12:1.0 13:1.0 14:0.7777777777777778 15:1.0 16:1.0 17:1.0 18:1.0 19:1.0 20:1.0 21:0.6 22:1.0 23:1.0 24:1.0 25:1.0 26:1.0 27:1.0 28:1.0 29:0.33333333333333337 30:1.0 31:1.0 32:1.0 33:1.0 34:1.0 35:1.0 36:1.0 37:1.0 38:1.0 39:1.0 40:1.0 41:1.0 42:1.0 43:1.0 44:1.0 45:1.0 46:1.0 47:1.0 48:1.0 49:1.0 50:0.7142857142857143 51:1.0 52:1.0 53:1.0 54:1.0 55:1.0 56:0.8 57:1.0 58:1.0 59:1.0 60:1.0 61:1.0 62:1.0 63:1.0 64:1.0 65:1.0 66:1.0 67:1.0 68:1.0 69:1.0 70:1.0 71:1.0 72:1.0 73:1.0 74:1.0 75:1.0 76:1.0 77:1.0 78:1.0 79:1.0 80:0.5 81:1.0 82:1.0 83:1.0 84:1.0 85:1.0 86:1.0 87:1.0 88:1.0 89:1.0 90:1.0 91:1.0 92:1.0 93:1.0 94:1.0 95:1.0 96:1.0 97:1.0 98:1.0 99:1.0 100:1.0 101:1.0 102:1.0 103:1.0 104:1.0 105:1.0 106:1.0 107:1.0 108:1.0 109:1.0 110:1.0 111:1.0 112:1.0 113:0.6666666666666667 114:1.0 115:1.0
0.0 1:1.0 2:0.7142857142857143 3:1.0 4:1.0 5:1.0 6:1.0 7:1.0 8:1.0 9:1.0 10:0.33333333333333337 11:1.0 12:1.0 13:1.0 14:0.7777777777777778 16:1.0 17:1.0 18:1.0 19:1.0 20:1.0 21:0.19999999999999996 22:1.0 23:1.0 24:1.0 25:1.0 26:1.0 27:1.0 28:1.0 29:1.0 30:0.6 31:1.0 32:1.0 33:1.0 34:1.0 35:1.0 36:1.0 37:1.0 38:1.0 39:1.0 40:1.0 41:0.7142857142857143 42:1.0 43:1.0 44:1.0 45:1.0 46:1.0 47:1.0 48:1.0 49:1.0 50:1.0 51:1.0 52:1.0 53:1.0 54:1.0 55:1.0 56:0.8 57:1.0 58:1.0 59:1.0 60:1.0 61:1.0 62:1.0 63:1.0 64:1.0 65:1.0 66:1.0 67:1.0 68:1.0 69:1.0 70:1.0 71:1.0 72:1.0 73:1.0 74:1.0 75:1.0 76:1.0 77:1.0 78:1.0 79:1.0 80:1.0 81:1.0 82:1.0 83:1.0 84:1.0 85:1.0 86:1.0 87:1.0 88:1.0 89:1.0 90:1.0 91:1.0 92:1.0 93:1.0 94:1.0 95:1.0 96:1.0 97:1.0 98:1.0 100:1.0 101:1.0 102:1.0 103:1.0 104:1.0 105:1.0 106:1.0 107:1.0 108:1.0 109:1.0 110:1.0 111:1.0 112:1.0 113:1.0 114:1.0 115:1.0
0.0 1:1.0 2:1.0 3:1.0 4:1.0 5:1.0 6:1.0 7:1.0 8:1.0 9:1.0 10:1.0 11:1.0 12:1.0 13:1.0 14:0.7777777777777778 15:1.0 16:1.0 17:1.0 18:1.0 19:1.0 20:1.0 21:1.0 22:1.0 23:1.0 24:1.0 25:1.0 26:1.0 27:1.0 28:1.0 29:0.33333333333333337 30:1.0 31:1.0 32:1.0 33:1.0 34:0.5 35:1.0 36:1.0 37:1.0 38:1.0 39:1.0 40:0.33333333333333337 41:0.7142857142857143 42:1.0 43:1.0 44:1.0 45:1.0 46:1.0 47:1.0 48:1.0 49:1.0 50:1.0 51:1.0 52:1.0 53:1.0 54:1.0 55:0.5 56:0.8 57:1.0 58:1.0 59:1.0 60:1.0 61:1.0 62:1.0 63:1.0 64:1.0 65:1.0 66:1.0 67:1.0 68:1.0 69:1.0 70:1.0 71:1.0 72:1.0 73:1.0 74:1.0 75:1.0 76:1.0 77:1.0 78:1.0 79:1.0 80:0.5 81:1.0 82:1.0 83:1.0 84:1.0 85:1.0 86:1.0 87:1.0 88:1.0 89:1.0 90:1.0 91:1.0 92:1.0 93:1.0 94:1.0 95:1.0 96:1.0 97:1.0 98:1.0 99:1.0 100:1.0 101:1.0 102:1.0 103:1.0 104:1.0 105:1.0 106:1.0 107:1.0 108:1.0 109:1.0 110:1.0 111:1.0 112:1.0 113:0.6666666666666667 114:1.0 115:1.0
0.0 1:1.0 2:0.7142857142857143 3:1.0 4:1.0 5:1.0 6:1.0 7:1.0 8:1.0 9:1.0 10:0.33333333333333337 11:1.0 12:1.0 13:1.0 14:0.7777777777777778 16:1.0 17:1.0 18:1.0 19:1.0 20:1.0 21:0.19999999999999996 22:1.0 23:1.0 24:1.0 25:1.0 26:1.0 27:1.0 28:1.0 29:1.0 30:0.6 31:1.0 32:1.0 33:1.0 34:1.0 35:1.0 36:1.0 37:1.0 38:1.0 39:1.0 40:1.0 41:0.7142857142857143 42:1.0 43:1.0 44:1.0 45:1.0 46:1.0 47:1.0 48:1.0 49:1.0 50:1.0 51:1.0 52:1.0 53:1.0 54:1.0 55:1.0 56:0.8 57:1.0 58:1.0 59:1.0 60:1.0 61:1.0 62:1.0 63:1.0 64:1.0 65:1.0 66:1.0 67:1.0 68:1.0 69:1.0 70:1.0 71:1.0 72:1.0 73:1.0 74:1.0 75:1.0 76:1.0 77:1.0 78:1.0 79:1.0 80:1.0 81:1.0 82:1.0 83:1.0 84:1.0 85:1.0 86:1.0 87:1.0 88:1.0 89:1.0 90:1.0 91:1.0 92:1.0 93:1.0 94:1.0 95:1.0 96:1.0 97:1.0 98:1.0 100:1.0 101:1.0 102:1.0 103:1.0 104:1.0 105:1.0 106:1.0 107:1.0 108:1.0 109:1.0 110:1.0 111:1.0 112:1.0 113:1.0 114:1.0 115:1.0
0.0 1:1.0 2:0.7142857142857143 3:1.0 4:1.0 5:1.0 6:1.0 7:1.0 8:1.0 9:1.0 10:1.0 11:1.0 12:1.0 13:1.0 14:0.7777777777777778 15:1.0 16:1.0 17:1.0 18:1.0 19:1.0 20:1.0 21:0.19999999999999996 22:1.0 23:1.0 24:1.0 25:1.0 26:1.0 27:1.0 28:1.0 29:1.0 30:0.6 31:1.0 32:1.0 33:1.0 34:1.0 35:1.0 36:1.0 37:1.0 38:1.0 39:1.0 40:1.0 41:0.7142857142857143 42:1.0 43:1.0 44:1.0 45:1.0 46:1.0 47:1.0 48:1.0 49:1.0 50:1.0 51:1.0 52:1.0 53:1.0 54:1.0 55:1.0 56:1.0 57:1.0 58:1.0 59:1.0 60:1.0 61:1.0 62:1.0 63:1.0 64:1.0 65:1.0 66:1.0 67:1.0 68:1.0 69:1.0 70:1.0 71:1.0 72:1.0 73:1.0 74:1.0 75:1.0 76:1.0 77:1.0 78:1.0 79:1.0 80:1.0 81:1.0 82:1.0 83:1.0 84:1.0 85:1.0 86:1.0 87:1.0 88:1.0 89:1.0 90:1.0 91:1.0 92:1.0 93:1.0 94:1.0 95:1.0 96:1.0 97:1.0 98:1.0 99:1.0 100:1.0 101:1.0 102:1.0 103:1.0 104:1.0 105:1.0 106:1.0 107:1.0 108:1.0 109:1.0 110:1.0 111:1.0 112:1.0 113:1.0 114:1.0 115:1.0
0.0 1:1.0 2:0.7142857142857143 3:1.0 4:1.0 5:1.0 6:1.0 7:1.0 8:1.0 9:1.0 10:1.0 11:1.0 12:1.0 13:1.0 14:0.7777777777777778 15:1.0 16:1.0 17:1.0 18:1.0 19:1.0 20:1.0 21:0.6 22:1.0 23:1.0 24:1.0 25:1.0 26:1.0 27:1.0 28:1.0 29:1.0 30:0.6 31:1.0 32:1.0 33:1.0 34:1.0 35:1.0 36:1.0 37:1.0 38:1.0 39:1.0 40:1.0 41:0.7142857142857143 42:1.0 43:1.0 44:1.0 45:1.0 46:1.0 47:1.0 48:1.0 49:1.0 50:1.0 51:1.0 52:1.0 53:1.0 54:1.0 55:1.0 56:1.0 57:1.0 58:1.0 59:1.0 60:1.0 61:1.0 62:1.0 63:1.0 64:1.0 65:1.0 66:1.0 67:1.0 68:1.0 69:1.0 70:1.0 71:1.0 72:1.0 73:1.0 74:1.0 75:1.0 76:1.0 77:1.0 78:1.0 79:1.0 80:1.0 81:1.0 82:1.0 83:1.0 84:1.0 85:1.0 86:1.0 87:1.0 88:1.0 89:1.0 90:1.0 91:1.0 92:1.0 93:1.0 94:1.0 95:1.0 96:1.0 97:1.0 98:1.0 99:1.0 100:1.0 101:1.0 102:1.0 103:1.0 104:1.0 105:1.0 106:1.0 107:1.0 108:1.0 109:1.0 110:1.0 111:1.0 112:1.0 113:1.0 114:1.0 115:1.0
0.0 1:1.0 2:0.7142857142857143 3:1.0 4:1.0 5:1.0 6:1.0 7:1.0 8:1.0 9:1.0 10:1.0 11:1.0 12:1.0 13:1.0 14:0.7777777777777778 15:1.0 16:1.0 17:1.0 18:1.0 19:1.0 20:1.0 21:1.0 22:1.0 23:1.0 24:1.0 25:1.0 26:1.0 27:1.0 28:1.0 29:1.0 30:1.0 31:1.0 32:1.0 33:1.0 34:0.5 35:1.0 36:1.0 37:1.0 38:1.0 39:1.0 40:1.0 41:1.0 43:1.0 44:1.0 45:1.0 46:1.0 47:1.0 48:1.0 49:1.0 50:1.0 51:1.0 52:1.0 53:1.0 54:1.0 55:1.0 56:0.8 57:1.0 58:1.0 59:1.0 60:1.0 61:1.0 62:1.0 63:1.0 64:1.0 65:1.0 66:1.0 67:1.0 68:1.0 69:1.0 70:1.0 71:1.0 72:1.0 73:1.0 74:1.0 75:1.0 76:1.0 77:1.0 78:1.0 79:1.0 80:1.0 81:1.0 82:1.0 83:1.0 84:1.0 85:1.0 86:1.0 87:1.0 88:1.0 89:1.0 90:1.0 91:1.0 92:1.0 93:1.0 94:1.0 95:1.0 96:1.0 97:1.0 98:1.0 99:1.0 100:1.0 101:1.0 102:1.0 103:1.0 104:1.0 105:1.0 106:1.0 107:1.0 108:1.0 109:1.0 110:1.0 111:1.0 112:1.0 113:0.6666666666666667 114:1.0 115:1.0
0.0 1:1.0 2:1.0 3:1.0 4:1.0 5:1.0 6:1.0 7:1.0 8:1.0 9:1.0 10:1.0 11:1.0 12:1.0 13:1.0 14:1.0 15:1.0 16:1.0 17:1.0 18:1.0 19:1.0 20:1.0 21:0.6 22:1.0 23:1.0 24:1.0 25:1.0 26:1.0 27:1.0 28:1.0 29:1.0 30:1.0 31:1.0 32:1.0 33:1.0 34:1.0 35:1.0 36:1.0 37:1.0 38:1.0 39:1.0 40:1.0 41:1.0 42:1.0 43:1.0 44:1.0 45:1.0 46:1.0 47:1.0 48:1.0 49:1.0 50:1.0 51:1.0 52:1.0 53:1.0 54:1.0 55:0.5 56:0.8 57:1.0 58:1.0 59:1.0 60:1.0 61:1.0 62:1.0 63:1.0 64:1.0 65:1.0 66:1.0 67:1.0 68:1.0 69:1.0 70:1.0 71:1.0 72:1.0 73:1.0 74:1.0 75:1.0 76:1.0 77:1.0 78:1.0 79:1.0 80:1.0 81:1.0 82:1.0 83:1.0 84:1.0 85:1.0 86:1.0 87:1.0 88:1.0 89:1.0 90:1.0 91:1.0 92:1.0 93:1.0 94:1.0 95:1.0 96:1.0 97:1.0 98:1.0 99:1.0 100:1.0 101:1.0 102:1.0 103:1.0 104:1.0 105:1.0 106:1.0 107:1.0 108:1.0 109:1.0 110:1.0 111:1.0 112:1.0 113:0.6666666666666667 114:1.0 115:1.0
0.0 1:-1.0 2:0.7142857142857143 3:1.0 4:0.75 5:-0.33333333333333326 7:0.6 8:-1.0 9:0.6 10:0.33333333333333337 13:1.0 14:0.5555555555555556 16:1.0 19:-1.0 20:-1.0 21:-0.19999999999999996 23:1.0 24:1.0 25:1.0 26:-0.33333333333333326 27:1.0 28:1.0 29:0.33333333333333337 30:0.6 31:-1.0 32:-1.0 33:-1.0 34:0.5 35:-0.33333333333333326 37:0.33333333333333337 38:0.6 39:0.6 40:0.33333333333333337 41:0.4285714285714286 43:1.0 46:-1.0 47:-1.0 49:1.0 50:0.4285714285714286 51:0.7142857142857143 52:0.7142857142857143 53:-1.0 54:-1.0 55:0.5 56:0.8 57:1.0 58:1.0 59:1.0 60:1.0 61:1.0 62:1.0 63:1.0 64:1.0 65:1.0 66:1.0 67:1.0 68:1.0 69:1.0 70:1.0 71:1.0 72:1.0 73:1.0 74:1.0 75:1.0 76:1.0 77:1.0 78:1.0 79:-1.0 80:0.5 81:1.0 82:1.0 83:1.0 84:1.0 85:1.0 86:1.0 87:1.0 88:1.0 89:1.0 91:1.0 92:1.0 93:1.0 94:1.0 95:1.0 96:1.0 97:1.0 98:1.0 99:1.0 100:1.0 101:1.0 102:1.0 103:1.0 104:1.0 105:1.0 106:1.0 107:1.0 108:1.0 109:1.0 110:-1.0 111:1.0 112:1.0 113:0.33333333333333337 114:0.972972972972973 115:1.0
0.0 1:1.0 2:0.7142857142857143 3:1.0 4:1.0 5:1.0 6:1.0 7:1.0 8:1.0 9:1.0 10:1.0 11:1.0 12:1.0 13:1.0 14:0.7777777777777778 15:1.0 16:1.0 17:1.0 18:1.0 19:1.0 20:1.0 21:0.6 22:1.0 23:1.0 24:1.0 25:1.0 26:1.0 27:1.0 28:1.0 29:1.0 30:0.6 31:1.0 32:1.0 33:1.0 34:0.5 35:1.0 36:1.0 37:1.0 38:1.0 39:1.0 40:1.0 41:0.7142857142857143 42:1.0 43:1.0 44:1.0 45:1.0 46:1.0 47:1.0 48:1.0 49:1.0 50:1.0 51:0.7142857142857143 52:1.0 53:1.0 54:1.0 55:0.5 56:0.8 57:1.0 58:1.0 59:1.0 60:1.0 61:1.0 62:1.0 63:1.0 64:1.0 65:1.0 66:1.0 67:1.0 68:1.0 69:1.0 70:1.0 71:1.0 72:1.0 73:1.0 74:1.0 75:1.0 76:1.0 77:1.0 78:1.0 79:1.0 80:1.0 81:1.0 82:1.0 83:1.0 84:1.0 85:1.0 86:1.0 87:1.0 88:1.0 89:1.0 90:1.0 91:1.0 92:1.0 93:1.0 94:1.0 95:1.0 96:1.0 97:1.0 98:1.0 100:1.0 101:1.0 102:1.0 103:1.0 104:1.0 105:1.0 106:1.0 107:1.0 108:1.0 109:1.0 110:1.0 111:1.0 112:1.0 113:1.0 114:1.0 115:1.0
0.0 1:1.0 2:1.0 3:1.0 4:1.0 5:1.0 6:1.0 7:1.0 8:1.0 9:1.0 10:1.0 11:1.0 12:1.0 13:1.0 14:0.7777777777777778 15:1.0 16:1.0 17:1.0 18:1.0 19:1.0 20:1.0 21:0.6 22:1.0 23:1.0 24:1.0 25:1.0 26:1.0 27:1.0 28:1.0 29:1.0 30:1.0 31:1.0 32:1.0 33:1.0 34:1.0 35:1.0 36:1.0 37:1.0 38:1.0 39:1.0 40:1.0 41:1.0 42:1.0 43:1.0 44:1.0 45:1.0 46:1.0 47:1.0 48:1.0 49:1.0 50:1.0 51:1.0 52:1.0 53:1.0 54:1.0 55:1.0 56:0.8 57:1.0 58:1.0 59:1.0 60:1.0 61:1.0 62:1.0 63:1.0 64:1.0 65:1.0 66:1.0 67:1.0 68:1.0 69:1.0 70:1.0 71:1.0 72:1.0 73:1.0 74:1.0 75:1.0 76:1.0 77:1.0 78:1.0 79:1.0 80:1.0 81:1.0 82:1.0 83:1.0 84:1.0 85:1.0 86:1.0 87:1.0 88:1.0 89:1.0 90:1.0 91:1.0 92:1.0 93:1.0 94:1.0 95:1.0 96:1.0 97:1.0 98:1.0 100:1.0 101:1.0 102:1.0 103:1.0 104:1.0 105:1.0 106:1.0 107:1.0 108:1.0 109:1.0 110:1.0 111:1.0 112:1.0 113:0.6666666666666667 114:1.0 115:1.0
0.0 1:1.0 2:0.7142857142857143 3:1.0 4:1.0 5:1.0 6:1.0 7:1.0 8:1.0 9:1.0 10:1.0 11:1.0 12:1.0 13:1.0 14:0.7777777777777778 15:1.0 16:1.0 17:1.0 18:1.0 19:1.0 20:1.0 21:0.19999999999999996 22:1.0 23:1.0 24:1.0 25:1.0 26:1.0 27:1.0 28:1.0 29:1.0 30:0.6 31:1.0 32:1.0 33:1.0 34:1.0 35:1.0 36:1.0 37:1.0 38:1.0 39:1.0 40:1.0 41:0.7142857142857143 42:1.0 43:1.0 44:1.0 45:1.0 46:1.0 47:1.0 48:1.0 49:1.0 50:1.0 51:1.0 52:1.0 53:1.0 54:1.0 55:1.0 56:1.0 57:1.0 58:1.0 59:1.0 60:1.0 61:1.0 62:1.0 63:1.0 64:1.0 65:1.0 66:1.0 67:1.0 68:1.0 69:1.0 70:1.0 71:1.0 72:1.0 73:1.0 74:1.0 75:1.0 76:1.0 77:1.0 78:1.0 79:1.0 80:1.0 81:1.0 82:1.0 83:1.0 84:1.0 85:1.0 86:1.0 87:1.0 88:1.0 89:1.0 90:1.0 91:1.0 92:1.0 93:1.0 94:1.0 95:1.0 96:1.0 97:1.0 98:1.0 99:1.0 100:1.0 101:1.0 102:1.0 103:1.0 104:1.0 105:1.0 106:1.0 107:1.0 108:1.0 109:1.0 110:1.0 111:1.0 112:1.0 113:1.0 114:1.0 115:1.0
0.0 1:1.0 2:0.7142857142857143 3:1.0 4:1.0 5:1.0 6:1.0 7:1.0 8:1.0 9:1.0 10:1.0 11:1.0 12:1.0 13:1.0 14:0.7777777777777778 15:1.0 16:1.0 17:1.0 18:1.0 19:1.0 20:1.0 21:0.6 22:1.0 23:1.0 24:1.0 25:1.0 26:1.0 27:1.0 28:1.0 29:1.0 30:0.6 31:1.0 32:1.0 33:1.0 34:1.0 35:1.0 36:1.0 37:1.0 38:1.0 39:1.0 40:1.0 41:0.7142857142857143 42:1.0 43:1.0 44:1.0 45:1.0 46:1.0 47:1.0 48:1.0 49:1.0 50:1.0 51:0.7142857142857143 52:1.0 53:1.0 54:1.0 55:0.5 56:0.8 57:1.0 58:1.0 59:1.0 60:1.0 61:1.0 62:1.0 63:1.0 64:1.0 65:1.0 66:1.0 67:1.0 68:1.0 69:1.0 70:1.0 71:1.0 72:1.0 73:1.0 74:1.0 75:1.0 76:1.0 77:1.0 78:1.0 79:1.0 80:1.0 81:1.0 82:1.0 83:1.0 84:1.0 85:1.0 86:1.0 87:1.0 88:1.0 89:1.0 90:1.0 91:1.0 92:1.0 93:1.0 94:1.0 95:1.0 96:1.0 97:1.0 98:1.0 99:1.0 100:1.0 101:1.0 102:1.0 103:1.0 104:1.0 105:1.0 106:1.0 107:1.0 108:1.0 109:1.0 110:1.0 111:1.0 112:1.0 113:1.0 114:1.0 115:1.0
0.0 1:1.0 2:0.7142857142857143 3:1.0 4:1.0 5:1.0 6:1.0 7:1.0 8:1.0 9:1.0 10:1.0 11:1.0 12:1.0 13:1.0 14:0.7777777777777778 15:1.0 16:1.0 17:1.0 18:1.0 19:1.0 20:1.0 21:1.0 22:1.0 23:1.0 24:1.0 25:1.0 26:1.0 27:1.0 28:1.0 29:1.0 30:1.0 31:1.0 32:1.0 33:1.0 34:1.0 35:1.0 36:1.0 37:1.0 38:1.0 39:0.6 40:1.0 41:1.0 42:1.0 43:1.0 44:1.0 45:1.0 46:1.0 47:1.0 48:1.0 49:1.0 50:1.0 51:1.0 52:1.0 53:1.0 54:1.0 55:0.5 56:0.8 57:1.0 58:1.0 59:1.0 60:1.0 61:1.0 62:1.0 63:1.0 64:1.0 65:1.0 66:1.0 67:1.0 68:1.0 69:1.0 70:1.0 71:1.0 72:1.0 73:1.0 74:1.0 75:1.0 76:1.0 77:1.0 78:1.0 79:1.0 80:1.0 81:1.0 82:1.0 83:1.0 84:1.0 85:1.0 86:1.0 87:1.0 88:1.0 89:1.0 90:1.0 91:1.0 92:1.0 93:1.0 94:1.0 95:1.0 96:1.0 97:1.0 98:1.0 100:1.0 101:1.0 102:1.0 103:1.0 104:1.0 105:1.0 106:1.0 107:1.0 108:1.0 109:1.0 110:1.0 111:1.0 112:1.0 113:1.0 114:1.0 115:1.0
0.0 1:1.0 2:0.7142857142857143 3:1.0 4:1.0 5:1.0 6:1.0 7:1.0 8:1.0 9:1.0 10:1.0 11:1.0 12:1.0 13:1.0 14:0.7777777777777778 15:1.0 16:1.0 17:1.0 18:1.0 19:1.0 20:1.0 21:0.6 22:1.0 23:1.0 24:1.0 25:1.0 26:1.0 27:1.0 28:1.0 29:1.0 30:0.6 31:1.0 32:1.0 33:1.0 34:1.0 35:1.0 36:1.0 37:1.0 38:0.6 39:0.6 40:1.0 41:0.7142857142857143 43:1.0 44:1.0 45:1.0 46:1.0 47:1.0 48:1.0 49:1.0 50:0.7142857142857143 51:0.7142857142857143 52:0.7142857142857143 53:1.0 54:1.0 55:1.0 56:1.0 57:1.0 58:1.0 59:1.0 60:1.0 61:1.0 62:1.0 63:1.0 64:1.0 65:1.0 66:1.0 67:1.0 68:1.0 69:1.0 70:1.0 71:1.0 72:1.0 73:1.0 74:1.0 75:1.0 76:1.0 77:1.0 78:1.0 79:1.0 80:1.0 81:1.0 82:1.0 83:1.0 84:1.0 85:1.0 86:1.0 87:1.0 88:1.0 89:1.0 90:1.0 91:1.0 92:1.0 93:1.0 94:1.0 95:1.0 96:1.0 97:1.0 98:1.0 100:1.0 101:1.0 102:1.0 103:1.0 104:1.0 105:1.0 106:1.0 107:1.0 108:1.0 109:1.0 110:1.0 111:1.0 112:1.0 113:0.6666666666666667 114:1.0 115:1.0
0.0 1:1.0 2:0.7142857142857143 3:1.0 4:1.0 5:1.0 6:1.0 7:1.0 8:1.0 9:1.0 10:1.0 11:1.0 12:1.0 13:1.0 14:0.7777777777777778 15:1.0 16:1.0 17:1.0 18:1.0 19:1.0 20:1.0 21:0.19999999999999996 22:1.0 23:1.0 24:1.0 25:1.0 26:1.0 27:1.0 28:1.0 29:1.0 30:0.6 31:1.0 32:1.0 33:1.0 34:0.5 35:0.33333333333333337 36:1.0 37:1.0 38:1.0 39:1.0 40:1.0 41:0.7142857142857143 42:1.0 43:1.0 44:1.0 45:1.0 46:1.0 47:1.0 48:1.0 49:1.0 50:1.0 51:1.0 52:1.0 53:1.0 54:1.0 55:0.5 56:0.8 57:1.0 58:1.0 59:1.0 60:1.0 61:1.0 62:1.0 63:1.0 64:1.0 65:1.0 66:1.0 67:1.0 68:1.0 69:1.0 70:1.0 71:1.0 72:1.0 73:1.0 74:1.0 75:1.0 76:1.0 77:1.0 78:1.0 79:1.0 80:1.0 81:1.0 82:1.0 83:1.0 85:1.0 86:1.0 87:1.0 88:1.0 89:1.0 90:1.0 91:1.0 92:1.0 93:1.0 94:1.0 95:1.0 96:1.0 97:1.0 98:1.0 100:1.0 101:1.0 102:1.0 103:1.0 104:1.0 105:1.0 106:1.0 107:1.0 108:1.0 109:1.0 110:1.0 111:1.0 112:1.0 113:0.6666666666666667 114:0.972972972972973 115:1.0
0.0 1:1.0 2:1.0 3:1.0 4:1.0 5:-0.33333333333333326 6:1.0 7:1.0 8:1.0 9:1.0 10:1.0 11:1.0 12:1.0 13:1.0 14:0.7777777777777778 16:1.0 18:1.0 19:1.0 20:1.0 21:0.6 22:1.0 23:1.0 24:1.0 25:1.0 26:1.0 27:1.0 28:1.0 29:0.33333333333333337 30:0.6 31:1.0 32:1.0 33:1.0 34:0.5 35:0.33333333333333337 37:1.0 38:0.6 39:0.6 40:1.0 41:0.7142857142857143 43:1.0 46:1.0 47:1.0 49:1.0 50:1.0 51:1.0 52:1.0 53:1.0 54:1.0 55:1.0 56:0.8 57:1.0 58:1.0 59:1.0 60:1.0 61:1.0 62:1.0 63:1.0 64:1.0 65:1.0 66:1.0 67:1.0 68:1.0 69:1.0 70:1.0 71:1.0 72:1.0 73:1.0 74:1.0 75:1.0 76:1.0 77:1.0 78:1.0 79:1.0 80:1.0 81:1.0 82:1.0 83:1.0 84:1.0 85:1.0 86:1.0 87:1.0 88:1.0 89:1.0 90:1.0 91:1.0 92:1.0 93:1.0 94:1.0 95:1.0 96:1.0 97:1.0 98:1.0 100:1.0 101:1.0 102:1.0 103:1.0 104:1.0 105:1.0 106:1.0 107:1.0 108:1.0 109:1.0 110:1.0 111:1.0 112:1.0 113:0.6666666666666667 114:0.972972972972973 115:1.0
0.0 1:1.0 2:1.0 3:1.0 4:1.0 5:1.0 6:1.0 7:1.0 8:1.0 9:1.0 10:1.0 11:1.0 12:1.0 13:1.0 14:1.0 15:1.0 16:1.0 17:1.0 18:1.0 19:1.0 20:1.0 21:0.6 22:1.0 23:1.0 24:1.0 25:1.0 26:0.33333333333333337 27:1.0 28:1.0 29:1.0 30:1.0 31:1.0 32:1.0 33:1.0 34:1.0 35:1.0 36:1.0 37:1.0 38:1.0 39:1.0 40:1.0 41:1.0 42:1.0 43:1.0 44:1.0 45:1.0 46:1.0 47:1.0 48:1.0 49:1.0 50:1.0 51:1.0 52:1.0 53:1.0 54:1.0 55:1.0 56:0.8 57:1.0 58:1.0 59:1.0 60:1.0 61:1.0 62:1.0 63:1.0 64:1.0 65:1.0 66:1.0 67:1.0 68:1.0 69:1.0 70:1.0 71:1.0 72:1.0 73:1.0 74:1.0 75:1.0 76:1.0 77:1.0 78:1.0 79:1.0 80:0.5 81:1.0 82:1.0 83:1.0 84:1.0 85:1.0 86:1.0 87:1.0 88:1.0 89:1.0 90:1.0 91:1.0 92:1.0 93:1.0 94:1.0 95:1.0 96:1.0 97:1.0 98:1.0 99:1.0 100:1.0 101:1.0 102:1.0 103:1.0 104:1.0 105:1.0 106:1.0 107:1.0 108:1.0 109:1.0 110:1.0 111:1.0 112:1.0 113:1.0 114:1.0 115:1.0
0.0 1:1.0 2:0.7142857142857143 3:1.0 4:1.0 5:1.0 6:1.0 7:1.0 8:1.0 9:1.0 10:0.33333333333333337 11:1.0 12:1.0 13:1.0 14:0.7777777777777778 16:1.0 17:1.0 18:1.0 19:1.0 20:1.0 21:0.6 22:1.0 23:1.0 24:1.0 25:1.0 26:1.0 27:1.0 28:1.0 29:1.0 30:0.6 31:1.0 32:1.0 33:1.0 34:1.0 35:1.0 36:1.0 37:1.0 38:1.0 39:1.0 40:1.0 41:0.7142857142857143 42:1.0 43:1.0 44:1.0 45:1.0 46:1.0 47:1.0 48:1.0 49:1.0 50:1.0 51:1.0 52:1.0 53:1.0 54:1.0 55:1.0 56:0.8 57:1.0 58:1.0 59:1.0 60:1.0 61:1.0 62:1.0 63:1.0 64:1.0 65:1.0 66:1.0 67:1.0 68:1.0 69:1.0 70:1.0 71:1.0 72:1.0 73:1.0 74:1.0 75:1.0 76:1.0 77:1.0 78:1.0 79:1.0 80:1.0 81:1.0 82:1.0 83:1.0 84:1.0 85:1.0 86:1.0 87:1.0 88:1.0 89:1.0 90:1.0 91:1.0 92:1.0 93:1.0 94:1.0 95:1.0 96:1.0 97:1.0 98:1.0 100:1.0 101:1.0 102:1.0 103:1.0 104:1.0 105:1.0 106:1.0 107:1.0 108:1.0 109:1.0 110:1.0 111:1.0 112:1.0 113:0.6666666666666667 114:1.0 115:1.0
0.0 1:1.0 2:0.7142857142857143 3:1.0 4:1.0 5:1.0 6:1.0 7:1.0 8:1.0 9:1.0 10:1.0 11:1.0 12:1.0 13:1.0 14:0.7777777777777778 15:1.0 16:1.0 17:1.0 18:1.0 19:1.0 20:1.0 21:0.6 22:1.0 23:1.0 24:1.0 25:1.0 26:1.0 27:1.0 28:1.0 29:1.0 30:0.6 31:1.0 32:1.0 33:1.0 34:0.5 35:0.33333333333333337 37:1.0 38:0.6 39:0.6 40:1.0 41:0.7142857142857143 42:1.0 43:1.0 44:1.0 45:1.0 46:1.0 47:1.0 49:1.0 50:1.0 51:1.0 52:1.0 53:1.0 54:1.0 55:1.0 56:0.8 57:1.0 58:1.0 59:1.0 60:1.0 61:1.0 62:1.0 63:1.0 64:1.0 65:1.0 66:1.0 67:1.0 68:1.0 69:1.0 70:1.0 71:1.0 72:1.0 73:1.0 74:1.0 75:1.0 76:1.0 77:1.0 78:1.0 79:1.0 80:1.0 81:1.0 82:1.0 83:1.0 84:1.0 85:1.0 86:1.0 87:1.0 88:1.0 89:1.0 90:1.0 91:1.0 92:1.0 93:1.0 94:1.0 95:1.0 96:1.0 97:1.0 98:1.0 100:1.0 101:1.0 102:1.0 103:1.0 104:1.0 105:1.0 106:1.0 107:1.0 108:1.0 109:1.0 110:1.0 111:1.0 112:1.0 113:0.6666666666666667 114:0.972972972972973 115:1.0
0.0 1:1.0 2:0.7142857142857143 3:1.0 4:1.0 5:1.0 6:1.0 7:1.0 8:1.0 9:1.0 10:0.33333333333333337 11:1.0 12:1.0 13:1.0 14:0.7777777777777778 16:1.0 17:1.0 18:1.0 19:1.0 20:1.0 21:0.19999999999999996 22:1.0 23:1.0 24:1.0 25:1.0 26:1.0 27:1.0 28:1.0 29:1.0 30:0.6 31:1.0 32:1.0 33:1.0 34:1.0 35:1.0 36:1.0 37:1.0 38:1.0 39:1.0 40:1.0 41:0.7142857142857143 42:1.0 43:1.0 44:1.0 45:1.0 46:1.0 47:1.0 48:1.0 49:1.0 50:1.0 51:1.0 52:1.0 53:1.0 54:1.0 55:1.0 56:0.8 57:1.0 58:1.0 59:1.0 60:1.0 61:1.0 62:1.0 63:1.0 64:1.0 65:1.0 66:1.0 67:1.0 68:1.0 69:1.0 70:1.0 71:1.0 72:1.0 73:1.0 74:1.0 75:1.0 76:1.0 77:1.0 78:1.0 79:1.0 80:1.0 81:1.0 82:1.0 83:1.0 84:1.0 85:1.0 86:1.0 87:1.0 88:1.0 89:1.0 90:1.0 91:1.0 92:1.0 93:1.0 94:1.0 95:1.0 96:1.0 97:1.0 98:1.0 100:1.0 101:1.0 102:1.0 103:1.0 104:1.0 105:1.0 106:1.0 107:1.0 108:1.0 109:1.0 110:1.0 111:1.0 112:1.0 113:1.0 114:1.0 115:1.0
0.0 1:1.0 2:0.7142857142857143 3:1.0 4:1.0 5:1.0 6:1.0 7:1.0 8:1.0 9:1.0 10:1.0 11:1.0 12:1.0 13:1.0 14:0.7777777777777778 15:1.0 16:1.0 17:1.0 18:1.0 19:1.0 20:1.0 21:0.6 22:1.0 23:1.0 24:1.0 25:1.0 26:1.0 27:1.0 28:1.0 29:1.0 30:1.0 31:1.0 32:1.0 33:1.0 34:1.0 35:1.0 36:1.0 37:1.0 38:1.0 39:1.0 40:1.0 41:1.0 42:1.0 43:1.0 44:1.0 45:1.0 46:1.0 47:1.0 48:1.0 49:1.0 50:0.7142857142857143 51:1.0 52:1.0 53:1.0 54:1.0 55:1.0 56:0.8 57:1.0 58:1.0 59:1.0 60:1.0 61:1.0 62:1.0 63:1.0 64:1.0 65:1.0 66:1.0 67:1.0 68:1.0 69:1.0 70:1.0 71:1.0 72:1.0 73:1.0 74:1.0 75:1.0 76:1.0 77:1.0 78:1.0 79:1.0 80:0.5 81:1.0 82:1.0 83:1.0 84:1.0 85:1.0 86:1.0 87:1.0 88:1.0 89:1.0 90:1.0 91:1.0 92:1.0 93:1.0 94:1.0 95:1.0 96:1.0 97:1.0 98:1.0 99:1.0 100:1.0 101:1.0 102:1.0 103:1.0 104:1.0 105:1.0 106:1.0 107:1.0 108:1.0 109:1.0 110:1.0 111:1.0 112:1.0 113:0.6666666666666667 114:1.0 115:1.0
0.0 1:1.0 2:0.7142857142857143 3:1.0 4:1.0 5:1.0 6:1.0 7:1.0 8:1.0 9:1.0 10:1.0 11:1.0 12:1.0 13:1.0 14:0.7777777777777778 15:1.0 16:1.0 17:1.0 18:1.0 19:1.0 20:1.0 21:0.6 22:1.0 23:1.0 24:1.0 25:1.0 26:1.0 27:1.0 28:1.0 29:1.0 30:0.6 31:1.0 32:1.0 33:1.0 34:0.5 35:0.33333333333333337 36:1.0 37:1.0 38:0.6 39:0.6 40:1.0 41:0.7142857142857143 42:1.0 43:1.0 45:1.0 46:1.0 47:1.0 48:1.0 49:1.0 50:1.0 51:1.0 52:1.0 53:1.0 54:1.0 55:1.0 56:0.8 57:1.0 58:1.0 59:1.0 60:1.0 61:1.0 62:1.0 63:1.0 64:1.0 65:1.0 66:1.0 67:1.0 68:1.0 69:1.0 70:1.0 71:1.0 72:1.0 73:1.0 74:1.0 75:1.0 76:1.0 77:1.0 78:1.0 79:1.0 80:1.0 81:1.0 82:1.0 83:1.0 84:1.0 85:1.0 86:1.0 87:1.0 88:1.0 89:1.0 90:1.0 91:1.0 92:1.0 93:1.0 94:1.0 95:1.0 96:1.0 97:1.0 98:1.0 99:1.0 100:1.0 101:1.0 102:1.0 103:1.0 104:1.0 105:1.0 106:1.0 107:1.0 108:1.0 109:1.0 110:1.0 111:1.0 112:1.0 113:1.0 114:1.0 115:1.0
0.0 1:1.0 2:0.7142857142857143 3:1.0 4:0.75 5:1.0 6:1.0 7:1.0 8:1.0 9:0.6 10:1.0 11:1.0 12:1.0 13:1.0 14:0.7777777777777778 16:1.0 17:1.0 18:1.0 19:1.0 20:1.0 21:0.19999999999999996 22:1.0 23:1.0 24:1.0 25:1.0 26:1.0 27:1.0 28:1.0 29:0.33333333333333337 30:0.6 31:1.0 32:1.0 33:1.0 34:1.0 35:1.0 36:1.0 37:1.0 38:1.0 39:1.0 40:1.0 41:1.0 42:1.0 43:1.0 44:1.0 45:1.0 46:1.0 47:1.0 48:1.0 49:1.0 50:0.7142857142857143 51:0.7142857142857143 52:1.0 53:1.0 54:1.0 55:1.0 56:0.8 57:1.0 58:1.0 59:1.0 60:1.0 61:1.0 62:1.0 63:1.0 64:1.0 65:1.0 66:1.0 67:1.0 68:1.0 69:1.0 70:1.0 71:1.0 72:1.0 73:1.0 74:1.0 75:1.0 76:1.0 77:1.0 78:1.0 79:1.0 80:0.5 81:1.0 82:1.0 83:1.0 84:1.0 85:1.0 86:1.0 87:1.0 88:1.0 89:1.0 90:1.0 91:1.0 92:1.0 93:1.0 94:1.0 95:1.0 96:1.0 97:1.0 98:1.0 99:1.0 100:1.0 101:1.0 102:1.0 103:1.0 104:1.0 105:1.0 106:1.0 107:1.0 108:1.0 109:1.0 110:1.0 111:1.0 112:1.0 113:0.6666666666666667 114:1.0 115:1.0
0.0 1:1.0 2:0.7142857142857143 3:1.0 4:1.0 5:1.0 6:1.0 7:1.0 8:1.0 9:1.0 10:1.0 11:1.0 12:1.0 13:1.0 14:0.7777777777777778 15:1.0 16:1.0 17:1.0 18:1.0 19:1.0 20:1.0 21:0.6 22:1.0 23:1.0 24:1.0 25:1.0 26:1.0 27:1.0 28:1.0 29:0.33333333333333337 30:1.0 31:1.0 32:1.0 33:1.0 34:1.0 35:1.0 36:1.0 37:1.0 38:1.0 39:1.0 40:1.0 41:0.7142857142857143 43:1.0 44:1.0 45:1.0 46:1.0 47:1.0 48:1.0 49:1.0 50:0.7142857142857143 51:0.7142857142857143 52:1.0 53:1.0 54:1.0 55:1.0 56:0.8 57:1.0 58:1.0 59:1.0 60:1.0 61:1.0 62:1.0 63:1.0 64:1.0 65:1.0 66:1.0 67:1.0 68:1.0 69:1.0 70:1.0 71:1.0 72:1.0 73:1.0 74:1.0 75:1.0 76:1.0 77:1.0 78:1.0 79:1.0 80:0.5 81:1.0 82:1.0 83:1.0 84:1.0 85:1.0 86:1.0 87:1.0 88:1.0 89:1.0 90:1.0 91:1.0 92:1.0 93:1.0 94:1.0 95:1.0 96:1.0 97:1.0 98:1.0 99:1.0 100:1.0 101:1.0 102:1.0 103:1.0 104:1.0 105:1.0 106:1.0 107:1.0 108:1.0 109:1.0 110:1.0 111:1.0 112:1.0 113:0.6666666666666667 114:1.0 115:1.0
0.0 1:1.0 2:0.7142857142857143 3:1.0 4:1.0 5:1.0 6:1.0 7:1.0 8:1.0 9:1.0 10:1.0 11:1.0 12:1.0 13:1.0 14:0.7777777777777778 15:1.0 16:1.0 17:1.0 18:1.0 19:1.0 20:1.0 21:0.6 22:1.0 23:1.0 24:1.0 25:1.0 26:1.0 27:1.0 28:1.0 29:1.0 30:0.6 31:1.0 32:1.0 33:1.0 34:0.5 35:1.0 36:1.0 37:1.0 38:1.0 39:1.0 40:1.0 41:0.7142857142857143 42:1.0 43:1.0 44:1.0 45:1.0 46:1.0 47:1.0 48:1.0 49:1.0 50:1.0 51:0.7142857142857143 52:1.0 53:1.0 54:1.0 55:0.5 56:0.8 57:1.0 58:1.0 59:1.0 60:1.0 61:1.0 62:1.0 63:1.0 64:1.0 65:1.0 66:1.0 67:1.0 68:1.0 69:1.0 70:1.0 71:1.0 72:1.0 73:1.0 74:1.0 75:1.0 76:1.0 77:1.0 78:1.0 79:1.0 80:1.0 81:1.0 82:1.0 83:1.0 84:1.0 85:1.0 86:1.0 87:1.0 88:1.0 89:1.0 90:1.0 91:1.0 92:1.0 93:1.0 94:1.0 95:1.0 96:1.0 97:1.0 98:1.0 99:1.0 100:1.0 101:1.0 102:1.0 103:1.0 104:1.0 105:1.0 106:1.0 107:1.0 108:1.0 109:1.0 110:1.0 111:1.0 112:1.0 113:1.0 114:1.0 115:1.0
0.0 1:1.0 2:1.0 3:1.0 4:1.0 5:1.0 6:1.0 7:1.0 8:1.0 9:1.0 10:1.0 11:1.0 12:1.0 13:1.0 14:1.0 15:1.0 16:1.0 17:1.0 18:1.0 19:1.0 20:1.0 21:0.6 22:1.0 23:1.0 24:1.0 25:1.0 26:1.0 27:1.0 28:1.0 29:1.0 30:1.0 31:1.0 32:1.0 33:1.0 34:1.0 35:1.0 36:1.0 37:1.0 38:1.0 39:1.0 40:1.0 41:1.0 42:1.0 43:1.0 44:1.0 45:1.0 46:1.0 47:1.0 48:1.0 49:1.0 50:1.0 51:1.0 52:1.0 53:1.0 54:1.0 55:1.0 56:1.0 57:1.0 58:1.0 59:1.0 60:1.0 61:1.0 62:1.0 63:1.0 64:1.0 65:1.0 66:1.0 67:1.0 68:1.0 69:1.0 70:1.0 71:1.0 72:1.0 73:1.0 74:1.0 75:1.0 76:1.0 77:1.0 78:1.0 79:1.0 80:1.0 81:1.0 82:1.0 83:1.0 84:1.0 85:1.0 86:1.0 87:1.0 88:1.0 89:1.0 90:1.0 91:1.0 92:1.0 93:1.0 94:1.0 95:1.0 96:1.0 97:1.0 98:1.0 99:1.0 100:1.0 101:1.0 102:1.0 103:1.0 104:1.0 105:1.0 106:1.0 107:1.0 108:1.0 109:1.0 110:1.0 111:1.0 112:1.0 113:0.6666666666666667 114:1.0 115:1.0
0.0 1:1.0 2:1.0 3:1.0 4:1.0 5:1.0 6:1.0 7:1.0 8:1.0 9:1.0 10:1.0 11:1.0 12:1.0 13:1.0 14:0.7777777777777778 15:1.0 16:1.0 17:1.0 18:1.0 19:1.0 20:1.0 21:0.19999999999999996 22:1.0 23:1.0 24:1.0 25:1.0 26:1.0 27:1.0 28:1.0 29:1.0 30:1.0 31:1.0 32:1.0 33:1.0 34:1.0 35:1.0 36:1.0 37:1.0 38:1.0 39:1.0 40:1.0 41:0.7142857142857143 42:1.0 43:1.0 44:1.0 45:1.0 46:1.0 47:1.0 48:1.0 49:1.0 50:1.0 51:1.0 52:1.0 53:1.0 54:1.0 55:1.0 56:1.0 57:1.0 58:1.0 59:1.0 60:1.0 61:1.0 62:1.0 63:1.0 64:1.0 65:1.0 66:1.0 67:1.0 68:1.0 69:1.0 70:1.0 71:1.0 72:1.0 73:1.0 74:1.0 75:1.0 76:1.0 77:1.0 78:1.0 79:1.0 80:1.0 81:1.0 82:1.0 83:1.0 84:1.0 85:1.0 86:1.0 87:1.0 88:1.0 89:1.0 90:1.0 91:1.0 92:1.0 93:1.0 94:1.0 95:1.0 96:1.0 97:1.0 98:1.0 99:1.0 100:1.0 101:1.0 102:1.0 103:1.0 104:1.0 105:1.0 106:1.0 107:1.0 108:1.0 109:1.0 110:1.0 111:1.0 112:1.0 113:0.6666666666666667 114:1.0 115:1.0
0.0 1:1.0 2:0.7142857142857143 3:1.0 4:0.75 5:1.0 6:1.0 7:0.6 8:1.0 9:0.6 10:1.0 11:1.0 12:1.0 13:1.0 14:0.7777777777777778 15:1.0 16:1.0 17:1.0 18:1.0 19:1.0 20:1.0 21:0.6 22:1.0 23:1.0 24:1.0 25:1.0 26:1.0 27:1.0 28:1.0 29:1.0 30:1.0 31:1.0 32:1.0 33:1.0 34:1.0 35:1.0 36:1.0 37:1.0 38:1.0 39:1.0 40:1.0 41:0.7142857142857143 42:1.0 43:1.0 44:1.0 45:1.0 46:1.0 47:1.0 48:1.0 49:1.0 50:1.0 51:0.7142857142857143 52:1.0 53:1.0 54:1.0 55:1.0 56:1.0 57:1.0 58:1.0 59:1.0 60:1.0 61:0.33333333333333337 62:1.0 63:1.0 64:1.0 65:1.0 66:1.0 67:1.0 68:1.0 69:1.0 70:1.0 71:1.0 72:1.0 73:1.0 74:1.0 75:1.0 76:1.0 77:1.0 78:1.0 79:1.0 80:1.0 81:1.0 82:1.0 83:1.0 84:1.0 85:1.0 86:1.0 87:1.0 88:1.0 89:1.0 90:1.0 91:1.0 92:1.0 93:1.0 94:1.0 95:1.0 96:1.0 97:1.0 98:1.0 100:1.0 101:1.0 102:1.0 103:1.0 104:1.0 105:1.0 106:1.0 107:1.0 108:1.0 109:1.0 110:1.0 111:1.0 112:1.0 113:1.0 114:1.0 115:1.0
0.0 1:1.0 2:0.7142857142857143 3:1.0 4:1.0 5:1.0 6:1.0 7:1.0 8:1.0 9:1.0 10:1.0 11:1.0 12:1.0 13:1.0 14:0.7777777777777778 15:1.0 16:1.0 17:1.0 18:1.0 19:1.0 20:1.0 21:1.0 22:1.0 23:1.0 24:1.0 25:1.0 26:1.0 27:1.0 28:1.0 29:0.33333333333333337 30:1.0 31:1.0 32:1.0 33:1.0 34:0.5 35:1.0 36:1.0 37:0.33333333333333337 38:1.0 39:1.0 40:1.0 41:1.0 42:1.0 43:1.0 44:1.0 45:1.0 46:1.0 47:1.0 48:1.0 49:1.0 50:1.0 51:1.0 52:1.0 53:1.0 54:1.0 55:1.0 56:0.8 57:1.0 58:1.0 59:1.0 60:1.0 61:1.0 62:1.0 63:1.0 64:1.0 65:1.0 66:1.0 67:1.0 68:1.0 69:1.0 70:1.0 71:1.0 72:1.0 73:1.0 74:1.0 75:1.0 76:1.0 77:1.0 78:1.0 79:1.0 80:1.0 81:1.0 82:1.0 83:1.0 84:1.0 85:1.0 86:1.0 87:1.0 88:1.0 89:1.0 90:1.0 91:1.0 92:1.0 93:1.0 94:1.0 95:1.0 96:1.0 97:1.0 98:1.0 99:1.0 100:1.0 101:1.0 102:1.0 103:1.0 104:1.0 105:1.0 106:1.0 107:1.0 108:1.0 109:1.0 110:1.0 111:1.0 112:1.0 113:1.0 114:1.0 115:1.0
0.0 1:1.0 2:0.7142857142857143 3:1.0 4:1.0 5:1.0 6:1.0 7:1.0 8:1.0 9:1.0 10:0.33333333333333337 11:1.0 12:1.0 13:1.0 14:0.7777777777777778 16:1.0 17:1.0 18:1.0 19:1.0 20:1.0 21:0.6 22:1.0 23:1.0 24:1.0 25:1.0 26:1.0 27:1.0 28:1.0 29:1.0 30:0.6 31:1.0 32:1.0 33:1.0 34:1.0 35:1.0 36:1.0 37:1.0 38:1.0 39:1.0 40:1.0 41:0.7142857142857143 42:1.0 43:1.0 44:1.0 45:1.0 46:1.0 47:1.0 48:1.0 49:1.0 50:1.0 51:1.0 52:1.0 53:1.0 54:1.0 55:1.0 56:0.8 57:1.0 58:1.0 59:1.0 60:1.0 61:1.0 62:1.0 63:1.0 64:1.0 65:1.0 66:1.0 67:1.0 68:1.0 69:1.0 70:1.0 71:1.0 72:1.0 73:1.0 74:1.0 75:1.0 76:1.0 77:1.0 78:1.0 79:1.0 80:1.0 81:1.0 82:1.0 83:1.0 84:1.0 85:1.0 86:1.0 87:1.0 88:1.0 89:1.0 90:1.0 91:1.0 92:1.0 93:1.0 94:1.0 95:1.0 96:1.0 97:1.0 98:1.0 100:1.0 101:1.0 102:1.0 103:1.0 104:1.0 105:1.0 106:1.0 107:1.0 108:1.0 109:1.0 110:1.0 111:1.0 112:1.0 113:0.6666666666666667 114:1.0 115:1.0
0.0 1:1.0 2:0.7142857142857143 3:1.0 4:1.0 5:1.0 6:1.0 7:1.0 8:1.0 9:1.0 10:0.33333333333333337 11:1.0 12:1.0 13:1.0 14:0.7777777777777778 16:1.0 17:1.0 18:1.0 19:1.0 20:1.0 21:0.19999999999999996 22:1.0 23:1.0 24:1.0 25:1.0 26:1.0 27:1.0 28:1.0 29:1.0 30:0.6 31:1.0 32:1.0 33:1.0 34:1.0 35:1.0 36:1.0 37:1.0 38:1.0 39:1.0 40:1.0 41:0.7142857142857143 42:1.0 43:1.0 44:1.0 45:1.0 46:1.0 47:1.0 48:1.0 49:1.0 50:1.0 51:1.0 52:1.0 53:1.0 54:1.0 55:1.0 56:0.8 57:1.0 58:1.0 59:1.0 60:1.0 61:1.0 62:1.0 63:1.0 64:1.0 65:1.0 66:1.0 67:1.0 68:1.0 69:1.0 70:1.0 71:1.0 72:1.0 73:1.0 74:1.0 75:1.0 76:1.0 77:1.0 78:1.0 79:1.0 80:1.0 81:1.0 82:1.0 83:1.0 84:1.0 85:1.0 86:1.0 87:1.0 88:1.0 89:1.0 90:1.0 91:1.0 92:1.0 93:1.0 94:1.0 95:1.0 96:1.0 97:1.0 98:1.0 100:1.0 101:1.0 102:1.0 103:1.0 104:1.0 105:1.0 106:1.0 107:1.0 108:1.0 109:1.0 110:1.0 111:1.0 112:1.0 113:1.0 114:1.0 115:1.0
0.0 1:1.0 2:0.7142857142857143 3:1.0 4:1.0 5:1.0 6:1.0 7:1.0 8:1.0 9:1.0 10:1.0 11:1.0 12:1.0 13:1.0 14:0.7777777777777778 15:1.0 16:1.0 17:1.0 18:1.0 19:1.0 20:1.0 21:0.6 22:1.0 23:1.0 24:1.0 25:1.0 26:1.0 27:1.0 28:1.0 29:1.0 30:0.6 31:1.0 32:1.0 33:1.0 34:1.0 35:1.0 36:1.0 37:1.0 38:1.0 39:1.0 40:1.0 41:0.7142857142857143 42:1.0 43:1.0 44:1.0 45:1.0 46:1.0 47:1.0 48:1.0 49:1.0 50:1.0 51:1.0 52:1.0 53:1.0 54:1.0 55:1.0 56:1.0 57:1.0 58:1.0 59:1.0 60:1.0 61:1.0 62:1.0 63:1.0 64:1.0 65:1.0 66:1.0 67:1.0 68:1.0 69:1.0 70:1.0 71:1.0 72:1.0 73:1.0 74:1.0 75:1.0 76:1.0 77:1.0 78:1.0 79:1.0 80:1.0 81:1.0 82:1.0 83:1.0 84:1.0 85:1.0 86:1.0 87:1.0 88:1.0 89:1.0 90:1.0 91:1.0 92:1.0 93:1.0 94:1.0 95:1.0 96:1.0 97:1.0 98:1.0 99:1.0 100:1.0 101:1.0 102:1.0 103:1.0 104:1.0 105:1.0 106:1.0 107:1.0 108:1.0 109:1.0 110:1.0 111:1.0 112:1.0 113:1.0 114:1.0 115:1.0
0.0 1:1.0 2:0.7142857142857143 3:1.0 4:1.0 5:1.0 6:1.0 7:1.0 8:1.0 9:1.0 10:1.0 11:1.0 12:1.0 13:1.0 14:0.7777777777777778 15:1.0 16:1.0 17:1.0 18:1.0 19:1.0 20:1.0 21:0.6 22:1.0 23:1.0 24:1.0 25:1.0 26:1.0 27:1.0 28:1.0 29:1.0 30:0.6 31:1.0 32:1.0 33:1.0 34:0.5 35:1.0 36:1.0 37:1.0 38:1.0 39:1.0 40:1.0 41:0.7142857142857143 43:1.0 44:1.0 45:1.0 46:1.0 47:1.0 48:1.0 49:1.0 50:0.7142857142857143 51:1.0 52:1.0 53:1.0 54:1.0 55:0.5 56:0.8 57:1.0 58:1.0 59:1.0 60:1.0 61:1.0 62:1.0 63:1.0 64:1.0 65:1.0 66:1.0 67:1.0 68:1.0 69:1.0 70:1.0 71:1.0 72:1.0 73:1.0 74:1.0 75:1.0 76:1.0 77:1.0 78:1.0 79:1.0 80:1.0 81:1.0 82:1.0 83:1.0 84:1.0 85:1.0 86:1.0 87:1.0 88:1.0 89:1.0 90:1.0 91:1.0 92:1.0 93:1.0 94:1.0 95:1.0 96:1.0 97:1.0 98:1.0 100:1.0 101:1.0 102:1.0 103:1.0 104:1.0 105:1.0 106:1.0 107:1.0 108:1.0 109:1.0 110:1.0 111:1.0 112:1.0 113:1.0 114:1.0 115:1.0
0.0 1:1.0 2:1.0 3:1.0 4:1.0 5:-0.33333333333333326 6:1.0 7:1.0 8:1.0 9:1.0 10:1.0 11:1.0 12:1.0 13:1.0 14:0.7777777777777778 16:1.0 17:1.0 18:1.0 19:1.0 20:1.0 21:0.6 22:1.0 23:1.0 24:1.0 25:1.0 26:1.0 27:1.0 28:1.0 29:0.33333333333333337 30:0.6 31:1.0 32:1.0 33:1.0 34:0.5 35:0.33333333333333337 37:1.0 38:0.6 39:0.6 40:1.0 41:0.7142857142857143 42:1.0 43:1.0 45:1.0 46:1.0 47:1.0 49:1.0 50:1.0 51:1.0 52:1.0 53:1.0 54:1.0 55:1.0 56:0.8 57:1.0 58:1.0 59:1.0 60:1.0 61:1.0 62:1.0 63:1.0 64:1.0 65:1.0 66:1.0 67:1.0 68:1.0 69:1.0 70:1.0 71:1.0 72:1.0 73:1.0 74:1.0 75:1.0 76:1.0 77:1.0 78:1.0 79:1.0 80:1.0 81:1.0 82:1.0 83:1.0 84:1.0 85:1.0 86:1.0 87:1.0 88:1.0 89:1.0 90:1.0 91:1.0 92:1.0 93:1.0 94:1.0 95:1.0 96:1.0 97:1.0 98:1.0 100:1.0 101:1.0 102:1.0 103:1.0 104:1.0 105:1.0 106:1.0 107:1.0 108:1.0 109:1.0 110:1.0 111:1.0 112:1.0 113:0.6666666666666667 114:0.972972972972973 115:1.0
0.0 1:1.0 2:0.7142857142857143 3:1.0 4:1.0 5:1.0 6:1.0 7:1.0 8:1.0 9:1.0 10:1.0 11:1.0 12:1.0 13:1.0 14:0.7777777777777778 15:1.0 16:1.0 17:1.0 18:1.0 19:1.0 20:1.0 21:0.6 22:1.0 23:1.0 24:1.0 25:1.0 26:1.0 27:1.0 28:1.0 29:0.33333333333333337 30:0.6 31:1.0 32:1.0 33:1.0 34:0.5 35:1.0 36:1.0 37:1.0 38:1.0 39:1.0 40:1.0 41:0.7142857142857143 42:1.0 43:1.0 44:1.0 45:1.0 46:1.0 47:1.0 48:1.0 49:1.0 50:1.0 51:1.0 52:1.0 53:1.0 54:1.0 55:0.5 56:0.8 57:1.0 58:1.0 59:1.0 60:1.0 61:1.0 62:1.0 63:1.0 64:1.0 65:1.0 66:1.0 67:1.0 68:1.0 69:1.0 70:1.0 71:1.0 72:1.0 73:1.0 74:1.0 75:1.0 76:1.0 77:1.0 78:1.0 79:1.0 80:1.0 81:1.0 82:1.0 83:1.0 84:1.0 85:1.0 86:1.0 87:1.0 88:1.0 89:1.0 90:1.0 91:1.0 92:1.0 93:1.0 94:1.0 95:1.0 96:1.0 97:1.0 98:1.0 100:1.0 101:1.0 102:1.0 103:1.0 104:1.0 105:1.0 106:1.0 107:1.0 108:1.0 109:1.0 110:1.0 111:1.0 112:1.0 113:1.0 114:1.0 115:1.0
0.0 1:1.0 2:0.7142857142857143 3:1.0 4:1.0 5:1.0 6:1.0 7:1.0 8:1.0 9:1.0 10:1.0 11:1.0 12:1.0 13:1.0 14:0.7777777777777778 15:1.0 16:1.0 17:1.0 18:1.0 19:1.0 20:1.0 21:0.6 22:1.0 23:1.0 24:1.0 25:1.0 26:1.0 27:1.0 28:1.0 29:1.0 30:0.6 31:1.0 32:1.0 33:1.0 34:1.0 35:1.0 36:1.0 37:1.0 38:0.6 39:0.6 40:1.0 41:0.7142857142857143 42:1.0 43:1.0 44:1.0 45:1.0 46:1.0 47:1.0 48:1.0 49:1.0 50:1.0 51:0.7142857142857143 52:0.7142857142857143 53:1.0 54:1.0 55:0.5 56:0.8 57:1.0 58:1.0 59:1.0 60:1.0 61:1.0 62:1.0 63:1.0 64:1.0 65:1.0 66:1.0 67:1.0 68:1.0 69:1.0 70:1.0 71:1.0 72:1.0 73:1.0 74:1.0 75:1.0 76:1.0 77:1.0 78:1.0 79:1.0 80:1.0 81:1.0 82:1.0 83:1.0 84:1.0 85:1.0 86:1.0 87:1.0 88:1.0 89:1.0 90:1.0 91:1.0 92:1.0 93:1.0 94:1.0 95:1.0 96:1.0 97:1.0 98:1.0 100:1.0 101:1.0 102:1.0 103:1.0 104:1.0 105:1.0 106:1.0 107:1.0 108:1.0 109:1.0 110:1.0 111:1.0 112:1.0 113:0.6666666666666667 114:1.0 115:1.0
0.0 1:1.0 2:0.7142857142857143 3:1.0 4:1.0 5:1.0 6:1.0 7:1.0 8:1.0 9:1.0 10:1.0 11:1.0 12:1.0 13:1.0 14:0.7777777777777778 15:1.0 16:1.0 17:1.0 18:1.0 19:1.0 20:1.0 21:0.6 22:1.0 23:1.0 24:1.0 25:1.0 26:1.0 27:1.0 28:1.0 29:1.0 30:0.6 31:1.0 32:1.0 33:1.0 34:1.0 35:1.0 36:1.0 37:1.0 38:0.6 39:0.6 40:1.0 41:0.7142857142857143 43:1.0 44:1.0 45:1.0 46:1.0 47:1.0 48:1.0 49:1.0 50:0.7142857142857143 51:0.7142857142857143 52:0.7142857142857143 53:1.0 54:1.0 55:1.0 56:1.0 57:1.0 58:1.0 59:1.0 60:1.0 61:1.0 62:1.0 63:1.0 64:1.0 65:1.0 66:1.0 67:1.0 68:1.0 69:1.0 70:1.0 71:1.0 72:1.0 73:1.0 74:1.0 75:1.0 76:1.0 77:1.0 78:1.0 79:1.0 80:1.0 81:1.0 82:1.0 83:1.0 84:1.0 85:1.0 86:1.0 87:1.0 88:1.0 89:1.0 90:1.0 91:1.0 92:1.0 93:1.0 94:1.0 95:1.0 96:1.0 97:1.0 98:1.0 100:1.0 101:1.0 102:1.0 103:1.0 104:1.0 105:1.0 106:1.0 107:1.0 108:1.0 109:1.0 110:1.0 111:1.0 112:1.0 113:0.6666666666666667 114:1.0 115:1.0
0.0 1:1.0 2:0.7142857142857143 3:1.0 4:1.0 5:1.0 6:1.0 7:1.0 8:1.0 9:1.0 10:1.0 11:1.0 12:1.0 13:1.0 14:0.7777777777777778 15:1.0 16:1.0 17:1.0 18:1.0 19:1.0 20:1.0 21:0.6 22:1.0 23:1.0 24:1.0 25:1.0 26:1.0 27:1.0 28:1.0 29:1.0 30:0.6 31:1.0 32:1.0 33:1.0 34:0.5 35:0.33333333333333337 37:1.0 38:0.6 39:0.6 40:1.0 41:0.7142857142857143 42:1.0 43:1.0 45:1.0 46:1.0 47:1.0 49:1.0 50:1.0 51:1.0 52:1.0 53:1.0 54:1.0 55:1.0 56:0.8 57:1.0 58:1.0 59:1.0 60:1.0 61:1.0 62:1.0 63:1.0 64:1.0 65:1.0 66:1.0 67:1.0 68:1.0 69:1.0 70:1.0 71:1.0 72:1.0 73:1.0 74:1.0 75:1.0 76:1.0 77:1.0 78:1.0 79:1.0 80:1.0 81:1.0 82:1.0 83:1.0 84:1.0 85:1.0 86:1.0 87:1.0 88:1.0 89:1.0 90:1.0 91:1.0 92:1.0 93:1.0 94:1.0 95:1.0 96:1.0 97:1.0 98:1.0 100:1.0 101:1.0 102:1.0 103:1.0 104:1.0 105:1.0 106:1.0 107:1.0 108:1.0 109:1.0 110:1.0 111:1.0 112:1.0 113:0.6666666666666667 114:0.972972972972973 115:1.0
0.0 1:1.0 2:0.7142857142857143 3:1.0 4:1.0 5:1.0 6:1.0 7:1.0 8:1.0 9:1.0 10:0.33333333333333337 11:1.0 12:1.0 13:1.0 14:0.7777777777777778 16:1.0 17:1.0 18:1.0 19:1.0 20:1.0 21:0.6 22:1.0 23:1.0 24:1.0 25:1.0 26:1.0 27:1.0 28:1.0 29:1.0 30:0.6 31:1.0 32:1.0 33:1.0 34:1.0 35:1.0 36:1.0 37:1.0 38:1.0 39:1.0 40:1.0 41:0.7142857142857143 42:1.0 43:1.0 44:1.0 45:1.0 46:1.0 47:1.0 48:1.0 49:1.0 50:1.0 51:1.0 52:1.0 53:1.0 54:1.0 55:1.0 56:1.0 57:1.0 58:1.0 59:1.0 60:1.0 61:1.0 62:1.0 63:1.0 64:1.0 65:1.0 66:1.0 67:1.0 68:1.0 69:1.0 70:1.0 71:1.0 72:1.0 73:1.0 74:1.0 75:1.0 76:1.0 77:1.0 78:1.0 79:1.0 80:1.0 81:1.0 82:1.0 83:1.0 84:1.0 85:1.0 86:1.0 87:1.0 88:1.0 89:1.0 90:1.0 91:1.0 92:1.0 93:1.0 94:1.0 95:1.0 96:1.0 97:1.0 98:1.0 100:1.0 101:1.0 102:1.0 103:1.0 104:1.0 105:1.0 106:1.0 107:1.0 108:1.0 109:1.0 110:1.0 111:1.0 112:1.0 113:0.6666666666666667 114:1.0 115:1.0
0.0 1:1.0 2:0.7142857142857143 3:1.0 4:1.0 5:1.0 6:1.0 7:1.0 8:1.0 9:1.0 10:0.33333333333333337 11:1.0 12:1.0 13:1.0 14:0.7777777777777778 16:1.0 17:1.0 18:1.0 19:1.0 20:1.0 21:0.19999999999999996 22:1.0 23:1.0 24:1.0 25:1.0 26:1.0 27:1.0 28:1.0 29:1.0 30:0.6 31:1.0 32:1.0 33:1.0 34:1.0 35:1.0 36:1.0 37:1.0 38:1.0 39:1.0 40:1.0 41:0.7142857142857143 42:1.0 43:1.0 44:1.0 45:1.0 46:1.0 47:1.0 48:1.0 49:1.0 50:1.0 51:1.0 52:1.0 53:1.0 54:1.0 55:1.0 56:1.0 57:1.0 58:1.0 59:1.0 60:1.0 61:1.0 62:1.0 63:1.0 64:1.0 65:1.0 66:1.0 67:1.0 68:1.0 69:1.0 70:1.0 71:1.0 72:1.0 73:1.0 74:1.0 75:1.0 76:1.0 77:1.0 78:1.0 79:1.0 80:1.0 81:1.0 82:1.0 83:1.0 85:1.0 86:1.0 87:1.0 88:1.0 89:1.0 90:1.0 91:1.0 92:1.0 93:1.0 94:1.0 95:1.0 96:1.0 97:1.0 98:1.0 100:1.0 101:1.0 102:1.0 103:1.0 104:1.0 105:1.0 106:1.0 107:1.0 108:1.0 109:1.0 110:1.0 111:1.0 112:1.0 113:0.6666666666666667 114:1.0 115:1.0
0.0 1:1.0 2:1.0 3:1.0 4:1.0 5:1.0 6:1.0 7:1.0 8:1.0 9:1.0 10:1.0 11:1.0 12:1.0 13:1.0 14:1.0 15:1.0 16:1.0 17:1.0 18:1.0 19:1.0 20:1.0 21:0.6 22:1.0 23:1.0 24:1.0 25:1.0 26:1.0 27:1.0 28:1.0 29:0.33333333333333337 30:1.0 31:1.0 32:1.0 33:1.0 34:1.0 35:1.0 36:1.0 37:1.0 38:1.0 39:1.0 40:1.0 41:1.0 42:1.0 43:1.0 44:1.0 45:1.0 46:1.0 47:1.0 48:1.0 49:1.0 50:0.7142857142857143 51:1.0 52:1.0 53:1.0 54:1.0 55:1.0 56:1.0 57:1.0 58:1.0 59:1.0 60:1.0 61:1.0 62:1.0 63:1.0 64:1.0 65:1.0 66:1.0 67:1.0 68:1.0 69:1.0 70:1.0 71:1.0 72:1.0 73:1.0 74:1.0 75:1.0 76:1.0 77:1.0 78:1.0 79:1.0 80:1.0 81:1.0 82:1.0 83:1.0 84:1.0 85:1.0 86:1.0 87:1.0 88:1.0 89:1.0 90:1.0 91:1.0 92:1.0 93:1.0 94:1.0 95:1.0 96:1.0 97:1.0 98:1.0 99:1.0 100:1.0 101:1.0 102:1.0 103:1.0 104:1.0 105:1.0 106:1.0 107:1.0 108:1.0 109:1.0 110:1.0 111:1.0 112:1.0 113:0.6666666666666667 114:1.0 115:1.0
0.0 1:1.0 2:0.7142857142857143 3:1.0 4:1.0 5:1.0 6:1.0 7:1.0 8:1.0 9:1.0 10:1.0 11:1.0 12:1.0 13:1.0 14:0.7777777777777778 15:1.0 16:1.0 17:1.0 18:1.0 19:1.0 20:1.0 21:0.6 22:1.0 23:1.0 24:1.0 25:1.0 26:1.0 27:1.0 28:1.0 29:1.0 30:0.6 31:1.0 32:1.0 33:1.0 34:1.0 35:1.0 36:1.0 37:1.0 38:1.0 39:1.0 40:1.0 41:0.7142857142857143 42:1.0 43:1.0 44:1.0 45:1.0 46:1.0 47:1.0 48:1.0 49:1.0 50:1.0 51:1.0 52:1.0 53:1.0 54:1.0 55:1.0 56:1.0 57:1.0 58:1.0 59:1.0 60:1.0 61:1.0 62:1.0 63:1.0 64:1.0 65:1.0 66:1.0 67:1.0 68:1.0 69:1.0 70:1.0 71:1.0 72:1.0 73:1.0 74:1.0 75:1.0 76:1.0 77:1.0 78:1.0 79:1.0 80:1.0 81:1.0 82:1.0 83:1.0 84:1.0 85:1.0 86:1.0 87:1.0 88:1.0 89:1.0 90:1.0 91:1.0 92:1.0 93:1.0 94:1.0 95:1.0 96:1.0 97:1.0 98:1.0 99:1.0 100:1.0 101:1.0 102:1.0 103:1.0 104:1.0 105:1.0 106:1.0 107:1.0 108:1.0 109:1.0 110:1.0 111:1.0 112:1.0 113:1.0 114:1.0 115:1.0
0.0 1:1.0 2:1.0 3:1.0 4:1.0 5:1.0 6:1.0 7:1.0 8:1.0 9:1.0 10:1.0 11:1.0 12:1.0 13:1.0 14:0.7777777777777778 15:1.0 16:1.0 17:1.0 18:1.0 19:1.0 20:1.0 21:0.19999999999999996 22:1.0 23:1.0 24:1.0 25:1.0 26:1.0 27:1.0 28:1.0 29:1.0 30:1.0 31:1.0 32:1.0 33:1.0 34:1.0 35:0.33333333333333337 36:1.0 37:1.0 38:1.0 39:1.0 40:1.0 41:0.7142857142857143 42:1.0 43:1.0 44:1.0 45:1.0 46:1.0 47:1.0 48:1.0 49:1.0 50:0.7142857142857143 51:1.0 52:1.0 53:1.0 54:1.0 55:1.0 56:1.0 57:1.0 58:1.0 59:1.0 60:1.0 61:1.0 62:1.0 63:1.0 64:1.0 65:1.0 66:1.0 67:1.0 68:1.0 69:1.0 70:1.0 71:1.0 72:1.0 73:1.0 74:1.0 75:1.0 76:1.0 77:1.0 78:1.0 79:1.0 80:1.0 81:1.0 82:1.0 83:1.0 84:1.0 85:1.0 86:1.0 87:1.0 88:1.0 89:1.0 90:1.0 91:1.0 92:1.0 93:1.0 94:1.0 95:1.0 96:1.0 97:1.0 98:1.0 99:1.0 100:1.0 101:1.0 102:1.0 103:1.0 104:1.0 105:1.0 106:1.0 107:1.0 108:1.0 109:1.0 110:1.0 111:1.0 112:1.0 113:0.6666666666666667 114:1.0 115:1.0
0.0 1:1.0 2:0.7142857142857143 3:1.0 4:1.0 5:1.0 6:1.0 7:1.0 8:1.0 9:1.0 10:0.33333333333333337 11:1.0 12:1.0 13:1.0 14:0.7777777777777778 16:1.0 17:1.0 18:1.0 19:1.0 20:1.0 21:0.19999999999999996 22:1.0 23:1.0 24:1.0 25:1.0 26:1.0 27:1.0 28:1.0 29:1.0 30:0.6 31:1.0 32:1.0 33:1.0 34:1.0 35:1.0 36:1.0 37:1.0 38:1.0 39:1.0 40:1.0 41:0.7142857142857143 42:1.0 43:1.0 44:1.0 45:1.0 46:1.0 47:1.0 48:1.0 49:1.0 50:1.0 51:1.0 52:1.0 53:1.0 54:1.0 55:1.0 56:1.0 57:1.0 58:1.0 59:1.0 60:1.0 61:1.0 62:1.0 63:1.0 64:1.0 65:1.0 66:1.0 67:1.0 68:1.0 69:1.0 70:1.0 71:1.0 72:1.0 73:1.0 74:1.0 75:1.0 76:1.0 77:1.0 78:1.0 79:1.0 80:1.0 81:1.0 82:1.0 83:1.0 85:1.0 86:1.0 87:1.0 88:1.0 89:1.0 90:1.0 91:1.0 92:1.0 93:1.0 94:1.0 95:1.0 96:1.0 97:1.0 98:1.0 100:1.0 101:1.0 102:1.0 103:1.0 104:1.0 105:1.0 106:1.0 107:1.0 108:1.0 109:1.0 110:1.0 111:1.0 112:1.0 113:0.6666666666666667 114:1.0 115:1.0
0.0 1:1.0 2:1.0 3:1.0 4:1.0 5:1.0 6:1.0 7:1.0 8:1.0 9:1.0 10:1.0 11:1.0 12:1.0 13:1.0 14:0.7777777777777778 15:1.0 16:1.0 17:1.0 18:1.0 19:1.0 20:1.0 21:0.6 22:1.0 23:1.0 24:1.0 25:1.0 26:1.0 27:1.0 28:1.0 29:1.0 30:0.6 31:1.0 32:1.0 33:1.0 34:1.0 35:1.0 36:1.0 37:1.0 38:1.0 39:1.0 40:1.0 41:0.7142857142857143 42:1.0 43:1.0 44:1.0 45:1.0 46:1.0 47:1.0 48:1.0 49:1.0 50:1.0 51:1.0 52:1.0 53:1.0 54:1.0 55:1.0 56:1.0 57:1.0 58:1.0 59:1.0 60:1.0 61:1.0 62:1.0 63:1.0 64:1.0 65:1.0 66:1.0 67:1.0 68:1.0 69:1.0 70:1.0 71:1.0 72:1.0 73:1.0 74:1.0 75:1.0 76:1.0 77:1.0 78:1.0 79:1.0 80:1.0 81:1.0 82:1.0 83:1.0 84:1.0 85:1.0 86:1.0 87:1.0 88:1.0 89:1.0 90:1.0 91:1.0 92:1.0 93:1.0 94:1.0 95:1.0 96:1.0 97:1.0 98:1.0 99:1.0 100:1.0 101:1.0 102:1.0 103:1.0 104:1.0 105:1.0 106:1.0 107:1.0 108:1.0 109:1.0 110:1.0 111:1.0 112:1.0 113:0.6666666666666667 114:1.0 115:1.0
0.0 1:1.0 2:0.7142857142857143 3:1.0 4:1.0 5:1.0 6:1.0 7:1.0 8:1.0 9:1.0 10:0.33333333333333337 11:1.0 12:1.0 13:1.0 14:0.7777777777777778 16:1.0 17:1.0 18:1.0 19:1.0 20:1.0 21:0.6 22:1.0 23:1.0 24:1.0 25:1.0 26:1.0 27:1.0 28:1.0 29:1.0 30:0.6 31:1.0 32:1.0 33:1.0 34:1.0 35:1.0 36:1.0 37:1.0 38:1.0 39:1.0 40:1.0 41:0.7142857142857143 42:1.0 43:1.0 44:1.0 45:1.0 46:1.0 47:1.0 48:1.0 49:1.0 50:1.0 51:1.0 52:1.0 53:1.0 54:1.0 55:1.0 56:0.8 57:1.0 58:1.0 59:1.0 60:1.0 61:1.0 62:1.0 63:1.0 64:1.0 65:1.0 66:1.0 67:1.0 68:1.0 69:1.0 70:1.0 71:1.0 72:1.0 73:1.0 74:1.0 75:1.0 76:1.0 77:1.0 79:1.0 80:1.0 81:1.0 82:1.0 83:1.0 84:1.0 85:1.0 86:1.0 87:1.0 88:1.0 89:1.0 90:1.0 91:1.0 92:1.0 93:1.0 94:1.0 95:1.0 96:-1.0 97:1.0 98:1.0 100:1.0 101:1.0 102:1.0 103:1.0 104:1.0 105:1.0 106:1.0 107:1.0 108:1.0 109:1.0 110:1.0 111:1.0 112:1.0 113:0.6666666666666667 114:0.972972972972973 115:1.0
0.0 1:1.0 2:1.0 3:1.0 4:1.0 5:1.0 6:1.0 7:1.0 8:1.0 9:1.0 10:1.0 11:1.0 12:1.0 13:1.0 14:1.0 15:1.0 16:1.0 17:1.0 18:1.0 19:1.0 20:1.0 21:0.6 22:1.0 23:1.0 24:1.0 25:1.0 26:1.0 27:1.0 28:1.0 29:1.0 30:1.0 31:1.0 32:1.0 33:1.0 34:1.0 35:1.0 36:1.0 37:1.0 38:1.0 39:1.0 40:1.0 41:1.0 42:1.0 43:1.0 44:1.0 45:1.0 46:1.0 47:1.0 48:1.0 49:1.0 50:1.0 51:1.0 52:1.0 53:1.0 54:1.0 55:1.0 56:1.0 57:1.0 58:1.0 59:1.0 60:1.0 61:1.0 62:1.0 63:1.0 64:1.0 65:1.0 66:1.0 67:1.0 68:1.0 69:1.0 70:1.0 71:1.0 72:1.0 73:1.0 74:1.0 75:1.0 76:1.0 77:1.0 78:1.0 79:1.0 80:1.0 81:1.0 82:1.0 83:1.0 84:1.0 85:1.0 86:1.0 87:1.0 88:1.0 89:1.0 90:1.0 91:1.0 92:1.0 93:1.0 94:1.0 95:1.0 96:1.0 97:1.0 98:1.0 100:1.0 101:1.0 102:1.0 103:1.0 104:1.0 105:1.0 106:1.0 107:1.0 108:1.0 109:1.0 110:1.0 111:1.0 112:1.0 113:0.6666666666666667 114:1.0 115:1.0
0.0 1:-1.0 2:-0.4285714285714286 3:1.0 4:-0.25 5:-0.33333333333333326 7:0.6 8:-1.0 9:0.6 10:0.33333333333333337 13:0.19999999999999996 14:-0.5555555555555556 16:1.0 19:-1.0 20:-1.0 21:-0.19999999999999996 23:1.0 24:1.0 26:-0.33333333333333326 27:-1.0 29:-0.33333333333333326 30:0.6 31:-1.0 32:-1.0 33:-1.0 35:0.33333333333333337 37:0.33333333333333337 38:0.6 39:-0.19999999999999996 40:0.33333333333333337 41:-0.4285714285714286 43:1.0 46:-1.0 47:-1.0 49:-1.0 50:0.4285714285714286 51:0.4285714285714286 52:0.7142857142857143 53:-1.0 54:-1.0 55:0.5 56:-0.19999999999999996 57:1.0 58:-1.0 59:-1.0 60:1.0 61:1.0 62:1.0 63:1.0 64:1.0 65:1.0 66:1.0 67:1.0 68:1.0 69:-1.0 70:1.0 71:1.0 72:1.0 73:1.0 74:0.33333333333333337 75:1.0 76:1.0 77:1.0 78:1.0 79:1.0 80:0.5 81:1.0 82:1.0 84:1.0 85:1.0 86:1.0 87:1.0 88:1.0 89:1.0 91:1.0 92:1.0 93:1.0 95:1.0 96:1.0 97:1.0 98:1.0 99:1.0 100:1.0 101:1.0 102:1.0 103:1.0 104:1.0 105:1.0 106:1.0 107:1.0 108:1.0 109:1.0 110:-1.0 111:1.0 112:1.0 113:-1.0 114:0.9459459459459459 115:1.0
0.0 1:1.0 2:0.7142857142857143 3:1.0 4:1.0 5:1.0 6:1.0 7:1.0 8:1.0 9:1.0 10:1.0 11:1.0 12:1.0 13:1.0 14:0.7777777777777778 15:1.0 16:1.0 17:1.0 18:1.0 19:1.0 20:1.0 21:0.6 22:1.0 23:1.0 24:1.0 25:1.0 26:1.0 27:1.0 28:1.0 29:0.33333333333333337 30:1.0 31:1.0 32:1.0 33:1.0 34:1.0 35:1.0 36:1.0 37:1.0 38:1.0 39:1.0 40:1.0 41:1.0 42:1.0 43:1.0 44:1.0 45:1.0 46:1.0 47:1.0 48:1.0 49:1.0 50:0.7142857142857143 51:1.0 52:1.0 53:1.0 54:1.0 55:1.0 56:0.8 57:1.0 58:1.0 59:1.0 60:1.0 61:1.0 62:1.0 63:1.0 64:1.0 65:1.0 66:1.0 67:1.0 68:1.0 69:1.0 70:1.0 71:1.0 72:1.0 73:1.0 74:1.0 75:1.0 76:1.0 77:1.0 78:1.0 79:1.0 80:0.5 81:1.0 82:1.0 83:1.0 84:1.0 85:1.0 86:1.0 87:1.0 88:1.0 89:1.0 90:1.0 91:1.0 92:1.0 93:1.0 94:1.0 95:1.0 96:1.0 97:1.0 98:1.0 99:1.0 100:1.0 101:1.0 102:1.0 103:1.0 104:1.0 105:1.0 106:1.0 107:1.0 108:1.0 109:1.0 110:1.0 111:1.0 112:1.0 113:0.6666666666666667 114:1.0 115:1.0
0.0 1:1.0 2:1.0 3:1.0 4:1.0 5:1.0 6:1.0 7:1.0 8:1.0 9:1.0 10:1.0 11:1.0 12:1.0 13:1.0 14:1.0 15:1.0 16:1.0 17:1.0 18:1.0 19:1.0 20:1.0 21:0.6 22:1.0 23:1.0 24:1.0 25:1.0 26:1.0 27:1.0 28:1.0 29:1.0 30:1.0 31:1.0 32:1.0 33:1.0 34:1.0 35:1.0 36:1.0 37:1.0 38:1.0 39:1.0 40:1.0 41:1.0 42:1.0 43:1.0 44:1.0 45:1.0 46:1.0 47:1.0 48:1.0 49:1.0 50:1.0 51:1.0 52:1.0 53:1.0 54:1.0 55:1.0 56:1.0 57:1.0 58:1.0 59:1.0 60:1.0 61:1.0 62:1.0 63:1.0 64:1.0 65:1.0 66:1.0 67:1.0 68:1.0 69:1.0 70:1.0 71:1.0 72:1.0 73:1.0 74:1.0 75:1.0 76:1.0 77:1.0 78:1.0 79:1.0 80:1.0 81:1.0 82:1.0 83:1.0 84:1.0 85:1.0 86:1.0 87:1.0 88:1.0 89:1.0 90:1.0 91:1.0 92:1.0 93:1.0 94:1.0 95:1.0 96:1.0 97:1.0 98:1.0 99:1.0 100:1.0 101:1.0 102:1.0 103:1.0 104:1.0 105:1.0 106:1.0 107:1.0 108:1.0 109:1.0 110:1.0 111:1.0 112:1.0 113:0.6666666666666667 114:1.0 115:1.0
0.0 1:1.0 2:0.4285714285714286 3:1.0 4:0.5 5:1.0 6:1.0 7:1.0 8:1.0 9:1.0 10:1.0 11:1.0 12:1.0 13:1.0 14:0.11111111111111116 16:1.0 17:1.0 18:1.0 19:1.0 20:1.0 21:0.19999999999999996 22:1.0 23:1.0 24:1.0 25:1.0 26:1.0 27:1.0 28:1.0 29:0.33333333333333337 30:0.6 31:1.0 32:1.0 33:1.0 34:1.0 35:1.0 36:1.0 37:0.33333333333333337 38:1.0 39:1.0 40:1.0 41:0.4285714285714286 42:1.0 43:1.0 44:1.0 45:1.0 46:1.0 47:1.0 48:1.0 49:1.0 50:0.7142857142857143 51:0.7142857142857143 52:1.0 53:1.0 54:1.0 55:1.0 56:0.6 57:1.0 58:1.0 59:1.0 60:1.0 61:1.0 62:1.0 63:1.0 64:1.0 65:1.0 66:1.0 67:1.0 68:1.0 69:1.0 70:1.0 71:1.0 72:1.0 73:1.0 74:1.0 75:1.0 76:1.0 77:1.0 78:1.0 79:1.0 80:1.0 81:1.0 82:1.0 83:1.0 84:1.0 85:1.0 86:1.0 87:1.0 88:1.0 89:1.0 90:1.0 91:1.0 92:1.0 93:1.0 94:1.0 95:1.0 96:1.0 97:1.0 98:1.0 99:1.0 100:1.0 101:1.0 102:1.0 103:1.0 104:1.0 105:1.0 106:1.0 107:1.0 108:1.0 109:1.0 110:1.0 111:1.0 112:1.0 113:0.6666666666666667 114:1.0 115:1.0
0.0 1:1.0 2:1.0 3:1.0 4:1.0 5:-0.33333333333333326 6:1.0 7:1.0 8:1.0 9:1.0 10:1.0 11:1.0 12:1.0 13:1.0 14:0.7777777777777778 16:1.0 17:1.0 18:1.0 19:1.0 20:1.0 21:0.6 22:1.0 23:1.0 24:1.0 25:1.0 26:1.0 27:1.0 28:1.0 29:0.33333333333333337 30:0.6 31:1.0 32:1.0 33:1.0 34:0.5 35:0.33333333333333337 37:1.0 38:0.6 39:0.6 40:1.0 41:0.7142857142857143 42:1.0 43:1.0 45:1.0 46:1.0 47:1.0 49:1.0 50:1.0 51:1.0 52:1.0 53:1.0 54:1.0 55:1.0 56:0.8 57:1.0 58:1.0 59:1.0 60:1.0 61:1.0 62:1.0 63:1.0 64:1.0 65:1.0 66:1.0 67:1.0 68:1.0 69:1.0 70:1.0 71:1.0 72:1.0 73:1.0 74:1.0 75:1.0 76:1.0 77:1.0 78:1.0 79:1.0 80:1.0 81:1.0 82:1.0 83:1.0 84:1.0 85:1.0 86:1.0 87:1.0 88:1.0 89:1.0 90:1.0 91:1.0 92:1.0 93:1.0 94:1.0 95:1.0 96:1.0 97:1.0 98:1.0 100:1.0 101:1.0 102:1.0 103:1.0 104:1.0 105:1.0 106:1.0 107:1.0 108:1.0 109:1.0 110:1.0 111:1.0 112:1.0 113:0.6666666666666667 114:0.972972972972973 115:1.0
0.0 1:1.0 2:0.4285714285714286 3:1.0 4:0.5 5:1.0 6:1.0 7:0.6 8:1.0 9:0.19999999999999996 10:1.0 11:1.0 12:1.0 13:0.19999999999999996 14:0.5555555555555556 16:1.0 17:1.0 18:1.0 19:1.0 20:1.0 21:0.19999999999999996 22:1.0 23:1.0 24:1.0 26:1.0 27:1.0 28:1.0 29:0.33333333333333337 30:1.0 31:1.0 32:1.0 33:1.0 34:1.0 35:1.0 36:1.0 37:1.0 38:0.19999999999999996 39:0.19999999999999996 40:1.0 41:0.4285714285714286 42:1.0 43:1.0 44:1.0 45:1.0 46:1.0 47:1.0 49:1.0 50:1.0 51:1.0 52:1.0 53:1.0 54:1.0 55:1.0 56:0.6 57:1.0 58:1.0 59:1.0 60:1.0 61:1.0 62:1.0 63:1.0 64:1.0 65:1.0 66:1.0 67:1.0 68:1.0 69:1.0 70:1.0 71:1.0 72:1.0 73:1.0 74:1.0 75:1.0 76:1.0 77:1.0 79:1.0 81:1.0 82:1.0 83:-1.0 84:1.0 85:1.0 86:1.0 87:1.0 88:1.0 89:1.0 90:1.0 91:1.0 92:1.0 93:1.0 94:1.0 95:1.0 96:1.0 97:1.0 98:1.0 99:1.0 100:1.0 101:1.0 102:1.0 103:1.0 104:1.0 105:1.0 106:1.0 107:1.0 108:1.0 109:1.0 110:1.0 111:1.0 112:1.0 113:0.6666666666666667 114:1.0 115:1.0
0.0 1:1.0 2:0.7142857142857143 3:1.0 4:1.0 5:1.0 6:1.0 7:1.0 8:1.0 9:1.0 10:1.0 11:1.0 12:1.0 13:1.0 14:0.7777777777777778 15:1.0 16:1.0 17:1.0 18:1.0 19:1.0 20:1.0 21:0.6 22:1.0 23:1.0 24:1.0 25:1.0 26:1.0 27:1.0 28:1.0 29:1.0 30:0.6 31:1.0 32:1.0 33:1.0 34:1.0 35:1.0 36:1.0 37:1.0 38:1.0 39:1.0 40:1.0 41:0.7142857142857143 42:1.0 43:1.0 44:1.0 45:1.0 46:1.0 47:1.0 48:1.0 49:1.0 50:1.0 51:0.7142857142857143 52:1.0 53:1.0 54:1.0 55:0.5 56:0.8 57:1.0 58:1.0 59:1.0 60:1.0 61:1.0 62:1.0 63:1.0 64:1.0 65:1.0 66:1.0 67:1.0 68:1.0 69:1.0 70:1.0 71:1.0 72:1.0 73:1.0 74:1.0 75:1.0 76:1.0 77:1.0 78:1.0 79:1.0 80:1.0 81:1.0 82:1.0 83:1.0 84:1.0 85:1.0 86:1.0 87:1.0 88:1.0 89:1.0 90:1.0 91:1.0 92:1.0 93:1.0 94:1.0 95:1.0 96:1.0 97:1.0 98:1.0 99:1.0 100:1.0 101:1.0 102:1.0 103:1.0 104:1.0 105:1.0 106:1.0 107:1.0 108:1.0 109:1.0 110:1.0 111:1.0 112:1.0 113:1.0 114:1.0 115:1.0
0.0 1:1.0 2:1.0 3:1.0 4:1.0 5:1.0 6:1.0 7:1.0 8:1.0 9:1.0 10:1.0 11:1.0 12:1.0 13:1.0 14:0.7777777777777778 15:1.0 16:1.0 17:1.0 18:1.0 19:1.0 20:1.0 21:0.6 22:1.0 23:1.0 24:1.0 25:1.0 26:1.0 27:1.0 28:1.0 29:1.0 30:1.0 31:1.0 32:1.0 33:1.0 34:1.0 35:1.0 36:1.0 37:1.0 38:1.0 39:1.0 40:1.0 41:0.7142857142857143 42:1.0 43:1.0 44:1.0 45:1.0 46:1.0 47:1.0 48:1.0 49:1.0 50:1.0 51:1.0 52:1.0 53:1.0 54:1.0 55:1.0 56:0.8 57:1.0 58:1.0 59:1.0 60:1.0 61:1.0 62:1.0 63:1.0 64:1.0 65:1.0 66:1.0 67:1.0 68:1.0 69:1.0 70:1.0 71:1.0 72:1.0 73:1.0 74:1.0 75:1.0 76:1.0 77:1.0 78:1.0 79:1.0 80:1.0 81:1.0 82:1.0 83:1.0 84:1.0 85:1.0 86:1.0 87:1.0 88:1.0 89:1.0 90:1.0 91:1.0 92:1.0 93:1.0 94:1.0 95:1.0 96:1.0 97:1.0 98:1.0 99:1.0 100:1.0 101:1.0 102:1.0 103:1.0 104:1.0 105:1.0 106:1.0 107:1.0 108:1.0 109:1.0 110:1.0 111:1.0 112:1.0 113:0.6666666666666667 114:1.0 115:1.0
0.0 1:1.0 2:0.7142857142857143 3:1.0 4:1.0 5:1.0 6:1.0 7:1.0 8:1.0 9:1.0 10:1.0 11:1.0 12:1.0 13:1.0 14:0.7777777777777778 15:1.0 16:1.0 17:1.0 18:1.0 19:1.0 20:1.0 21:0.6 22:1.0 23:1.0 24:1.0 25:1.0 26:1.0 27:1.0 28:1.0 29:1.0 30:0.6 31:1.0 32:1.0 33:1.0 34:1.0 35:1.0 36:1.0 37:1.0 38:0.6 39:0.6 40:1.0 41:0.7142857142857143 43:1.0 44:1.0 45:1.0 46:1.0 47:1.0 48:1.0 49:1.0 50:0.7142857142857143 51:0.7142857142857143 52:0.7142857142857143 53:1.0 54:1.0 55:1.0 56:1.0 57:1.0 58:1.0 59:1.0 60:1.0 61:1.0 62:1.0 63:1.0 64:1.0 65:1.0 66:1.0 67:1.0 68:1.0 69:1.0 70:1.0 71:1.0 72:1.0 73:1.0 74:1.0 75:1.0 76:1.0 77:1.0 78:1.0 79:1.0 80:1.0 81:1.0 82:1.0 83:1.0 84:1.0 85:1.0 86:1.0 87:1.0 88:1.0 89:1.0 90:1.0 91:1.0 92:1.0 93:1.0 94:1.0 95:1.0 96:1.0 97:1.0 98:1.0 100:1.0 101:1.0 102:1.0 103:1.0 104:1.0 105:1.0 106:1.0 107:1.0 108:1.0 109:1.0 110:1.0 111:1.0 112:1.0 113:0.6666666666666667 114:1.0 115:1.0
0.0 1:1.0 2:0.7142857142857143 3:1.0 4:0.75 5:1.0 6:1.0 7:1.0 8:1.0 9:1.0 10:1.0 11:1.0 12:1.0 13:1.0 14:0.7777777777777778 15:1.0 16:1.0 17:1.0 18:1.0 19:1.0 20:1.0 21:1.0 22:1.0 23:1.0 24:1.0 25:1.0 26:1.0 27:1.0 28:1.0 29:1.0 30:1.0 31:1.0 32:1.0 33:1.0 34:1.0 35:1.0 36:1.0 37:1.0 38:1.0 39:0.6 40:1.0 41:0.7142857142857143 42:1.0 43:1.0 44:1.0 45:1.0 46:1.0 47:1.0 48:1.0 49:1.0 50:1.0 51:1.0 52:1.0 53:1.0 54:1.0 55:1.0 56:0.8 57:1.0 58:1.0 59:1.0 60:1.0 61:1.0 62:1.0 63:1.0 64:1.0 65:1.0 66:1.0 67:1.0 68:1.0 69:1.0 70:1.0 71:1.0 72:1.0 73:1.0 74:1.0 75:1.0 76:1.0 77:1.0 78:1.0 79:1.0 80:1.0 81:1.0 82:1.0 83:1.0 84:1.0 85:1.0 86:1.0 87:1.0 88:1.0 89:1.0 90:1.0 91:1.0 92:1.0 93:1.0 94:1.0 95:1.0 96:1.0 97:1.0 98:1.0 99:1.0 100:1.0 101:1.0 102:1.0 103:1.0 104:1.0 105:1.0 106:1.0 107:1.0 108:1.0 109:1.0 110:1.0 111:1.0 112:1.0 113:1.0 114:1.0 115:1.0
0.0 1:1.0 2:0.7142857142857143 3:1.0 4:1.0 5:1.0 6:1.0 7:1.0 8:1.0 9:1.0 10:1.0 11:1.0 12:1.0 13:1.0 14:0.7777777777777778 15:1.0 16:1.0 17:1.0 18:1.0 19:1.0 20:1.0 21:0.6 22:1.0 23:1.0 24:1.0 25:1.0 26:1.0 27:1.0 28:1.0 29:1.0 30:0.6 31:1.0 32:1.0 33:1.0 34:0.5 35:1.0 36:1.0 37:1.0 38:1.0 39:1.0 40:1.0 41:0.7142857142857143 42:1.0 43:1.0 44:1.0 45:1.0 46:1.0 47:1.0 48:1.0 49:1.0 50:1.0 51:0.7142857142857143 52:1.0 53:1.0 54:1.0 55:0.5 56:0.8 57:1.0 58:1.0 59:1.0 60:1.0 61:1.0 62:1.0 63:1.0 64:1.0 65:1.0 66:1.0 67:1.0 68:1.0 69:1.0 70:1.0 71:1.0 72:1.0 73:1.0 74:1.0 75:1.0 76:1.0 77:1.0 78:1.0 79:1.0 80:1.0 81:1.0 82:1.0 83:1.0 84:1.0 85:1.0 86:1.0 87:1.0 88:1.0 89:1.0 90:1.0 91:1.0 92:1.0 93:1.0 94:1.0 95:1.0 96:1.0 97:1.0 98:1.0 100:1.0 101:1.0 102:1.0 103:1.0 104:1.0 105:1.0 106:1.0 107:1.0 108:1.0 109:1.0 110:1.0 111:1.0 112:1.0 113:1.0 114:1.0 115:1.0
0.0 1:1.0 2:0.7142857142857143 3:1.0 4:1.0 5:1.0 6:1.0 7:1.0 8:1.0 9:1.0 10:1.0 11:1.0 12:1.0 13:1.0 14:0.7777777777777778 15:1.0 16:1.0 17:1.0 18:1.0 19:1.0 20:1.0 21:0.6 22:1.0 23:1.0 24:1.0 25:1.0 26:1.0 27:1.0 28:1.0 29:1.0 30:0.6 31:1.0 32:1.0 33:1.0 34:1.0 35:1.0 36:1.0 37:1.0 38:1.0 39:1.0 40:1.0 41:0.7142857142857143 42:1.0 43:1.0 44:1.0 45:1.0 46:1.0 47:1.0 48:1.0 49:1.0 50:1.0 51:1.0 52:1.0 53:1.0 54:1.0 55:1.0 56:1.0 57:1.0 58:1.0 59:1.0 60:1.0 61:1.0 62:1.0 63:1.0 64:1.0 65:1.0 66:1.0 67:1.0 68:1.0 69:1.0 70:1.0 71:1.0 72:1.0 73:1.0 74:1.0 75:1.0 76:1.0 77:1.0 78:1.0 79:1.0 80:1.0 81:1.0 82:1.0 83:1.0 84:1.0 85:1.0 86:1.0 87:1.0 88:1.0 89:1.0 90:1.0 91:1.0 92:1.0 93:1.0 94:1.0 95:1.0 96:1.0 97:1.0 98:1.0 99:1.0 100:1.0 101:1.0 102:1.0 103:1.0 104:1.0 105:1.0 106:1.0 107:1.0 108:1.0 109:1.0 110:1.0 111:1.0 112:1.0 113:1.0 114:1.0 115:1.0
0.0 1:1.0 2:0.7142857142857143 3:1.0 4:0.75 5:1.0 6:1.0 7:0.6 8:1.0 9:0.6 10:1.0 11:1.0 12:1.0 13:1.0 14:0.7777777777777778 15:1.0 16:1.0 17:1.0 18:1.0 19:1.0 20:1.0 21:1.0 22:1.0 23:1.0 24:1.0 25:1.0 26:1.0 27:1.0 28:1.0 29:1.0 30:1.0 31:1.0 32:1.0 33:1.0 34:1.0 35:1.0 36:1.0 37:1.0 38:0.6 39:0.6 40:1.0 41:0.7142857142857143 42:1.0 43:1.0 44:1.0 45:1.0 46:1.0 47:1.0 48:1.0 49:1.0 50:1.0 51:1.0 52:1.0 53:1.0 54:1.0 55:1.0 56:0.8 57:1.0 58:1.0 59:1.0 60:1.0 61:1.0 62:1.0 63:1.0 64:1.0 65:1.0 66:1.0 67:1.0 68:1.0 69:1.0 70:1.0 71:1.0 72:1.0 73:1.0 74:1.0 75:1.0 76:1.0 77:1.0 78:1.0 79:1.0 80:1.0 81:1.0 82:1.0 83:1.0 84:1.0 85:1.0 86:1.0 87:1.0 88:1.0 89:1.0 90:1.0 91:1.0 92:1.0 93:1.0 94:1.0 95:1.0 96:1.0 97:1.0 98:1.0 100:1.0 101:1.0 102:1.0 103:1.0 104:1.0 105:1.0 106:1.0 107:1.0 108:1.0 109:1.0 110:1.0 111:1.0 112:1.0 113:1.0 114:1.0 115:1.0
0.0 1:1.0 2:0.7142857142857143 3:1.0 4:1.0 5:1.0 6:1.0 7:1.0 8:1.0 9:1.0 10:0.33333333333333337 11:1.0 12:1.0 13:1.0 14:0.7777777777777778 16:1.0 17:1.0 18:1.0 19:1.0 20:1.0 21:0.6 22:1.0 23:1.0 24:1.0 25:1.0 26:1.0 27:1.0 28:1.0 29:1.0 30:0.6 31:1.0 32:1.0 33:1.0 34:1.0 35:1.0 36:1.0 37:1.0 38:1.0 39:1.0 40:1.0 41:0.7142857142857143 42:1.0 43:1.0 44:1.0 45:1.0 46:1.0 47:1.0 48:1.0 49:1.0 50:1.0 51:1.0 52:1.0 53:1.0 54:1.0 55:1.0 56:1.0 57:1.0 58:1.0 59:1.0 60:1.0 61:1.0 62:1.0 63:1.0 64:1.0 65:1.0 66:1.0 67:1.0 68:1.0 69:1.0 70:1.0 71:1.0 72:1.0 73:1.0 74:1.0 75:1.0 76:1.0 77:1.0 78:1.0 79:1.0 80:1.0 81:1.0 82:1.0 83:1.0 84:1.0 85:1.0 86:1.0 87:1.0 88:1.0 89:1.0 90:1.0 91:1.0 92:1.0 93:1.0 94:1.0 95:1.0 96:1.0 97:1.0 98:1.0 100:1.0 101:1.0 102:1.0 103:1.0 104:1.0 105:1.0 106:1.0 107:1.0 108:1.0 109:1.0 110:1.0 111:1.0 112:1.0 113:0.6666666666666667 114:1.0 115:1.0
0.0 1:1.0 2:1.0 3:1.0 4:1.0 5:1.0 6:1.0 7:1.0 8:1.0 9:1.0 10:1.0 11:1.0 12:1.0 13:1.0 14:1.0 15:1.0 16:1.0 17:1.0 18:1.0 19:1.0 20:1.0 21:1.0 22:1.0 23:1.0 24:1.0 25:1.0 26:1.0 27:1.0 28:1.0 29:1.0 30:1.0 31:1.0 32:1.0 33:1.0 34:1.0 35:1.0 36:1.0 37:1.0 38:1.0 39:1.0 40:1.0 41:1.0 42:1.0 43:1.0 44:1.0 45:1.0 46:1.0 47:1.0 48:1.0 49:1.0 50:1.0 51:1.0 52:1.0 53:1.0 54:1.0 55:1.0 56:1.0 57:1.0 58:1.0 59:1.0 60:1.0 61:1.0 62:1.0 63:1.0 64:1.0 65:1.0 66:1.0 67:1.0 68:1.0 69:1.0 70:1.0 71:1.0 72:1.0 73:1.0 74:1.0 75:1.0 76:1.0 77:1.0 78:1.0 79:1.0 80:1.0 81:1.0 82:1.0 83:1.0 84:1.0 85:1.0 86:1.0 87:1.0 88:1.0 89:1.0 90:1.0 91:1.0 92:1.0 93:1.0 94:1.0 95:1.0 96:1.0 97:1.0 98:1.0 99:1.0 100:1.0 101:1.0 102:1.0 103:1.0 104:1.0 105:1.0 106:1.0 107:1.0 108:1.0 109:1.0 110:1.0 111:1.0 112:1.0 113:1.0 114:1.0 115:1.0
0.0 1:1.0 2:0.7142857142857143 3:1.0 4:1.0 5:1.0 6:1.0 7:1.0 8:1.0 9:1.0 10:1.0 11:1.0 12:1.0 13:1.0 14:0.5555555555555556 15:1.0 16:1.0 17:1.0 18:1.0 19:1.0 20:1.0 21:0.19999999999999996 22:1.0 23:1.0 24:1.0 25:1.0 26:1.0 27:1.0 28:1.0 29:1.0 30:1.0 31:1.0 32:1.0 33:1.0 34:1.0 35:1.0 36:1.0 37:1.0 38:1.0 39:1.0 40:1.0 41:0.4285714285714286 42:1.0 43:1.0 44:1.0 45:1.0 46:1.0 47:1.0 48:1.0 49:1.0 50:0.7142857142857143 51:0.7142857142857143 52:1.0 53:1.0 54:1.0 55:1.0 56:1.0 57:1.0 58:1.0 59:1.0 60:1.0 61:1.0 62:1.0 63:1.0 64:1.0 65:1.0 66:1.0 67:1.0 68:1.0 69:1.0 70:1.0 71:1.0 72:1.0 73:1.0 74:1.0 75:1.0 76:1.0 77:1.0 78:1.0 79:1.0 80:1.0 81:1.0 82:1.0 83:1.0 84:1.0 85:1.0 86:1.0 87:1.0 88:1.0 89:1.0 90:1.0 91:1.0 92:1.0 93:1.0 94:1.0 95:1.0 96:1.0 97:1.0 98:1.0 99:1.0 100:1.0 101:1.0 102:1.0 103:1.0 104:1.0 105:1.0 106:1.0 107:1.0 108:1.0 109:1.0 110:1.0 111:1.0 112:1.0 113:1.0 114:1.0 115:1.0
0.0 1:1.0 2:0.7142857142857143 3:1.0 4:1.0 5:1.0 6:1.0 7:1.0 8:1.0 9:1.0 10:1.0 11:1.0 12:1.0 13:1.0 14:0.7777777777777778 15:1.0 16:1.0 17:1.0 18:1.0 19:1.0 20:1.0 21:0.6 22:1.0 23:1.0 24:1.0 25:1.0 26:1.0 27:1.0 28:1.0 29:1.0 30:0.6 31:1.0 32:1.0 33:1.0 34:0.5 35:0.33333333333333337 37:1.0 38:0.6 39:0.6 40:1.0 41:0.7142857142857143 42:1.0 43:1.0 45:1.0 46:1.0 47:1.0 49:1.0 50:1.0 51:1.0 52:1.0 53:1.0 54:1.0 55:1.0 56:0.8 57:1.0 58:1.0 59:1.0 60:1.0 61:1.0 62:1.0 63:1.0 64:1.0 65:1.0 66:1.0 67:1.0 68:1.0 69:1.0 70:1.0 71:1.0 72:1.0 73:1.0 74:1.0 75:1.0 76:1.0 77:1.0 78:1.0 79:1.0 80:1.0 81:1.0 82:1.0 83:1.0 84:1.0 85:1.0 86:1.0 87:1.0 88:1.0 89:1.0 90:1.0 91:1.0 92:1.0 93:1.0 94:1.0 95:1.0 96:1.0 97:1.0 98:1.0 100:1.0 101:1.0 102:1.0 103:1.0 104:1.0 105:1.0 106:1.0 107:1.0 108:1.0 109:1.0 110:1.0 111:1.0 112:1.0 113:0.6666666666666667 114:0.972972972972973 115:1.0
0.0 1:1.0 2:0.7142857142857143 3:1.0 4:1.0 5:1.0 6:1.0 7:1.0 8:1.0 9:1.0 10:0.33333333333333337 11:1.0 12:1.0 13:1.0 14:0.7777777777777778 16:1.0 17:1.0 18:1.0 19:1.0 20:1.0 21:0.6 22:1.0 23:1.0 24:1.0 25:1.0 26:1.0 27:1.0 28:1.0 29:1.0 30:0.6 31:1.0 32:1.0 33:1.0 34:1.0 35:1.0 36:1.0 37:1.0 38:1.0 39:1.0 40:1.0 41:0.7142857142857143 42:1.0 43:1.0 44:1.0 45:1.0 46:1.0 47:1.0 48:1.0 49:1.0 50:1.0 51:1.0 52:1.0 53:1.0 54:1.0 55:1.0 56:1.0 57:1.0 58:1.0 59:1.0 60:1.0 61:1.0 62:1.0 63:1.0 64:1.0 65:1.0 66:1.0 67:1.0 68:1.0 69:1.0 70:1.0 71:1.0 72:1.0 73:1.0 74:1.0 75:1.0 76:1.0 77:1.0 78:1.0 79:1.0 80:1.0 81:1.0 82:1.0 83:1.0 84:1.0 85:1.0 86:1.0 87:1.0 88:1.0 89:1.0 90:1.0 91:1.0 92:1.0 93:1.0 94:1.0 95:1.0 96:1.0 97:1.0 98:1.0 100:1.0 101:1.0 102:1.0 103:1.0 104:1.0 105:1.0 106:1.0 107:1.0 108:1.0 109:1.0 110:1.0 111:1.0 112:1.0 113:0.6666666666666667 114:1.0 115:1.0
0.0 1:1.0 2:0.7142857142857143 3:1.0 4:1.0 5:1.0 6:1.0 7:1.0 8:1.0 9:1.0 10:1.0 11:1.0 12:1.0 13:1.0 14:0.7777777777777778 15:1.0 16:1.0 17:1.0 18:1.0 19:1.0 20:1.0 21:0.6 22:1.0 23:1.0 24:1.0 25:1.0 26:1.0 27:1.0 28:1.0 29:1.0 30:0.6 31:1.0 32:1.0 33:1.0 34:0.5 35:1.0 36:1.0 37:1.0 38:1.0 39:1.0 40:1.0 41:0.7142857142857143 42:1.0 43:1.0 44:1.0 45:1.0 46:1.0 47:1.0 48:1.0 49:1.0 50:1.0 51:1.0 52:1.0 53:1.0 54:1.0 55:0.5 56:0.8 57:1.0 58:1.0 59:1.0 60:1.0 61:1.0 62:1.0 63:1.0 64:1.0 65:1.0 66:1.0 67:1.0 68:1.0 69:1.0 70:1.0 71:1.0 72:1.0 73:1.0 74:1.0 75:1.0 76:1.0 77:1.0 78:1.0 79:1.0 80:1.0 81:1.0 82:1.0 83:1.0 84:1.0 85:1.0 86:1.0 87:1.0 88:1.0 89:1.0 90:1.0 91:1.0 92:1.0 93:1.0 94:1.0 95:1.0 96:1.0 97:1.0 98:1.0 100:1.0 101:1.0 102:1.0 103:1.0 104:1.0 105:1.0 106:1.0 107:1.0 108:1.0 109:1.0 110:1.0 111:1.0 112:1.0 113:1.0 114:1.0 115:1.0
0.0 1:1.0 2:1.0 3:1.0 4:1.0 5:1.0 6:1.0 7:1.0 8:1.0 9:1.0 10:0.33333333333333337 11:1.0 12:1.0 13:1.0 14:0.7777777777777778 16:1.0 17:1.0 18:1.0 19:1.0 20:1.0 21:0.19999999999999996 22:1.0 23:1.0 24:1.0 25:1.0 26:1.0 27:1.0 28:1.0 29:1.0 30:0.6 31:1.0 32:1.0 33:1.0 34:1.0 35:1.0 36:1.0 37:1.0 38:1.0 39:1.0 40:1.0 41:1.0 42:1.0 43:1.0 44:1.0 45:1.0 46:1.0 47:1.0 48:1.0 49:1.0 50:1.0 51:1.0 52:1.0 53:1.0 54:1.0 55:1.0 56:1.0 57:1.0 58:1.0 59:1.0 60:1.0 61:1.0 62:1.0 63:1.0 64:1.0 65:1.0 66:1.0 67:1.0 68:1.0 69:1.0 70:1.0 71:1.0 72:1.0 73:1.0 74:1.0 75:1.0 76:1.0 77:1.0 78:1.0 79:1.0 80:1.0 81:1.0 82:1.0 83:1.0 85:1.0 86:1.0 87:1.0 88:1.0 89:1.0 90:1.0 91:1.0 92:1.0 93:1.0 94:1.0 95:1.0 96:1.0 97:1.0 98:1.0 100:1.0 101:1.0 102:1.0 103:1.0 104:1.0 105:1.0 106:1.0 107:1.0 108:1.0 109:1.0 110:1.0 111:1.0 112:1.0 113:0.6666666666666667 114:1.0 115:1.0
0.0 1:1.0 2:0.7142857142857143 3:1.0 4:1.0 5:1.0 6:1.0 7:1.0 8:1.0 9:1.0 10:1.0 11:1.0 12:1.0 13:1.0 14:0.7777777777777778 15:1.0 16:1.0 17:1.0 18:1.0 19:1.0 20:1.0 21:0.6 22:1.0 23:1.0 24:1.0 25:1.0 26:1.0 27:1.0 28:1.0 29:1.0 30:0.6 31:1.0 32:1.0 33:1.0 34:0.5 35:1.0 36:1.0 37:1.0 38:1.0 39:1.0 40:1.0 41:0.7142857142857143 42:1.0 43:1.0 44:1.0 45:1.0 46:1.0 47:1.0 48:1.0 49:1.0 50:1.0 51:0.7142857142857143 52:1.0 53:1.0 54:1.0 55:0.5 56:0.8 57:1.0 58:1.0 59:1.0 60:1.0 61:1.0 62:1.0 63:1.0 64:1.0 65:1.0 66:1.0 67:1.0 68:1.0 69:1.0 70:1.0 71:1.0 72:1.0 73:1.0 74:1.0 75:1.0 76:1.0 77:1.0 78:1.0 79:1.0 80:1.0 81:1.0 82:1.0 83:1.0 84:1.0 85:1.0 86:1.0 87:1.0 88:1.0 89:1.0 90:1.0 91:1.0 92:1.0 93:1.0 94:1.0 95:1.0 96:1.0 97:1.0 98:1.0 99:1.0 100:1.0 101:1.0 102:1.0 103:1.0 104:1.0 105:1.0 106:1.0 107:1.0 108:1.0 109:1.0 110:1.0 111:1.0 112:1.0 113:1.0 114:1.0 115:1.0
0.0 1:1.0 2:1.0 3:1.0 4:1.0 5:1.0 6:1.0 7:1.0 8:1.0 9:1.0 10:1.0 11:1.0 12:1.0 13:1.0 14:0.7777777777777778 15:1.0 16:1.0 17:1.0 18:1.0 19:1.0 20:1.0 21:1.0 22:1.0 23:1.0 24:1.0 25:1.0 26:1.0 27:1.0 28:1.0 29:1.0 30:1.0 31:1.0 32:1.0 33:1.0 34:1.0 35:1.0 36:1.0 37:1.0 38:1.0 39:1.0 40:1.0 41:1.0 42:1.0 43:1.0 44:1.0 45:1.0 46:1.0 47:1.0 48:1.0 49:1.0 50:1.0 51:1.0 52:1.0 53:1.0 54:1.0 55:1.0 56:0.8 57:1.0 58:1.0 59:1.0 60:1.0 61:1.0 62:1.0 63:1.0 64:1.0 65:1.0 66:1.0 67:1.0 68:1.0 69:1.0 70:1.0 71:1.0 72:1.0 73:1.0 74:1.0 75:1.0 76:1.0 77:1.0 78:1.0 79:1.0 80:1.0 81:1.0 82:1.0 83:1.0 84:1.0 85:1.0 86:1.0 87:1.0 88:1.0 89:1.0 90:1.0 91:1.0 92:1.0 93:1.0 94:1.0 95:1.0 96:1.0 97:1.0 98:1.0 99:1.0 100:1.0 101:1.0 102:1.0 103:1.0 104:1.0 105:1.0 106:1.0 107:1.0 108:1.0 109:1.0 110:1.0 111:1.0 112:1.0 113:1.0 114:1.0 115:1.0
0.0 1:1.0 2:0.7142857142857143 3:1.0 4:1.0 5:1.0 6:1.0 7:1.0 8:1.0 9:1.0 10:1.0 11:1.0 12:1.0 13:1.0 14:0.5555555555555556 15:1.0 16:1.0 17:1.0 18:1.0 19:1.0 20:1.0 21:0.19999999999999996 22:1.0 23:1.0 24:1.0 25:1.0 26:1.0 27:1.0 28:1.0 29:0.33333333333333337 30:0.6 31:1.0 32:1.0 33:1.0 34:1.0 35:1.0 36:1.0 37:1.0 38:1.0 39:1.0 40:1.0 41:0.4285714285714286 42:1.0 43:1.0 44:1.0 45:1.0 46:1.0 47:1.0 48:1.0 49:1.0 50:0.7142857142857143 51:0.7142857142857143 52:1.0 53:1.0 54:1.0 55:1.0 56:0.8 57:1.0 58:1.0 59:1.0 60:1.0 61:1.0 62:1.0 63:1.0 64:1.0 65:1.0 66:1.0 67:1.0 68:1.0 69:1.0 70:1.0 71:1.0 72:1.0 73:1.0 74:1.0 75:1.0 76:1.0 77:1.0 78:1.0 79:1.0 80:1.0 81:1.0 82:1.0 83:1.0 84:1.0 85:1.0 86:1.0 87:1.0 88:1.0 89:1.0 90:1.0 91:1.0 92:1.0 93:1.0 94:1.0 95:1.0 96:1.0 97:1.0 98:1.0 99:1.0 100:1.0 101:1.0 102:1.0 103:1.0 104:1.0 105:1.0 106:1.0 107:1.0 108:1.0 109:1.0 110:1.0 111:1.0 112:1.0 113:1.0 114:1.0 115:1.0
0.0 1:1.0 2:1.0 3:1.0 4:0.75 5:1.0 6:1.0 7:1.0 8:1.0 9:0.6 10:1.0 11:1.0 12:1.0 13:1.0 14:1.0 16:1.0 17:1.0 18:1.0 19:1.0 20:1.0 21:0.6 22:1.0 23:1.0 24:1.0 25:1.0 26:1.0 27:1.0 28:1.0 29:1.0 30:0.6 31:1.0 32:1.0 33:1.0 34:1.0 35:1.0 36:1.0 37:1.0 38:1.0 39:1.0 40:1.0 41:1.0 42:1.0 43:1.0 44:1.0 45:1.0 46:1.0 47:1.0 48:1.0 49:1.0 50:1.0 51:1.0 52:1.0 53:1.0 54:1.0 55:1.0 56:1.0 57:1.0 58:1.0 59:1.0 60:1.0 61:1.0 62:1.0 63:1.0 64:1.0 65:1.0 66:1.0 67:1.0 68:1.0 69:1.0 70:1.0 71:1.0 72:1.0 73:1.0 74:1.0 75:1.0 76:1.0 77:1.0 78:1.0 79:1.0 80:1.0 81:1.0 82:1.0 83:1.0 84:1.0 85:1.0 86:1.0 87:1.0 88:1.0 89:1.0 90:1.0 91:1.0 92:1.0 93:1.0 94:1.0 95:1.0 96:1.0 97:1.0 98:1.0 99:1.0 100:1.0 101:1.0 102:1.0 103:1.0 104:1.0 105:1.0 106:1.0 107:1.0 108:1.0 109:1.0 110:1.0 111:1.0 112:1.0 113:1.0 114:1.0 115:1.0
0.0 1:1.0 2:1.0 3:1.0 4:1.0 5:1.0 6:1.0 7:1.0 8:1.0 9:1.0 10:1.0 11:1.0 12:1.0 13:1.0 14:0.7777777777777778 15:1.0 16:1.0 17:1.0 18:1.0 19:1.0 20:1.0 21:0.6 22:1.0 23:1.0 24:1.0 25:1.0 26:1.0 27:1.0 28:1.0 29:1.0 30:1.0 31:1.0 32:1.0 33:1.0 34:1.0 35:1.0 36:1.0 37:1.0 38:1.0 39:1.0 40:1.0 41:0.7142857142857143 42:1.0 43:1.0 44:1.0 45:1.0 46:1.0 47:1.0 48:1.0 49:1.0 50:1.0 51:1.0 52:1.0 53:1.0 54:1.0 55:1.0 56:1.0 57:1.0 58:1.0 59:1.0 60:1.0 61:1.0 62:1.0 63:1.0 64:1.0 65:1.0 66:1.0 67:1.0 68:1.0 69:1.0 70:1.0 71:1.0 72:1.0 73:1.0 74:1.0 75:1.0 76:1.0 77:1.0 78:1.0 79:1.0 80:1.0 81:1.0 82:1.0 83:1.0 84:1.0 85:1.0 86:1.0 87:1.0 88:1.0 89:1.0 90:1.0 91:1.0 92:1.0 93:1.0 94:1.0 95:1.0 96:1.0 97:1.0 98:1.0 99:1.0 100:1.0 101:1.0 102:1.0 103:1.0 104:1.0 105:1.0 106:1.0 107:1.0 108:1.0 109:1.0 110:1.0 111:1.0 112:1.0 113:0.6666666666666667 114:1.0 115:1.0
0.0 1:1.0 2:1.0 3:1.0 4:1.0 5:1.0 6:1.0 7:1.0 8:1.0 9:1.0 10:1.0 11:1.0 12:1.0 13:1.0 14:0.7777777777777778 15:1.0 16:1.0 17:1.0 18:1.0 19:1.0 20:1.0 21:0.6 22:1.0 23:1.0 24:1.0 25:1.0 26:1.0 27:1.0 28:1.0 29:1.0 30:1.0 31:1.0 32:1.0 33:1.0 34:1.0 35:1.0 36:1.0 37:1.0 38:1.0 39:1.0 40:1.0 41:0.7142857142857143 42:1.0 43:1.0 44:1.0 45:1.0 46:1.0 47:1.0 48:1.0 49:1.0 50:0.7142857142857143 51:0.7142857142857143 52:1.0 53:1.0 54:1.0 55:1.0 56:1.0 57:1.0 58:1.0 59:1.0 60:1.0 61:1.0 62:1.0 63:1.0 64:1.0 65:1.0 66:1.0 67:1.0 68:1.0 69:1.0 70:1.0 71:1.0 72:1.0 73:1.0 74:1.0 75:1.0 76:1.0 77:1.0 78:1.0 79:1.0 80:1.0 81:1.0 82:1.0 83:1.0 84:1.0 85:1.0 86:1.0 87:1.0 88:1.0 89:1.0 90:1.0 91:1.0 92:1.0 93:1.0 94:1.0 95:1.0 96:1.0 97:1.0 98:1.0 99:1.0 100:1.0 101:1.0 102:1.0 103:1.0 104:1.0 105:1.0 106:1.0 107:1.0 108:1.0 109:1.0 110:1.0 111:1.0 112:1.0 113:1.0 114:1.0 115:1.0
0.0 1:1.0 2:0.7142857142857143 3:1.0 4:1.0 5:1.0 6:1.0 7:1.0 8:1.0 9:1.0 10:1.0 11:1.0 12:1.0 13:1.0 14:0.7777777777777778 15:1.0 16:1.0 17:1.0 18:1.0 19:1.0 20:1.0 21:0.6 22:1.0 23:1.0 24:1.0 25:1.0 26:1.0 27:1.0 28:1.0 29:1.0 30:0.6 31:1.0 32:1.0 33:1.0 34:1.0 35:1.0 36:1.0 37:1.0 38:0.6 39:0.6 40:1.0 41:0.7142857142857143 43:1.0 44:1.0 45:1.0 46:1.0 47:1.0 48:1.0 49:1.0 50:0.7142857142857143 51:0.7142857142857143 52:0.7142857142857143 53:1.0 54:1.0 55:1.0 56:1.0 57:1.0 58:1.0 59:1.0 60:1.0 61:1.0 62:1.0 63:1.0 64:1.0 65:1.0 66:1.0 67:1.0 68:1.0 69:1.0 70:1.0 71:1.0 72:1.0 73:1.0 74:1.0 75:1.0 76:1.0 77:1.0 78:1.0 79:1.0 80:1.0 81:1.0 82:1.0 83:1.0 84:1.0 85:1.0 86:1.0 87:1.0 88:1.0 89:1.0 90:1.0 91:1.0 92:1.0 93:1.0 94:1.0 95:1.0 96:1.0 97:1.0 98:1.0 100:1.0 101:1.0 102:1.0 103:1.0 104:1.0 105:1.0 106:1.0 107:1.0 108:1.0 109:1.0 110:1.0 111:1.0 112:1.0 113:0.6666666666666667 114:1.0 115:1.0
0.0 1:1.0 2:0.7142857142857143 3:1.0 4:1.0 5:1.0 6:1.0 7:1.0 8:1.0 9:1.0 10:1.0 11:1.0 12:1.0 13:0.6 14:0.7777777777777778 15:1.0 16:1.0 17:1.0 18:1.0 19:1.0 20:1.0 21:0.6 22:1.0 23:1.0 24:1.0 25:1.0 26:1.0 27:1.0 28:1.0 29:1.0 30:0.6 31:1.0 32:1.0 33:1.0 34:1.0 35:1.0 36:1.0 37:1.0 38:0.6 39:0.6 40:1.0 41:0.7142857142857143 43:1.0 44:1.0 45:1.0 46:1.0 47:1.0 48:1.0 49:1.0 50:0.7142857142857143 51:0.7142857142857143 52:0.7142857142857143 53:1.0 54:1.0 55:1.0 56:1.0 57:1.0 58:1.0 59:1.0 60:1.0 61:1.0 62:1.0 63:1.0 64:1.0 65:1.0 66:1.0 67:1.0 68:1.0 69:1.0 70:1.0 71:1.0 72:1.0 73:1.0 74:1.0 75:1.0 76:1.0 77:1.0 78:1.0 79:1.0 80:1.0 81:1.0 82:1.0 83:1.0 84:1.0 85:1.0 86:1.0 87:1.0 88:1.0 89:1.0 90:1.0 91:1.0 92:1.0 93:1.0 94:1.0 95:1.0 96:1.0 97:1.0 98:1.0 100:1.0 101:1.0 102:1.0 103:1.0 104:1.0 105:1.0 106:1.0 107:1.0 108:1.0 109:1.0 110:1.0 111:1.0 112:1.0 113:0.6666666666666667 114:1.0 115:1.0
0.0 1:1.0 2:1.0 3:1.0 4:0.75 5:1.0 6:1.0 7:1.0 8:1.0 9:0.6 10:1.0 11:1.0 12:1.0 13:1.0 14:1.0 16:1.0 17:1.0 18:1.0 19:1.0 20:1.0 21:1.0 22:1.0 23:1.0 24:1.0 25:1.0 26:0.33333333333333337 27:1.0 28:1.0 29:1.0 30:0.19999999999999996 31:1.0 32:1.0 33:1.0 34:1.0 35:1.0 36:1.0 37:1.0 38:1.0 39:1.0 40:1.0 41:1.0 42:1.0 43:1.0 44:1.0 45:1.0 46:1.0 47:1.0 48:1.0 49:1.0 50:1.0 51:1.0 52:1.0 53:1.0 54:1.0 55:1.0 56:1.0 57:1.0 58:1.0 59:1.0 60:1.0 61:1.0 62:1.0 63:1.0 64:1.0 65:1.0 66:1.0 67:1.0 68:1.0 69:1.0 70:1.0 71:1.0 72:1.0 73:1.0 74:1.0 75:1.0 76:1.0 77:1.0 78:1.0 79:1.0 80:1.0 81:1.0 82:1.0 83:1.0 84:1.0 85:1.0 86:1.0 87:1.0 88:1.0 89:1.0 90:1.0 91:1.0 92:1.0 93:1.0 94:1.0 95:1.0 96:1.0 97:1.0 98:1.0 99:1.0 100:1.0 101:1.0 102:1.0 103:1.0 104:1.0 105:1.0 106:1.0 107:1.0 108:1.0 109:1.0 110:1.0 111:1.0 112:1.0 113:0.6666666666666667 114:1.0 115:1.0
0.0 1:1.0 2:1.0 3:1.0 4:1.0 5:1.0 6:1.0 7:1.0 8:1.0 9:1.0 10:1.0 11:1.0 12:1.0 13:1.0 14:0.7777777777777778 15:1.0 16:1.0 17:1.0 18:1.0 19:1.0 20:1.0 21:0.6 22:1.0 23:1.0 24:1.0 25:1.0 26:1.0 27:1.0 28:1.0 29:0.33333333333333337 30:1.0 31:1.0 32:1.0 33:1.0 34:1.0 35:1.0 36:1.0 37:1.0 38:1.0 39:0.6 40:1.0 41:1.0 42:1.0 43:1.0 44:1.0 45:1.0 46:1.0 47:1.0 48:1.0 49:1.0 50:1.0 51:1.0 52:1.0 53:1.0 54:1.0 55:1.0 56:1.0 57:1.0 58:1.0 59:1.0 60:1.0 61:1.0 62:1.0 63:1.0 64:1.0 65:1.0 66:1.0 67:1.0 68:1.0 69:1.0 70:1.0 71:1.0 72:1.0 73:1.0 74:1.0 75:1.0 76:1.0 77:1.0 78:1.0 79:1.0 80:1.0 81:1.0 82:1.0 83:1.0 84:1.0 85:1.0 86:1.0 87:1.0 88:1.0 89:1.0 90:1.0 91:1.0 92:1.0 93:1.0 94:1.0 95:1.0 96:1.0 97:1.0 98:1.0 99:1.0 100:1.0 101:1.0 102:1.0 103:1.0 104:1.0 105:1.0 106:1.0 107:1.0 108:1.0 109:1.0 110:1.0 111:1.0 112:1.0 113:0.6666666666666667 114:1.0 115:1.0
0.0 1:1.0 2:1.0 3:1.0 4:1.0 5:1.0 6:1.0 7:1.0 8:1.0 9:1.0 10:1.0 11:1.0 12:1.0 13:1.0 14:0.7777777777777778 15:1.0 16:1.0 17:1.0 18:1.0 19:1.0 20:1.0 21:0.6 22:1.0 23:1.0 24:1.0 25:1.0 26:1.0 27:1.0 28:1.0 29:1.0 30:1.0 31:1.0 32:1.0 33:1.0 34:1.0 35:1.0 36:1.0 37:1.0 38:1.0 39:1.0 40:1.0 41:0.7142857142857143 42:1.0 43:1.0 44:1.0 45:1.0 46:1.0 47:1.0 48:1.0 49:1.0 50:0.7142857142857143 51:0.7142857142857143 52:1.0 53:1.0 54:1.0 55:1.0 56:1.0 57:1.0 58:1.0 59:1.0 60:1.0 61:1.0 62:1.0 63:1.0 64:1.0 65:1.0 66:1.0 67:1.0 68:1.0 69:1.0 70:1.0 71:1.0 72:1.0 73:1.0 74:1.0 75:1.0 76:1.0 77:1.0 78:1.0 79:1.0 80:1.0 81:1.0 82:1.0 83:1.0 84:1.0 85:1.0 86:1.0 87:1.0 88:1.0 89:1.0 90:1.0 91:1.0 92:1.0 93:1.0 94:1.0 95:1.0 96:1.0 97:1.0 98:1.0 99:1.0 100:1.0 101:1.0 102:1.0 103:1.0 104:1.0 105:1.0 106:1.0 107:1.0 108:1.0 109:1.0 110:1.0 111:1.0 112:1.0 113:1.0 114:1.0 115:1.0
0.0 1:1.0 2:0.4285714285714286 3:1.0 4:1.0 5:1.0 6:1.0 7:1.0 8:1.0 9:0.6 10:1.0 11:1.0 12:1.0 13:1.0 14:0.33333333333333337 15:1.0 16:1.0 17:1.0 18:1.0 19:1.0 20:1.0 21:-1.0 22:1.0 23:1.0 24:1.0 26:1.0 27:1.0 28:1.0 29:1.0 30:0.19999999999999996 31:1.0 32:1.0 33:1.0 35:-1.0 36:1.0 37:0.33333333333333337 38:1.0 39:0.6 40:1.0 41:0.4285714285714286 42:1.0 43:1.0 44:1.0 45:1.0 46:1.0 47:1.0 48:1.0 49:1.0 50:1.0 51:0.4285714285714286 52:0.7142857142857143 53:1.0 54:1.0 55:0.5 56:0.6 57:1.0 58:1.0 59:1.0 60:1.0 61:1.0 62:1.0 63:1.0 64:1.0 65:1.0 66:1.0 67:1.0 68:1.0 69:1.0 70:1.0 71:1.0 72:1.0 73:1.0 74:1.0 75:1.0 76:1.0 77:1.0 78:1.0 79:1.0 80:0.5 81:1.0 82:1.0 83:1.0 84:1.0 85:1.0 86:1.0 87:1.0 88:1.0 89:1.0 90:1.0 91:1.0 92:1.0 93:1.0 94:1.0 95:1.0 96:1.0 97:1.0 98:1.0 99:1.0 100:1.0 101:1.0 102:1.0 103:1.0 104:1.0 105:1.0 106:1.0 107:1.0 108:1.0 109:1.0 110:1.0 111:1.0 112:1.0 113:0.33333333333333337 114:0.972972972972973 115:1.0
0.0 1:1.0 2:1.0 3:1.0 4:1.0 5:1.0 6:1.0 7:1.0 8:1.0 9:1.0 10:1.0 11:1.0 12:1.0 13:1.0 14:1.0 15:1.0 16:1.0 17:1.0 18:1.0 19:1.0 20:1.0 21:0.6 22:1.0 23:1.0 24:1.0 25:1.0 26:1.0 27:1.0 28:1.0 29:1.0 30:1.0 31:1.0 32:1.0 33:1.0 34:1.0 35:1.0 36:1.0 37:1.0 38:1.0 39:1.0 40:1.0 41:1.0 42:1.0 43:1.0 44:1.0 45:1.0 46:1.0 47:1.0 48:1.0 49:1.0 50:1.0 51:1.0 52:1.0 53:1.0 54:1.0 55:1.0 56:0.8 57:1.0 58:1.0 59:1.0 60:1.0 61:1.0 62:1.0 63:1.0 64:1.0 65:1.0 66:1.0 67:1.0 68:1.0 69:1.0 70:1.0 71:1.0 72:1.0 73:1.0 74:1.0 75:1.0 76:1.0 77:1.0 78:1.0 79:1.0 80:1.0 81:1.0 82:1.0 83:1.0 84:1.0 85:1.0 86:1.0 87:1.0 88:1.0 89:1.0 90:1.0 91:1.0 92:1.0 93:1.0 94:1.0 95:1.0 96:1.0 97:1.0 98:1.0 99:1.0 100:1.0 101:1.0 102:1.0 103:1.0 104:1.0 105:1.0 106:1.0 107:1.0 108:1.0 109:1.0 110:1.0 111:1.0 112:1.0 113:1.0 114:1.0 115:1.0
0.0 1:1.0 2:1.0 3:1.0 4:1.0 5:1.0 6:1.0 7:1.0 8:1.0 9:1.0 10:1.0 11:1.0 12:1.0 13:1.0 14:1.0 15:1.0 16:1.0 17:1.0 18:1.0 19:1.0 20:1.0 21:0.6 22:1.0 23:1.0 24:1.0 25:1.0 26:1.0 27:1.0 28:1.0 29:1.0 30:0.6 31:1.0 32:1.0 33:1.0 34:1.0 35:0.33333333333333337 36:1.0 37:1.0 38:1.0 39:1.0 40:1.0 41:0.7142857142857143 42:1.0 43:1.0 44:1.0 45:1.0 46:1.0 47:1.0 48:1.0 49:1.0 50:0.7142857142857143 51:0.7142857142857143 52:0.7142857142857143 53:1.0 54:1.0 55:0.5 56:0.8 57:1.0 58:1.0 59:1.0 60:1.0 61:1.0 62:1.0 63:1.0 64:1.0 65:1.0 66:1.0 67:1.0 68:1.0 69:1.0 70:1.0 71:1.0 72:1.0 73:1.0 74:1.0 75:1.0 76:1.0 77:1.0 78:1.0 79:1.0 80:1.0 81:1.0 82:1.0 83:1.0 84:1.0 85:1.0 86:1.0 87:1.0 88:1.0 89:1.0 90:1.0 91:1.0 92:1.0 93:1.0 94:1.0 95:1.0 96:1.0 97:1.0 98:1.0 100:1.0 101:1.0 102:1.0 103:1.0 104:1.0 105:1.0 106:1.0 107:1.0 108:1.0 109:1.0 110:1.0 111:1.0 112:1.0 113:1.0 114:0.972972972972973 115:1.0
0.0 1:1.0 2:0.1428571428571429 3:1.0 4:0.25 5:1.0 6:1.0 7:1.0 8:1.0 9:1.0 10:1.0 11:1.0 12:1.0 13:-0.19999999999999996 14:0.33333333333333337 16:1.0 17:1.0 18:1.0 19:1.0 20:1.0 21:0.6 22:1.0 23:1.0 24:1.0 25:1.0 26:1.0 27:1.0 28:1.0 29:1.0 30:-0.6000000000000001 31:1.0 32:1.0 33:1.0 34:1.0 35:1.0 36:1.0 37:1.0 38:1.0 39:1.0 40:1.0 41:0.1428571428571429 42:1.0 43:1.0 44:1.0 45:1.0 46:1.0 47:1.0 48:1.0 49:1.0 50:1.0 51:1.0 52:1.0 53:1.0 54:1.0 55:1.0 56:0.4 57:1.0 58:1.0 59:1.0 60:1.0 61:1.0 62:1.0 63:1.0 64:1.0 65:1.0 66:1.0 67:1.0 68:1.0 69:1.0 70:1.0 71:1.0 72:1.0 73:1.0 74:1.0 75:1.0 76:1.0 77:1.0 78:1.0 79:1.0 80:1.0 81:1.0 82:1.0 83:1.0 84:1.0 85:1.0 86:1.0 87:1.0 88:1.0 89:1.0 90:1.0 91:1.0 92:1.0 93:1.0 94:1.0 95:1.0 96:1.0 97:1.0 98:1.0 99:1.0 100:1.0 101:1.0 102:1.0 103:1.0 104:1.0 105:1.0 106:1.0 107:1.0 108:1.0 109:1.0 110:1.0 111:1.0 112:1.0 114:1.0 115:1.0
0.0 1:1.0 2:0.1428571428571429 3:1.0 4:0.75 5:1.0 6:1.0 7:1.0 8:1.0 9:1.0 10:-1.0 11:1.0 12:1.0 13:0.6 14:0.5555555555555556 15:1.0 16:1.0 18:1.0 19:1.0 20:1.0 21:0.6 22:1.0 23:1.0 24:1.0 25:1.0 26:1.0 27:1.0 28:1.0 29:-0.33333333333333326 30:-0.19999999999999996 31:1.0 32:1.0 33:1.0 34:1.0 35:-0.33333333333333326 36:-1.0 37:0.33333333333333337 38:0.6 39:0.6 40:1.0 41:-0.1428571428571428 43:1.0 44:1.0 45:1.0 46:1.0 47:1.0 48:-1.0 49:1.0 50:1.0 51:0.7142857142857143 52:0.7142857142857143 53:1.0 54:1.0 55:1.0 56:0.6 57:1.0 58:1.0 59:1.0 60:1.0 61:1.0 62:1.0 63:1.0 64:1.0 65:1.0 66:1.0 67:1.0 68:1.0 69:1.0 70:1.0 71:1.0 72:1.0 73:1.0 74:1.0 75:1.0 76:1.0 77:1.0 78:1.0 79:1.0 80:1.0 81:1.0 82:1.0 83:1.0 84:1.0 85:1.0 86:1.0 87:1.0 88:1.0 89:1.0 90:-1.0 91:1.0 92:1.0 93:1.0 94:1.0 95:1.0 96:1.0 97:1.0 98:1.0 99:1.0 100:1.0 101:1.0 102:1.0 103:1.0 104:1.0 105:1.0 106:1.0 107:1.0 108:1.0 109:1.0 110:1.0 111:1.0 112:1.0 113:1.0 114:1.0 115:1.0
0.0 1:1.0 2:1.0 3:1.0 4:0.75 5:1.0 6:1.0 7:1.0 8:1.0 9:0.6 10:1.0 11:1.0 12:1.0 13:1.0 14:1.0 16:1.0 17:1.0 18:1.0 19:1.0 20:1.0 21:0.6 22:1.0 23:1.0 24:1.0 25:1.0 26:1.0 27:1.0 28:1.0 29:1.0 30:0.6 31:1.0 32:1.0 33:1.0 34:1.0 35:1.0 36:1.0 37:1.0 38:1.0 39:1.0 40:1.0 41:1.0 42:1.0 43:1.0 44:1.0 45:1.0 46:1.0 47:1.0 48:1.0 49:1.0 50:1.0 51:1.0 52:1.0 53:1.0 54:1.0 55:1.0 56:1.0 57:1.0 58:1.0 59:1.0 60:1.0 61:1.0 62:1.0 63:1.0 64:1.0 65:1.0 66:1.0 67:1.0 68:1.0 69:1.0 70:1.0 71:1.0 72:1.0 73:1.0 74:1.0 75:1.0 76:1.0 77:1.0 78:1.0 79:1.0 80:1.0 81:1.0 82:1.0 83:1.0 84:1.0 85:1.0 86:1.0 87:1.0 88:1.0 89:1.0 90:1.0 91:1.0 92:1.0 93:1.0 94:1.0 95:1.0 96:1.0 97:1.0 98:1.0 99:1.0 100:1.0 101:1.0 102:1.0 103:1.0 104:1.0 105:1.0 106:1.0 107:1.0 108:1.0 109:1.0 110:1.0 111:1.0 112:1.0 113:1.0 114:1.0 115:1.0
0.0 1:1.0 2:0.7142857142857143 3:1.0 4:0.75 5:1.0 6:1.0 7:1.0 8:1.0 9:1.0 10:1.0 11:1.0 12:1.0 13:1.0 14:0.5555555555555556 15:1.0 16:1.0 17:1.0 18:1.0 19:1.0 20:1.0 21:0.19999999999999996 22:1.0 23:1.0 24:1.0 25:1.0 26:1.0 27:1.0 28:1.0 29:0.33333333333333337 30:0.6 31:1.0 32:1.0 33:1.0 34:1.0 35:1.0 36:1.0 37:0.33333333333333337 38:1.0 39:1.0 40:1.0 41:0.7142857142857143 42:1.0 43:1.0 44:1.0 45:1.0 46:1.0 47:1.0 48:1.0 49:1.0 50:0.7142857142857143 51:0.7142857142857143 52:1.0 53:1.0 54:1.0 55:1.0 56:0.8 57:1.0 58:1.0 59:1.0 60:1.0 61:1.0 62:1.0 63:1.0 64:1.0 65:1.0 66:1.0 67:1.0 68:1.0 69:1.0 70:1.0 71:1.0 72:1.0 73:1.0 74:1.0 75:1.0 76:1.0 77:1.0 78:1.0 79:1.0 80:1.0 81:1.0 82:1.0 83:1.0 84:1.0 85:1.0 86:1.0 87:1.0 88:1.0 89:1.0 90:1.0 91:1.0 92:1.0 93:1.0 94:1.0 95:1.0 96:1.0 97:1.0 98:1.0 99:1.0 100:1.0 101:1.0 102:1.0 103:1.0 104:1.0 105:1.0 106:1.0 107:1.0 108:1.0 109:1.0 110:1.0 111:1.0 112:1.0 113:1.0 114:1.0 115:1.0
0.0 1:1.0 2:0.7142857142857143 3:1.0 4:1.0 5:1.0 6:1.0 7:1.0 8:1.0 9:1.0 10:1.0 11:1.0 12:1.0 13:1.0 14:0.7777777777777778 15:1.0 16:1.0 17:1.0 18:1.0 19:1.0 20:1.0 21:0.6 22:1.0 23:1.0 24:1.0 25:1.0 26:1.0 27:1.0 28:1.0 29:0.33333333333333337 30:1.0 31:1.0 32:1.0 33:1.0 34:1.0 35:1.0 36:1.0 37:1.0 38:1.0 39:1.0 40:1.0 41:1.0 42:1.0 43:1.0 44:1.0 45:1.0 46:1.0 47:1.0 48:1.0 49:1.0 50:0.7142857142857143 51:1.0 52:1.0 53:1.0 54:1.0 55:1.0 56:0.8 57:1.0 58:1.0 59:1.0 60:1.0 61:1.0 62:1.0 63:1.0 64:1.0 65:1.0 66:1.0 67:1.0 68:1.0 69:1.0 70:1.0 71:1.0 72:1.0 73:1.0 74:1.0 75:1.0 76:1.0 77:1.0 78:1.0 79:1.0 80:0.5 81:1.0 82:1.0 83:1.0 84:1.0 85:1.0 86:1.0 87:1.0 88:1.0 89:1.0 90:1.0 91:1.0 92:1.0 93:1.0 94:1.0 95:1.0 96:1.0 97:1.0 98:1.0 99:1.0 100:1.0 101:1.0 102:1.0 103:1.0 104:1.0 105:1.0 106:1.0 107:1.0 108:1.0 109:1.0 110:1.0 111:1.0 112:1.0 113:0.6666666666666667 114:1.0 115:1.0
0.0 1:1.0 2:1.0 3:1.0 4:1.0 5:1.0 6:1.0 7:1.0 8:1.0 9:1.0 10:1.0 11:1.0 12:1.0 13:1.0 14:1.0 15:1.0 16:1.0 17:1.0 18:1.0 19:1.0 20:1.0 21:0.6 22:1.0 23:1.0 24:1.0 25:1.0 26:1.0 27:1.0 28:1.0 29:1.0 30:1.0 31:1.0 32:1.0 33:1.0 34:1.0 35:1.0 36:1.0 37:1.0 38:1.0 39:1.0 40:1.0 41:1.0 42:1.0 43:1.0 44:1.0 45:1.0 46:1.0 47:1.0 48:1.0 49:1.0 50:1.0 51:1.0 52:1.0 53:1.0 54:1.0 55:1.0 56:1.0 57:1.0 58:1.0 59:1.0 60:1.0 61:1.0 62:1.0 63:1.0 64:1.0 65:1.0 66:1.0 67:1.0 68:1.0 69:1.0 70:1.0 71:1.0 72:1.0 73:1.0 74:1.0 75:1.0 76:1.0 77:1.0 78:1.0 79:1.0 80:1.0 81:1.0 82:1.0 83:1.0 84:1.0 85:1.0 86:1.0 87:1.0 88:1.0 89:1.0 90:1.0 91:1.0 92:1.0 93:1.0 94:1.0 95:1.0 96:1.0 97:1.0 98:1.0 99:1.0 100:1.0 101:1.0 102:1.0 103:1.0 104:1.0 105:1.0 106:1.0 107:1.0 108:1.0 109:1.0 110:1.0 111:1.0 112:1.0 113:0.6666666666666667 114:1.0 115:1.0
0.0 1:1.0 2:1.0 3:1.0 4:1.0 5:1.0 6:1.0 7:1.0 8:1.0 9:1.0 10:0.33333333333333337 11:1.0 12:1.0 13:1.0 14:0.7777777777777778 16:1.0 17:1.0 18:1.0 19:1.0 20:1.0 21:0.19999999999999996 22:1.0 23:1.0 24:1.0 25:1.0 26:1.0 27:1.0 28:1.0 29:1.0 30:0.6 31:1.0 32:1.0 33:1.0 34:1.0 35:1.0 36:1.0 37:1.0 38:1.0 39:1.0 40:1.0 41:1.0 42:1.0 43:1.0 44:1.0 45:1.0 46:1.0 47:1.0 48:1.0 49:1.0 50:1.0 51:1.0 52:1.0 53:1.0 54:1.0 55:1.0 56:1.0 57:1.0 58:1.0 59:1.0 60:1.0 61:1.0 62:1.0 63:1.0 64:1.0 65:1.0 66:1.0 67:1.0 68:1.0 69:1.0 70:1.0 71:1.0 72:1.0 73:1.0 74:1.0 75:1.0 76:1.0 77:1.0 78:1.0 79:1.0 80:1.0 81:1.0 82:1.0 83:1.0 85:1.0 86:1.0 87:1.0 88:1.0 89:1.0 90:1.0 91:1.0 92:1.0 93:1.0 94:1.0 95:1.0 96:1.0 97:1.0 98:1.0 100:1.0 101:1.0 102:1.0 103:1.0 104:1.0 105:1.0 106:1.0 107:1.0 108:1.0 109:1.0 110:1.0 111:1.0 112:1.0 113:0.6666666666666667 114:1.0 115:1.0
0.0 1:1.0 2:0.7142857142857143 3:1.0 4:0.75 5:1.0 6:1.0 7:1.0 8:1.0 9:1.0 10:0.33333333333333337 11:1.0 12:1.0 13:1.0 14:0.7777777777777778 15:1.0 16:1.0 17:1.0 18:1.0 19:1.0 20:1.0 21:0.6 22:1.0 23:1.0 24:1.0 25:1.0 26:1.0 27:1.0 28:1.0 29:1.0 30:1.0 31:1.0 32:1.0 33:1.0 34:1.0 35:1.0 36:1.0 37:1.0 38:1.0 39:0.6 40:1.0 41:0.7142857142857143 42:1.0 43:1.0 44:1.0 45:1.0 46:1.0 47:1.0 48:1.0 49:1.0 50:1.0 51:1.0 52:1.0 53:1.0 54:1.0 55:1.0 56:0.8 57:1.0 58:1.0 59:1.0 60:1.0 61:1.0 62:1.0 63:1.0 64:1.0 65:1.0 66:1.0 67:1.0 68:1.0 69:1.0 70:1.0 71:1.0 72:1.0 73:1.0 74:1.0 75:1.0 76:1.0 77:1.0 78:1.0 79:1.0 80:1.0 81:1.0 82:1.0 83:1.0 84:1.0 85:1.0 86:1.0 87:1.0 88:1.0 89:1.0 90:1.0 91:1.0 92:1.0 93:1.0 94:1.0 95:1.0 96:1.0 97:1.0 98:1.0 99:1.0 100:1.0 101:1.0 102:1.0 103:1.0 104:1.0 105:1.0 106:1.0 107:1.0 108:1.0 109:1.0 110:1.0 111:1.0 112:1.0 113:0.6666666666666667 114:1.0 115:1.0
0.0 1:1.0 2:0.7142857142857143 3:1.0 4:1.0 5:1.0 6:1.0 7:1.0 8:1.0 9:1.0 10:1.0 11:1.0 12:1.0 13:1.0 14:0.7777777777777778 15:1.0 16:1.0 17:1.0 18:1.0 19:1.0 20:1.0 21:0.6 22:1.0 23:1.0 24:1.0 25:1.0 26:1.0 27:1.0 28:1.0 29:1.0 30:0.6 31:1.0 32:1.0 33:1.0 34:0.5 35:1.0 36:1.0 37:1.0 38:1.0 39:1.0 40:1.0 41:0.7142857142857143 42:1.0 43:1.0 44:1.0 45:1.0 46:1.0 47:1.0 48:1.0 49:1.0 50:1.0 51:0.7142857142857143 52:1.0 53:1.0 54:1.0 55:0.5 56:0.8 57:1.0 58:1.0 59:1.0 60:1.0 61:1.0 62:1.0 63:1.0 64:1.0 65:1.0 66:1.0 67:1.0 68:1.0 69:1.0 70:1.0 71:1.0 72:1.0 73:1.0 74:1.0 75:1.0 76:1.0 77:1.0 78:1.0 79:1.0 80:1.0 81:1.0 82:1.0 83:1.0 84:1.0 85:1.0 86:1.0 87:1.0 88:1.0 89:1.0 90:1.0 91:1.0 92:1.0 93:1.0 94:1.0 95:1.0 96:1.0 97:1.0 98:1.0 99:1.0 100:1.0 101:1.0 102:1.0 103:1.0 104:1.0 105:1.0 106:1.0 107:1.0 108:1.0 109:1.0 110:1.0 111:1.0 112:1.0 113:1.0 114:1.0 115:1.0
0.0 1:1.0 2:0.7142857142857143 3:1.0 4:1.0 5:1.0 6:1.0 7:1.0 8:1.0 9:1.0 10:1.0 11:1.0 12:1.0 13:1.0 14:0.7777777777777778 15:1.0 16:1.0 17:1.0 18:1.0 19:1.0 20:1.0 21:0.6 22:1.0 23:1.0 24:1.0 25:1.0 26:1.0 27:1.0 28:1.0 29:1.0 30:0.6 31:1.0 32:1.0 33:1.0 34:0.5 35:1.0 36:1.0 37:1.0 38:1.0 39:1.0 40:1.0 41:0.7142857142857143 42:1.0 43:1.0 44:1.0 45:1.0 46:1.0 47:1.0 48:1.0 49:1.0 50:1.0 51:0.7142857142857143 52:1.0 53:1.0 54:1.0 55:0.5 56:0.8 57:1.0 58:1.0 59:1.0 60:1.0 61:1.0 62:1.0 63:1.0 64:1.0 65:1.0 66:1.0 67:1.0 68:1.0 69:1.0 70:1.0 71:1.0 72:1.0 73:1.0 74:1.0 75:1.0 76:1.0 77:1.0 78:1.0 79:1.0 80:1.0 81:1.0 82:1.0 83:1.0 84:1.0 85:1.0 86:1.0 87:1.0 88:1.0 89:1.0 90:1.0 91:1.0 92:1.0 93:1.0 94:1.0 95:1.0 96:1.0 97:1.0 98:1.0 100:1.0 101:1.0 102:1.0 103:1.0 104:1.0 105:1.0 106:1.0 107:1.0 108:1.0 109:1.0 110:1.0 111:1.0 112:1.0 113:1.0 114:1.0 115:1.0
0.0 1:1.0 2:1.0 3:1.0 4:1.0 5:-0.33333333333333326 6:1.0 7:1.0 8:1.0 9:1.0 10:1.0 11:1.0 12:1.0 13:1.0 14:0.7777777777777778 16:1.0 17:1.0 18:1.0 19:1.0 20:1.0 21:0.6 22:1.0 23:1.0 24:1.0 25:1.0 26:1.0 27:1.0 28:1.0 29:0.33333333333333337 30:0.6 31:1.0 32:1.0 33:1.0 34:0.5 35:0.33333333333333337 37:1.0 38:0.6 39:0.6 40:1.0 41:0.7142857142857143 42:1.0 43:1.0 45:1.0 46:1.0 47:1.0 49:1.0 50:1.0 51:1.0 52:1.0 53:1.0 54:1.0 55:1.0 56:0.8 57:1.0 58:1.0 59:1.0 60:1.0 61:1.0 62:1.0 63:1.0 64:1.0 65:1.0 66:1.0 67:1.0 68:1.0 69:1.0 70:1.0 71:1.0 72:1.0 73:1.0 74:1.0 75:1.0 76:1.0 77:1.0 78:1.0 79:1.0 80:1.0 81:1.0 82:1.0 83:1.0 84:1.0 85:1.0 86:1.0 87:1.0 88:1.0 89:1.0 90:1.0 91:1.0 92:1.0 93:1.0 94:1.0 95:1.0 96:1.0 97:1.0 98:1.0 100:1.0 101:1.0 102:1.0 103:1.0 104:1.0 105:1.0 106:1.0 107:1.0 108:1.0 109:1.0 110:1.0 111:1.0 112:1.0 113:0.6666666666666667 114:0.972972972972973 115:1.0
0.0 1:1.0 2:0.7142857142857143 3:1.0 4:1.0 5:1.0 6:1.0 7:1.0 8:1.0 9:1.0 10:0.33333333333333337 11:1.0 12:1.0 13:1.0 14:0.7777777777777778 16:1.0 17:1.0 18:1.0 19:1.0 20:1.0 21:0.19999999999999996 22:1.0 23:1.0 24:1.0 25:1.0 26:1.0 27:1.0 28:1.0 29:1.0 30:0.6 31:1.0 32:1.0 33:1.0 34:1.0 35:1.0 36:1.0 37:1.0 38:1.0 39:1.0 40:1.0 41:0.7142857142857143 42:1.0 43:1.0 44:1.0 45:1.0 46:1.0 47:1.0 48:1.0 49:1.0 50:1.0 51:1.0 52:1.0 53:1.0 54:1.0 55:1.0 56:0.8 57:1.0 58:1.0 59:1.0 60:1.0 61:1.0 62:1.0 63:1.0 64:1.0 65:1.0 66:1.0 67:1.0 68:1.0 69:1.0 70:1.0 71:1.0 72:1.0 73:1.0 74:1.0 75:1.0 76:1.0 77:1.0 78:1.0 79:1.0 80:1.0 81:1.0 82:1.0 83:1.0 84:1.0 85:1.0 86:1.0 87:1.0 88:1.0 89:1.0 90:1.0 91:1.0 92:1.0 93:1.0 94:1.0 95:1.0 96:1.0 97:1.0 98:1.0 100:1.0 101:1.0 102:1.0 103:1.0 104:1.0 105:1.0 106:1.0 107:1.0 108:1.0 109:1.0 110:1.0 111:1.0 112:1.0 113:1.0 114:1.0 115:1.0
0.0 1:1.0 2:0.7142857142857143 3:1.0 4:0.75 5:1.0 6:1.0 7:1.0 8:1.0 9:1.0 10:1.0 11:1.0 12:1.0 13:1.0 14:0.7777777777777778 15:1.0 16:1.0 17:1.0 18:1.0 19:1.0 20:1.0 21:0.6 22:1.0 23:1.0 24:1.0 25:1.0 26:1.0 27:1.0 28:1.0 29:1.0 30:1.0 31:1.0 32:1.0 33:1.0 34:1.0 35:1.0 36:1.0 37:1.0 38:1.0 39:1.0 40:1.0 41:0.7142857142857143 42:1.0 43:1.0 44:1.0 45:1.0 46:1.0 47:1.0 48:1.0 49:1.0 50:1.0 51:1.0 52:1.0 53:1.0 54:1.0 55:1.0 56:0.8 57:1.0 58:1.0 59:1.0 60:1.0 61:1.0 62:1.0 63:1.0 64:1.0 65:1.0 66:1.0 67:1.0 68:1.0 69:1.0 70:1.0 71:1.0 72:1.0 73:1.0 74:1.0 75:1.0 76:1.0 77:1.0 78:1.0 79:1.0 80:1.0 81:1.0 82:1.0 83:1.0 84:1.0 85:1.0 86:1.0 87:1.0 88:1.0 89:1.0 90:1.0 91:1.0 92:1.0 93:1.0 94:1.0 95:1.0 96:1.0 97:1.0 98:1.0 99:1.0 100:1.0 101:1.0 102:1.0 103:1.0 104:1.0 105:1.0 106:1.0 107:1.0 108:1.0 109:1.0 110:1.0 111:1.0 112:1.0 113:0.6666666666666667 114:1.0 115:1.0
0.0 1:1.0 2:0.7142857142857143 3:1.0 4:1.0 5:1.0 6:1.0 7:1.0 8:1.0 9:1.0 10:1.0 11:1.0 12:1.0 13:1.0 14:0.7777777777777778 15:1.0 16:1.0 17:1.0 18:1.0 19:1.0 20:1.0 21:0.6 22:1.0 23:1.0 24:1.0 25:1.0 26:1.0 27:1.0 28:1.0 29:1.0 30:0.6 31:1.0 32:1.0 33:1.0 34:0.5 35:1.0 36:1.0 37:1.0 38:1.0 39:1.0 40:1.0 41:0.7142857142857143 42:1.0 43:1.0 44:1.0 45:1.0 46:1.0 47:1.0 48:1.0 49:1.0 50:0.7142857142857143 51:0.7142857142857143 52:0.7142857142857143 53:1.0 54:1.0 55:0.5 56:0.8 57:1.0 58:1.0 59:1.0 60:1.0 61:1.0 62:1.0 63:1.0 64:1.0 65:1.0 66:1.0 67:1.0 68:1.0 69:1.0 70:1.0 71:1.0 72:1.0 73:1.0 74:1.0 75:1.0 76:1.0 77:1.0 78:1.0 79:1.0 80:1.0 81:1.0 82:1.0 83:1.0 84:1.0 85:1.0 86:1.0 87:1.0 88:1.0 89:1.0 90:1.0 91:1.0 92:1.0 93:1.0 94:1.0 95:1.0 96:1.0 97:1.0 98:1.0 100:1.0 101:1.0 102:1.0 103:1.0 104:1.0 105:1.0 106:1.0 107:1.0 108:1.0 109:1.0 110:1.0 111:1.0 112:1.0 113:1.0 114:1.0 115:1.0
0.0 1:1.0 2:0.7142857142857143 3:1.0 4:1.0 5:1.0 6:1.0 7:1.0 8:1.0 9:1.0 10:0.33333333333333337 11:1.0 12:1.0 13:1.0 14:0.7777777777777778 16:1.0 17:1.0 18:1.0 19:1.0 20:1.0 21:0.19999999999999996 22:1.0 23:1.0 24:1.0 25:1.0 26:1.0 27:1.0 28:1.0 29:1.0 30:0.6 31:1.0 32:1.0 33:1.0 34:1.0 35:1.0 36:1.0 37:1.0 38:1.0 39:1.0 40:1.0 41:0.7142857142857143 42:1.0 43:1.0 44:1.0 45:1.0 46:1.0 47:1.0 48:1.0 49:1.0 50:1.0 51:1.0 52:1.0 53:1.0 54:1.0 55:1.0 56:1.0 57:1.0 58:1.0 59:1.0 60:1.0 61:1.0 62:1.0 63:1.0 64:1.0 65:1.0 66:1.0 67:1.0 68:1.0 69:1.0 70:1.0 71:1.0 72:1.0 73:1.0 74:1.0 75:1.0 76:1.0 77:1.0 78:1.0 79:1.0 80:1.0 81:1.0 82:1.0 83:1.0 85:1.0 86:1.0 87:1.0 88:1.0 89:1.0 90:1.0 91:1.0 92:1.0 93:1.0 94:1.0 95:1.0 96:1.0 97:1.0 98:1.0 100:1.0 101:1.0 102:1.0 103:1.0 104:1.0 105:1.0 106:1.0 107:1.0 108:1.0 109:1.0 110:1.0 111:1.0 112:1.0 113:0.6666666666666667 114:1.0 115:1.0
0.0 1:1.0 2:0.7142857142857143 3:1.0 4:1.0 5:1.0 6:1.0 7:1.0 8:1.0 9:1.0 10:0.33333333333333337 11:1.0 12:1.0 13:1.0 14:0.7777777777777778 16:1.0 17:1.0 18:1.0 19:1.0 20:1.0 21:0.19999999999999996 22:1.0 23:1.0 24:1.0 25:1.0 26:1.0 27:1.0 28:1.0 29:1.0 30:0.6 31:1.0 32:1.0 33:1.0 34:1.0 35:1.0 36:1.0 37:1.0 38:1.0 39:1.0 40:1.0 41:0.7142857142857143 42:1.0 43:1.0 44:1.0 45:1.0 46:1.0 47:1.0 48:1.0 49:1.0 50:1.0 51:1.0 52:1.0 53:1.0 54:1.0 55:1.0 56:1.0 57:1.0 58:1.0 59:1.0 60:1.0 61:1.0 62:1.0 63:1.0 64:1.0 65:1.0 66:1.0 67:1.0 68:1.0 69:1.0 70:1.0 71:1.0 72:1.0 73:1.0 74:1.0 75:1.0 76:1.0 77:1.0 78:1.0 79:1.0 80:1.0 81:1.0 82:1.0 83:1.0 85:1.0 86:1.0 87:1.0 88:1.0 89:1.0 90:1.0 91:1.0 92:1.0 93:1.0 94:1.0 95:1.0 96:1.0 97:1.0 98:1.0 100:1.0 101:1.0 102:1.0 103:1.0 104:1.0 105:1.0 106:1.0 107:1.0 108:1.0 109:1.0 110:1.0 111:1.0 112:1.0 113:0.6666666666666667 114:1.0 115:1.0
0.0 1:1.0 2:0.7142857142857143 3:1.0 4:1.0 5:1.0 6:1.0 7:1.0 8:1.0 9:1.0 10:1.0 11:1.0 12:1.0 13:1.0 14:0.7777777777777778 15:1.0 16:1.0 17:1.0 18:1.0 19:1.0 20:1.0 21:0.6 22:1.0 23:1.0 24:1.0 25:1.0 26:1.0 27:1.0 28:1.0 29:0.33333333333333337 30:1.0 31:1.0 32:1.0 33:1.0 34:1.0 35:1.0 36:1.0 37:1.0 38:1.0 39:1.0 40:1.0 41:1.0 42:1.0 43:1.0 44:1.0 45:1.0 46:1.0 47:1.0 48:1.0 49:1.0 50:0.7142857142857143 51:1.0 52:1.0 53:1.0 54:1.0 55:1.0 56:0.8 57:1.0 58:1.0 59:1.0 60:1.0 61:1.0 62:1.0 63:1.0 64:1.0 65:1.0 66:1.0 67:1.0 68:1.0 69:1.0 70:1.0 71:1.0 72:1.0 73:1.0 74:1.0 75:1.0 76:1.0 77:1.0 78:1.0 79:1.0 80:0.5 81:1.0 82:1.0 83:1.0 84:1.0 85:1.0 86:1.0 87:1.0 88:1.0 89:1.0 90:1.0 91:1.0 92:1.0 93:1.0 94:1.0 95:1.0 96:1.0 97:1.0 98:1.0 99:1.0 100:1.0 101:1.0 102:1.0 103:1.0 104:1.0 105:1.0 106:1.0 107:1.0 108:1.0 109:1.0 110:1.0 111:1.0 112:1.0 113:0.6666666666666667 114:1.0 115:1.0
0.0 1:1.0 2:0.7142857142857143 3:1.0 4:1.0 5:1.0 6:1.0 7:1.0 8:1.0 9:1.0 10:1.0 11:1.0 12:1.0 13:1.0 14:0.7777777777777778 15:1.0 16:1.0 17:1.0 18:1.0 19:1.0 20:1.0 21:0.6 22:1.0 23:1.0 24:1.0 25:1.0 26:1.0 27:1.0 28:1.0 29:1.0 30:0.6 31:1.0 32:1.0 33:1.0 34:0.5 35:1.0 36:1.0 37:1.0 38:1.0 39:1.0 40:1.0 41:0.7142857142857143 42:1.0 43:1.0 44:1.0 45:1.0 46:1.0 47:1.0 48:1.0 49:1.0 50:1.0 51:1.0 52:1.0 53:1.0 54:1.0 55:0.5 56:0.8 57:1.0 58:1.0 59:1.0 60:1.0 61:1.0 62:1.0 63:1.0 64:1.0 65:1.0 66:1.0 67:1.0 68:1.0 69:1.0 70:1.0 71:1.0 72:1.0 73:1.0 74:1.0 75:1.0 76:1.0 77:1.0 78:1.0 79:1.0 80:1.0 81:1.0 82:1.0 83:1.0 84:1.0 85:1.0 86:1.0 87:1.0 88:1.0 89:1.0 90:1.0 91:1.0 92:1.0 93:1.0 94:1.0 95:1.0 96:1.0 97:1.0 98:1.0 100:1.0 101:1.0 102:1.0 103:1.0 104:1.0 105:1.0 106:1.0 107:1.0 108:1.0 109:1.0 110:1.0 111:1.0 112:1.0 113:1.0 114:1.0 115:1.0
0.0 1:1.0 2:0.7142857142857143 3:1.0 4:0.75 5:1.0 6:1.0 7:0.6 8:1.0 9:0.6 10:1.0 11:1.0 12:1.0 13:1.0 14:0.7777777777777778 15:1.0 16:1.0 17:1.0 18:1.0 19:1.0 20:1.0 21:0.6 22:1.0 23:1.0 24:1.0 25:1.0 26:1.0 27:1.0 28:1.0 29:1.0 30:1.0 31:1.0 32:1.0 33:1.0 34:1.0 35:1.0 36:1.0 37:1.0 38:1.0 39:1.0 40:1.0 41:0.7142857142857143 42:1.0 43:1.0 44:1.0 45:1.0 46:1.0 47:1.0 48:1.0 49:1.0 50:1.0 51:0.7142857142857143 52:1.0 53:1.0 54:1.0 55:1.0 56:1.0 57:1.0 58:1.0 59:1.0 60:1.0 61:0.33333333333333337 62:1.0 63:1.0 64:1.0 65:1.0 66:1.0 67:1.0 68:1.0 69:1.0 70:1.0 71:1.0 72:1.0 73:1.0 74:1.0 75:1.0 76:1.0 77:1.0 78:1.0 79:1.0 80:1.0 81:1.0 82:1.0 83:1.0 84:1.0 85:1.0 86:1.0 87:1.0 88:1.0 89:1.0 90:1.0 91:1.0 92:1.0 93:1.0 94:1.0 95:1.0 96:1.0 97:1.0 98:1.0 100:1.0 101:1.0 102:1.0 103:1.0 104:1.0 105:1.0 106:1.0 107:1.0 108:1.0 109:1.0 110:1.0 111:1.0 112:1.0 113:1.0 114:1.0 115:1.0
0.0 1:1.0 2:0.7142857142857143 3:1.0 4:1.0 5:1.0 6:1.0 7:1.0 8:1.0 9:1.0 10:1.0 11:1.0 12:1.0 13:1.0 14:0.7777777777777778 15:1.0 16:1.0 17:1.0 18:1.0 19:1.0 20:1.0 21:0.6 22:1.0 23:1.0 24:1.0 25:1.0 26:1.0 27:1.0 28:1.0 29:1.0 30:0.6 31:1.0 32:1.0 33:1.0 34:0.5 35:1.0 36:1.0 37:1.0 38:1.0 39:1.0 40:1.0 41:0.7142857142857143 43:1.0 44:1.0 45:1.0 46:1.0 47:1.0 48:1.0 49:1.0 50:0.7142857142857143 51:1.0 52:1.0 53:1.0 54:1.0 55:0.5 56:0.8 57:1.0 58:1.0 59:1.0 60:1.0 61:1.0 62:1.0 63:1.0 64:1.0 65:1.0 66:1.0 67:1.0 68:1.0 69:1.0 70:1.0 71:1.0 72:1.0 73:1.0 74:1.0 75:1.0 76:1.0 77:1.0 78:1.0 79:1.0 80:1.0 81:1.0 82:1.0 83:1.0 84:1.0 85:1.0 86:1.0 87:1.0 88:1.0 89:1.0 90:1.0 91:1.0 92:1.0 93:1.0 94:1.0 95:1.0 96:1.0 97:1.0 98:1.0 100:1.0 101:1.0 102:1.0 103:1.0 104:1.0 105:1.0 106:1.0 107:1.0 108:1.0 109:1.0 110:1.0 111:1.0 112:1.0 113:1.0 114:1.0 115:1.0
0.0 1:1.0 2:0.7142857142857143 3:1.0 4:1.0 5:1.0 6:1.0 7:1.0 8:1.0 9:1.0 10:0.33333333333333337 11:1.0 12:1.0 13:1.0 14:0.7777777777777778 16:1.0 17:1.0 18:1.0 19:1.0 20:1.0 21:0.19999999999999996 22:1.0 23:1.0 24:1.0 25:1.0 26:1.0 27:1.0 28:1.0 29:1.0 30:0.6 31:1.0 32:1.0 33:1.0 34:1.0 35:1.0 36:1.0 37:1.0 38:1.0 39:1.0 40:1.0 41:0.7142857142857143 42:1.0 43:1.0 44:1.0 45:1.0 46:1.0 47:1.0 48:1.0 49:1.0 50:1.0 51:1.0 52:1.0 53:1.0 54:1.0 55:1.0 56:0.8 57:1.0 58:1.0 59:1.0 60:1.0 61:1.0 62:1.0 63:1.0 64:1.0 65:1.0 66:1.0 67:1.0 68:1.0 69:1.0 70:1.0 71:1.0 72:1.0 73:1.0 74:1.0 75:1.0 76:1.0 77:1.0 78:1.0 79:1.0 80:1.0 81:1.0 82:1.0 83:1.0 84:1.0 85:1.0 86:1.0 87:1.0 88:1.0 89:1.0 90:1.0 91:1.0 92:1.0 93:1.0 94:1.0 95:1.0 96:1.0 97:1.0 98:1.0 100:1.0 101:1.0 102:1.0 103:1.0 104:1.0 105:1.0 106:1.0 107:1.0 108:1.0 109:1.0 110:1.0 111:1.0 112:1.0 113:1.0 114:1.0 115:1.0
0.0 1:-1.0 2:0.4285714285714286 3:1.0 4:0.75 5:-0.33333333333333326 7:0.6 8:-1.0 9:0.6 10:0.33333333333333337 13:1.0 14:0.5555555555555556 16:1.0 19:-1.0 20:-1.0 21:0.19999999999999996 23:1.0 24:1.0 25:1.0 26:-0.33333333333333326 27:1.0 28:1.0 29:0.33333333333333337 30:0.19999999999999996 31:-1.0 32:-1.0 33:-1.0 34:0.5 35:0.33333333333333337 37:0.33333333333333337 38:0.6 39:0.6 40:0.33333333333333337 41:0.4285714285714286 43:1.0 46:-1.0 47:-1.0 49:1.0 50:0.7142857142857143 51:0.7142857142857143 52:0.7142857142857143 53:-1.0 54:-1.0 56:0.6 57:1.0 58:1.0 59:1.0 60:1.0 61:1.0 62:1.0 63:1.0 64:1.0 65:1.0 66:1.0 67:1.0 68:1.0 69:1.0 70:1.0 71:1.0 72:1.0 73:1.0 74:1.0 75:1.0 76:1.0 77:1.0 78:1.0 79:-1.0 80:0.5 81:1.0 82:1.0 83:1.0 84:1.0 85:1.0 86:1.0 87:1.0 88:1.0 89:1.0 91:1.0 92:1.0 93:1.0 94:1.0 95:1.0 96:1.0 97:1.0 98:1.0 99:1.0 100:1.0 101:1.0 102:1.0 103:1.0 104:1.0 105:1.0 106:1.0 107:1.0 108:1.0 109:1.0 110:-1.0 111:1.0 112:1.0 113:0.6666666666666667 114:0.972972972972973 115:1.0
0.0 1:1.0 2:0.7142857142857143 3:1.0 4:0.75 5:1.0 6:1.0 7:0.6 8:1.0 9:1.0 10:1.0 11:1.0 12:1.0 13:0.6 14:0.7777777777777778 15:1.0 16:1.0 17:1.0 18:1.0 19:1.0 20:1.0 21:1.0 22:1.0 23:1.0 24:1.0 25:1.0 26:1.0 27:1.0 28:1.0 29:1.0 30:1.0 31:1.0 32:1.0 33:1.0 34:1.0 35:1.0 36:1.0 37:1.0 38:1.0 39:1.0 40:1.0 41:0.7142857142857143 42:1.0 43:1.0 44:1.0 45:1.0 46:1.0 47:1.0 48:1.0 49:1.0 50:0.7142857142857143 51:0.7142857142857143 52:0.7142857142857143 53:-1.0 54:-1.0 55:1.0 56:0.8 57:1.0 58:1.0 59:1.0 60:1.0 61:1.0 62:0.33333333333333337 63:1.0 64:1.0 65:1.0 66:1.0 67:1.0 68:1.0 69:1.0 70:1.0 71:1.0 72:1.0 73:1.0 74:1.0 75:1.0 76:1.0 77:1.0 78:1.0 79:1.0 80:0.5 81:1.0 82:1.0 83:1.0 84:1.0 85:1.0 86:1.0 87:1.0 88:1.0 89:1.0 90:1.0 91:1.0 92:1.0 93:1.0 94:1.0 95:1.0 96:-1.0 97:1.0 98:1.0 99:1.0 100:1.0 101:1.0 102:1.0 103:1.0 104:1.0 105:1.0 106:1.0 107:1.0 108:1.0 109:1.0 110:1.0 111:1.0 112:1.0 113:1.0 114:0.9459459459459459 115:1.0
0.0 1:1.0 2:1.0 3:1.0 4:1.0 5:1.0 6:1.0 7:1.0 8:1.0 9:1.0 10:1.0 11:1.0 12:1.0 13:1.0 14:0.7777777777777778 15:1.0 16:1.0 17:1.0 18:1.0 19:1.0 20:1.0 21:1.0 22:1.0 23:1.0 24:1.0 25:1.0 26:1.0 27:1.0 28:1.0 29:1.0 30:1.0 31:1.0 32:1.0 33:1.0 34:1.0 35:1.0 36:1.0 37:1.0 38:1.0 39:1.0 40:1.0 41:1.0 42:1.0 43:1.0 44:1.0 45:1.0 46:1.0 47:1.0 48:1.0 49:1.0 50:1.0 51:1.0 52:1.0 53:1.0 54:1.0 55:1.0 56:1.0 57:1.0 58:1.0 59:1.0 60:1.0 61:1.0 62:1.0 63:1.0 64:1.0 65:1.0 66:1.0 67:1.0 68:1.0 69:1.0 70:1.0 71:1.0 72:1.0 73:1.0 74:1.0 75:1.0 76:1.0 77:1.0 78:1.0 79:1.0 80:1.0 81:1.0 82:1.0 83:1.0 84:1.0 85:1.0 86:1.0 87:1.0 88:1.0 89:1.0 90:1.0 91:1.0 92:1.0 93:1.0 94:1.0 95:1.0 96:1.0 97:1.0 98:1.0 99:1.0 100:1.0 101:1.0 102:1.0 103:1.0 104:1.0 105:1.0 106:1.0 107:1.0 108:1.0 109:1.0 110:1.0 111:1.0 112:1.0 113:1.0 114:1.0 115:1.0
0.0 1:1.0 2:0.7142857142857143 3:1.0 4:1.0 5:1.0 6:1.0 7:1.0 8:1.0 9:1.0 10:0.33333333333333337 11:1.0 12:1.0 13:1.0 14:0.7777777777777778 16:1.0 17:1.0 18:1.0 19:1.0 20:1.0 21:0.19999999999999996 22:1.0 23:1.0 24:1.0 25:1.0 26:1.0 27:1.0 28:1.0 29:1.0 30:0.6 31:1.0 32:1.0 33:1.0 34:1.0 35:1.0 36:1.0 37:1.0 38:1.0 39:1.0 40:1.0 41:0.7142857142857143 42:1.0 43:1.0 44:1.0 45:1.0 46:1.0 47:1.0 48:1.0 49:1.0 50:1.0 51:1.0 52:1.0 53:1.0 54:1.0 55:1.0 56:0.8 57:1.0 58:1.0 59:1.0 60:1.0 61:1.0 62:1.0 63:1.0 64:1.0 65:1.0 66:1.0 67:1.0 68:1.0 69:1.0 70:1.0 71:1.0 72:1.0 73:1.0 74:1.0 75:1.0 76:1.0 77:1.0 78:1.0 79:1.0 80:1.0 81:1.0 82:1.0 83:1.0 84:1.0 85:1.0 86:1.0 87:1.0 88:1.0 89:1.0 90:1.0 91:1.0 92:1.0 93:1.0 94:1.0 95:1.0 96:1.0 97:1.0 98:1.0 100:1.0 101:1.0 102:1.0 103:1.0 104:1.0 105:1.0 106:1.0 107:1.0 108:1.0 109:1.0 110:1.0 111:1.0 112:1.0 113:1.0 114:1.0 115:1.0
0.0 1:-1.0 2:0.7142857142857143 3:1.0 4:0.75 5:-0.33333333333333326 7:0.6 8:-1.0 9:0.6 10:0.33333333333333337 13:1.0 14:0.5555555555555556 16:1.0 19:-1.0 20:-1.0 21:-0.19999999999999996 23:1.0 24:1.0 25:1.0 26:-0.33333333333333326 27:1.0 28:1.0 29:0.33333333333333337 30:0.6 31:-1.0 32:-1.0 33:-1.0 34:0.5 35:0.33333333333333337 37:0.33333333333333337 38:0.6 39:0.6 40:0.33333333333333337 41:0.4285714285714286 43:1.0 46:-1.0 47:-1.0 49:1.0 50:0.7142857142857143 51:0.7142857142857143 52:0.7142857142857143 53:-1.0 54:-1.0 55:0.5 56:0.8 57:1.0 58:1.0 59:1.0 60:1.0 61:1.0 62:1.0 63:1.0 64:1.0 65:1.0 66:1.0 67:1.0 68:1.0 69:1.0 70:1.0 71:1.0 72:1.0 73:1.0 74:1.0 75:1.0 76:1.0 77:1.0 78:1.0 79:-1.0 80:0.5 81:1.0 82:1.0 83:1.0 84:1.0 85:1.0 86:1.0 87:1.0 88:1.0 89:1.0 91:1.0 92:1.0 93:1.0 94:1.0 95:1.0 96:1.0 97:1.0 98:1.0 99:1.0 100:1.0 101:1.0 102:1.0 103:1.0 104:1.0 105:1.0 106:1.0 107:1.0 108:1.0 109:1.0 110:-1.0 111:1.0 112:1.0 113:0.33333333333333337 114:0.972972972972973 115:1.0
0.0 1:-1.0 2:0.4285714285714286 3:1.0 4:0.75 5:-1.0 7:0.6 8:-1.0 9:0.6 10:0.33333333333333337 13:0.19999999999999996 14:0.5555555555555556 16:1.0 18:-1.0 19:-1.0 20:-1.0 21:0.19999999999999996 23:1.0 24:1.0 26:-0.33333333333333326 27:-1.0 28:1.0 29:0.33333333333333337 30:0.6 31:-1.0 32:-1.0 33:-1.0 34:0.5 35:0.33333333333333337 37:0.33333333333333337 38:0.6 39:0.19999999999999996 40:0.33333333333333337 41:0.4285714285714286 43:1.0 46:-1.0 47:-1.0 49:-1.0 50:0.7142857142857143 51:0.4285714285714286 52:0.4285714285714286 53:-1.0 54:-1.0 55:0.5 56:0.8 57:-1.0 58:-1.0 59:-1.0 60:-1.0 61:0.33333333333333337 62:0.33333333333333337 64:-1.0 65:-1.0 66:-1.0 67:-1.0 68:-1.0 69:-1.0 70:-1.0 71:-1.0 72:-1.0 73:-1.0 74:0.33333333333333337 75:-1.0 76:-1.0 77:-1.0 79:-1.0 80:0.5 81:-1.0 82:-1.0 85:-1.0 86:-1.0 87:-1.0 88:-1.0 89:-1.0 90:-1.0 91:-1.0 92:-1.0 93:-1.0 95:-1.0 96:-1.0 97:0.33333333333333337 98:1.0 100:-1.0 103:-1.0 104:1.0 105:-1.0 106:-1.0 107:-1.0 109:0.5 110:-1.0 111:-1.0 112:-1.0 113:0.6666666666666667 114:0.972972972972973 115:-1.0
0.0 1:1.0 2:0.7142857142857143 3:1.0 4:1.0 5:1.0 6:1.0 7:0.6 8:1.0 9:0.6 10:0.33333333333333337 11:1.0 12:1.0 13:1.0 14:0.7777777777777778 16:1.0 17:1.0 18:1.0 19:1.0 20:1.0 21:0.6 22:1.0 23:1.0 24:1.0 25:1.0 26:1.0 27:1.0 28:1.0 29:1.0 30:0.6 31:1.0 32:1.0 33:1.0 34:0.5 35:0.33333333333333337 36:1.0 37:0.33333333333333337 38:1.0 39:1.0 40:0.33333333333333337 41:0.7142857142857143 42:1.0 43:1.0 44:1.0 45:1.0 46:1.0 47:1.0 48:1.0 49:1.0 50:0.7142857142857143 51:0.7142857142857143 52:1.0 53:1.0 54:1.0 55:1.0 56:0.8 57:1.0 58:1.0 59:1.0 60:1.0 61:1.0 62:1.0 63:1.0 64:1.0 65:1.0 66:1.0 67:1.0 68:1.0 69:1.0 70:1.0 71:1.0 72:1.0 73:1.0 74:1.0 75:1.0 76:1.0 77:1.0 79:1.0 80:1.0 81:1.0 82:1.0 83:1.0 84:1.0 85:1.0 86:1.0 87:1.0 88:1.0 89:1.0 90:1.0 91:1.0 92:1.0 93:1.0 94:1.0 95:1.0 96:1.0 97:1.0 98:1.0 100:1.0 101:1.0 102:1.0 103:1.0 104:1.0 105:1.0 106:1.0 107:1.0 108:1.0 109:1.0 110:1.0 111:1.0 112:1.0 113:0.6666666666666667 114:1.0 115:1.0
0.0 1:1.0 2:0.7142857142857143 3:1.0 4:0.75 5:1.0 6:1.0 7:0.6 8:1.0 9:0.6 10:0.33333333333333337 11:1.0 12:1.0 13:1.0 14:0.5555555555555556 16:1.0 17:1.0 18:1.0 19:1.0 20:1.0 21:0.6 22:1.0 23:1.0 24:1.0 25:1.0 26:1.0 27:1.0 28:1.0 29:1.0 30:0.6 31:1.0 32:1.0 33:1.0 34:1.0 35:0.33333333333333337 36:1.0 37:0.33333333333333337 38:1.0 39:1.0 40:1.0 41:0.7142857142857143 43:1.0 44:1.0 45:1.0 46:1.0 47:1.0 49:1.0 50:0.7142857142857143 51:0.7142857142857143 52:0.7142857142857143 53:1.0 54:1.0 55:1.0 56:0.8 57:1.0 58:1.0 59:1.0 60:1.0 61:0.33333333333333337 62:1.0 63:1.0 64:1.0 65:1.0 66:1.0 67:1.0 68:1.0 69:1.0 70:1.0 71:1.0 72:1.0 73:1.0 74:1.0 75:1.0 76:1.0 77:1.0 78:1.0 79:1.0 80:1.0 81:1.0 82:1.0 83:1.0 84:-1.0 85:1.0 86:1.0 87:1.0 88:1.0 89:1.0 90:1.0 91:1.0 92:1.0 93:1.0 94:1.0 95:1.0 96:1.0 97:1.0 98:1.0 100:1.0 101:1.0 102:1.0 103:1.0 104:1.0 105:1.0 106:1.0 107:1.0 108:1.0 109:1.0 110:1.0 111:1.0 112:1.0 113:0.6666666666666667 114:0.972972972972973 115:1.0
0.0 1:1.0 2:0.7142857142857143 3:1.0 4:1.0 5:1.0 6:1.0 7:1.0 8:1.0 9:1.0 10:1.0 11:1.0 12:1.0 13:1.0 14:0.7777777777777778 15:1.0 16:1.0 17:1.0 18:1.0 19:1.0 20:1.0 21:0.6 22:1.0 23:1.0 24:1.0 25:1.0 26:1.0 27:1.0 28:1.0 29:1.0 30:0.6 31:1.0 32:1.0 33:1.0 34:0.5 35:0.33333333333333337 36:1.0 37:1.0 38:0.6 39:0.6 40:1.0 41:0.7142857142857143 42:1.0 43:1.0 45:1.0 46:1.0 47:1.0 48:1.0 49:1.0 50:1.0 51:1.0 52:1.0 53:1.0 54:1.0 55:1.0 56:0.8 57:1.0 58:1.0 59:1.0 60:1.0 61:1.0 62:1.0 63:1.0 64:1.0 65:1.0 66:1.0 67:1.0 68:1.0 69:1.0 70:1.0 71:1.0 72:1.0 73:1.0 74:1.0 75:1.0 76:1.0 77:1.0 78:1.0 79:1.0 80:1.0 81:1.0 82:1.0 83:1.0 84:1.0 85:1.0 86:1.0 87:1.0 88:1.0 89:1.0 90:1.0 91:1.0 92:1.0 93:1.0 94:1.0 95:1.0 96:1.0 97:1.0 98:1.0 99:1.0 100:1.0 101:1.0 102:1.0 103:1.0 104:1.0 105:1.0 106:1.0 107:1.0 108:1.0 109:1.0 110:1.0 111:1.0 112:1.0 113:1.0 114:1.0 115:1.0
0.0 1:1.0 2:1.0 3:1.0 4:1.0 5:1.0 6:1.0 7:1.0 8:1.0 9:1.0 10:1.0 11:1.0 12:1.0 13:1.0 14:0.7777777777777778 15:1.0 16:1.0 17:1.0 18:1.0 19:1.0 20:1.0 21:1.0 22:1.0 23:1.0 24:1.0 25:1.0 26:1.0 27:1.0 28:1.0 29:1.0 30:1.0 31:1.0 32:1.0 33:1.0 34:1.0 35:1.0 36:1.0 37:1.0 38:1.0 39:1.0 40:1.0 41:1.0 42:1.0 43:1.0 44:1.0 45:1.0 46:1.0 47:1.0 48:1.0 49:1.0 50:1.0 51:1.0 52:1.0 53:1.0 54:1.0 55:1.0 56:0.8 57:1.0 58:1.0 59:1.0 60:1.0 61:1.0 62:1.0 63:1.0 64:1.0 65:1.0 66:1.0 67:1.0 68:1.0 69:1.0 70:1.0 71:1.0 72:1.0 73:1.0 74:1.0 75:1.0 76:1.0 77:1.0 78:1.0 79:1.0 80:1.0 81:1.0 82:1.0 83:1.0 84:1.0 85:1.0 86:1.0 87:1.0 88:1.0 89:1.0 90:1.0 91:1.0 92:1.0 93:1.0 94:1.0 95:1.0 96:1.0 97:1.0 98:1.0 99:1.0 100:1.0 101:1.0 102:1.0 103:1.0 104:1.0 105:1.0 106:1.0 107:1.0 108:1.0 109:1.0 110:1.0 111:1.0 112:1.0 113:1.0 114:1.0 115:1.0
0.0 1:1.0 2:1.0 3:1.0 4:1.0 5:1.0 6:1.0 7:1.0 8:1.0 9:1.0 10:1.0 11:1.0 12:1.0 13:1.0 14:1.0 15:1.0 16:1.0 17:1.0 18:1.0 19:1.0 20:1.0 21:0.6 22:1.0 23:1.0 24:1.0 25:1.0 26:1.0 27:1.0 28:1.0 29:1.0 30:1.0 31:1.0 32:1.0 33:1.0 34:1.0 35:1.0 36:1.0 37:1.0 38:1.0 39:1.0 40:1.0 41:1.0 42:1.0 43:1.0 44:1.0 45:1.0 46:1.0 47:1.0 48:1.0 49:1.0 50:1.0 51:1.0 52:1.0 53:1.0 54:1.0 55:1.0 56:1.0 57:1.0 58:1.0 59:1.0 60:1.0 61:1.0 62:1.0 63:1.0 64:1.0 65:1.0 66:1.0 67:1.0 68:1.0 69:1.0 70:1.0 71:1.0 72:1.0 73:1.0 74:1.0 75:1.0 76:1.0 77:1.0 78:1.0 79:1.0 80:1.0 81:1.0 82:1.0 83:1.0 84:1.0 85:1.0 86:1.0 87:1.0 88:1.0 89:1.0 90:1.0 91:1.0 92:1.0 93:1.0 94:1.0 95:1.0 96:1.0 97:1.0 98:1.0 99:1.0 100:1.0 101:1.0 102:1.0 103:1.0 104:1.0 105:1.0 106:1.0 107:1.0 108:1.0 109:1.0 110:1.0 111:1.0 112:1.0 113:0.6666666666666667 114:1.0 115:1.0
0.0 1:1.0 2:0.7142857142857143 3:1.0 4:1.0 5:1.0 6:1.0 7:1.0 8:1.0 9:1.0 10:0.33333333333333337 11:1.0 12:1.0 13:1.0 14:0.7777777777777778 16:1.0 17:1.0 18:1.0 19:1.0 20:1.0 21:0.19999999999999996 22:1.0 23:1.0 24:1.0 25:1.0 26:1.0 27:1.0 28:1.0 29:1.0 30:0.6 31:1.0 32:1.0 33:1.0 34:1.0 35:1.0 36:1.0 37:1.0 38:1.0 39:1.0 40:1.0 41:0.7142857142857143 42:1.0 43:1.0 44:1.0 45:1.0 46:1.0 47:1.0 48:1.0 49:1.0 50:1.0 51:1.0 52:1.0 53:1.0 54:1.0 55:1.0 56:1.0 57:1.0 58:1.0 59:1.0 60:1.0 61:1.0 62:1.0 63:1.0 64:1.0 65:1.0 66:1.0 67:1.0 68:1.0 69:1.0 70:1.0 71:1.0 72:1.0 73:1.0 74:1.0 75:1.0 76:1.0 77:1.0 78:1.0 79:1.0 80:1.0 81:1.0 82:1.0 83:1.0 85:1.0 86:1.0 87:1.0 88:1.0 89:1.0 90:1.0 91:1.0 92:1.0 93:1.0 94:1.0 95:1.0 96:1.0 97:1.0 98:1.0 100:1.0 101:1.0 102:1.0 103:1.0 104:1.0 105:1.0 106:1.0 107:1.0 108:1.0 109:1.0 110:1.0 111:1.0 112:1.0 113:0.6666666666666667 114:1.0 115:1.0
0.0 1:1.0 2:0.7142857142857143 3:1.0 4:1.0 5:1.0 6:1.0 7:1.0 8:1.0 9:1.0 10:0.33333333333333337 11:1.0 12:1.0 13:1.0 14:0.7777777777777778 16:1.0 17:1.0 18:1.0 19:1.0 20:1.0 21:0.19999999999999996 22:1.0 23:1.0 24:1.0 25:1.0 26:1.0 27:1.0 28:1.0 29:1.0 30:0.6 31:1.0 32:1.0 33:1.0 34:1.0 35:1.0 36:1.0 37:1.0 38:1.0 39:1.0 40:1.0 41:0.7142857142857143 42:1.0 43:1.0 44:1.0 45:1.0 46:1.0 47:1.0 48:1.0 49:1.0 50:1.0 51:1.0 52:1.0 53:1.0 54:1.0 55:1.0 56:1.0 57:1.0 58:1.0 59:1.0 60:1.0 61:1.0 62:1.0 63:1.0 64:1.0 65:1.0 66:1.0 67:1.0 68:1.0 69:1.0 70:1.0 71:1.0 72:1.0 73:1.0 74:1.0 75:1.0 76:1.0 77:1.0 78:1.0 79:1.0 80:1.0 81:1.0 82:1.0 83:1.0 85:1.0 86:1.0 87:1.0 88:1.0 89:1.0 90:1.0 91:1.0 92:1.0 93:1.0 94:1.0 95:1.0 96:1.0 97:1.0 98:1.0 100:1.0 101:1.0 102:1.0 103:1.0 104:1.0 105:1.0 106:1.0 107:1.0 108:1.0 109:1.0 110:1.0 111:1.0 112:1.0 113:0.6666666666666667 114:1.0 115:1.0
0.0 1:1.0 2:1.0 3:1.0 4:0.75 5:1.0 6:1.0 7:1.0 8:1.0 9:0.6 10:1.0 11:1.0 12:1.0 13:1.0 14:1.0 16:1.0 17:1.0 18:1.0 19:1.0 20:1.0 21:0.6 22:1.0 23:1.0 24:1.0 25:1.0 26:1.0 27:1.0 28:1.0 29:1.0 30:0.6 31:1.0 32:1.0 33:1.0 34:1.0 35:1.0 36:1.0 37:1.0 38:1.0 39:1.0 40:1.0 41:1.0 42:1.0 43:1.0 44:1.0 45:1.0 46:1.0 47:1.0 48:1.0 49:1.0 50:1.0 51:1.0 52:1.0 53:1.0 54:1.0 55:1.0 56:1.0 57:1.0 58:1.0 59:1.0 60:1.0 61:1.0 62:1.0 63:1.0 64:1.0 65:1.0 66:1.0 67:1.0 68:1.0 69:1.0 70:1.0 71:1.0 72:1.0 73:1.0 74:1.0 75:1.0 76:1.0 77:1.0 78:1.0 79:1.0 80:1.0 81:1.0 82:1.0 83:1.0 84:1.0 85:1.0 86:1.0 87:1.0 88:1.0 89:1.0 90:1.0 91:1.0 92:1.0 93:1.0 94:1.0 95:1.0 96:1.0 97:1.0 98:1.0 99:1.0 100:1.0 101:1.0 102:1.0 103:1.0 104:1.0 105:1.0 106:1.0 107:1.0 108:1.0 109:1.0 110:1.0 111:1.0 112:1.0 113:1.0 114:1.0 115:1.0
0.0 1:1.0 2:1.0 3:1.0 4:1.0 5:-0.33333333333333326 6:1.0 7:1.0 8:1.0 9:1.0 10:1.0 11:1.0 12:1.0 13:1.0 14:0.7777777777777778 16:1.0 17:1.0 18:1.0 19:1.0 20:1.0 21:0.6 22:1.0 23:1.0 24:1.0 25:1.0 26:1.0 27:1.0 28:1.0 29:0.33333333333333337 30:0.6 31:1.0 32:1.0 33:1.0 34:0.5 35:0.33333333333333337 37:1.0 38:0.6 39:0.6 40:1.0 41:0.7142857142857143 42:1.0 43:1.0 45:1.0 46:1.0 47:1.0 49:1.0 50:1.0 51:1.0 52:1.0 53:1.0 54:1.0 55:1.0 56:0.8 57:1.0 58:1.0 59:1.0 60:1.0 61:1.0 62:1.0 63:1.0 64:1.0 65:1.0 66:1.0 67:1.0 68:1.0 69:1.0 70:1.0 71:1.0 72:1.0 73:1.0 74:1.0 75:1.0 76:1.0 77:1.0 78:1.0 79:1.0 80:1.0 81:1.0 82:1.0 83:1.0 84:1.0 85:1.0 86:1.0 87:1.0 88:1.0 89:1.0 90:1.0 91:1.0 92:1.0 93:1.0 94:1.0 95:1.0 96:1.0 97:1.0 98:1.0 100:1.0 101:1.0 102:1.0 103:1.0 104:1.0 105:1.0 106:1.0 107:1.0 108:1.0 109:1.0 110:1.0 111:1.0 112:1.0 113:0.6666666666666667 114:0.972972972972973 115:1.0
0.0 1:1.0 2:0.7142857142857143 3:1.0 4:1.0 5:1.0 6:1.0 7:1.0 8:1.0 9:1.0 10:1.0 11:1.0 12:1.0 13:1.0 14:0.7777777777777778 15:1.0 16:1.0 17:1.0 18:1.0 19:1.0 20:1.0 21:0.19999999999999996 22:1.0 23:1.0 24:1.0 25:1.0 26:1.0 27:1.0 28:1.0 29:0.33333333333333337 30:0.6 31:1.0 32:1.0 33:1.0 34:0.5 35:-0.33333333333333326 36:1.0 37:0.33333333333333337 38:1.0 39:1.0 40:1.0 41:0.7142857142857143 42:1.0 43:1.0 44:1.0 45:1.0 46:1.0 47:1.0 48:1.0 49:1.0 50:1.0 51:1.0 52:1.0 53:1.0 54:1.0 55:0.5 56:0.8 57:1.0 58:1.0 59:1.0 60:1.0 61:1.0 62:1.0 63:1.0 64:1.0 65:1.0 66:1.0 67:1.0 68:1.0 69:1.0 70:1.0 71:1.0 72:1.0 73:1.0 74:1.0 75:1.0 76:1.0 77:1.0 78:1.0 79:1.0 80:1.0 81:1.0 82:1.0 83:1.0 85:1.0 86:1.0 87:1.0 88:1.0 89:1.0 90:1.0 91:1.0 92:1.0 93:1.0 94:1.0 95:1.0 96:1.0 97:1.0 98:1.0 100:1.0 101:1.0 102:1.0 103:1.0 104:1.0 105:1.0 106:1.0 107:1.0 108:1.0 109:1.0 110:1.0 111:1.0 112:1.0 113:0.6666666666666667 114:0.972972972972973 115:1.0
0.0 1:1.0 2:1.0 3:1.0 4:1.0 5:1.0 6:1.0 7:1.0 8:1.0 9:1.0 10:1.0 11:1.0 12:1.0 13:1.0 14:0.7777777777777778 15:1.0 16:1.0 17:1.0 18:1.0 19:1.0 20:1.0 21:0.6 22:1.0 23:1.0 24:1.0 25:1.0 26:1.0 27:1.0 28:1.0 29:1.0 30:1.0 31:1.0 32:1.0 33:1.0 34:1.0 35:1.0 36:1.0 37:1.0 38:1.0 39:1.0 40:1.0 41:1.0 42:1.0 43:1.0 44:1.0 45:1.0 46:1.0 47:1.0 48:1.0 49:1.0 50:1.0 51:1.0 52:1.0 53:1.0 54:1.0 55:1.0 56:0.8 57:1.0 58:1.0 59:1.0 60:1.0 61:1.0 62:1.0 63:1.0 64:1.0 65:1.0 66:1.0 67:1.0 68:1.0 69:1.0 70:1.0 71:1.0 72:1.0 73:1.0 74:1.0 75:1.0 76:1.0 77:1.0 78:1.0 79:1.0 80:1.0 81:1.0 82:1.0 83:1.0 84:1.0 85:1.0 86:1.0 87:1.0 88:1.0 89:1.0 90:1.0 91:1.0 92:1.0 93:1.0 94:1.0 95:1.0 96:1.0 97:1.0 98:1.0 100:1.0 101:1.0 102:1.0 103:1.0 104:1.0 105:1.0 106:1.0 107:1.0 108:1.0 109:1.0 110:1.0 111:1.0 112:1.0 113:0.6666666666666667 114:1.0 115:1.0
0.0 1:1.0 2:0.7142857142857143 3:1.0 4:1.0 5:1.0 6:1.0 7:1.0 8:1.0 9:1.0 10:1.0 11:1.0 12:1.0 13:1.0 14:0.7777777777777778 15:1.0 16:1.0 17:1.0 18:1.0 19:1.0 20:1.0 21:0.6 22:1.0 23:1.0 24:1.0 25:1.0 26:1.0 27:1.0 28:1.0 29:1.0 30:0.6 31:1.0 32:1.0 33:1.0 34:0.5 35:0.33333333333333337 37:1.0 38:0.6 39:0.6 40:1.0 41:0.7142857142857143 42:1.0 43:1.0 44:1.0 45:1.0 46:1.0 47:1.0 49:1.0 50:1.0 51:1.0 52:1.0 53:1.0 54:1.0 55:1.0 56:0.8 57:1.0 58:1.0 59:1.0 60:1.0 61:1.0 62:1.0 63:1.0 64:1.0 65:1.0 66:1.0 67:1.0 68:1.0 69:1.0 70:1.0 71:1.0 72:1.0 73:1.0 74:1.0 75:1.0 76:1.0 77:1.0 78:1.0 79:1.0 80:1.0 81:1.0 82:1.0 83:1.0 84:1.0 85:1.0 86:1.0 87:1.0 88:1.0 89:1.0 90:1.0 91:1.0 92:1.0 93:1.0 94:1.0 95:1.0 96:1.0 97:1.0 98:1.0 100:1.0 101:1.0 102:1.0 103:1.0 104:1.0 105:1.0 106:1.0 107:1.0 108:1.0 109:1.0 110:1.0 111:1.0 112:1.0 113:0.6666666666666667 114:0.972972972972973 115:1.0
0.0 1:1.0 2:0.7142857142857143 3:1.0 4:1.0 5:1.0 6:1.0 7:1.0 8:1.0 9:1.0 10:0.33333333333333337 11:1.0 12:1.0 13:1.0 14:0.7777777777777778 16:1.0 17:1.0 18:1.0 19:1.0 20:1.0 21:0.6 22:1.0 23:1.0 24:1.0 25:1.0 26:1.0 27:1.0 28:1.0 29:1.0 30:0.6 31:1.0 32:1.0 33:1.0 34:1.0 35:0.33333333333333337 36:1.0 37:1.0 38:1.0 39:1.0 40:1.0 41:0.7142857142857143 42:1.0 43:1.0 44:1.0 45:1.0 46:1.0 47:1.0 48:1.0 49:1.0 50:0.7142857142857143 51:0.7142857142857143 52:1.0 53:1.0 54:1.0 55:1.0 56:0.8 57:1.0 58:1.0 59:1.0 60:1.0 61:1.0 62:1.0 63:1.0 64:1.0 65:1.0 66:1.0 67:1.0 68:1.0 69:1.0 70:1.0 71:1.0 72:1.0 73:1.0 74:1.0 75:1.0 76:1.0 77:1.0 78:1.0 79:1.0 80:1.0 81:1.0 82:1.0 83:1.0 84:1.0 85:1.0 86:1.0 87:1.0 88:1.0 89:1.0 90:1.0 91:1.0 92:1.0 93:1.0 94:1.0 95:1.0 96:1.0 97:1.0 98:1.0 100:1.0 101:1.0 102:1.0 103:1.0 104:1.0 105:1.0 106:1.0 107:1.0 108:1.0 109:1.0 110:1.0 111:1.0 112:1.0 113:0.6666666666666667 114:1.0 115:1.0
0.0 1:1.0 2:0.7142857142857143 3:1.0 4:0.75 5:1.0 6:1.0 7:1.0 8:1.0 9:1.0 10:1.0 11:1.0 12:1.0 13:1.0 14:0.7777777777777778 16:1.0 17:1.0 18:1.0 19:-1.0 20:-1.0 21:0.6 22:1.0 23:1.0 24:1.0 25:1.0 26:1.0 27:1.0 28:1.0 29:1.0 30:0.6 31:1.0 32:-1.0 33:1.0 34:1.0 35:1.0 36:1.0 37:0.33333333333333337 38:0.6 39:0.6 40:1.0 41:0.7142857142857143 42:1.0 43:1.0 44:1.0 45:1.0 46:1.0 47:1.0 48:1.0 49:1.0 50:1.0 51:0.7142857142857143 52:0.7142857142857143 53:1.0 54:1.0 55:1.0 56:1.0 57:1.0 58:1.0 59:1.0 60:1.0 61:1.0 62:1.0 63:1.0 64:1.0 65:1.0 66:1.0 67:1.0 68:1.0 69:1.0 70:1.0 71:1.0 72:1.0 73:1.0 74:1.0 75:1.0 76:1.0 77:1.0 78:1.0 79:1.0 80:1.0 81:1.0 82:1.0 83:1.0 84:1.0 85:1.0 86:1.0 87:1.0 88:1.0 89:1.0 90:1.0 91:1.0 92:1.0 93:1.0 94:1.0 95:1.0 96:1.0 97:1.0 98:1.0 100:1.0 101:1.0 102:1.0 103:1.0 104:1.0 105:1.0 106:1.0 107:1.0 108:1.0 109:1.0 110:1.0 111:1.0 112:1.0 113:0.6666666666666667 114:1.0 115:1.0
0.0 1:1.0 2:1.0 3:1.0 4:1.0 5:1.0 6:1.0 7:1.0 8:1.0 9:1.0 10:1.0 11:1.0 12:1.0 13:1.0 14:0.7777777777777778 15:1.0 16:1.0 17:1.0 18:1.0 19:1.0 20:1.0 21:1.0 22:1.0 23:1.0 24:1.0 25:1.0 26:1.0 27:1.0 28:1.0 29:1.0 30:1.0 31:1.0 32:1.0 33:1.0 34:1.0 35:1.0 36:1.0 37:1.0 38:1.0 39:1.0 40:1.0 41:0.7142857142857143 42:1.0 43:1.0 44:1.0 45:1.0 46:1.0 47:1.0 48:1.0 49:1.0 50:1.0 51:1.0 52:1.0 53:1.0 54:1.0 55:0.5 56:0.8 57:1.0 58:1.0 59:1.0 60:1.0 61:1.0 62:1.0 63:1.0 64:1.0 65:1.0 66:1.0 67:1.0 68:1.0 69:1.0 70:1.0 71:1.0 72:1.0 73:1.0 74:1.0 75:1.0 76:1.0 77:1.0 78:1.0 79:1.0 80:0.5 81:1.0 82:1.0 83:1.0 84:1.0 85:1.0 86:1.0 87:1.0 88:1.0 89:1.0 90:1.0 91:1.0 92:1.0 93:1.0 94:1.0 95:1.0 96:1.0 97:1.0 98:1.0 99:1.0 100:1.0 101:1.0 102:1.0 103:1.0 104:1.0 105:1.0 106:1.0 107:1.0 108:1.0 109:1.0 110:1.0 111:1.0 112:1.0 113:1.0 114:1.0 115:1.0
0.0 1:1.0 2:0.7142857142857143 3:1.0 4:1.0 5:1.0 6:1.0 7:1.0 8:1.0 9:1.0 10:1.0 11:1.0 12:1.0 13:1.0 14:0.7777777777777778 15:1.0 16:1.0 17:1.0 18:1.0 19:1.0 20:1.0 21:0.6 22:1.0 23:1.0 24:1.0 25:1.0 26:1.0 27:1.0 28:1.0 29:1.0 30:0.6 31:1.0 32:1.0 33:1.0 34:1.0 35:1.0 36:1.0 37:1.0 38:1.0 39:1.0 40:1.0 41:0.7142857142857143 42:1.0 43:1.0 44:1.0 45:1.0 46:1.0 47:1.0 48:1.0 49:1.0 50:1.0 51:1.0 52:1.0 53:1.0 54:1.0 55:1.0 56:1.0 57:1.0 58:1.0 59:1.0 60:1.0 61:1.0 62:1.0 63:1.0 64:1.0 65:1.0 66:1.0 67:1.0 68:1.0 69:1.0 70:1.0 71:1.0 72:1.0 73:1.0 74:1.0 75:1.0 76:1.0 77:1.0 78:1.0 79:1.0 80:1.0 81:1.0 82:1.0 83:1.0 84:1.0 85:1.0 86:1.0 87:1.0 88:1.0 89:1.0 90:1.0 91:1.0 92:1.0 93:1.0 94:1.0 95:1.0 96:1.0 97:1.0 98:1.0 99:1.0 100:1.0 101:1.0 102:1.0 103:1.0 104:1.0 105:1.0 106:1.0 107:1.0 108:1.0 109:1.0 110:1.0 111:1.0 112:1.0 113:1.0 114:1.0 115:1.0
0.0 1:1.0 2:0.7142857142857143 3:1.0 4:1.0 5:1.0 6:1.0 7:1.0 8:1.0 9:1.0 10:1.0 11:1.0 12:1.0 13:1.0 14:0.7777777777777778 15:1.0 16:1.0 17:1.0 19:1.0 20:1.0 21:0.6 22:1.0 23:1.0 24:1.0 25:1.0 26:1.0 27:1.0 28:1.0 29:1.0 30:0.6 31:1.0 32:1.0 33:1.0 34:1.0 35:1.0 36:1.0 37:0.33333333333333337 38:1.0 39:1.0 40:1.0 41:0.7142857142857143 42:1.0 43:1.0 44:1.0 45:1.0 46:1.0 47:1.0 48:1.0 49:1.0 50:1.0 51:1.0 52:1.0 53:1.0 54:1.0 55:1.0 56:1.0 57:1.0 58:1.0 59:1.0 60:1.0 61:1.0 62:1.0 63:1.0 64:1.0 65:1.0 66:1.0 67:1.0 68:1.0 69:1.0 70:1.0 71:1.0 72:1.0 73:1.0 74:1.0 75:1.0 76:1.0 77:1.0 78:1.0 79:1.0 80:1.0 81:1.0 82:1.0 83:1.0 84:1.0 85:1.0 86:1.0 87:1.0 88:1.0 89:1.0 90:1.0 91:1.0 92:1.0 93:1.0 94:1.0 95:1.0 96:1.0 97:1.0 98:1.0 100:1.0 101:1.0 102:1.0 103:1.0 104:1.0 105:1.0 106:1.0 107:1.0 108:1.0 109:1.0 110:1.0 111:1.0 112:1.0 113:0.6666666666666667 114:1.0 115:1.0
0.0 1:1.0 2:0.7142857142857143 3:1.0 4:1.0 5:1.0 6:1.0 7:1.0 8:1.0 9:1.0 10:1.0 11:1.0 12:1.0 13:1.0 14:0.7777777777777778 15:1.0 16:1.0 17:1.0 18:1.0 19:1.0 20:1.0 21:0.6 22:1.0 23:1.0 24:1.0 25:1.0 26:1.0 27:1.0 28:1.0 29:1.0 30:0.6 31:1.0 32:1.0 33:1.0 34:0.5 35:1.0 36:1.0 37:1.0 38:1.0 39:1.0 40:1.0 41:0.7142857142857143 42:1.0 43:1.0 44:1.0 45:1.0 46:1.0 47:1.0 48:1.0 49:1.0 50:0.7142857142857143 51:0.7142857142857143 52:0.7142857142857143 53:1.0 54:1.0 55:0.5 56:0.8 57:1.0 58:1.0 59:1.0 60:1.0 61:1.0 62:1.0 63:1.0 64:1.0 65:1.0 66:1.0 67:1.0 68:1.0 69:1.0 70:1.0 71:1.0 72:1.0 73:1.0 74:1.0 75:1.0 76:1.0 77:1.0 78:1.0 79:1.0 80:1.0 81:1.0 82:1.0 83:1.0 84:1.0 85:1.0 86:1.0 87:1.0 88:1.0 89:1.0 90:1.0 91:1.0 92:1.0 93:1.0 94:1.0 95:1.0 96:1.0 97:1.0 98:1.0 100:1.0 101:1.0 102:1.0 103:1.0 104:1.0 105:1.0 106:1.0 107:1.0 108:1.0 109:1.0 110:1.0 111:1.0 112:1.0 113:1.0 114:1.0 115:1.0
0.0 1:1.0 2:0.7142857142857143 3:1.0 4:1.0 5:1.0 6:1.0 7:1.0 8:1.0 9:1.0 10:1.0 11:1.0 12:1.0 13:1.0 14:0.7777777777777778 15:1.0 16:1.0 17:1.0 18:1.0 19:1.0 20:1.0 21:0.6 22:1.0 23:1.0 24:1.0 25:1.0 26:1.0 27:1.0 28:1.0 29:1.0 30:1.0 31:1.0 32:1.0 33:1.0 34:1.0 35:1.0 36:1.0 37:1.0 38:1.0 39:1.0 40:1.0 41:1.0 42:1.0 43:1.0 44:1.0 45:1.0 46:1.0 47:1.0 48:1.0 49:1.0 50:0.7142857142857143 51:1.0 52:1.0 53:1.0 54:1.0 55:1.0 56:0.8 57:1.0 58:1.0 59:1.0 60:1.0 61:1.0 62:1.0 63:1.0 64:1.0 65:1.0 66:1.0 67:1.0 68:1.0 69:1.0 70:1.0 71:1.0 72:1.0 73:1.0 74:1.0 75:1.0 76:1.0 77:1.0 78:1.0 79:1.0 80:0.5 81:1.0 82:1.0 83:1.0 84:1.0 85:1.0 86:1.0 87:1.0 88:1.0 89:1.0 90:1.0 91:1.0 92:1.0 93:1.0 94:1.0 95:1.0 96:1.0 97:1.0 98:1.0 99:1.0 100:1.0 101:1.0 102:1.0 103:1.0 104:1.0 105:1.0 106:1.0 107:1.0 108:1.0 109:1.0 110:1.0 111:1.0 112:1.0 113:0.6666666666666667 114:1.0 115:1.0
0.0 1:1.0 2:0.7142857142857143 3:1.0 4:1.0 5:1.0 6:1.0 7:1.0 8:1.0 9:1.0 10:1.0 11:1.0 12:1.0 13:1.0 14:0.7777777777777778 15:1.0 16:1.0 17:1.0 18:1.0 19:1.0 20:1.0 21:0.6 22:1.0 23:1.0 24:1.0 25:1.0 26:1.0 27:1.0 28:1.0 29:1.0 30:0.6 31:1.0 32:1.0 33:1.0 34:0.5 35:0.33333333333333337 37:1.0 38:0.6 39:0.6 40:1.0 41:0.7142857142857143 42:1.0 43:1.0 44:1.0 45:1.0 46:1.0 47:1.0 49:1.0 50:1.0 51:1.0 52:1.0 53:1.0 54:1.0 55:1.0 56:0.8 57:1.0 58:1.0 59:1.0 60:1.0 61:1.0 62:1.0 63:1.0 64:1.0 65:1.0 66:1.0 67:1.0 68:1.0 69:1.0 70:1.0 71:1.0 72:1.0 73:1.0 74:1.0 75:1.0 76:1.0 77:1.0 78:1.0 79:1.0 80:1.0 81:1.0 82:1.0 83:1.0 84:1.0 85:1.0 86:1.0 87:1.0 88:1.0 89:1.0 90:1.0 91:1.0 92:1.0 93:1.0 94:1.0 95:1.0 96:1.0 97:1.0 98:1.0 100:1.0 101:1.0 102:1.0 103:1.0 104:1.0 105:1.0 106:1.0 107:1.0 108:1.0 109:1.0 110:1.0 111:1.0 112:1.0 113:0.6666666666666667 114:0.972972972972973 115:1.0
0.0 1:1.0 2:0.7142857142857143 3:1.0 4:1.0 5:1.0 6:1.0 7:1.0 8:1.0 9:1.0 10:1.0 11:1.0 12:1.0 13:1.0 14:0.7777777777777778 15:1.0 16:1.0 17:1.0 18:1.0 19:1.0 20:1.0 21:0.6 22:1.0 23:1.0 24:1.0 25:1.0 26:1.0 27:1.0 28:1.0 29:1.0 30:1.0 31:1.0 32:1.0 33:1.0 34:1.0 35:1.0 36:1.0 37:1.0 38:1.0 39:1.0 40:1.0 41:1.0 42:1.0 43:1.0 44:1.0 45:1.0 46:1.0 47:1.0 48:1.0 49:1.0 50:0.7142857142857143 51:1.0 52:1.0 53:1.0 54:1.0 55:1.0 56:0.8 57:1.0 58:1.0 59:1.0 60:1.0 61:1.0 62:1.0 63:1.0 64:1.0 65:1.0 66:1.0 67:1.0 68:1.0 69:1.0 70:1.0 71:1.0 72:1.0 73:1.0 74:1.0 75:1.0 76:1.0 77:1.0 78:1.0 79:1.0 80:0.5 81:1.0 82:1.0 83:1.0 84:1.0 85:1.0 86:1.0 87:1.0 88:1.0 89:1.0 90:1.0 91:1.0 92:1.0 93:1.0 94:1.0 95:1.0 96:1.0 97:1.0 98:1.0 99:1.0 100:1.0 101:1.0 102:1.0 103:1.0 104:1.0 105:1.0 106:1.0 107:1.0 108:1.0 109:1.0 110:1.0 111:1.0 112:1.0 113:0.6666666666666667 114:1.0 115:1.0
0.0 1:1.0 2:1.0 3:1.0 4:1.0 5:1.0 6:1.0 7:1.0 8:1.0 9:1.0 10:1.0 11:1.0 12:1.0 13:1.0 14:1.0 15:1.0 16:1.0 17:1.0 18:1.0 19:1.0 20:1.0 21:1.0 22:1.0 23:1.0 24:1.0 25:1.0 26:1.0 27:1.0 28:1.0 29:1.0 30:1.0 31:1.0 32:1.0 33:1.0 34:1.0 35:1.0 36:1.0 37:1.0 38:1.0 39:1.0 40:1.0 41:1.0 42:1.0 43:1.0 44:1.0 45:1.0 46:1.0 47:1.0 48:1.0 49:1.0 50:1.0 51:1.0 52:1.0 53:1.0 54:1.0 55:1.0 56:1.0 57:1.0 58:1.0 59:1.0 60:1.0 61:1.0 62:1.0 63:1.0 64:1.0 65:1.0 66:1.0 67:1.0 68:1.0 69:1.0 70:1.0 71:1.0 72:1.0 73:1.0 74:1.0 75:1.0 76:1.0 77:1.0 78:1.0 79:1.0 80:1.0 81:1.0 82:1.0 83:1.0 84:1.0 85:1.0 86:1.0 87:1.0 88:1.0 89:1.0 90:1.0 91:1.0 92:1.0 93:1.0 94:1.0 95:1.0 96:1.0 97:1.0 98:1.0 99:1.0 100:1.0 101:1.0 102:1.0 103:1.0 104:1.0 105:1.0 106:1.0 107:1.0 108:1.0 109:1.0 110:1.0 111:1.0 112:1.0 113:1.0 114:1.0 115:1.0
0.0 1:1.0 2:0.7142857142857143 3:1.0 4:0.75 5:1.0 6:1.0 7:1.0 8:1.0 9:1.0 10:1.0 11:1.0 12:1.0 13:1.0 14:0.5555555555555556 15:1.0 16:1.0 17:1.0 18:1.0 19:1.0 20:1.0 21:0.19999999999999996 22:1.0 23:1.0 24:1.0 25:1.0 26:1.0 27:1.0 28:1.0 29:1.0 30:0.6 31:1.0 32:1.0 33:1.0 34:1.0 35:1.0 36:1.0 37:1.0 38:1.0 39:1.0 40:1.0 41:0.4285714285714286 42:1.0 43:1.0 44:1.0 45:1.0 46:1.0 47:1.0 48:1.0 49:1.0 50:0.7142857142857143 51:0.7142857142857143 52:1.0 53:1.0 54:1.0 55:1.0 56:0.8 57:1.0 58:1.0 59:1.0 60:1.0 61:1.0 62:1.0 63:1.0 64:1.0 65:1.0 66:1.0 67:1.0 68:1.0 69:1.0 70:1.0 71:1.0 72:1.0 73:1.0 74:1.0 75:1.0 76:1.0 77:1.0 78:1.0 79:1.0 80:1.0 81:1.0 82:1.0 83:1.0 84:1.0 85:1.0 86:1.0 87:1.0 88:1.0 89:1.0 90:1.0 91:1.0 92:1.0 93:1.0 94:1.0 95:1.0 96:1.0 97:1.0 98:1.0 99:1.0 100:1.0 101:1.0 102:1.0 103:1.0 104:1.0 105:1.0 106:1.0 107:1.0 108:1.0 109:1.0 110:1.0 111:1.0 112:1.0 113:1.0 114:1.0 115:1.0
0.0 1:1.0 2:0.7142857142857143 3:1.0 4:1.0 5:1.0 6:1.0 7:1.0 8:1.0 9:1.0 10:1.0 11:1.0 12:1.0 13:1.0 14:0.7777777777777778 15:1.0 16:1.0 17:1.0 18:1.0 19:1.0 20:1.0 21:0.6 22:1.0 23:1.0 24:1.0 25:1.0 26:1.0 27:1.0 28:1.0 29:1.0 30:1.0 31:1.0 32:1.0 33:1.0 34:1.0 35:1.0 36:1.0 37:1.0 38:1.0 39:1.0 40:1.0 41:1.0 42:1.0 43:1.0 44:1.0 45:1.0 46:1.0 47:1.0 48:1.0 49:1.0 50:0.7142857142857143 51:1.0 52:1.0 53:1.0 54:1.0 55:1.0 56:0.8 57:1.0 58:1.0 59:1.0 60:1.0 61:1.0 62:1.0 63:1.0 64:1.0 65:1.0 66:1.0 67:1.0 68:1.0 69:1.0 70:1.0 71:1.0 72:1.0 73:1.0 74:1.0 75:1.0 76:1.0 77:1.0 78:1.0 79:1.0 80:0.5 81:1.0 82:1.0 83:1.0 84:1.0 85:1.0 86:1.0 87:1.0 88:1.0 89:1.0 90:1.0 91:1.0 92:1.0 93:1.0 94:1.0 95:1.0 96:1.0 97:1.0 98:1.0 99:1.0 100:1.0 101:1.0 102:1.0 103:1.0 104:1.0 105:1.0 106:1.0 107:1.0 108:1.0 109:1.0 110:1.0 111:1.0 112:1.0 113:0.6666666666666667 114:1.0 115:1.0
0.0 1:-1.0 2:0.7142857142857143 3:1.0 4:0.75 5:-0.33333333333333326 7:0.6 8:-1.0 9:0.6 10:0.33333333333333337 13:1.0 14:0.5555555555555556 16:1.0 17:-1.0 19:-1.0 20:-1.0 21:0.19999999999999996 22:-1.0 23:1.0 24:1.0 25:1.0 26:-0.33333333333333326 27:1.0 28:1.0 29:0.33333333333333337 30:0.6 31:-1.0 32:-1.0 33:-1.0 35:-0.33333333333333326 37:0.33333333333333337 38:0.6 39:0.6 40:0.33333333333333337 41:0.4285714285714286 43:1.0 44:-1.0 46:-1.0 47:-1.0 49:1.0 50:0.7142857142857143 51:0.7142857142857143 52:0.4285714285714286 53:-1.0 54:-1.0 55:0.5 56:0.8 57:1.0 58:1.0 59:1.0 60:1.0 61:1.0 62:1.0 63:1.0 64:1.0 65:1.0 66:1.0 67:1.0 68:1.0 69:1.0 70:1.0 71:1.0 72:1.0 73:1.0 74:1.0 75:1.0 76:1.0 77:1.0 78:1.0 79:-1.0 80:0.5 81:1.0 82:1.0 83:1.0 84:1.0 85:1.0 86:1.0 87:1.0 88:1.0 89:1.0 91:1.0 92:1.0 93:1.0 94:1.0 95:1.0 96:1.0 97:1.0 98:1.0 99:-1.0 100:1.0 101:1.0 102:1.0 103:1.0 104:1.0 105:1.0 106:1.0 107:1.0 108:1.0 109:1.0 110:-1.0 111:1.0 112:1.0 113:0.33333333333333337 114:0.9459459459459459 115:1.0
0.0 1:1.0 2:0.7142857142857143 3:1.0 4:1.0 5:1.0 6:1.0 7:1.0 8:1.0 9:1.0 10:0.33333333333333337 11:1.0 12:1.0 13:1.0 14:0.7777777777777778 16:1.0 17:1.0 18:1.0 19:1.0 20:1.0 21:0.19999999999999996 22:1.0 23:1.0 24:1.0 25:1.0 26:1.0 27:1.0 28:1.0 29:1.0 30:0.6 31:1.0 32:1.0 33:1.0 34:1.0 35:1.0 36:1.0 37:1.0 38:1.0 39:1.0 40:1.0 41:0.7142857142857143 42:1.0 43:1.0 44:1.0 45:1.0 46:1.0 47:1.0 48:1.0 49:1.0 50:1.0 51:1.0 52:1.0 53:1.0 54:1.0 55:1.0 56:0.8 57:1.0 58:1.0 59:1.0 60:1.0 61:1.0 62:1.0 63:1.0 64:1.0 65:1.0 66:1.0 67:1.0 68:1.0 69:1.0 70:1.0 71:1.0 72:1.0 73:1.0 74:1.0 75:1.0 76:1.0 77:1.0 78:1.0 79:1.0 80:1.0 81:1.0 82:1.0 83:1.0 84:1.0 85:1.0 86:1.0 87:1.0 88:1.0 89:1.0 90:1.0 91:1.0 92:1.0 93:1.0 94:1.0 95:1.0 96:1.0 97:1.0 98:1.0 100:1.0 101:1.0 102:1.0 103:1.0 104:1.0 105:1.0 106:1.0 107:1.0 108:1.0 109:1.0 110:1.0 111:1.0 112:1.0 113:1.0 114:1.0 115:1.0
0.0 1:1.0 2:0.7142857142857143 3:1.0 4:1.0 5:1.0 6:1.0 7:1.0 8:1.0 9:1.0 10:0.33333333333333337 11:1.0 12:1.0 13:1.0 14:0.7777777777777778 16:1.0 17:1.0 18:1.0 19:1.0 20:1.0 21:0.6 22:1.0 23:1.0 24:1.0 25:1.0 26:1.0 27:1.0 28:1.0 29:1.0 30:0.6 31:1.0 32:1.0 33:1.0 34:1.0 35:1.0 36:1.0 37:1.0 38:1.0 39:1.0 40:1.0 41:0.7142857142857143 42:1.0 43:1.0 44:1.0 45:1.0 46:1.0 47:1.0 48:1.0 49:1.0 50:1.0 51:1.0 52:1.0 53:1.0 54:1.0 55:1.0 56:0.8 57:1.0 58:1.0 59:1.0 60:1.0 61:1.0 62:1.0 63:1.0 64:1.0 65:1.0 66:1.0 67:1.0 68:1.0 69:1.0 70:1.0 71:1.0 72:1.0 73:1.0 74:1.0 75:1.0 76:1.0 77:1.0 78:1.0 79:1.0 80:1.0 81:1.0 82:1.0 83:1.0 84:1.0 85:1.0 86:1.0 87:1.0 88:1.0 89:1.0 90:1.0 91:1.0 92:1.0 93:1.0 94:1.0 95:1.0 96:1.0 97:1.0 98:1.0 100:1.0 101:1.0 102:1.0 103:1.0 104:1.0 105:1.0 106:1.0 107:1.0 108:1.0 109:1.0 110:1.0 111:1.0 112:1.0 113:0.6666666666666667 114:1.0 115:1.0
0.0 1:1.0 2:1.0 3:1.0 4:1.0 5:1.0 6:1.0 7:1.0 8:1.0 9:1.0 10:1.0 11:1.0 12:1.0 13:1.0 14:0.7777777777777778 15:1.0 16:1.0 17:1.0 18:1.0 19:1.0 20:1.0 21:0.6 22:1.0 23:1.0 24:1.0 25:1.0 26:1.0 27:1.0 28:1.0 29:1.0 30:1.0 31:1.0 32:1.0 33:1.0 34:1.0 35:0.33333333333333337 36:1.0 37:1.0 38:1.0 39:1.0 40:1.0 41:0.7142857142857143 42:1.0 43:1.0 44:1.0 45:1.0 46:1.0 47:1.0 48:1.0 49:1.0 50:0.7142857142857143 51:1.0 52:1.0 53:1.0 54:1.0 55:1.0 56:1.0 57:1.0 58:1.0 59:1.0 60:1.0 61:1.0 62:1.0 63:1.0 64:1.0 65:1.0 66:1.0 67:1.0 68:1.0 69:1.0 70:1.0 71:1.0 72:1.0 73:1.0 74:1.0 75:1.0 76:1.0 77:1.0 78:1.0 79:1.0 80:1.0 81:1.0 82:1.0 83:1.0 84:1.0 85:1.0 86:1.0 87:1.0 88:1.0 89:1.0 90:1.0 91:1.0 92:1.0 93:1.0 94:1.0 95:1.0 96:1.0 97:1.0 98:1.0 99:1.0 100:1.0 101:1.0 102:1.0 103:1.0 104:1.0 105:1.0 106:1.0 107:1.0 108:1.0 109:1.0 110:1.0 111:1.0 112:1.0 113:0.6666666666666667 114:1.0 115:1.0
0.0 1:1.0 2:0.7142857142857143 3:1.0 4:0.75 5:1.0 6:1.0 7:1.0 8:1.0 9:1.0 10:1.0 11:1.0 12:1.0 13:1.0 14:0.7777777777777778 15:1.0 16:1.0 18:1.0 19:1.0 20:1.0 21:1.0 22:1.0 23:1.0 24:1.0 25:1.0 26:1.0 27:1.0 28:1.0 29:1.0 30:0.6 31:1.0 32:1.0 33:1.0 34:1.0 35:1.0 36:1.0 37:1.0 38:1.0 39:1.0 40:1.0 41:0.7142857142857143 42:1.0 43:1.0 44:1.0 45:1.0 46:1.0 47:1.0 48:1.0 49:1.0 50:1.0 51:1.0 52:1.0 53:1.0 54:1.0 55:1.0 56:0.8 57:1.0 58:1.0 59:1.0 60:1.0 61:1.0 62:1.0 63:1.0 64:1.0 65:1.0 66:1.0 67:1.0 68:1.0 69:1.0 70:1.0 71:1.0 72:1.0 73:1.0 74:1.0 75:1.0 76:1.0 77:1.0 78:1.0 79:1.0 80:1.0 81:1.0 82:1.0 83:1.0 84:1.0 85:1.0 86:1.0 87:1.0 88:1.0 89:1.0 90:1.0 91:1.0 92:1.0 93:1.0 94:1.0 95:1.0 96:1.0 97:1.0 98:1.0 99:1.0 100:1.0 101:1.0 102:1.0 103:1.0 104:1.0 105:1.0 106:1.0 107:1.0 108:1.0 109:1.0 110:1.0 111:1.0 112:1.0 113:1.0 114:0.972972972972973 115:1.0
0.0 1:1.0 2:0.7142857142857143 3:1.0 4:1.0 5:1.0 6:1.0 7:1.0 8:1.0 9:1.0 10:1.0 11:1.0 12:1.0 13:1.0 14:0.7777777777777778 15:1.0 16:1.0 17:1.0 18:1.0 19:1.0 20:1.0 21:0.6 22:1.0 23:1.0 24:1.0 25:1.0 26:1.0 27:1.0 28:1.0 29:1.0 30:0.6 31:1.0 32:1.0 33:1.0 34:1.0 35:1.0 36:1.0 37:1.0 38:0.6 39:0.6 40:1.0 41:0.7142857142857143 43:1.0 44:1.0 45:1.0 46:1.0 47:1.0 48:1.0 49:1.0 50:0.7142857142857143 51:0.7142857142857143 52:0.7142857142857143 53:1.0 54:1.0 55:1.0 56:1.0 57:1.0 58:1.0 59:1.0 60:1.0 61:1.0 62:1.0 63:1.0 64:1.0 65:1.0 66:1.0 67:1.0 68:1.0 69:1.0 70:1.0 71:1.0 72:1.0 73:1.0 74:1.0 75:1.0 76:1.0 77:1.0 78:1.0 79:1.0 80:1.0 81:1.0 82:1.0 83:1.0 84:1.0 85:1.0 86:1.0 87:1.0 88:1.0 89:1.0 90:1.0 91:1.0 92:1.0 93:1.0 94:1.0 95:1.0 96:1.0 97:1.0 98:1.0 100:1.0 101:1.0 102:1.0 103:1.0 104:1.0 105:1.0 106:1.0 107:1.0 108:1.0 109:1.0 110:1.0 111:1.0 112:1.0 113:1.0 114:1.0 115:1.0
0.0 1:1.0 2:1.0 3:1.0 4:1.0 5:-0.33333333333333326 6:1.0 7:1.0 8:1.0 9:1.0 10:1.0 11:1.0 12:1.0 13:1.0 14:0.7777777777777778 16:1.0 17:1.0 18:1.0 19:1.0 20:1.0 21:0.6 22:1.0 23:1.0 24:1.0 25:1.0 26:1.0 27:1.0 28:1.0 29:0.33333333333333337 30:0.6 31:1.0 32:1.0 33:1.0 34:0.5 35:0.33333333333333337 37:1.0 38:0.6 39:0.6 40:1.0 41:0.7142857142857143 42:1.0 43:1.0 45:1.0 46:1.0 47:1.0 49:1.0 50:1.0 51:1.0 52:1.0 53:1.0 54:1.0 55:1.0 56:0.8 57:1.0 58:1.0 59:1.0 60:1.0 61:1.0 62:1.0 63:1.0 64:1.0 65:1.0 66:1.0 67:1.0 68:1.0 69:1.0 70:1.0 71:1.0 72:1.0 73:1.0 74:1.0 75:1.0 76:1.0 77:1.0 78:1.0 79:1.0 80:1.0 81:1.0 82:1.0 83:1.0 84:1.0 85:1.0 86:1.0 87:1.0 88:1.0 89:1.0 90:1.0 91:1.0 92:1.0 93:1.0 94:1.0 95:1.0 96:1.0 97:1.0 98:1.0 100:1.0 101:1.0 102:1.0 103:1.0 104:1.0 105:1.0 106:1.0 107:1.0 108:1.0 109:1.0 110:1.0 111:1.0 112:1.0 113:0.6666666666666667 114:0.972972972972973 115:1.0
0.0 1:-1.0 2:0.4285714285714286 3:1.0 4:0.75 5:-0.33333333333333326 7:0.6 8:-1.0 9:0.6 10:0.33333333333333337 13:1.0 14:0.5555555555555556 16:1.0 19:-1.0 20:-1.0 21:0.19999999999999996 23:1.0 24:1.0 25:1.0 26:-0.33333333333333326 27:1.0 28:1.0 29:0.33333333333333337 30:0.19999999999999996 31:-1.0 32:-1.0 33:-1.0 34:0.5 35:0.33333333333333337 37:-0.33333333333333326 38:0.6 39:0.6 40:0.33333333333333337 41:0.4285714285714286 43:1.0 46:-1.0 47:-1.0 48:-1.0 49:1.0 50:0.4285714285714286 51:0.4285714285714286 52:0.4285714285714286 53:-1.0 54:-1.0 56:0.6 57:1.0 58:1.0 59:1.0 60:1.0 61:1.0 62:1.0 63:1.0 64:1.0 65:1.0 66:1.0 67:1.0 68:1.0 69:1.0 70:1.0 71:1.0 72:1.0 73:1.0 74:1.0 75:1.0 76:1.0 77:1.0 78:1.0 79:-1.0 80:0.5 81:1.0 82:1.0 83:1.0 84:1.0 85:1.0 86:1.0 87:1.0 88:1.0 89:1.0 91:1.0 92:1.0 93:1.0 94:1.0 95:1.0 96:1.0 97:1.0 98:1.0 99:1.0 100:1.0 101:1.0 102:1.0 103:1.0 104:1.0 105:1.0 106:1.0 107:1.0 108:1.0 109:1.0 110:-1.0 111:1.0 112:1.0 113:0.6666666666666667 114:0.972972972972973 115:1.0
0.0 1:1.0 2:1.0 3:1.0 4:1.0 5:1.0 6:1.0 7:1.0 8:1.0 9:1.0 10:1.0 11:1.0 12:1.0 13:1.0 14:0.7777777777777778 15:1.0 16:1.0 17:1.0 18:1.0 19:1.0 20:1.0 21:1.0 22:1.0 23:1.0 24:1.0 25:1.0 26:1.0 27:1.0 28:1.0 29:1.0 30:1.0 31:1.0 32:1.0 33:1.0 34:1.0 35:1.0 36:1.0 37:1.0 38:1.0 39:1.0 40:1.0 41:0.7142857142857143 42:1.0 43:1.0 44:1.0 45:1.0 46:1.0 47:1.0 48:1.0 49:1.0 50:1.0 51:1.0 52:1.0 53:1.0 54:1.0 55:1.0 56:0.8 57:1.0 58:1.0 59:1.0 60:1.0 61:1.0 62:1.0 63:1.0 64:1.0 65:1.0 66:1.0 67:1.0 68:1.0 69:1.0 70:1.0 71:1.0 72:1.0 73:1.0 74:1.0 75:1.0 76:1.0 77:1.0 78:1.0 79:1.0 80:1.0 81:1.0 82:1.0 83:1.0 84:1.0 85:1.0 86:1.0 87:1.0 88:1.0 89:1.0 90:1.0 91:1.0 92:1.0 93:1.0 94:1.0 95:1.0 96:1.0 97:1.0 98:1.0 99:1.0 100:1.0 101:1.0 102:1.0 103:1.0 104:1.0 105:1.0 106:1.0 107:1.0 108:1.0 109:1.0 110:1.0 111:1.0 112:1.0 113:1.0 114:1.0 115:1.0
0.0 1:1.0 2:0.7142857142857143 3:1.0 4:0.75 5:1.0 6:1.0 7:1.0 8:1.0 9:1.0 10:1.0 11:1.0 12:1.0 13:1.0 14:0.7777777777777778 15:1.0 16:1.0 17:1.0 18:1.0 19:1.0 20:1.0 21:1.0 22:1.0 23:1.0 24:1.0 25:1.0 26:1.0 27:1.0 28:1.0 29:1.0 30:1.0 31:1.0 32:1.0 33:1.0 34:1.0 35:1.0 36:1.0 37:1.0 38:1.0 39:1.0 40:1.0 41:0.7142857142857143 42:1.0 43:1.0 44:1.0 45:1.0 46:1.0 47:1.0 48:1.0 49:1.0 50:1.0 51:1.0 52:1.0 53:1.0 54:1.0 55:1.0 56:0.8 57:1.0 58:1.0 59:1.0 60:1.0 61:1.0 62:1.0 63:1.0 64:1.0 65:1.0 66:1.0 67:1.0 68:1.0 69:1.0 70:1.0 71:1.0 72:1.0 73:1.0 74:1.0 75:1.0 76:1.0 77:1.0 78:1.0 79:1.0 80:1.0 81:1.0 82:1.0 83:1.0 84:1.0 85:1.0 86:1.0 87:1.0 88:1.0 89:1.0 90:1.0 91:1.0 92:1.0 93:1.0 94:1.0 95:1.0 96:1.0 97:1.0 98:1.0 99:1.0 100:1.0 101:1.0 102:1.0 103:1.0 104:1.0 105:1.0 106:1.0 107:1.0 108:1.0 109:1.0 110:1.0 111:1.0 112:1.0 113:0.6666666666666667 114:1.0 115:1.0
0.0 1:1.0 2:0.7142857142857143 3:1.0 4:0.75 5:1.0 6:1.0 7:0.6 8:1.0 9:0.6 10:1.0 11:1.0 12:1.0 13:1.0 14:0.7777777777777778 15:1.0 16:1.0 17:1.0 18:1.0 19:1.0 20:1.0 21:0.6 22:1.0 23:1.0 24:1.0 25:1.0 26:1.0 27:1.0 28:1.0 29:1.0 30:1.0 31:1.0 32:1.0 33:1.0 34:1.0 35:1.0 36:1.0 37:1.0 38:1.0 39:1.0 40:1.0 41:0.7142857142857143 42:1.0 43:1.0 44:1.0 45:1.0 46:1.0 47:1.0 48:1.0 49:1.0 50:1.0 51:0.7142857142857143 52:1.0 53:1.0 54:1.0 55:1.0 56:1.0 57:1.0 58:1.0 59:1.0 60:1.0 61:0.33333333333333337 62:1.0 63:1.0 64:1.0 65:1.0 66:1.0 67:1.0 68:1.0 69:1.0 70:1.0 71:1.0 72:1.0 73:1.0 74:1.0 75:1.0 76:1.0 77:1.0 78:1.0 79:1.0 80:1.0 81:1.0 82:1.0 83:1.0 84:1.0 85:1.0 86:1.0 87:1.0 88:1.0 89:1.0 90:1.0 91:1.0 92:1.0 93:1.0 94:1.0 95:1.0 96:1.0 97:1.0 98:1.0 100:1.0 101:1.0 102:1.0 103:1.0 104:1.0 105:1.0 106:1.0 107:1.0 108:1.0 109:1.0 110:1.0 111:1.0 112:1.0 113:1.0 114:1.0 115:1.0
0.0 1:1.0 2:0.7142857142857143 3:1.0 4:0.75 5:0.33333333333333337 6:1.0 7:1.0 8:1.0 9:1.0 10:1.0 11:1.0 12:1.0 13:1.0 14:0.33333333333333337 15:1.0 16:1.0 17:1.0 18:1.0 19:1.0 20:1.0 21:0.19999999999999996 22:1.0 23:1.0 24:1.0 25:1.0 26:1.0 27:1.0 28:1.0 29:0.33333333333333337 30:0.6 31:1.0 32:1.0 33:1.0 34:1.0 35:1.0 36:1.0 37:1.0 38:1.0 39:1.0 40:1.0 41:0.7142857142857143 42:1.0 43:1.0 44:1.0 45:1.0 46:1.0 47:1.0 48:1.0 49:1.0 50:0.7142857142857143 51:0.7142857142857143 52:1.0 53:1.0 54:1.0 55:1.0 56:0.8 57:1.0 58:1.0 59:1.0 60:1.0 61:1.0 62:1.0 63:1.0 64:1.0 65:1.0 66:1.0 67:1.0 68:1.0 69:1.0 70:1.0 71:1.0 72:1.0 73:1.0 74:1.0 75:1.0 76:1.0 77:1.0 78:1.0 79:1.0 80:1.0 81:1.0 82:1.0 83:1.0 84:1.0 85:1.0 86:1.0 87:1.0 88:1.0 89:1.0 90:1.0 91:1.0 92:1.0 93:1.0 94:1.0 95:1.0 96:1.0 97:1.0 98:1.0 99:1.0 100:1.0 101:1.0 102:1.0 103:1.0 104:1.0 105:1.0 106:1.0 107:1.0 108:1.0 109:1.0 110:1.0 111:1.0 112:1.0 113:1.0 114:1.0 115:1.0
0.0 1:1.0 2:0.7142857142857143 3:1.0 4:1.0 5:1.0 6:1.0 7:1.0 8:1.0 9:1.0 10:1.0 11:1.0 12:1.0 13:1.0 14:0.7777777777777778 15:1.0 16:1.0 17:1.0 18:1.0 19:1.0 20:1.0 21:0.6 22:1.0 23:1.0 24:1.0 25:1.0 26:1.0 27:1.0 28:1.0 29:1.0 30:0.6 31:1.0 32:1.0 33:1.0 34:1.0 35:1.0 36:1.0 37:1.0 38:1.0 39:1.0 40:1.0 41:0.7142857142857143 42:1.0 43:1.0 44:1.0 45:1.0 46:1.0 47:1.0 48:1.0 49:1.0 50:1.0 51:1.0 52:1.0 53:1.0 54:1.0 55:1.0 56:1.0 57:1.0 58:1.0 59:1.0 60:1.0 61:1.0 62:1.0 63:1.0 64:1.0 65:1.0 66:1.0 67:1.0 68:1.0 69:1.0 70:1.0 71:1.0 72:1.0 73:1.0 74:1.0 75:1.0 76:1.0 77:1.0 78:1.0 79:1.0 80:1.0 81:1.0 82:1.0 83:1.0 84:1.0 85:1.0 86:1.0 87:1.0 88:1.0 89:1.0 90:1.0 91:1.0 92:1.0 93:1.0 94:1.0 95:1.0 96:1.0 97:1.0 98:1.0 99:1.0 100:1.0 101:1.0 102:1.0 103:1.0 104:1.0 105:1.0 106:1.0 107:1.0 108:1.0 109:1.0 110:1.0 111:1.0 112:1.0 113:1.0 114:1.0 115:1.0
0.0 1:1.0 2:1.0 3:1.0 4:1.0 5:1.0 6:1.0 7:1.0 8:1.0 9:1.0 10:1.0 11:1.0 12:1.0 13:1.0 14:0.7777777777777778 15:1.0 16:1.0 17:1.0 18:1.0 19:1.0 20:1.0 21:0.6 22:1.0 23:1.0 24:1.0 25:1.0 26:1.0 27:1.0 28:1.0 29:1.0 30:1.0 31:1.0 32:1.0 33:1.0 34:1.0 35:1.0 36:1.0 37:1.0 38:1.0 39:1.0 40:1.0 41:1.0 42:1.0 43:1.0 44:1.0 45:1.0 46:1.0 47:1.0 48:1.0 49:1.0 50:1.0 51:1.0 52:1.0 53:1.0 54:1.0 55:1.0 56:1.0 57:1.0 58:1.0 59:1.0 60:1.0 61:1.0 62:1.0 63:1.0 64:1.0 65:1.0 66:1.0 67:1.0 68:1.0 69:1.0 70:1.0 71:1.0 72:1.0 73:1.0 74:1.0 75:1.0 76:1.0 77:1.0 78:1.0 79:1.0 80:1.0 81:1.0 82:1.0 83:1.0 84:1.0 85:1.0 86:1.0 87:1.0 88:1.0 89:1.0 90:1.0 91:1.0 92:1.0 93:1.0 94:1.0 95:1.0 96:1.0 97:1.0 98:1.0 99:1.0 100:1.0 101:1.0 102:1.0 103:1.0 104:1.0 105:1.0 106:1.0 107:1.0 108:1.0 109:1.0 110:1.0 111:1.0 112:1.0 113:0.6666666666666667 114:1.0 115:1.0
0.0 1:1.0 2:0.7142857142857143 3:1.0 4:1.0 5:1.0 6:1.0 7:1.0 8:1.0 9:1.0 10:1.0 11:1.0 12:1.0 13:1.0 14:0.7777777777777778 15:1.0 16:1.0 17:1.0 18:1.0 19:1.0 20:1.0 21:0.6 22:1.0 23:1.0 24:1.0 25:1.0 26:1.0 27:1.0 28:1.0 29:0.33333333333333337 30:0.6 31:1.0 32:1.0 33:1.0 34:1.0 35:1.0 36:1.0 37:1.0 38:1.0 39:1.0 40:1.0 41:1.0 42:1.0 43:1.0 44:1.0 45:1.0 46:1.0 47:1.0 48:1.0 49:1.0 50:1.0 51:1.0 52:1.0 53:1.0 54:1.0 55:1.0 56:0.8 57:1.0 58:1.0 59:1.0 60:1.0 61:1.0 62:1.0 63:1.0 64:1.0 65:1.0 66:1.0 67:1.0 68:1.0 69:1.0 70:1.0 71:1.0 72:1.0 73:1.0 74:1.0 75:1.0 76:1.0 77:1.0 78:1.0 79:1.0 80:0.5 81:1.0 82:1.0 83:1.0 84:1.0 85:1.0 86:1.0 87:1.0 88:1.0 89:1.0 90:1.0 91:1.0 92:1.0 93:1.0 94:1.0 95:1.0 96:1.0 97:1.0 98:1.0 99:1.0 100:1.0 101:1.0 102:1.0 103:1.0 104:1.0 105:1.0 106:1.0 107:1.0 108:1.0 109:1.0 110:1.0 111:1.0 112:1.0 113:0.6666666666666667 114:1.0 115:1.0
0.0 1:1.0 2:1.0 3:1.0 4:1.0 5:1.0 6:1.0 7:1.0 8:1.0 9:1.0 10:1.0 11:1.0 12:1.0 13:1.0 14:0.7777777777777778 15:1.0 16:1.0 17:1.0 18:1.0 19:1.0 20:1.0 21:0.6 23:1.0 24:1.0 25:1.0 26:1.0 27:1.0 28:1.0 29:1.0 30:0.6 31:1.0 32:1.0 33:1.0 34:1.0 35:1.0 36:1.0 37:1.0 38:1.0 39:1.0 40:1.0 41:0.7142857142857143 42:1.0 43:1.0 44:1.0 45:1.0 46:1.0 47:1.0 48:1.0 49:1.0 50:1.0 51:1.0 52:1.0 53:1.0 54:1.0 55:1.0 56:1.0 57:1.0 58:1.0 59:1.0 60:1.0 61:1.0 62:1.0 63:1.0 64:1.0 65:1.0 66:1.0 67:1.0 68:1.0 69:1.0 70:1.0 71:1.0 72:1.0 73:1.0 74:1.0 75:1.0 76:1.0 77:1.0 78:1.0 79:1.0 80:1.0 81:1.0 82:1.0 83:1.0 84:1.0 85:1.0 86:1.0 87:1.0 88:1.0 89:1.0 90:1.0 91:1.0 92:1.0 93:1.0 94:1.0 95:1.0 96:1.0 97:1.0 98:1.0 99:1.0 100:1.0 101:1.0 102:1.0 103:1.0 104:1.0 105:1.0 106:1.0 107:1.0 108:1.0 109:1.0 110:1.0 111:1.0 112:1.0 113:0.6666666666666667 114:0.972972972972973 115:1.0
0.0 1:-1.0 2:0.7142857142857143 3:1.0 4:0.75 5:-1.0 7:0.6 8:-1.0 9:0.6 10:0.33333333333333337 13:0.19999999999999996 14:0.7777777777777778 16:1.0 18:-1.0 19:-1.0 20:-1.0 21:0.19999999999999996 23:1.0 24:1.0 26:-0.33333333333333326 27:-1.0 28:1.0 29:0.33333333333333337 30:0.19999999999999996 31:-1.0 32:-1.0 33:-1.0 34:0.5 35:-0.33333333333333326 37:0.33333333333333337 38:0.6 39:0.6 40:0.33333333333333337 41:0.4285714285714286 43:1.0 46:-1.0 47:-1.0 49:-1.0 50:0.4285714285714286 51:0.4285714285714286 52:0.4285714285714286 53:-1.0 54:-1.0 56:0.6 57:-1.0 58:-1.0 59:-1.0 60:-1.0 61:0.33333333333333337 62:0.33333333333333337 64:-1.0 65:-1.0 66:-1.0 67:-1.0 68:-1.0 69:-1.0 70:-1.0 71:-1.0 72:-1.0 73:-1.0 74:0.33333333333333337 75:-1.0 76:-1.0 77:-1.0 79:-1.0 80:0.5 81:-1.0 82:-1.0 85:-1.0 86:-1.0 87:-1.0 88:-1.0 89:-1.0 90:-1.0 91:-1.0 92:-1.0 93:-1.0 95:-1.0 96:-1.0 97:0.33333333333333337 98:1.0 99:-1.0 100:-1.0 103:-1.0 104:1.0 105:-1.0 106:-1.0 107:-1.0 109:0.5 110:-1.0 111:-1.0 112:-1.0 113:0.6666666666666667 114:0.9459459459459459 115:-1.0
0.0 1:1.0 2:0.7142857142857143 3:1.0 4:0.75 5:1.0 6:1.0 7:1.0 8:1.0 9:1.0 10:1.0 11:1.0 12:1.0 13:1.0 14:0.5555555555555556 15:1.0 16:1.0 17:1.0 18:1.0 19:1.0 20:1.0 21:0.19999999999999996 22:1.0 23:1.0 24:1.0 25:1.0 26:1.0 27:1.0 28:1.0 29:1.0 30:0.6 31:1.0 32:1.0 33:1.0 34:1.0 35:1.0 36:1.0 37:0.33333333333333337 38:1.0 39:1.0 40:1.0 41:0.4285714285714286 42:1.0 43:1.0 44:1.0 45:1.0 46:1.0 47:1.0 48:1.0 49:1.0 50:0.7142857142857143 51:0.7142857142857143 52:1.0 53:1.0 54:1.0 55:1.0 56:0.8 57:1.0 58:1.0 59:1.0 60:1.0 61:1.0 62:1.0 63:1.0 64:1.0 65:1.0 66:1.0 67:1.0 68:1.0 69:1.0 70:1.0 71:1.0 72:1.0 73:1.0 74:1.0 75:1.0 76:1.0 77:1.0 78:1.0 79:1.0 80:1.0 81:1.0 82:1.0 83:1.0 84:1.0 85:1.0 86:1.0 87:1.0 88:1.0 89:1.0 90:1.0 91:1.0 92:1.0 93:1.0 94:1.0 95:1.0 96:1.0 97:1.0 98:1.0 99:1.0 100:1.0 101:1.0 102:1.0 103:1.0 104:1.0 105:1.0 106:1.0 107:1.0 108:1.0 109:1.0 110:1.0 111:1.0 112:1.0 113:1.0 114:1.0 115:1.0
0.0 1:1.0 2:0.7142857142857143 3:1.0 4:1.0 5:1.0 6:1.0 7:1.0 8:1.0 9:1.0 10:1.0 11:1.0 12:1.0 13:1.0 14:0.7777777777777778 15:1.0 16:1.0 17:1.0 18:1.0 19:1.0 20:1.0 21:0.6 22:1.0 23:1.0 24:1.0 25:1.0 26:1.0 27:1.0 28:1.0 29:1.0 30:0.6 31:1.0 32:1.0 33:1.0 34:0.5 35:1.0 36:1.0 37:1.0 38:1.0 39:1.0 40:1.0 41:0.7142857142857143 42:1.0 43:1.0 44:1.0 45:1.0 46:1.0 47:1.0 48:1.0 49:1.0 50:1.0 51:1.0 52:1.0 53:1.0 54:1.0 55:0.5 56:0.8 57:1.0 58:1.0 59:1.0 60:1.0 61:1.0 62:1.0 63:1.0 64:1.0 65:1.0 66:1.0 67:1.0 68:1.0 69:1.0 70:1.0 71:1.0 72:1.0 73:1.0 74:1.0 75:1.0 76:1.0 77:1.0 78:1.0 79:1.0 80:1.0 81:1.0 82:1.0 83:1.0 84:1.0 85:1.0 86:1.0 87:1.0 88:1.0 89:1.0 90:1.0 91:1.0 92:1.0 93:1.0 94:1.0 95:1.0 96:1.0 97:1.0 98:1.0 100:1.0 101:1.0 102:1.0 103:1.0 104:1.0 105:1.0 106:1.0 107:1.0 108:1.0 109:1.0 110:1.0 111:1.0 112:1.0 113:1.0 114:1.0 115:1.0
0.0 1:1.0 2:1.0 3:1.0 4:1.0 5:1.0 6:1.0 7:1.0 8:1.0 9:1.0 10:1.0 11:1.0 12:1.0 13:1.0 14:1.0 15:1.0 16:1.0 17:1.0 18:1.0 19:1.0 20:1.0 21:0.6 22:1.0 23:1.0 24:1.0 25:1.0 26:1.0 27:1.0 28:1.0 29:1.0 30:1.0 31:1.0 32:1.0 33:1.0 34:1.0 35:1.0 36:1.0 37:1.0 38:1.0 39:1.0 40:1.0 41:1.0 42:1.0 43:1.0 44:1.0 45:1.0 46:1.0 47:1.0 48:1.0 49:1.0 50:1.0 51:1.0 52:1.0 53:1.0 54:1.0 55:1.0 56:1.0 57:1.0 58:1.0 59:1.0 60:1.0 61:1.0 62:1.0 63:1.0 64:1.0 65:1.0 66:1.0 67:1.0 68:1.0 69:1.0 70:1.0 71:1.0 72:1.0 73:1.0 74:1.0 75:1.0 76:1.0 77:1.0 78:1.0 79:1.0 80:1.0 81:1.0 82:1.0 83:1.0 84:1.0 85:1.0 86:1.0 87:1.0 88:1.0 89:1.0 90:1.0 91:1.0 92:1.0 93:1.0 94:1.0 95:1.0 96:1.0 97:1.0 98:1.0 99:1.0 100:1.0 101:1.0 102:1.0 103:1.0 104:1.0 105:1.0 106:1.0 107:1.0 108:1.0 109:1.0 110:1.0 111:1.0 112:1.0 113:0.6666666666666667 114:1.0 115:1.0
0.0 1:1.0 2:0.7142857142857143 3:1.0 4:1.0 5:1.0 6:1.0 7:1.0 8:1.0 9:1.0 10:1.0 11:1.0 12:1.0 13:1.0 14:0.7777777777777778 15:1.0 16:1.0 17:1.0 18:1.0 19:1.0 20:1.0 21:0.19999999999999996 22:1.0 23:1.0 24:1.0 25:1.0 26:1.0 27:1.0 28:1.0 29:1.0 30:0.6 31:1.0 32:1.0 33:1.0 34:0.5 35:-0.33333333333333326 36:1.0 37:0.33333333333333337 38:1.0 39:1.0 40:1.0 41:0.7142857142857143 42:1.0 43:1.0 44:1.0 45:1.0 46:1.0 47:1.0 48:1.0 49:1.0 50:1.0 51:1.0 52:1.0 53:1.0 54:1.0 55:0.5 56:0.8 57:1.0 58:1.0 59:1.0 60:1.0 61:1.0 62:1.0 63:1.0 64:1.0 65:1.0 66:1.0 67:1.0 68:1.0 69:1.0 70:1.0 71:1.0 72:1.0 73:1.0 74:1.0 75:1.0 76:1.0 77:1.0 78:1.0 79:1.0 80:1.0 81:1.0 82:1.0 83:1.0 85:1.0 86:1.0 87:1.0 88:1.0 89:1.0 90:1.0 91:1.0 92:1.0 93:1.0 94:1.0 95:1.0 96:1.0 97:1.0 98:1.0 99:1.0 100:1.0 101:1.0 102:1.0 103:1.0 104:1.0 105:1.0 106:1.0 107:1.0 108:1.0 109:1.0 110:1.0 111:1.0 112:1.0 113:0.6666666666666667 114:0.972972972972973 115:1.0
0.0 1:1.0 2:1.0 3:1.0 4:1.0 5:1.0 6:1.0 7:1.0 8:1.0 9:1.0 10:1.0 11:1.0 12:1.0 13:1.0 14:1.0 15:1.0 16:1.0 17:1.0 18:1.0 19:1.0 20:1.0 21:0.6 22:1.0 23:1.0 24:1.0 25:1.0 26:1.0 27:1.0 28:1.0 29:1.0 30:1.0 31:1.0 32:1.0 33:1.0 34:1.0 35:1.0 36:1.0 37:1.0 38:1.0 39:1.0 40:1.0 41:1.0 42:1.0 43:1.0 44:1.0 45:1.0 46:1.0 47:1.0 48:1.0 49:1.0 50:1.0 51:1.0 52:1.0 53:1.0 54:1.0 55:1.0 56:1.0 57:1.0 58:1.0 59:1.0 60:1.0 61:1.0 62:1.0 63:1.0 64:1.0 65:1.0 66:1.0 67:1.0 68:1.0 69:1.0 70:1.0 71:1.0 72:1.0 73:1.0 74:1.0 75:1.0 76:1.0 77:1.0 78:1.0 79:1.0 80:1.0 81:1.0 82:1.0 83:1.0 84:1.0 85:1.0 86:1.0 87:1.0 88:1.0 89:1.0 90:1.0 91:1.0 92:1.0 93:1.0 94:1.0 95:1.0 96:1.0 97:1.0 98:1.0 99:1.0 100:1.0 101:1.0 102:1.0 103:1.0 104:1.0 105:1.0 106:1.0 107:1.0 108:1.0 109:1.0 110:1.0 111:1.0 112:1.0 113:0.6666666666666667 114:1.0 115:1.0
0.0 1:1.0 2:0.7142857142857143 3:1.0 4:0.75 5:0.33333333333333337 6:1.0 7:1.0 8:1.0 9:1.0 10:1.0 11:1.0 12:1.0 13:1.0 14:0.5555555555555556 15:1.0 16:1.0 17:1.0 18:1.0 19:1.0 20:1.0 21:0.19999999999999996 22:1.0 23:1.0 24:1.0 25:1.0 26:1.0 27:1.0 28:1.0 29:0.33333333333333337 30:0.6 31:1.0 32:1.0 33:1.0 34:1.0 35:1.0 36:1.0 37:0.33333333333333337 38:1.0 39:1.0 40:1.0 41:0.7142857142857143 42:1.0 43:1.0 44:1.0 45:1.0 46:1.0 47:1.0 48:1.0 49:1.0 50:0.7142857142857143 51:0.7142857142857143 52:1.0 53:1.0 54:1.0 55:1.0 56:0.8 57:1.0 58:1.0 59:1.0 60:1.0 61:1.0 62:1.0 63:1.0 64:1.0 65:1.0 66:1.0 67:1.0 68:1.0 69:1.0 70:1.0 71:1.0 72:1.0 73:1.0 74:1.0 75:1.0 76:1.0 77:1.0 78:1.0 79:1.0 80:1.0 81:1.0 82:1.0 83:1.0 84:1.0 85:1.0 86:1.0 87:1.0 88:1.0 89:1.0 90:1.0 91:1.0 92:1.0 93:1.0 94:1.0 95:1.0 96:1.0 97:1.0 98:1.0 99:1.0 100:1.0 101:1.0 102:1.0 103:1.0 104:1.0 105:1.0 106:1.0 107:1.0 108:1.0 109:1.0 110:1.0 111:1.0 112:1.0 113:1.0 114:1.0 115:1.0
0.0 1:1.0 2:0.7142857142857143 3:1.0 4:1.0 5:1.0 6:1.0 7:1.0 8:1.0 9:1.0 10:1.0 11:1.0 12:1.0 13:1.0 14:0.7777777777777778 15:1.0 16:1.0 17:1.0 18:1.0 19:1.0 20:1.0 21:0.6 22:1.0 23:1.0 24:1.0 25:1.0 26:1.0 27:1.0 28:1.0 29:1.0 30:1.0 31:1.0 32:1.0 33:1.0 34:1.0 35:1.0 36:1.0 37:1.0 38:1.0 39:1.0 40:1.0 41:1.0 42:1.0 43:1.0 44:1.0 45:1.0 46:1.0 47:1.0 48:1.0 49:1.0 50:0.7142857142857143 51:1.0 52:1.0 53:1.0 54:1.0 55:1.0 56:0.8 57:1.0 58:1.0 59:1.0 60:1.0 61:1.0 62:1.0 63:1.0 64:1.0 65:1.0 66:1.0 67:1.0 68:1.0 69:1.0 70:1.0 71:1.0 72:1.0 73:1.0 74:1.0 75:1.0 76:1.0 77:1.0 78:1.0 79:1.0 80:0.5 81:1.0 82:1.0 83:1.0 84:1.0 85:1.0 86:1.0 87:1.0 88:1.0 89:1.0 90:1.0 91:1.0 92:1.0 93:1.0 94:1.0 95:1.0 96:1.0 97:1.0 98:1.0 99:1.0 100:1.0 101:1.0 102:1.0 103:1.0 104:1.0 105:1.0 106:1.0 107:1.0 108:1.0 109:1.0 110:1.0 111:1.0 112:1.0 113:0.6666666666666667 114:1.0 115:1.0
0.0 1:1.0 2:0.7142857142857143 3:1.0 4:0.75 5:1.0 7:1.0 8:1.0 9:1.0 10:1.0 11:1.0 12:1.0 13:1.0 14:0.7777777777777778 15:1.0 16:1.0 17:1.0 18:1.0 19:1.0 20:1.0 21:0.6 23:1.0 24:1.0 25:1.0 26:1.0 27:1.0 28:1.0 29:1.0 30:0.6 31:1.0 32:1.0 33:1.0 34:1.0 35:1.0 36:1.0 37:1.0 38:0.6 39:1.0 40:0.33333333333333337 41:0.7142857142857143 43:1.0 44:1.0 45:1.0 46:1.0 47:1.0 48:1.0 49:1.0 50:1.0 51:1.0 52:1.0 53:1.0 54:1.0 55:1.0 56:0.8 57:1.0 58:1.0 59:1.0 60:1.0 61:1.0 62:1.0 63:1.0 64:1.0 65:1.0 66:1.0 67:1.0 68:1.0 69:1.0 70:1.0 71:1.0 72:1.0 73:1.0 74:1.0 75:1.0 76:1.0 77:1.0 78:1.0 79:1.0 80:1.0 81:1.0 82:1.0 84:1.0 85:1.0 86:1.0 87:-1.0 88:1.0 89:1.0 90:1.0 91:1.0 92:-1.0 93:1.0 95:1.0 96:1.0 97:1.0 98:1.0 99:1.0 100:1.0 101:1.0 102:1.0 103:1.0 104:1.0 105:1.0 106:1.0 107:1.0 108:1.0 109:0.5 110:1.0 111:1.0 112:1.0 113:0.6666666666666667 114:1.0 115:1.0
0.0 1:1.0 2:0.7142857142857143 3:1.0 4:1.0 5:1.0 6:1.0 7:1.0 8:1.0 9:1.0 10:1.0 11:1.0 12:1.0 13:1.0 14:0.7777777777777778 15:1.0 16:1.0 17:1.0 18:1.0 19:1.0 20:1.0 21:0.6 22:1.0 23:1.0 24:1.0 25:1.0 26:1.0 27:1.0 28:1.0 29:1.0 30:0.6 31:1.0 32:1.0 33:1.0 34:0.5 35:0.33333333333333337 37:1.0 38:0.6 39:0.6 40:1.0 41:0.7142857142857143 42:1.0 43:1.0 45:1.0 46:1.0 47:1.0 49:1.0 50:1.0 51:1.0 52:1.0 53:1.0 54:1.0 55:1.0 56:0.8 57:1.0 58:1.0 59:1.0 60:1.0 61:1.0 62:1.0 63:1.0 64:1.0 65:1.0 66:1.0 67:1.0 68:1.0 69:1.0 70:1.0 71:1.0 72:1.0 73:1.0 74:1.0 75:1.0 76:1.0 77:1.0 78:1.0 79:1.0 80:1.0 81:1.0 82:1.0 83:1.0 84:1.0 85:1.0 86:1.0 87:1.0 88:1.0 89:1.0 90:1.0 91:1.0 92:1.0 93:1.0 94:1.0 95:1.0 96:1.0 97:1.0 98:1.0 100:1.0 101:1.0 102:1.0 103:1.0 104:1.0 105:1.0 106:1.0 107:1.0 108:1.0 109:1.0 110:1.0 111:1.0 112:1.0 113:0.6666666666666667 114:0.972972972972973 115:1.0
0.0 1:1.0 2:1.0 3:1.0 4:1.0 5:-0.33333333333333326 6:1.0 7:1.0 8:1.0 9:1.0 10:1.0 11:1.0 12:1.0 13:1.0 14:0.7777777777777778 16:1.0 17:1.0 18:1.0 19:1.0 20:1.0 21:0.6 22:1.0 23:1.0 24:1.0 25:1.0 26:1.0 27:1.0 28:1.0 29:0.33333333333333337 30:0.6 31:1.0 32:1.0 33:1.0 34:0.5 35:0.33333333333333337 37:1.0 38:0.6 39:0.6 40:1.0 41:0.7142857142857143 42:1.0 43:1.0 45:1.0 46:1.0 47:1.0 49:1.0 50:1.0 51:1.0 52:1.0 53:1.0 54:1.0 55:1.0 56:0.8 57:1.0 58:1.0 59:1.0 60:1.0 61:1.0 62:1.0 63:1.0 64:1.0 65:1.0 66:1.0 67:1.0 68:1.0 69:1.0 70:1.0 71:1.0 72:1.0 73:1.0 74:1.0 75:1.0 76:1.0 77:1.0 78:1.0 79:1.0 80:1.0 81:1.0 82:1.0 83:1.0 84:1.0 85:1.0 86:1.0 87:1.0 88:1.0 89:1.0 90:1.0 91:1.0 92:1.0 93:1.0 94:1.0 95:1.0 96:1.0 97:1.0 98:1.0 100:1.0 101:1.0 102:1.0 103:1.0 104:1.0 105:1.0 106:1.0 107:1.0 108:1.0 109:1.0 110:1.0 111:1.0 112:1.0 113:0.6666666666666667 114:0.972972972972973 115:1.0
0.0 1:1.0 2:0.7142857142857143 3:1.0 4:1.0 5:1.0 6:1.0 7:1.0 8:1.0 9:1.0 10:1.0 11:1.0 12:1.0 13:1.0 14:0.7777777777777778 15:1.0 16:1.0 17:1.0 18:1.0 19:1.0 20:1.0 21:0.6 22:1.0 23:1.0 24:1.0 25:1.0 26:1.0 27:1.0 28:1.0 29:1.0 30:0.6 31:1.0 32:1.0 33:1.0 34:1.0 35:1.0 36:1.0 37:1.0 38:1.0 39:1.0 40:1.0 41:0.7142857142857143 42:1.0 43:1.0 44:1.0 45:1.0 46:1.0 47:1.0 48:1.0 49:1.0 50:1.0 51:0.7142857142857143 52:1.0 53:1.0 54:1.0 55:0.5 56:0.8 57:1.0 58:1.0 59:1.0 60:1.0 61:1.0 62:1.0 63:1.0 64:1.0 65:1.0 66:1.0 67:1.0 68:1.0 69:1.0 70:1.0 71:1.0 72:1.0 73:1.0 74:1.0 75:1.0 76:1.0 77:1.0 78:1.0 79:1.0 80:1.0 81:1.0 82:1.0 83:1.0 84:1.0 85:1.0 86:1.0 87:1.0 88:1.0 89:1.0 90:1.0 91:1.0 92:1.0 93:1.0 94:1.0 95:1.0 96:1.0 97:1.0 98:1.0 99:1.0 100:1.0 101:1.0 102:1.0 103:1.0 104:1.0 105:1.0 106:1.0 107:1.0 108:1.0 109:1.0 110:1.0 111:1.0 112:1.0 113:1.0 114:1.0 115:1.0
0.0 1:1.0 2:0.7142857142857143 3:1.0 4:1.0 5:1.0 6:1.0 7:1.0 8:1.0 9:1.0 10:1.0 11:1.0 12:1.0 13:1.0 14:0.7777777777777778 15:1.0 16:1.0 17:1.0 18:1.0 19:1.0 20:1.0 21:0.6 22:1.0 23:1.0 24:1.0 25:1.0 26:1.0 27:1.0 28:1.0 29:1.0 30:1.0 31:1.0 32:1.0 33:1.0 34:1.0 35:1.0 36:1.0 37:1.0 38:1.0 39:1.0 40:1.0 41:1.0 42:1.0 43:1.0 44:1.0 45:1.0 46:1.0 47:1.0 48:1.0 49:1.0 50:0.7142857142857143 51:1.0 52:1.0 53:1.0 54:1.0 55:1.0 56:0.8 57:1.0 58:1.0 59:1.0 60:1.0 61:1.0 62:1.0 63:1.0 64:1.0 65:1.0 66:1.0 67:1.0 68:1.0 69:1.0 70:1.0 71:1.0 72:1.0 73:1.0 74:1.0 75:1.0 76:1.0 77:1.0 78:1.0 79:1.0 80:0.5 81:1.0 82:1.0 83:1.0 84:1.0 85:1.0 86:1.0 87:1.0 88:1.0 89:1.0 90:1.0 91:1.0 92:1.0 93:1.0 94:1.0 95:1.0 96:1.0 97:1.0 98:1.0 99:1.0 100:1.0 101:1.0 102:1.0 103:1.0 104:1.0 105:1.0 106:1.0 107:1.0 108:1.0 109:1.0 110:1.0 111:1.0 112:1.0 113:0.6666666666666667 114:1.0 115:1.0
0.0 1:1.0 2:0.7142857142857143 3:1.0 4:0.75 5:1.0 6:1.0 7:1.0 8:1.0 9:1.0 10:1.0 11:1.0 12:1.0 13:0.6 14:0.7777777777777778 15:1.0 16:1.0 17:1.0 18:1.0 19:1.0 20:1.0 21:1.0 22:1.0 23:1.0 24:1.0 25:1.0 26:1.0 27:1.0 28:1.0 29:1.0 30:1.0 31:1.0 32:1.0 33:1.0 34:1.0 35:1.0 36:1.0 37:1.0 38:1.0 39:1.0 40:1.0 41:0.7142857142857143 42:1.0 43:1.0 44:1.0 45:1.0 46:1.0 47:1.0 48:1.0 49:1.0 50:1.0 51:1.0 52:1.0 53:1.0 54:1.0 55:1.0 56:0.8 57:1.0 58:1.0 59:1.0 60:1.0 61:1.0 62:1.0 63:1.0 64:1.0 65:1.0 66:1.0 67:1.0 68:1.0 69:1.0 70:1.0 71:1.0 72:1.0 73:1.0 74:1.0 75:1.0 76:1.0 77:1.0 78:1.0 79:1.0 80:0.5 81:1.0 82:1.0 83:1.0 84:1.0 85:1.0 86:1.0 87:1.0 88:1.0 89:1.0 90:1.0 91:1.0 92:1.0 93:1.0 94:1.0 95:1.0 96:1.0 97:1.0 98:1.0 99:1.0 100:1.0 101:1.0 102:1.0 103:1.0 104:1.0 105:1.0 106:1.0 107:1.0 108:1.0 109:1.0 110:1.0 111:1.0 112:1.0 113:0.6666666666666667 114:1.0 115:1.0
0.0 1:1.0 2:1.0 3:1.0 4:1.0 5:1.0 6:1.0 7:1.0 8:1.0 9:1.0 10:1.0 11:1.0 12:1.0 13:1.0 14:0.7777777777777778 15:1.0 16:1.0 17:1.0 18:1.0 19:1.0 20:1.0 21:0.6 22:1.0 23:1.0 24:1.0 25:1.0 26:1.0 27:1.0 28:1.0 29:1.0 30:0.6 31:1.0 32:1.0 33:1.0 34:1.0 35:1.0 36:1.0 37:1.0 38:1.0 39:1.0 40:1.0 41:0.7142857142857143 42:1.0 43:1.0 44:1.0 45:1.0 46:1.0 47:1.0 48:1.0 49:1.0 50:1.0 51:1.0 52:1.0 53:1.0 54:1.0 55:1.0 56:1.0 57:1.0 58:1.0 59:1.0 60:1.0 61:1.0 62:1.0 63:1.0 64:1.0 65:1.0 66:1.0 67:1.0 68:1.0 69:1.0 70:1.0 71:1.0 72:1.0 73:1.0 74:1.0 75:1.0 76:1.0 77:1.0 78:1.0 79:1.0 80:1.0 81:1.0 82:1.0 83:1.0 84:1.0 85:1.0 86:1.0 87:1.0 88:1.0 89:1.0 90:1.0 91:1.0 92:1.0 93:1.0 94:1.0 95:1.0 96:1.0 97:1.0 98:1.0 99:1.0 100:1.0 101:1.0 102:1.0 103:1.0 104:1.0 105:1.0 106:1.0 107:1.0 108:1.0 109:1.0 110:1.0 111:1.0 112:1.0 113:1.0 114:1.0 115:1.0
0.0 1:1.0 2:1.0 3:1.0 4:1.0 5:1.0 6:1.0 7:1.0 8:1.0 9:1.0 10:0.33333333333333337 11:1.0 12:1.0 13:1.0 14:0.7777777777777778 16:1.0 17:1.0 18:1.0 19:1.0 20:1.0 21:0.19999999999999996 22:1.0 23:1.0 24:1.0 25:1.0 26:1.0 27:1.0 28:1.0 29:1.0 30:0.6 31:1.0 32:1.0 33:1.0 34:1.0 35:1.0 36:1.0 37:1.0 38:1.0 39:1.0 40:1.0 41:1.0 42:1.0 43:1.0 44:1.0 45:1.0 46:1.0 47:1.0 48:1.0 49:1.0 50:1.0 51:1.0 52:1.0 53:1.0 54:1.0 55:1.0 56:1.0 57:1.0 58:1.0 59:1.0 60:1.0 61:1.0 62:1.0 63:1.0 64:1.0 65:1.0 66:1.0 67:1.0 68:1.0 69:1.0 70:1.0 71:1.0 72:1.0 73:1.0 74:1.0 75:1.0 76:1.0 77:1.0 78:1.0 79:1.0 80:1.0 81:1.0 82:1.0 83:1.0 85:1.0 86:1.0 87:1.0 88:1.0 89:1.0 90:1.0 91:1.0 92:1.0 93:1.0 94:1.0 95:1.0 96:1.0 97:1.0 98:1.0 100:1.0 101:1.0 102:1.0 103:1.0 104:1.0 105:1.0 106:1.0 107:1.0 108:1.0 109:1.0 110:1.0 111:1.0 112:1.0 113:0.6666666666666667 114:1.0 115:1.0
0.0 1:1.0 2:0.7142857142857143 3:1.0 4:1.0 5:1.0 6:1.0 7:1.0 8:1.0 9:1.0 10:1.0 11:1.0 12:1.0 13:1.0 14:0.7777777777777778 15:1.0 16:1.0 17:1.0 18:1.0 19:1.0 20:1.0 21:0.6 22:1.0 23:1.0 24:1.0 25:1.0 26:1.0 27:1.0 28:1.0 29:0.33333333333333337 30:0.6 31:1.0 32:1.0 33:1.0 34:1.0 35:1.0 36:1.0 37:1.0 38:1.0 39:1.0 40:1.0 41:1.0 42:1.0 43:1.0 44:1.0 45:1.0 46:1.0 47:1.0 48:1.0 49:1.0 50:1.0 51:1.0 52:1.0 53:1.0 54:1.0 55:1.0 56:0.8 57:1.0 58:1.0 59:1.0 60:1.0 61:1.0 62:1.0 63:1.0 64:1.0 65:1.0 66:1.0 67:1.0 68:1.0 69:1.0 70:1.0 71:1.0 72:1.0 73:1.0 74:1.0 75:1.0 76:1.0 77:1.0 78:1.0 79:1.0 80:0.5 81:1.0 82:1.0 83:1.0 84:1.0 85:1.0 86:1.0 87:1.0 88:1.0 89:1.0 90:1.0 91:1.0 92:1.0 93:1.0 94:1.0 95:1.0 96:1.0 97:1.0 98:1.0 99:1.0 100:1.0 101:1.0 102:1.0 103:1.0 104:1.0 105:1.0 106:1.0 107:1.0 108:1.0 109:1.0 110:1.0 111:1.0 112:1.0 113:0.6666666666666667 114:1.0 115:1.0
0.0 1:1.0 2:0.7142857142857143 3:1.0 4:1.0 5:1.0 6:1.0 7:1.0 8:1.0 9:1.0 10:1.0 11:1.0 12:1.0 13:1.0 14:0.7777777777777778 15:1.0 16:1.0 17:1.0 18:1.0 19:1.0 20:1.0 21:0.6 22:1.0 23:1.0 24:1.0 25:1.0 26:1.0 27:1.0 28:1.0 29:1.0 30:0.6 31:1.0 32:1.0 33:1.0 34:0.5 35:1.0 36:1.0 37:1.0 38:1.0 39:1.0 40:1.0 41:0.7142857142857143 43:1.0 44:1.0 45:1.0 46:1.0 47:1.0 48:1.0 49:1.0 50:0.7142857142857143 51:1.0 52:1.0 53:1.0 54:1.0 55:0.5 56:0.8 57:1.0 58:1.0 59:1.0 60:1.0 61:1.0 62:1.0 63:1.0 64:1.0 65:1.0 66:1.0 67:1.0 68:1.0 69:1.0 70:1.0 71:1.0 72:1.0 73:1.0 74:1.0 75:1.0 76:1.0 77:1.0 78:1.0 79:1.0 80:1.0 81:1.0 82:1.0 83:1.0 84:1.0 85:1.0 86:1.0 87:1.0 88:1.0 89:1.0 90:1.0 91:1.0 92:1.0 93:1.0 94:1.0 95:1.0 96:1.0 97:1.0 98:1.0 100:1.0 101:1.0 102:1.0 103:1.0 104:1.0 105:1.0 106:1.0 107:1.0 108:1.0 109:1.0 110:1.0 111:1.0 112:1.0 113:1.0 114:1.0 115:1.0
0.0 1:1.0 2:0.7142857142857143 3:1.0 4:1.0 5:1.0 6:1.0 7:1.0 8:1.0 9:1.0 10:1.0 11:1.0 12:1.0 13:1.0 14:0.7777777777777778 15:1.0 16:1.0 17:1.0 18:1.0 19:1.0 20:1.0 21:0.6 22:1.0 23:1.0 24:1.0 25:1.0 26:1.0 27:1.0 28:1.0 29:1.0 30:0.6 31:1.0 32:1.0 33:1.0 34:0.5 35:1.0 36:1.0 37:1.0 38:1.0 39:1.0 40:1.0 41:0.7142857142857143 42:1.0 43:1.0 44:1.0 45:1.0 46:1.0 47:1.0 48:1.0 49:1.0 50:0.7142857142857143 51:0.7142857142857143 52:0.7142857142857143 53:1.0 54:1.0 55:0.5 56:0.8 57:1.0 58:1.0 59:1.0 60:1.0 61:1.0 62:1.0 63:1.0 64:1.0 65:1.0 66:1.0 67:1.0 68:1.0 69:1.0 70:1.0 71:1.0 72:1.0 73:1.0 74:1.0 75:1.0 76:1.0 77:1.0 78:1.0 79:1.0 80:1.0 81:1.0 82:1.0 83:1.0 84:1.0 85:1.0 86:1.0 87:1.0 88:1.0 89:1.0 90:1.0 91:1.0 92:1.0 93:1.0 94:1.0 95:1.0 96:1.0 97:1.0 98:1.0 100:1.0 101:1.0 102:1.0 103:1.0 104:1.0 105:1.0 106:1.0 107:1.0 108:1.0 109:1.0 110:1.0 111:1.0 112:1.0 113:1.0 114:1.0 115:1.0
0.0 1:1.0 2:1.0 3:1.0 4:1.0 5:1.0 6:1.0 7:1.0 8:1.0 9:1.0 10:1.0 11:1.0 12:1.0 13:1.0 14:0.7777777777777778 15:1.0 16:1.0 17:1.0 18:1.0 19:1.0 20:1.0 21:0.6 22:1.0 23:1.0 24:1.0 25:1.0 26:1.0 27:1.0 28:1.0 29:1.0 30:1.0 31:1.0 32:1.0 33:1.0 34:1.0 35:1.0 36:1.0 37:1.0 38:1.0 39:1.0 40:1.0 41:0.7142857142857143 42:1.0 43:1.0 44:1.0 45:1.0 46:1.0 47:1.0 48:1.0 49:1.0 50:1.0 51:1.0 52:1.0 53:1.0 54:1.0 55:1.0 56:0.8 57:1.0 58:1.0 59:1.0 60:1.0 61:1.0 62:1.0 63:1.0 64:1.0 65:1.0 66:1.0 67:1.0 68:1.0 69:1.0 70:1.0 71:1.0 72:1.0 73:1.0 74:1.0 75:1.0 76:1.0 77:1.0 78:1.0 79:1.0 80:1.0 81:1.0 82:1.0 83:1.0 84:1.0 85:1.0 86:1.0 87:1.0 88:1.0 89:1.0 90:1.0 91:1.0 92:1.0 93:1.0 94:1.0 95:1.0 96:1.0 97:1.0 98:1.0 99:1.0 100:1.0 101:1.0 102:1.0 103:1.0 104:1.0 105:1.0 106:1.0 107:1.0 108:1.0 109:1.0 110:1.0 111:1.0 112:1.0 113:0.6666666666666667 114:1.0 115:1.0
0.0 1:1.0 2:0.7142857142857143 3:1.0 4:0.75 5:1.0 6:1.0 7:1.0 8:1.0 9:0.6 10:1.0 11:1.0 12:1.0 13:1.0 14:0.7777777777777778 16:1.0 17:1.0 18:1.0 19:1.0 20:1.0 21:0.19999999999999996 22:1.0 23:1.0 24:1.0 25:1.0 26:-0.33333333333333326 27:1.0 28:1.0 29:0.33333333333333337 30:0.6 31:1.0 32:1.0 33:1.0 35:0.33333333333333337 37:0.33333333333333337 38:0.6 39:0.6 40:0.33333333333333337 41:0.7142857142857143 43:1.0 46:1.0 47:1.0 49:1.0 50:0.7142857142857143 51:0.7142857142857143 52:0.7142857142857143 53:1.0 54:1.0 55:0.5 56:0.6 57:1.0 58:1.0 59:1.0 60:1.0 61:1.0 62:1.0 63:1.0 64:1.0 65:1.0 66:1.0 67:1.0 68:1.0 69:1.0 70:1.0 71:1.0 72:1.0 73:1.0 74:1.0 75:1.0 76:1.0 77:1.0 78:1.0 79:1.0 80:1.0 81:1.0 82:1.0 83:1.0 84:1.0 85:1.0 86:1.0 87:1.0 88:1.0 89:1.0 90:1.0 91:1.0 92:1.0 93:1.0 94:1.0 95:1.0 96:1.0 97:1.0 98:1.0 99:1.0 100:1.0 101:1.0 103:1.0 104:1.0 105:1.0 106:1.0 107:1.0 108:1.0 109:1.0 110:1.0 111:1.0 112:1.0 113:0.6666666666666667 114:0.972972972972973 115:1.0
0.0 1:1.0 2:0.7142857142857143 3:1.0 4:1.0 5:1.0 6:1.0 7:1.0 8:1.0 9:1.0 10:0.33333333333333337 11:1.0 12:1.0 13:1.0 14:0.7777777777777778 16:1.0 17:1.0 18:1.0 19:1.0 20:1.0 21:0.19999999999999996 22:1.0 23:1.0 24:1.0 25:1.0 26:1.0 27:1.0 28:1.0 29:1.0 30:0.6 31:1.0 32:1.0 33:1.0 34:1.0 35:1.0 36:1.0 37:1.0 38:1.0 39:1.0 40:1.0 41:0.7142857142857143 42:1.0 43:1.0 44:1.0 45:1.0 46:1.0 47:1.0 48:1.0 49:1.0 50:1.0 51:1.0 52:1.0 53:1.0 54:1.0 55:1.0 56:0.8 57:1.0 58:1.0 59:1.0 60:1.0 61:1.0 62:1.0 63:1.0 64:1.0 65:1.0 66:1.0 67:1.0 68:1.0 69:1.0 70:1.0 71:1.0 72:1.0 73:1.0 74:1.0 75:1.0 76:1.0 77:1.0 78:1.0 79:1.0 80:1.0 81:1.0 82:1.0 83:1.0 84:1.0 85:1.0 86:1.0 87:1.0 88:1.0 89:1.0 90:1.0 91:1.0 92:1.0 93:1.0 94:1.0 95:1.0 96:1.0 97:1.0 98:1.0 100:1.0 101:1.0 102:1.0 103:1.0 104:1.0 105:1.0 106:1.0 107:1.0 108:1.0 109:1.0 110:1.0 111:1.0 112:1.0 113:1.0 114:1.0 115:1.0
0.0 1:1.0 2:1.0 3:1.0 4:1.0 5:1.0 6:1.0 7:1.0 8:1.0 9:1.0 10:1.0 11:1.0 12:1.0 13:1.0 14:0.7777777777777778 15:1.0 16:1.0 17:1.0 18:1.0 19:1.0 20:1.0 21:1.0 22:1.0 23:1.0 24:1.0 25:1.0 26:1.0 27:1.0 28:1.0 29:1.0 30:1.0 31:1.0 32:1.0 33:1.0 34:1.0 35:1.0 36:1.0 37:1.0 38:1.0 39:1.0 40:1.0 41:0.7142857142857143 42:1.0 43:1.0 44:1.0 45:1.0 46:1.0 47:1.0 48:1.0 49:1.0 50:1.0 51:1.0 52:1.0 53:1.0 54:1.0 55:0.5 56:0.8 57:1.0 58:1.0 59:1.0 60:1.0 61:1.0 62:1.0 63:1.0 64:1.0 65:1.0 66:1.0 67:1.0 68:1.0 69:1.0 70:1.0 71:1.0 72:1.0 73:1.0 74:1.0 75:1.0 76:1.0 77:1.0 78:1.0 79:1.0 80:1.0 81:1.0 82:1.0 83:1.0 84:1.0 85:1.0 86:1.0 87:1.0 88:1.0 89:1.0 90:1.0 91:1.0 92:1.0 93:1.0 94:1.0 95:1.0 96:1.0 97:1.0 98:1.0 99:1.0 100:1.0 101:1.0 102:1.0 103:1.0 104:1.0 105:1.0 106:1.0 107:1.0 108:1.0 109:1.0 110:1.0 111:1.0 112:1.0 113:0.6666666666666667 114:1.0 115:1.0
0.0 1:1.0 2:0.7142857142857143 3:1.0 4:0.75 5:1.0 6:1.0 7:0.6 8:1.0 9:0.6 10:1.0 11:1.0 12:1.0 13:1.0 14:0.7777777777777778 15:1.0 16:1.0 17:1.0 18:1.0 19:1.0 20:1.0 21:0.6 22:1.0 23:1.0 24:1.0 25:1.0 26:1.0 27:1.0 28:1.0 29:1.0 30:1.0 31:1.0 32:1.0 33:1.0 34:1.0 35:1.0 36:1.0 37:1.0 38:1.0 39:1.0 40:1.0 41:0.7142857142857143 42:1.0 43:1.0 44:1.0 45:1.0 46:1.0 47:1.0 48:1.0 49:1.0 50:1.0 51:0.7142857142857143 52:1.0 53:1.0 54:1.0 55:1.0 56:1.0 57:1.0 58:1.0 59:1.0 60:1.0 61:0.33333333333333337 62:1.0 63:1.0 64:1.0 65:1.0 66:1.0 67:1.0 68:1.0 69:1.0 70:1.0 71:1.0 72:1.0 73:1.0 74:1.0 75:1.0 76:1.0 77:1.0 78:1.0 79:1.0 80:1.0 81:1.0 82:1.0 83:1.0 84:1.0 85:1.0 86:1.0 87:1.0 88:1.0 89:1.0 90:1.0 91:1.0 92:1.0 93:1.0 94:1.0 95:1.0 96:1.0 97:1.0 98:1.0 100:1.0 101:1.0 102:1.0 103:1.0 104:1.0 105:1.0 106:1.0 107:1.0 108:1.0 109:1.0 110:1.0 111:1.0 112:1.0 113:1.0 114:1.0 115:1.0
0.0 1:1.0 2:0.7142857142857143 3:1.0 4:0.75 5:1.0 6:1.0 7:1.0 8:1.0 9:1.0 10:1.0 11:1.0 12:1.0 13:1.0 14:0.5555555555555556 15:1.0 16:1.0 17:1.0 18:1.0 19:1.0 20:1.0 21:-0.6000000000000001 22:1.0 23:1.0 24:1.0 25:1.0 26:1.0 27:1.0 28:1.0 29:0.33333333333333337 30:0.6 31:1.0 32:1.0 33:1.0 34:1.0 35:1.0 36:1.0 37:0.33333333333333337 38:1.0 39:1.0 40:1.0 41:0.4285714285714286 42:1.0 43:1.0 44:1.0 45:1.0 46:1.0 47:1.0 48:1.0 49:1.0 50:0.7142857142857143 51:0.7142857142857143 52:1.0 53:1.0 54:1.0 55:0.5 56:0.8 57:1.0 58:1.0 59:1.0 60:1.0 61:1.0 62:1.0 63:1.0 64:1.0 65:1.0 66:1.0 67:1.0 68:1.0 69:1.0 70:1.0 71:1.0 72:1.0 73:1.0 74:1.0 75:1.0 76:1.0 77:1.0 78:1.0 79:1.0 80:1.0 81:1.0 82:1.0 83:1.0 84:1.0 85:1.0 86:1.0 87:1.0 88:1.0 89:1.0 90:1.0 91:1.0 92:1.0 93:1.0 94:1.0 95:1.0 96:1.0 97:1.0 98:1.0 99:1.0 100:1.0 101:1.0 102:1.0 103:1.0 104:1.0 105:1.0 106:1.0 107:1.0 108:1.0 109:1.0 110:1.0 111:1.0 112:1.0 113:1.0 114:1.0 115:1.0
0.0 1:1.0 2:1.0 3:1.0 4:1.0 5:1.0 6:1.0 7:1.0 8:1.0 9:1.0 10:1.0 11:1.0 12:1.0 13:1.0 14:1.0 15:1.0 16:1.0 17:1.0 18:1.0 19:1.0 20:1.0 21:0.6 22:1.0 23:1.0 24:1.0 25:1.0 26:1.0 27:1.0 28:1.0 29:1.0 30:1.0 31:1.0 32:1.0 33:1.0 34:1.0 35:1.0 36:1.0 37:1.0 38:1.0 39:1.0 40:1.0 41:1.0 42:1.0 43:1.0 44:1.0 45:1.0 46:1.0 47:1.0 48:1.0 49:1.0 50:1.0 51:1.0 52:1.0 53:1.0 54:1.0 55:1.0 56:1.0 57:1.0 58:1.0 59:1.0 60:1.0 61:1.0 62:1.0 63:1.0 64:1.0 65:1.0 66:1.0 67:1.0 68:1.0 69:1.0 70:1.0 71:1.0 72:1.0 73:1.0 74:1.0 75:1.0 76:1.0 77:1.0 78:1.0 79:1.0 80:1.0 81:1.0 82:1.0 83:1.0 84:1.0 85:1.0 86:1.0 87:1.0 88:1.0 89:1.0 90:1.0 91:1.0 92:1.0 93:1.0 94:1.0 95:1.0 96:1.0 97:1.0 98:1.0 99:1.0 100:1.0 101:1.0 102:1.0 103:1.0 104:1.0 105:1.0 106:1.0 107:1.0 108:1.0 109:1.0 110:1.0 111:1.0 112:1.0 113:0.6666666666666667 114:1.0 115:1.0
0.0 1:1.0 2:1.0 3:1.0 4:1.0 5:1.0 6:1.0 7:1.0 8:1.0 9:1.0 10:1.0 11:1.0 12:1.0 13:1.0 14:0.7777777777777778 15:1.0 16:1.0 17:1.0 18:1.0 19:1.0 20:1.0 21:0.19999999999999996 22:1.0 23:1.0 24:1.0 25:1.0 26:1.0 27:1.0 28:1.0 29:1.0 30:1.0 31:1.0 32:1.0 33:1.0 34:1.0 35:1.0 36:1.0 37:1.0 38:1.0 39:1.0 40:1.0 41:0.7142857142857143 42:1.0 43:1.0 44:1.0 45:1.0 46:1.0 47:1.0 48:1.0 49:1.0 50:1.0 51:1.0 52:1.0 53:1.0 54:1.0 55:1.0 56:1.0 57:1.0 58:1.0 59:1.0 60:1.0 61:1.0 62:1.0 63:1.0 64:1.0 65:1.0 66:1.0 67:1.0 68:1.0 69:1.0 70:1.0 71:1.0 72:1.0 73:1.0 74:1.0 75:1.0 76:1.0 77:1.0 78:1.0 79:1.0 80:1.0 81:1.0 82:1.0 83:1.0 84:1.0 85:1.0 86:1.0 87:1.0 88:1.0 89:1.0 90:1.0 91:1.0 92:1.0 93:1.0 94:1.0 95:1.0 96:1.0 97:1.0 98:1.0 99:1.0 100:1.0 101:1.0 102:1.0 103:1.0 104:1.0 105:1.0 106:1.0 107:1.0 108:1.0 109:1.0 110:1.0 111:1.0 112:1.0 113:0.6666666666666667 114:1.0 115:1.0
0.0 1:1.0 2:0.7142857142857143 3:1.0 4:1.0 5:1.0 6:1.0 7:1.0 8:1.0 9:1.0 10:1.0 11:1.0 12:1.0 13:1.0 14:0.7777777777777778 15:1.0 16:1.0 17:1.0 18:1.0 19:1.0 20:1.0 21:0.6 22:1.0 23:1.0 24:1.0 25:1.0 26:1.0 27:1.0 28:1.0 29:0.33333333333333337 30:0.6 31:1.0 32:1.0 33:1.0 34:0.5 35:1.0 36:1.0 37:1.0 38:1.0 39:1.0 40:1.0 41:0.7142857142857143 42:1.0 43:1.0 44:1.0 45:1.0 46:1.0 47:1.0 48:1.0 49:1.0 50:1.0 51:1.0 52:1.0 53:1.0 54:1.0 55:0.5 56:0.8 57:1.0 58:1.0 59:1.0 60:1.0 61:1.0 62:1.0 63:1.0 64:1.0 65:1.0 66:1.0 67:1.0 68:1.0 69:1.0 70:1.0 71:1.0 72:1.0 73:1.0 74:1.0 75:1.0 76:1.0 77:1.0 78:1.0 79:1.0 80:1.0 81:1.0 82:1.0 83:1.0 84:1.0 85:1.0 86:1.0 87:1.0 88:1.0 89:1.0 90:1.0 91:1.0 92:1.0 93:1.0 94:1.0 95:1.0 96:1.0 97:1.0 98:1.0 100:1.0 101:1.0 102:1.0 103:1.0 104:1.0 105:1.0 106:1.0 107:1.0 108:1.0 109:1.0 110:1.0 111:1.0 112:1.0 113:1.0 114:1.0 115:1.0
0.0 1:1.0 2:0.7142857142857143 3:1.0 4:1.0 5:1.0 6:1.0 7:1.0 8:1.0 9:1.0 10:1.0 11:1.0 12:1.0 13:1.0 14:0.7777777777777778 15:1.0 16:1.0 17:1.0 18:1.0 19:1.0 20:1.0 21:0.6 22:1.0 23:1.0 24:1.0 25:1.0 26:1.0 27:1.0 28:1.0 29:1.0 30:0.6 31:1.0 32:1.0 33:1.0 34:0.5 35:1.0 36:1.0 37:1.0 38:1.0 39:1.0 40:1.0 41:0.7142857142857143 42:1.0 43:1.0 44:1.0 45:1.0 46:1.0 47:1.0 48:1.0 49:1.0 50:1.0 51:1.0 52:1.0 53:1.0 54:1.0 55:0.5 56:0.8 57:1.0 58:1.0 59:1.0 60:1.0 61:1.0 62:1.0 63:1.0 64:1.0 65:1.0 66:1.0 67:1.0 68:1.0 69:1.0 70:1.0 71:1.0 72:1.0 73:1.0 74:1.0 75:1.0 76:1.0 77:1.0 78:1.0 79:1.0 80:1.0 81:1.0 82:1.0 83:1.0 84:1.0 85:1.0 86:1.0 87:1.0 88:1.0 89:1.0 90:1.0 91:1.0 92:1.0 93:1.0 94:1.0 95:1.0 96:1.0 97:1.0 98:1.0 100:1.0 101:1.0 102:1.0 103:1.0 104:1.0 105:1.0 106:1.0 107:1.0 108:1.0 109:1.0 110:1.0 111:1.0 112:1.0 113:1.0 114:1.0 115:1.0
0.0 1:1.0 2:1.0 3:1.0 4:0.75 5:1.0 6:1.0 7:1.0 8:1.0 9:0.6 10:1.0 11:1.0 12:1.0 13:1.0 14:1.0 16:1.0 17:1.0 18:1.0 19:1.0 20:1.0 21:0.6 22:1.0 23:1.0 24:1.0 25:1.0 26:1.0 27:1.0 28:1.0 29:1.0 30:0.6 31:1.0 32:1.0 33:1.0 34:1.0 35:1.0 36:1.0 37:1.0 38:1.0 39:1.0 40:1.0 41:1.0 42:1.0 43:1.0 44:1.0 45:1.0 46:1.0 47:1.0 48:1.0 49:1.0 50:1.0 51:1.0 52:1.0 53:1.0 54:1.0 55:1.0 56:1.0 57:1.0 58:1.0 59:1.0 60:1.0 61:1.0 62:1.0 63:1.0 64:1.0 65:1.0 66:1.0 67:1.0 68:1.0 69:1.0 70:1.0 71:1.0 72:1.0 73:1.0 74:1.0 75:1.0 76:1.0 77:1.0 78:1.0 79:1.0 80:1.0 81:1.0 82:1.0 83:1.0 84:1.0 85:1.0 86:1.0 87:1.0 88:1.0 89:1.0 90:1.0 91:1.0 92:1.0 93:1.0 94:1.0 95:1.0 96:1.0 97:1.0 98:1.0 99:1.0 100:1.0 101:1.0 102:1.0 103:1.0 104:1.0 105:1.0 106:1.0 107:1.0 108:1.0 109:1.0 110:1.0 111:1.0 112:1.0 113:1.0 114:1.0 115:1.0
0.0 1:1.0 2:1.0 3:1.0 4:0.75 5:1.0 6:1.0 7:1.0 8:1.0 9:0.6 10:1.0 11:1.0 12:1.0 13:1.0 14:1.0 16:1.0 17:1.0 18:1.0 19:1.0 20:1.0 21:0.6 22:1.0 23:1.0 24:1.0 25:1.0 26:1.0 27:1.0 28:1.0 29:1.0 30:0.6 31:1.0 32:1.0 33:1.0 34:1.0 35:1.0 36:1.0 37:1.0 38:1.0 39:1.0 40:1.0 41:1.0 42:1.0 43:1.0 44:1.0 45:1.0 46:1.0 47:1.0 48:1.0 49:1.0 50:1.0 51:1.0 52:1.0 53:1.0 54:1.0 55:1.0 56:1.0 57:1.0 58:1.0 59:1.0 60:1.0 61:1.0 62:1.0 63:1.0 64:1.0 65:1.0 66:1.0 67:1.0 68:1.0 69:1.0 70:1.0 71:1.0 72:1.0 73:1.0 74:1.0 75:1.0 76:1.0 77:1.0 78:1.0 79:1.0 80:1.0 81:1.0 82:1.0 83:1.0 84:1.0 85:1.0 86:1.0 87:1.0 88:1.0 89:1.0 90:1.0 91:1.0 92:1.0 93:1.0 94:1.0 95:1.0 96:1.0 97:1.0 98:1.0 99:1.0 100:1.0 101:1.0 102:1.0 103:1.0 104:1.0 105:1.0 106:1.0 107:1.0 108:1.0 109:1.0 110:1.0 111:1.0 112:1.0 113:1.0 114:1.0 115:1.0
0.0 1:1.0 2:0.7142857142857143 3:1.0 4:1.0 5:1.0 6:1.0 7:1.0 8:1.0 9:1.0 10:1.0 11:1.0 12:1.0 13:1.0 14:0.7777777777777778 15:1.0 16:1.0 17:1.0 18:1.0 19:1.0 20:1.0 21:0.6 22:1.0 23:1.0 24:1.0 25:1.0 26:1.0 27:1.0 28:1.0 29:1.0 30:1.0 31:1.0 32:1.0 33:1.0 34:1.0 35:1.0 36:1.0 37:1.0 38:1.0 39:1.0 40:1.0 41:1.0 42:1.0 43:1.0 44:1.0 45:1.0 46:1.0 47:1.0 48:1.0 49:1.0 50:0.7142857142857143 51:1.0 52:1.0 53:1.0 54:1.0 55:1.0 56:0.8 57:1.0 58:1.0 59:1.0 60:1.0 61:1.0 62:1.0 63:1.0 64:1.0 65:1.0 66:1.0 67:1.0 68:1.0 69:1.0 70:1.0 71:1.0 72:1.0 73:1.0 74:1.0 75:1.0 76:1.0 77:1.0 78:1.0 79:1.0 80:0.5 81:1.0 82:1.0 83:1.0 84:1.0 85:1.0 86:1.0 87:1.0 88:1.0 89:1.0 90:1.0 91:1.0 92:1.0 93:1.0 94:1.0 95:1.0 96:1.0 97:1.0 98:1.0 99:1.0 100:1.0 101:1.0 102:1.0 103:1.0 104:1.0 105:1.0 106:1.0 107:1.0 108:1.0 109:1.0 110:1.0 111:1.0 112:1.0 113:0.6666666666666667 114:1.0 115:1.0
0.0 1:1.0 2:1.0 3:1.0 4:1.0 5:1.0 6:1.0 7:1.0 8:1.0 9:1.0 10:1.0 11:1.0 12:1.0 13:1.0 14:1.0 15:1.0 16:1.0 17:1.0 18:1.0 19:1.0 20:1.0 21:0.6 22:1.0 23:1.0 24:1.0 25:1.0 26:1.0 27:1.0 28:1.0 29:1.0 30:0.6 31:1.0 32:1.0 33:1.0 34:1.0 35:0.33333333333333337 36:1.0 37:1.0 38:1.0 39:1.0 40:1.0 41:0.7142857142857143 42:1.0 43:1.0 44:1.0 45:1.0 46:1.0 47:1.0 48:1.0 49:1.0 50:0.7142857142857143 51:0.7142857142857143 52:0.7142857142857143 53:1.0 54:1.0 55:0.5 56:0.8 57:1.0 58:1.0 59:1.0 60:1.0 61:1.0 62:1.0 63:1.0 64:1.0 65:1.0 66:1.0 67:1.0 68:1.0 69:1.0 70:1.0 71:1.0 72:1.0 73:1.0 74:1.0 75:1.0 76:1.0 77:1.0 78:1.0 79:1.0 80:1.0 81:1.0 82:1.0 83:1.0 84:1.0 85:1.0 86:1.0 87:1.0 88:1.0 89:1.0 90:1.0 91:1.0 92:1.0 93:1.0 94:1.0 95:1.0 96:1.0 97:1.0 98:1.0 100:1.0 101:1.0 102:1.0 103:1.0 104:1.0 105:1.0 106:1.0 107:1.0 108:1.0 109:1.0 110:1.0 111:1.0 112:1.0 113:1.0 114:0.972972972972973 115:1.0
0.0 1:1.0 2:1.0 3:1.0 4:1.0 5:1.0 6:1.0 7:1.0 8:1.0 9:1.0 10:1.0 11:1.0 12:1.0 13:1.0 14:0.7777777777777778 15:1.0 16:1.0 17:1.0 18:1.0 19:1.0 20:1.0 21:1.0 22:1.0 23:1.0 24:1.0 25:1.0 26:1.0 27:1.0 28:1.0 29:1.0 30:1.0 31:1.0 32:1.0 33:1.0 34:1.0 35:1.0 36:1.0 37:1.0 38:1.0 39:1.0 40:1.0 41:1.0 42:1.0 43:1.0 44:1.0 45:1.0 46:1.0 47:1.0 48:1.0 49:1.0 50:1.0 51:1.0 52:1.0 53:1.0 54:1.0 55:1.0 56:0.8 57:1.0 58:1.0 59:1.0 60:1.0 61:1.0 62:1.0 63:1.0 64:1.0 65:1.0 66:1.0 67:1.0 68:1.0 69:1.0 70:1.0 71:1.0 72:1.0 73:1.0 74:1.0 75:1.0 76:1.0 77:1.0 78:1.0 79:1.0 80:1.0 81:1.0 82:1.0 83:1.0 84:1.0 85:1.0 86:1.0 87:1.0 88:1.0 89:1.0 90:1.0 91:1.0 92:1.0 93:1.0 94:1.0 95:1.0 96:1.0 97:1.0 98:1.0 99:1.0 100:1.0 101:1.0 102:1.0 103:1.0 104:1.0 105:1.0 106:1.0 107:1.0 108:1.0 109:1.0 110:1.0 111:1.0 112:1.0 113:1.0 114:1.0 115:1.0
0.0 1:1.0 2:0.7142857142857143 3:1.0 4:1.0 5:1.0 6:1.0 7:1.0 8:1.0 9:1.0 10:1.0 11:1.0 12:1.0 13:1.0 14:0.5555555555555556 15:1.0 16:1.0 17:1.0 18:1.0 19:1.0 20:1.0 21:0.19999999999999996 22:1.0 23:1.0 24:1.0 25:1.0 26:1.0 27:1.0 28:1.0 29:1.0 30:0.6 31:1.0 32:1.0 33:1.0 34:1.0 35:1.0 36:1.0 37:1.0 38:1.0 39:1.0 40:1.0 41:0.7142857142857143 42:1.0 43:1.0 44:1.0 45:1.0 46:1.0 47:1.0 48:1.0 49:1.0 50:0.7142857142857143 51:0.7142857142857143 52:1.0 53:1.0 54:1.0 55:1.0 56:0.8 57:1.0 58:1.0 59:1.0 60:1.0 61:1.0 62:1.0 63:1.0 64:1.0 65:1.0 66:1.0 67:1.0 68:1.0 69:1.0 70:1.0 71:1.0 72:1.0 73:1.0 74:1.0 75:1.0 76:1.0 77:1.0 78:1.0 79:1.0 80:1.0 81:1.0 82:1.0 83:1.0 84:1.0 85:1.0 86:1.0 87:1.0 88:1.0 89:1.0 90:1.0 91:1.0 92:1.0 93:1.0 94:1.0 95:1.0 96:1.0 97:1.0 98:1.0 99:1.0 100:1.0 101:1.0 102:1.0 103:1.0 104:1.0 105:1.0 106:1.0 107:1.0 108:1.0 109:1.0 110:1.0 111:1.0 112:1.0 113:1.0 114:1.0 115:1.0
0.0 1:1.0 2:0.7142857142857143 3:1.0 4:0.75 5:1.0 6:1.0 7:1.0 8:1.0 9:1.0 10:1.0 11:1.0 12:1.0 13:1.0 14:0.7777777777777778 15:1.0 16:1.0 17:1.0 18:1.0 19:1.0 20:1.0 21:1.0 22:1.0 23:1.0 24:1.0 25:1.0 26:1.0 27:1.0 28:1.0 29:1.0 30:1.0 31:1.0 32:1.0 33:1.0 34:1.0 35:1.0 36:1.0 37:1.0 38:1.0 39:1.0 40:1.0 41:0.7142857142857143 42:1.0 43:1.0 44:1.0 45:1.0 46:1.0 47:1.0 48:1.0 49:1.0 50:1.0 51:1.0 52:1.0 53:1.0 54:1.0 55:1.0 56:0.8 57:1.0 58:1.0 59:1.0 60:1.0 61:1.0 62:1.0 63:1.0 64:1.0 65:1.0 66:1.0 67:1.0 68:1.0 69:1.0 70:1.0 71:1.0 72:1.0 73:1.0 74:1.0 75:1.0 76:1.0 77:1.0 78:1.0 79:1.0 80:1.0 81:1.0 82:1.0 83:1.0 84:1.0 85:1.0 86:1.0 87:1.0 88:1.0 89:1.0 90:1.0 91:1.0 92:1.0 93:1.0 94:1.0 95:1.0 96:1.0 97:1.0 98:1.0 99:1.0 100:1.0 101:1.0 102:1.0 103:1.0 104:1.0 105:1.0 106:1.0 107:1.0 108:1.0 109:1.0 110:1.0 111:1.0 112:1.0 113:0.6666666666666667 114:1.0 115:1.0
0.0 1:1.0 2:0.7142857142857143 3:1.0 4:0.75 5:-0.33333333333333326 6:1.0 7:1.0 8:-1.0 9:1.0 10:1.0 11:1.0 12:1.0 13:1.0 14:0.5555555555555556 15:1.0 16:1.0 17:1.0 18:1.0 19:1.0 20:1.0 21:0.19999999999999996 22:1.0 23:1.0 24:1.0 25:1.0 26:1.0 27:1.0 28:1.0 29:1.0 30:1.0 31:1.0 32:1.0 33:1.0 34:1.0 35:1.0 36:1.0 37:1.0 38:1.0 39:1.0 40:1.0 41:0.7142857142857143 42:1.0 43:1.0 44:1.0 45:1.0 46:1.0 47:1.0 48:1.0 49:1.0 50:0.7142857142857143 51:0.7142857142857143 52:1.0 53:1.0 54:1.0 55:1.0 56:0.8 57:1.0 58:1.0 59:1.0 60:1.0 61:1.0 62:1.0 63:1.0 64:1.0 65:1.0 66:1.0 67:1.0 68:1.0 69:1.0 70:1.0 71:1.0 72:1.0 73:1.0 74:1.0 75:1.0 76:1.0 77:1.0 78:1.0 79:1.0 80:1.0 81:1.0 82:1.0 83:1.0 84:1.0 85:1.0 86:1.0 87:1.0 88:1.0 89:1.0 90:1.0 91:1.0 92:1.0 93:1.0 94:1.0 95:1.0 96:1.0 97:1.0 98:1.0 99:1.0 100:1.0 101:1.0 102:1.0 103:1.0 104:1.0 105:1.0 106:1.0 107:1.0 108:1.0 109:1.0 110:1.0 111:1.0 112:1.0 113:1.0 114:1.0 115:1.0
0.0 1:1.0 2:1.0 3:1.0 4:1.0 5:-0.33333333333333326 6:1.0 7:1.0 8:1.0 9:1.0 10:1.0 11:1.0 12:1.0 13:1.0 14:0.7777777777777778 16:1.0 17:1.0 18:1.0 19:1.0 20:1.0 21:0.6 22:1.0 23:1.0 24:1.0 25:1.0 26:1.0 27:1.0 28:1.0 29:0.33333333333333337 30:0.6 31:1.0 32:1.0 33:1.0 34:0.5 35:0.33333333333333337 37:1.0 38:0.6 39:0.6 40:1.0 41:0.7142857142857143 42:1.0 43:1.0 45:1.0 46:1.0 47:1.0 49:1.0 50:1.0 51:1.0 52:1.0 53:1.0 54:1.0 55:1.0 56:0.8 57:1.0 58:1.0 59:1.0 60:1.0 61:1.0 62:1.0 63:1.0 64:1.0 65:1.0 66:1.0 67:1.0 68:1.0 69:1.0 70:1.0 71:1.0 72:1.0 73:1.0 74:1.0 75:1.0 76:1.0 77:1.0 78:1.0 79:1.0 80:1.0 81:1.0 82:1.0 83:1.0 84:1.0 85:1.0 86:1.0 87:1.0 88:1.0 89:1.0 90:1.0 91:1.0 92:1.0 93:1.0 94:1.0 95:1.0 96:1.0 97:1.0 98:1.0 100:1.0 101:1.0 102:1.0 103:1.0 104:1.0 105:1.0 106:1.0 107:1.0 108:1.0 109:1.0 110:1.0 111:1.0 112:1.0 113:0.6666666666666667 114:0.972972972972973 115:1.0
0.0 1:1.0 2:0.7142857142857143 3:1.0 4:1.0 5:1.0 6:1.0 7:1.0 8:1.0 9:1.0 10:0.33333333333333337 11:1.0 12:1.0 13:1.0 14:0.7777777777777778 16:1.0 17:1.0 18:1.0 19:1.0 20:1.0 21:0.19999999999999996 22:1.0 23:1.0 24:1.0 25:1.0 26:1.0 27:1.0 28:1.0 29:1.0 30:0.6 31:1.0 32:1.0 33:1.0 34:1.0 35:1.0 36:1.0 37:1.0 38:1.0 39:1.0 40:1.0 41:0.7142857142857143 42:1.0 43:1.0 44:1.0 45:1.0 46:1.0 47:1.0 48:1.0 49:1.0 50:1.0 51:1.0 52:1.0 53:1.0 54:1.0 55:1.0 56:1.0 57:1.0 58:1.0 59:1.0 60:1.0 61:1.0 62:1.0 63:1.0 64:1.0 65:1.0 66:1.0 67:1.0 68:1.0 69:1.0 70:1.0 71:1.0 72:1.0 73:1.0 74:1.0 75:1.0 76:1.0 77:1.0 78:1.0 79:1.0 80:1.0 81:1.0 82:1.0 83:1.0 85:1.0 86:1.0 87:1.0 88:1.0 89:1.0 90:1.0 91:1.0 92:1.0 93:1.0 94:1.0 95:1.0 96:1.0 97:1.0 98:1.0 100:1.0 101:1.0 102:1.0 103:1.0 104:1.0 105:1.0 106:1.0 107:1.0 108:1.0 109:1.0 110:1.0 111:1.0 112:1.0 113:0.6666666666666667 114:1.0 115:1.0
0.0 1:1.0 2:0.7142857142857143 3:1.0 4:0.75 5:1.0 6:1.0 7:1.0 8:1.0 9:1.0 10:1.0 11:1.0 12:1.0 13:1.0 14:0.7777777777777778 15:1.0 16:1.0 17:1.0 18:1.0 19:1.0 20:1.0 21:1.0 22:1.0 23:1.0 24:1.0 25:1.0 26:1.0 27:1.0 28:1.0 29:1.0 30:1.0 31:1.0 32:1.0 33:1.0 34:1.0 35:1.0 36:1.0 37:1.0 38:1.0 39:1.0 40:1.0 41:0.7142857142857143 42:1.0 43:1.0 44:1.0 45:1.0 46:1.0 47:1.0 48:1.0 49:1.0 50:1.0 51:1.0 52:1.0 53:1.0 54:1.0 55:1.0 56:0.8 57:1.0 58:1.0 59:1.0 60:1.0 61:1.0 62:1.0 63:1.0 64:1.0 65:1.0 66:1.0 67:1.0 68:1.0 69:1.0 70:1.0 71:1.0 72:1.0 73:1.0 74:1.0 75:1.0 76:1.0 77:1.0 78:1.0 79:1.0 80:1.0 81:1.0 82:1.0 84:1.0 85:1.0 86:1.0 87:1.0 88:1.0 89:1.0 90:1.0 91:1.0 92:1.0 93:1.0 94:1.0 95:1.0 96:1.0 97:1.0 98:1.0 99:1.0 100:1.0 101:1.0 102:1.0 103:1.0 104:1.0 105:1.0 106:1.0 107:1.0 108:1.0 109:1.0 110:1.0 111:1.0 112:1.0 113:1.0 114:1.0 115:1.0
0.0 1:1.0 2:-0.1428571428571428 3:1.0 4:0.5 5:-0.33333333333333326 6:-1.0 7:0.19999999999999996 8:1.0 9:0.19999999999999996 10:1.0 11:1.0 12:1.0 13:1.0 14:0.11111111111111116 15:1.0 16:1.0 17:1.0 18:1.0 19:1.0 20:1.0 21:-0.19999999999999996 22:1.0 23:1.0 24:1.0 25:1.0 26:1.0 27:1.0 28:1.0 29:0.33333333333333337 30:-0.6000000000000001 31:1.0 32:1.0 33:1.0 34:-0.5 35:-1.0 36:1.0 37:-1.0 38:0.19999999999999996 39:1.0 40:1.0 41:-0.4285714285714286 42:-1.0 43:1.0 44:1.0 45:1.0 46:1.0 47:1.0 48:1.0 49:1.0 50:1.0 51:0.4285714285714286 52:0.7142857142857143 53:1.0 54:1.0 56:0.4 57:1.0 58:1.0 59:1.0 60:1.0 61:1.0 62:1.0 63:1.0 64:1.0 65:1.0 66:1.0 67:1.0 68:1.0 69:1.0 70:1.0 71:1.0 72:1.0 73:1.0 74:1.0 75:1.0 76:1.0 77:1.0 78:1.0 79:-1.0 80:0.5 81:1.0 82:1.0 83:1.0 84:1.0 85:1.0 86:1.0 87:1.0 88:1.0 89:1.0 90:1.0 91:1.0 92:1.0 93:1.0 94:1.0 95:1.0 96:1.0 97:1.0 98:1.0 100:1.0 101:1.0 102:1.0 103:1.0 104:1.0 105:1.0 106:1.0 107:1.0 108:1.0 109:1.0 110:1.0 111:1.0 112:1.0 113:0.33333333333333337 114:0.9189189189189189 115:1.0
0.0 1:1.0 2:1.0 3:1.0 4:1.0 5:1.0 6:1.0 7:1.0 8:1.0 9:1.0 10:1.0 11:1.0 12:1.0 13:1.0 14:0.7777777777777778 15:1.0 16:1.0 17:1.0 18:1.0 19:1.0 20:1.0 21:0.6 22:1.0 23:1.0 24:1.0 25:1.0 26:1.0 27:1.0 28:1.0 29:1.0 30:1.0 31:1.0 32:1.0 33:1.0 34:1.0 35:1.0 36:1.0 37:1.0 38:1.0 39:1.0 40:1.0 41:0.7142857142857143 42:1.0 43:1.0 44:1.0 45:1.0 46:1.0 47:1.0 48:1.0 49:1.0 50:1.0 51:1.0 52:1.0 53:1.0 54:1.0 55:1.0 56:1.0 57:1.0 58:1.0 59:1.0 60:1.0 61:1.0 62:1.0 63:1.0 64:1.0 65:1.0 66:1.0 67:1.0 68:1.0 69:1.0 70:1.0 71:1.0 72:1.0 73:1.0 74:1.0 75:1.0 76:1.0 77:1.0 78:1.0 79:1.0 80:1.0 81:1.0 82:1.0 83:1.0 84:1.0 85:1.0 86:1.0 87:1.0 88:1.0 89:1.0 90:1.0 91:1.0 92:1.0 93:1.0 94:1.0 95:1.0 96:1.0 97:1.0 98:1.0 99:1.0 100:1.0 101:1.0 102:1.0 103:1.0 104:1.0 105:1.0 106:1.0 107:1.0 108:1.0 109:1.0 110:1.0 111:1.0 112:1.0 113:0.6666666666666667 114:1.0 115:1.0
0.0 1:1.0 2:1.0 3:1.0 4:1.0 5:1.0 6:1.0 7:1.0 8:1.0 9:1.0 10:1.0 11:1.0 12:1.0 13:1.0 14:0.7777777777777778 15:1.0 16:1.0 17:1.0 18:1.0 19:1.0 20:1.0 21:0.6 22:1.0 23:1.0 24:1.0 25:1.0 26:1.0 27:1.0 28:1.0 29:1.0 30:1.0 31:1.0 32:1.0 33:1.0 34:1.0 35:0.33333333333333337 36:1.0 37:-0.33333333333333326 38:1.0 39:1.0 40:1.0 41:0.7142857142857143 42:1.0 43:1.0 44:1.0 45:1.0 46:1.0 47:1.0 48:1.0 49:1.0 50:1.0 51:1.0 52:1.0 53:1.0 54:1.0 55:1.0 56:1.0 57:1.0 58:1.0 59:1.0 60:1.0 61:1.0 62:1.0 63:1.0 64:1.0 65:1.0 66:1.0 67:1.0 68:1.0 69:1.0 70:1.0 71:1.0 72:1.0 73:1.0 74:1.0 75:1.0 76:1.0 77:1.0 78:1.0 79:1.0 80:1.0 81:1.0 82:1.0 83:1.0 84:1.0 85:1.0 86:1.0 87:1.0 88:1.0 89:1.0 90:1.0 91:1.0 92:1.0 93:1.0 94:1.0 95:1.0 96:1.0 97:1.0 98:1.0 100:1.0 101:1.0 102:1.0 103:1.0 104:1.0 105:1.0 106:1.0 107:1.0 108:1.0 109:1.0 110:1.0 111:1.0 112:1.0 113:0.6666666666666667 114:1.0 115:1.0
0.0 1:-1.0 2:0.4285714285714286 3:1.0 4:0.75 5:-1.0 7:0.6 8:-1.0 9:0.6 10:-0.33333333333333326 13:0.19999999999999996 14:0.5555555555555556 15:-1.0 16:1.0 18:-1.0 19:-1.0 20:-1.0 21:-0.19999999999999996 23:1.0 24:1.0 26:-0.33333333333333326 27:-1.0 28:1.0 29:0.33333333333333337 30:0.19999999999999996 31:-1.0 32:-1.0 33:-1.0 34:0.5 35:0.33333333333333337 37:0.33333333333333337 38:0.6 39:0.6 40:0.33333333333333337 41:0.4285714285714286 43:1.0 46:-1.0 47:-1.0 49:-1.0 50:0.7142857142857143 51:0.7142857142857143 52:0.7142857142857143 53:-1.0 54:-1.0 55:0.5 56:0.6 57:-1.0 58:-1.0 59:-1.0 60:-1.0 61:0.33333333333333337 62:0.33333333333333337 64:-1.0 65:-1.0 66:-1.0 67:-1.0 68:-1.0 69:-1.0 70:-1.0 71:-1.0 72:-1.0 73:-1.0 74:0.33333333333333337 75:-1.0 76:-1.0 77:-1.0 79:-1.0 80:0.5 81:-1.0 82:-1.0 85:-1.0 86:-1.0 87:-1.0 88:-1.0 89:-1.0 90:-1.0 91:-1.0 92:-1.0 93:-1.0 95:-1.0 96:-1.0 97:0.33333333333333337 98:1.0 99:-1.0 100:-1.0 103:-1.0 104:1.0 105:-1.0 106:-1.0 107:-1.0 109:0.5 110:-1.0 111:-1.0 112:-1.0 113:0.6666666666666667 114:0.972972972972973 115:-1.0
0.0 1:1.0 2:0.7142857142857143 3:1.0 4:1.0 5:1.0 6:1.0 7:1.0 8:1.0 9:1.0 10:1.0 11:1.0 12:1.0 13:1.0 14:0.7777777777777778 15:1.0 16:1.0 17:1.0 18:1.0 19:1.0 20:1.0 21:0.6 22:1.0 23:1.0 24:1.0 25:1.0 26:1.0 27:1.0 28:1.0 29:1.0 30:0.6 31:1.0 32:1.0 33:1.0 34:0.5 35:0.33333333333333337 37:1.0 38:0.6 39:0.6 40:1.0 41:0.7142857142857143 42:1.0 43:1.0 45:1.0 46:1.0 47:1.0 49:1.0 50:1.0 51:1.0 52:1.0 53:1.0 54:1.0 55:1.0 56:0.8 57:1.0 58:1.0 59:1.0 60:1.0 61:1.0 62:1.0 63:1.0 64:1.0 65:1.0 66:1.0 67:1.0 68:1.0 69:1.0 70:1.0 71:1.0 72:1.0 73:1.0 74:1.0 75:1.0 76:1.0 77:1.0 78:1.0 79:1.0 80:1.0 81:1.0 82:1.0 83:1.0 84:1.0 85:1.0 86:1.0 87:1.0 88:1.0 89:1.0 90:1.0 91:1.0 92:1.0 93:1.0 94:1.0 95:1.0 96:1.0 97:1.0 98:1.0 100:1.0 101:1.0 102:1.0 103:1.0 104:1.0 105:1.0 106:1.0 107:1.0 108:1.0 109:1.0 110:1.0 111:1.0 112:1.0 113:0.6666666666666667 114:0.972972972972973 115:1.0
0.0 1:1.0 2:0.7142857142857143 3:1.0 4:1.0 5:1.0 6:1.0 7:1.0 8:1.0 9:1.0 10:0.33333333333333337 11:1.0 12:1.0 13:1.0 14:0.7777777777777778 16:1.0 17:1.0 18:1.0 19:1.0 20:1.0 21:0.6 22:1.0 23:1.0 24:1.0 25:1.0 26:1.0 27:1.0 28:1.0 29:1.0 30:0.6 31:1.0 32:1.0 33:1.0 34:1.0 35:1.0 36:1.0 37:1.0 38:1.0 39:1.0 40:1.0 41:0.7142857142857143 42:1.0 43:1.0 44:1.0 45:1.0 46:1.0 47:1.0 48:1.0 49:1.0 50:1.0 51:1.0 52:1.0 53:1.0 54:1.0 55:1.0 56:0.8 57:1.0 58:1.0 59:1.0 60:1.0 61:1.0 62:1.0 63:1.0 64:1.0 65:1.0 66:1.0 67:1.0 68:1.0 69:1.0 70:1.0 71:1.0 72:1.0 73:1.0 74:1.0 75:1.0 76:1.0 77:1.0 78:1.0 79:1.0 80:1.0 81:1.0 82:1.0 83:1.0 84:1.0 85:1.0 86:1.0 87:1.0 88:1.0 89:1.0 90:1.0 91:1.0 92:1.0 93:1.0 94:1.0 95:1.0 96:1.0 97:1.0 98:1.0 100:1.0 101:1.0 102:1.0 103:1.0 104:1.0 105:1.0 106:1.0 107:1.0 108:1.0 109:1.0 110:1.0 111:1.0 112:1.0 113:0.6666666666666667 114:1.0 115:1.0
0.0 1:1.0 2:0.7142857142857143 3:1.0 4:0.75 5:1.0 6:1.0 7:1.0 8:1.0 9:1.0 10:1.0 11:1.0 12:1.0 13:1.0 14:0.7777777777777778 15:1.0 16:1.0 17:1.0 18:1.0 19:1.0 20:1.0 21:0.6 22:1.0 23:1.0 24:1.0 25:1.0 26:1.0 27:1.0 28:1.0 29:1.0 30:1.0 31:1.0 32:1.0 33:1.0 34:1.0 35:1.0 36:1.0 37:1.0 38:0.6 39:0.6 40:1.0 41:0.7142857142857143 42:1.0 43:1.0 44:1.0 45:1.0 46:1.0 47:1.0 48:1.0 49:1.0 50:1.0 51:1.0 52:1.0 53:1.0 54:1.0 55:0.5 56:0.8 57:1.0 58:1.0 59:1.0 60:1.0 61:1.0 62:1.0 63:1.0 64:1.0 65:1.0 66:1.0 67:1.0 68:1.0 69:1.0 70:1.0 71:1.0 72:1.0 73:1.0 74:1.0 75:1.0 76:1.0 77:1.0 78:1.0 79:1.0 80:1.0 81:1.0 82:1.0 83:1.0 84:1.0 85:1.0 86:1.0 87:1.0 88:1.0 89:1.0 90:1.0 91:1.0 92:1.0 93:1.0 94:1.0 95:1.0 96:1.0 97:1.0 98:1.0 99:1.0 100:1.0 101:1.0 102:1.0 103:1.0 104:1.0 105:1.0 106:1.0 107:1.0 108:1.0 109:1.0 110:1.0 111:1.0 112:1.0 113:1.0 114:1.0 115:1.0
0.0 1:1.0 2:1.0 3:1.0 4:1.0 5:1.0 6:1.0 7:1.0 8:1.0 9:1.0 10:0.33333333333333337 11:1.0 12:1.0 13:1.0 14:0.7777777777777778 15:1.0 16:1.0 17:1.0 18:1.0 19:1.0 20:1.0 21:0.6 22:1.0 23:1.0 24:1.0 25:1.0 26:1.0 27:1.0 28:1.0 29:1.0 30:0.6 31:1.0 32:1.0 33:1.0 34:1.0 35:1.0 36:1.0 37:1.0 38:1.0 39:1.0 40:1.0 41:0.7142857142857143 42:1.0 43:1.0 44:1.0 45:1.0 46:1.0 47:1.0 48:1.0 49:1.0 50:1.0 51:1.0 52:1.0 53:1.0 54:1.0 55:1.0 56:0.8 57:1.0 58:1.0 59:1.0 60:1.0 61:1.0 62:1.0 63:1.0 64:1.0 65:1.0 66:1.0 67:1.0 68:1.0 69:1.0 70:1.0 71:1.0 72:1.0 73:1.0 74:1.0 75:1.0 76:1.0 77:1.0 78:1.0 79:1.0 80:1.0 81:1.0 82:1.0 83:1.0 84:1.0 85:1.0 86:1.0 87:1.0 88:1.0 89:1.0 90:1.0 91:1.0 92:1.0 93:1.0 94:1.0 95:1.0 96:1.0 97:1.0 98:1.0 99:1.0 100:1.0 101:1.0 102:1.0 103:1.0 104:1.0 105:1.0 106:1.0 107:1.0 108:1.0 109:1.0 110:1.0 111:1.0 112:1.0 113:0.6666666666666667 114:1.0 115:1.0
0.0 1:1.0 2:0.7142857142857143 3:1.0 4:0.75 5:1.0 6:1.0 7:0.6 8:1.0 9:0.6 10:1.0 11:1.0 12:1.0 13:1.0 14:0.7777777777777778 15:1.0 16:1.0 18:1.0 19:1.0 20:1.0 21:0.6 22:1.0 23:1.0 24:1.0 25:1.0 26:1.0 27:1.0 28:1.0 29:1.0 30:0.6 31:1.0 32:1.0 33:1.0 34:1.0 35:1.0 36:1.0 37:1.0 38:1.0 39:1.0 40:1.0 41:0.7142857142857143 42:1.0 43:1.0 44:1.0 45:1.0 46:1.0 47:1.0 48:1.0 49:1.0 50:0.7142857142857143 51:0.7142857142857143 52:0.7142857142857143 53:1.0 54:1.0 55:1.0 56:1.0 57:1.0 58:1.0 59:1.0 60:1.0 61:1.0 62:1.0 63:1.0 64:1.0 65:1.0 66:1.0 67:1.0 68:1.0 69:1.0 70:1.0 71:1.0 72:1.0 73:1.0 74:1.0 75:1.0 76:1.0 77:1.0 78:1.0 79:1.0 80:1.0 81:1.0 82:1.0 83:1.0 84:1.0 85:1.0 86:1.0 87:1.0 88:1.0 89:1.0 90:1.0 91:1.0 92:1.0 93:1.0 94:1.0 95:1.0 96:1.0 97:1.0 98:1.0 100:1.0 101:1.0 102:1.0 103:1.0 104:1.0 105:1.0 106:1.0 107:1.0 108:1.0 109:1.0 110:1.0 111:1.0 112:1.0 113:0.6666666666666667 114:1.0 115:1.0
0.0 1:1.0 2:0.7142857142857143 3:1.0 4:1.0 5:1.0 6:1.0 7:1.0 8:1.0 9:1.0 10:1.0 11:1.0 12:1.0 13:1.0 14:0.7777777777777778 15:1.0 16:1.0 17:1.0 18:1.0 19:1.0 20:1.0 21:0.6 22:1.0 23:1.0 24:1.0 25:1.0 26:1.0 27:1.0 28:1.0 29:1.0 30:0.6 31:1.0 32:1.0 33:1.0 34:0.5 35:0.33333333333333337 37:1.0 38:0.6 39:0.6 40:1.0 41:0.7142857142857143 42:1.0 43:1.0 45:1.0 46:1.0 47:1.0 49:1.0 50:1.0 51:1.0 52:1.0 53:1.0 54:1.0 55:1.0 56:0.8 57:1.0 58:1.0 59:1.0 60:1.0 61:1.0 62:1.0 63:1.0 64:1.0 65:1.0 66:1.0 67:1.0 68:1.0 69:1.0 70:1.0 71:1.0 72:1.0 73:1.0 74:1.0 75:1.0 76:1.0 77:1.0 78:1.0 79:1.0 80:1.0 81:1.0 82:1.0 83:1.0 84:1.0 85:1.0 86:1.0 87:1.0 88:1.0 89:1.0 90:1.0 91:1.0 92:1.0 93:1.0 94:1.0 95:1.0 96:1.0 97:1.0 98:1.0 100:1.0 101:1.0 102:1.0 103:1.0 104:1.0 105:1.0 106:1.0 107:1.0 108:1.0 109:1.0 110:1.0 111:1.0 112:1.0 113:0.6666666666666667 114:0.972972972972973 115:1.0
0.0 1:1.0 2:0.7142857142857143 3:1.0 4:0.75 5:1.0 6:1.0 7:1.0 8:1.0 9:0.6 10:1.0 11:1.0 12:1.0 13:1.0 14:0.7777777777777778 15:1.0 16:1.0 17:1.0 18:1.0 19:1.0 20:1.0 21:1.0 22:1.0 23:1.0 24:1.0 25:1.0 26:1.0 27:1.0 28:1.0 29:0.33333333333333337 30:1.0 31:1.0 32:1.0 33:1.0 34:1.0 35:1.0 36:1.0 37:1.0 38:1.0 39:1.0 40:1.0 41:0.7142857142857143 42:1.0 43:1.0 44:1.0 45:1.0 46:1.0 47:1.0 48:1.0 49:1.0 50:1.0 51:1.0 52:1.0 53:1.0 54:1.0 55:1.0 56:1.0 57:1.0 58:1.0 59:1.0 60:1.0 61:1.0 62:1.0 63:1.0 64:1.0 65:1.0 66:1.0 67:1.0 68:1.0 69:1.0 70:1.0 71:1.0 72:1.0 73:1.0 74:1.0 75:1.0 76:1.0 77:1.0 78:1.0 79:1.0 80:1.0 81:1.0 82:1.0 83:1.0 84:1.0 85:1.0 86:1.0 87:1.0 88:1.0 89:1.0 90:1.0 91:1.0 92:1.0 93:1.0 94:1.0 95:1.0 96:1.0 97:1.0 98:1.0 100:1.0 101:1.0 102:1.0 103:1.0 104:1.0 105:1.0 106:1.0 107:1.0 108:1.0 109:1.0 110:1.0 111:1.0 112:1.0 113:0.6666666666666667 114:1.0 115:1.0
0.0 1:1.0 2:0.7142857142857143 3:1.0 4:1.0 5:1.0 6:1.0 7:1.0 8:1.0 9:1.0 10:1.0 11:1.0 12:1.0 13:0.6 14:0.7777777777777778 16:1.0 17:1.0 18:1.0 19:1.0 20:1.0 21:0.6 22:1.0 23:1.0 24:1.0 25:1.0 26:0.33333333333333337 27:1.0 28:1.0 29:0.33333333333333337 30:1.0 31:1.0 32:1.0 33:1.0 34:1.0 35:1.0 36:1.0 37:1.0 38:1.0 39:1.0 40:1.0 41:1.0 42:1.0 43:1.0 44:1.0 45:1.0 46:1.0 47:1.0 48:1.0 49:1.0 50:1.0 51:1.0 52:1.0 53:1.0 54:1.0 55:1.0 56:1.0 57:1.0 58:1.0 59:1.0 60:1.0 61:1.0 62:1.0 63:1.0 64:1.0 65:1.0 66:1.0 67:1.0 68:1.0 69:1.0 70:1.0 71:1.0 72:1.0 73:1.0 74:1.0 75:1.0 76:1.0 77:1.0 78:1.0 79:1.0 80:1.0 81:1.0 82:1.0 83:1.0 84:1.0 85:1.0 86:1.0 87:1.0 88:1.0 89:1.0 90:1.0 91:1.0 92:1.0 93:1.0 94:1.0 95:1.0 96:1.0 97:1.0 98:1.0 100:1.0 101:1.0 102:1.0 103:1.0 104:1.0 105:1.0 106:1.0 107:1.0 108:1.0 109:1.0 110:1.0 111:1.0 112:1.0 113:0.6666666666666667 114:1.0 115:1.0
0.0 1:1.0 2:1.0 3:1.0 4:1.0 5:1.0 6:1.0 7:1.0 8:1.0 9:1.0 10:1.0 11:1.0 12:1.0 13:1.0 14:1.0 15:1.0 16:1.0 17:1.0 18:1.0 19:1.0 20:1.0 21:0.6 22:1.0 23:1.0 24:1.0 25:1.0 26:1.0 27:1.0 28:1.0 29:1.0 30:0.6 31:1.0 32:1.0 33:1.0 34:1.0 35:0.33333333333333337 36:1.0 37:1.0 38:1.0 39:1.0 40:1.0 41:0.7142857142857143 42:1.0 43:1.0 44:1.0 45:1.0 46:1.0 47:1.0 48:1.0 49:1.0 50:0.7142857142857143 51:0.7142857142857143 52:0.7142857142857143 53:1.0 54:1.0 55:0.5 56:0.8 57:1.0 58:1.0 59:1.0 60:1.0 61:1.0 62:1.0 63:1.0 64:1.0 65:1.0 66:1.0 67:1.0 68:1.0 69:1.0 70:1.0 71:1.0 72:1.0 73:1.0 74:1.0 75:1.0 76:1.0 77:1.0 78:1.0 79:1.0 80:1.0 81:1.0 82:1.0 83:1.0 84:1.0 85:1.0 86:1.0 87:1.0 88:1.0 89:1.0 90:1.0 91:1.0 92:1.0 93:1.0 94:1.0 95:1.0 96:1.0 97:1.0 98:1.0 100:1.0 101:1.0 102:1.0 103:1.0 104:1.0 105:1.0 106:1.0 107:1.0 108:1.0 109:1.0 110:1.0 111:1.0 112:1.0 113:1.0 114:0.972972972972973 115:1.0
0.0 1:1.0 2:0.7142857142857143 3:1.0 4:1.0 5:1.0 6:1.0 7:1.0 8:1.0 9:1.0 10:1.0 11:1.0 12:1.0 13:1.0 14:0.7777777777777778 15:1.0 16:1.0 17:1.0 18:1.0 19:1.0 20:1.0 21:0.6 22:1.0 23:1.0 24:1.0 25:1.0 26:1.0 27:1.0 28:1.0 29:1.0 30:0.6 31:1.0 32:1.0 33:1.0 34:1.0 35:1.0 36:1.0 37:1.0 38:0.6 39:0.6 40:1.0 41:0.7142857142857143 43:1.0 44:1.0 45:1.0 46:1.0 47:1.0 48:1.0 49:1.0 50:0.7142857142857143 51:0.7142857142857143 52:0.7142857142857143 53:1.0 54:1.0 55:1.0 56:1.0 57:1.0 58:1.0 59:1.0 60:1.0 61:1.0 62:1.0 63:1.0 64:1.0 65:1.0 66:1.0 67:1.0 68:1.0 69:1.0 70:1.0 71:1.0 72:1.0 73:1.0 74:1.0 75:1.0 76:1.0 77:1.0 78:1.0 79:1.0 80:1.0 81:1.0 82:1.0 83:1.0 84:1.0 85:1.0 86:1.0 87:1.0 88:1.0 89:1.0 90:1.0 91:1.0 92:1.0 93:1.0 94:1.0 95:1.0 96:1.0 97:1.0 98:1.0 100:1.0 101:1.0 102:1.0 103:1.0 104:1.0 105:1.0 106:1.0 107:1.0 108:1.0 109:1.0 110:1.0 111:1.0 112:1.0 113:0.6666666666666667 114:1.0 115:1.0
0.0 1:1.0 2:1.0 3:1.0 4:0.75 5:1.0 6:1.0 7:1.0 8:1.0 9:0.6 10:1.0 11:1.0 12:1.0 13:1.0 14:1.0 16:1.0 17:1.0 18:1.0 19:1.0 20:1.0 21:0.6 22:1.0 23:1.0 24:1.0 25:1.0 26:1.0 27:1.0 28:1.0 29:1.0 30:0.6 31:1.0 32:1.0 33:1.0 34:1.0 35:1.0 36:1.0 37:1.0 38:1.0 39:1.0 40:1.0 41:1.0 42:1.0 43:1.0 44:1.0 45:1.0 46:1.0 47:1.0 48:1.0 49:1.0 50:1.0 51:1.0 52:1.0 53:1.0 54:1.0 55:1.0 56:1.0 57:1.0 58:1.0 59:1.0 60:1.0 61:1.0 62:1.0 63:1.0 64:1.0 65:1.0 66:1.0 67:1.0 68:1.0 69:1.0 70:1.0 71:1.0 72:1.0 73:1.0 74:1.0 75:1.0 76:1.0 77:1.0 78:1.0 79:1.0 80:1.0 81:1.0 82:1.0 83:1.0 84:1.0 85:1.0 86:1.0 87:1.0 88:1.0 89:1.0 90:1.0 91:1.0 92:1.0 93:1.0 94:1.0 95:1.0 96:1.0 97:1.0 98:1.0 99:1.0 100:1.0 101:1.0 102:1.0 103:1.0 104:1.0 105:1.0 106:1.0 107:1.0 108:1.0 109:1.0 110:1.0 111:1.0 112:1.0 113:1.0 114:1.0 115:1.0
0.0 1:1.0 2:1.0 3:1.0 4:1.0 5:1.0 6:1.0 7:1.0 8:1.0 9:1.0 10:1.0 11:1.0 12:1.0 13:1.0 14:0.7777777777777778 15:1.0 16:1.0 18:1.0 19:1.0 20:1.0 21:0.6 23:1.0 24:1.0 25:1.0 26:1.0 27:1.0 28:1.0 29:1.0 30:1.0 31:1.0 32:1.0 33:1.0 34:0.5 35:0.33333333333333337 36:1.0 37:1.0 38:1.0 39:1.0 40:1.0 41:0.7142857142857143 42:1.0 43:1.0 45:1.0 46:1.0 47:1.0 48:1.0 49:1.0 50:1.0 51:1.0 52:0.7142857142857143 53:1.0 54:1.0 55:1.0 56:1.0 57:1.0 58:1.0 59:1.0 60:1.0 61:1.0 62:1.0 63:1.0 64:1.0 65:1.0 66:1.0 67:1.0 68:1.0 69:1.0 70:1.0 71:1.0 72:1.0 73:1.0 74:1.0 75:1.0 76:1.0 77:1.0 78:1.0 79:1.0 80:1.0 81:1.0 82:1.0 83:1.0 84:1.0 85:1.0 86:1.0 87:1.0 88:1.0 89:1.0 90:1.0 91:1.0 92:1.0 93:1.0 94:1.0 95:1.0 96:1.0 97:1.0 98:1.0 99:-1.0 100:1.0 101:1.0 102:1.0 103:1.0 104:1.0 105:1.0 106:1.0 107:1.0 108:1.0 109:1.0 110:1.0 111:1.0 112:1.0 113:0.6666666666666667 114:0.972972972972973 115:1.0
0.0 1:1.0 2:0.7142857142857143 3:1.0 4:0.75 5:1.0 6:1.0 7:0.6 8:1.0 9:0.6 10:1.0 11:1.0 12:1.0 13:1.0 14:0.7777777777777778 15:1.0 16:1.0 17:1.0 18:1.0 19:1.0 20:1.0 21:0.6 22:1.0 23:1.0 24:1.0 25:1.0 26:1.0 27:1.0 28:1.0 29:1.0 30:1.0 31:1.0 32:1.0 33:1.0 34:1.0 35:1.0 36:1.0 37:1.0 38:1.0 39:1.0 40:1.0 41:0.7142857142857143 42:1.0 43:1.0 44:1.0 45:1.0 46:1.0 47:1.0 48:1.0 49:1.0 50:1.0 51:0.7142857142857143 52:1.0 53:1.0 54:1.0 55:1.0 56:1.0 57:1.0 58:1.0 59:1.0 60:1.0 61:0.33333333333333337 62:1.0 63:1.0 64:1.0 65:1.0 66:1.0 67:1.0 68:1.0 69:1.0 70:1.0 71:1.0 72:1.0 73:1.0 74:1.0 75:1.0 76:1.0 77:1.0 78:1.0 79:1.0 80:1.0 81:1.0 82:1.0 83:1.0 84:1.0 85:1.0 86:1.0 87:1.0 88:1.0 89:1.0 90:1.0 91:1.0 92:1.0 93:1.0 94:1.0 95:1.0 96:1.0 97:1.0 98:1.0 100:1.0 101:1.0 102:1.0 103:1.0 104:1.0 105:1.0 106:1.0 107:1.0 108:1.0 109:1.0 110:1.0 111:1.0 112:1.0 113:1.0 114:1.0 115:1.0
0.0 1:1.0 2:1.0 3:1.0 4:0.75 5:1.0 6:1.0 7:1.0 8:1.0 9:0.6 10:1.0 11:1.0 12:1.0 13:1.0 14:1.0 16:1.0 17:1.0 18:1.0 19:1.0 20:1.0 21:0.6 22:1.0 23:1.0 24:1.0 25:1.0 26:1.0 27:1.0 28:1.0 29:1.0 30:0.6 31:1.0 32:1.0 33:1.0 34:1.0 35:1.0 36:1.0 37:1.0 38:1.0 39:1.0 40:1.0 41:1.0 42:1.0 43:1.0 44:1.0 45:1.0 46:1.0 47:1.0 48:1.0 49:1.0 50:1.0 51:1.0 52:1.0 53:1.0 54:1.0 55:1.0 56:1.0 57:1.0 58:1.0 59:1.0 60:1.0 61:1.0 62:1.0 63:1.0 64:1.0 65:1.0 66:1.0 67:1.0 68:1.0 69:1.0 70:1.0 71:1.0 72:1.0 73:1.0 74:1.0 75:1.0 76:1.0 77:1.0 78:1.0 79:1.0 80:1.0 81:1.0 82:1.0 83:1.0 84:1.0 85:1.0 86:1.0 87:1.0 88:1.0 89:1.0 90:1.0 91:1.0 92:1.0 93:1.0 94:1.0 95:1.0 96:1.0 97:1.0 98:1.0 99:1.0 100:1.0 101:1.0 102:1.0 103:1.0 104:1.0 105:1.0 106:1.0 107:1.0 108:1.0 109:1.0 110:1.0 111:1.0 112:1.0 113:1.0 114:1.0 115:1.0
0.0 1:1.0 2:0.7142857142857143 3:1.0 4:1.0 5:1.0 6:1.0 7:1.0 8:1.0 9:1.0 10:1.0 11:1.0 12:1.0 13:1.0 14:0.7777777777777778 15:1.0 16:1.0 17:1.0 18:1.0 19:1.0 20:1.0 21:0.6 22:1.0 23:1.0 24:1.0 25:1.0 26:1.0 27:1.0 28:1.0 29:1.0 30:0.6 31:1.0 32:1.0 33:1.0 34:1.0 35:1.0 36:1.0 37:1.0 38:1.0 39:1.0 40:1.0 41:0.7142857142857143 42:1.0 43:1.0 44:1.0 45:1.0 46:1.0 47:1.0 48:1.0 49:1.0 50:1.0 51:1.0 52:1.0 53:1.0 54:1.0 55:1.0 56:1.0 57:1.0 58:1.0 59:1.0 60:1.0 61:1.0 62:1.0 63:1.0 64:1.0 65:1.0 66:1.0 67:1.0 68:1.0 69:1.0 70:1.0 71:1.0 72:1.0 73:1.0 74:1.0 75:1.0 76:1.0 77:1.0 78:1.0 79:1.0 80:1.0 81:1.0 82:1.0 83:1.0 84:1.0 85:1.0 86:1.0 87:1.0 88:1.0 89:1.0 90:1.0 91:1.0 92:1.0 93:1.0 94:1.0 95:1.0 96:1.0 97:1.0 98:1.0 99:1.0 100:1.0 101:1.0 102:1.0 103:1.0 104:1.0 105:1.0 106:1.0 107:1.0 108:1.0 109:1.0 110:1.0 111:1.0 112:1.0 113:1.0 114:1.0 115:1.0
0.0 1:1.0 2:0.1428571428571429 3:1.0 4:0.25 5:1.0 7:1.0 8:1.0 9:0.6 10:1.0 11:1.0 12:1.0 13:1.0 14:0.33333333333333337 15:1.0 16:1.0 18:1.0 19:1.0 20:1.0 21:1.0 22:1.0 23:1.0 24:1.0 25:1.0 26:1.0 27:1.0 28:1.0 29:1.0 30:0.19999999999999996 31:1.0 32:1.0 33:1.0 34:0.5 35:1.0 36:1.0 37:1.0 38:0.6 39:0.6 40:0.33333333333333337 41:-0.1428571428571428 42:1.0 43:1.0 44:1.0 45:1.0 46:1.0 47:1.0 48:1.0 49:1.0 50:1.0 51:1.0 52:1.0 53:1.0 54:1.0 55:1.0 56:0.4 57:1.0 58:1.0 59:1.0 60:1.0 61:1.0 62:1.0 63:1.0 64:1.0 65:1.0 66:1.0 67:1.0 68:1.0 69:1.0 70:1.0 71:1.0 72:1.0 73:1.0 74:1.0 75:1.0 76:1.0 77:1.0 79:1.0 80:1.0 81:1.0 82:1.0 83:1.0 84:1.0 85:1.0 86:1.0 87:1.0 88:1.0 89:1.0 90:1.0 91:1.0 92:1.0 93:1.0 94:1.0 95:1.0 96:-1.0 97:1.0 98:1.0 99:1.0 100:1.0 101:1.0 102:1.0 103:1.0 104:1.0 105:1.0 106:1.0 107:1.0 108:1.0 109:1.0 110:1.0 111:1.0 112:1.0 113:0.33333333333333337 114:0.972972972972973 115:1.0
0.0 1:1.0 2:1.0 3:1.0 4:1.0 5:1.0 6:1.0 7:1.0 8:1.0 9:1.0 10:1.0 11:1.0 12:1.0 13:1.0 14:0.5555555555555556 15:1.0 16:1.0 17:1.0 18:1.0 19:1.0 20:1.0 21:0.19999999999999996 22:1.0 23:1.0 24:1.0 25:1.0 26:1.0 27:1.0 28:1.0 29:1.0 30:1.0 31:1.0 32:1.0 33:1.0 34:1.0 35:1.0 36:1.0 37:1.0 38:1.0 39:1.0 40:1.0 41:0.4285714285714286 42:1.0 43:1.0 44:1.0 45:1.0 46:1.0 47:1.0 48:1.0 49:1.0 50:0.7142857142857143 51:0.7142857142857143 52:1.0 53:1.0 54:1.0 55:1.0 56:0.8 57:1.0 58:1.0 59:1.0 60:1.0 61:1.0 62:1.0 63:1.0 64:1.0 65:1.0 66:1.0 67:1.0 68:1.0 69:1.0 70:1.0 71:1.0 72:1.0 73:1.0 74:1.0 75:1.0 76:1.0 77:1.0 78:1.0 79:1.0 80:1.0 81:1.0 82:1.0 83:1.0 84:1.0 85:1.0 86:1.0 87:1.0 88:1.0 89:1.0 90:1.0 91:1.0 92:1.0 93:1.0 94:1.0 95:1.0 96:1.0 97:1.0 98:1.0 99:1.0 100:1.0 101:1.0 102:1.0 103:1.0 104:1.0 105:1.0 106:1.0 107:1.0 108:1.0 109:1.0 110:1.0 111:1.0 112:1.0 113:1.0 114:1.0 115:1.0
0.0 1:1.0 2:0.7142857142857143 3:1.0 4:1.0 5:1.0 6:1.0 7:1.0 8:1.0 9:1.0 10:1.0 11:1.0 12:1.0 13:1.0 14:0.7777777777777778 15:1.0 16:1.0 17:1.0 18:1.0 19:1.0 20:1.0 21:0.6 22:1.0 23:1.0 24:1.0 25:1.0 26:1.0 27:1.0 28:1.0 29:1.0 30:0.6 31:1.0 32:1.0 33:1.0 34:0.5 35:1.0 36:1.0 37:1.0 38:1.0 39:1.0 40:1.0 41:0.7142857142857143 42:1.0 43:1.0 44:1.0 45:1.0 46:1.0 47:1.0 48:1.0 49:1.0 50:1.0 51:1.0 52:1.0 53:1.0 54:1.0 55:0.5 56:0.8 57:1.0 58:1.0 59:1.0 60:1.0 61:1.0 62:1.0 63:1.0 64:1.0 65:1.0 66:1.0 67:1.0 68:1.0 69:1.0 70:1.0 71:1.0 72:1.0 73:1.0 74:1.0 75:1.0 76:1.0 77:1.0 78:1.0 79:1.0 80:1.0 81:1.0 82:1.0 83:1.0 84:1.0 85:1.0 86:1.0 87:1.0 88:1.0 89:1.0 90:1.0 91:1.0 92:1.0 93:1.0 94:1.0 95:1.0 96:1.0 97:1.0 98:1.0 100:1.0 101:1.0 102:1.0 103:1.0 104:1.0 105:1.0 106:1.0 107:1.0 108:1.0 109:1.0 110:1.0 111:1.0 112:1.0 113:1.0 114:1.0 115:1.0
0.0 1:1.0 2:0.7142857142857143 3:1.0 4:1.0 5:1.0 6:1.0 7:1.0 8:1.0 9:1.0 10:1.0 11:1.0 12:1.0 13:1.0 14:0.7777777777777778 15:1.0 16:1.0 17:1.0 18:1.0 19:1.0 20:1.0 21:0.6 22:1.0 23:1.0 24:1.0 25:1.0 26:1.0 27:1.0 28:1.0 29:1.0 30:0.6 31:1.0 32:1.0 33:1.0 34:1.0 35:1.0 36:1.0 37:1.0 38:0.6 39:0.6 40:1.0 41:0.7142857142857143 43:1.0 44:1.0 45:1.0 46:1.0 47:1.0 48:1.0 49:1.0 50:0.7142857142857143 51:0.7142857142857143 52:0.7142857142857143 53:1.0 54:1.0 55:1.0 56:1.0 57:1.0 58:1.0 59:1.0 60:1.0 61:1.0 62:1.0 63:1.0 64:1.0 65:1.0 66:1.0 67:1.0 68:1.0 69:1.0 70:1.0 71:1.0 72:1.0 73:1.0 74:1.0 75:1.0 76:1.0 77:1.0 78:1.0 79:1.0 80:1.0 81:1.0 82:1.0 83:1.0 84:1.0 85:1.0 86:1.0 87:1.0 88:1.0 89:1.0 90:1.0 91:1.0 92:1.0 93:1.0 94:1.0 95:1.0 96:1.0 97:1.0 98:1.0 100:1.0 101:1.0 102:1.0 103:1.0 104:1.0 105:1.0 106:1.0 107:1.0 108:1.0 109:1.0 110:1.0 111:1.0 112:1.0 113:1.0 114:1.0 115:1.0
0.0 1:1.0 2:1.0 3:1.0 4:1.0 5:-0.33333333333333326 6:1.0 7:1.0 8:1.0 9:1.0 10:1.0 11:1.0 12:1.0 13:1.0 14:0.7777777777777778 16:1.0 17:1.0 18:1.0 19:1.0 20:1.0 21:0.6 22:1.0 23:1.0 24:1.0 25:1.0 26:1.0 27:1.0 28:1.0 29:0.33333333333333337 30:0.6 31:1.0 32:1.0 33:1.0 34:0.5 35:0.33333333333333337 37:1.0 38:0.6 39:0.6 40:1.0 41:0.7142857142857143 42:1.0 43:1.0 45:1.0 46:1.0 47:1.0 49:1.0 50:1.0 51:1.0 52:1.0 53:1.0 54:1.0 55:1.0 56:0.8 57:1.0 58:1.0 59:1.0 60:1.0 61:1.0 62:1.0 63:1.0 64:1.0 65:1.0 66:1.0 67:1.0 68:1.0 69:1.0 70:1.0 71:1.0 72:1.0 73:1.0 74:1.0 75:1.0 76:1.0 77:1.0 78:1.0 79:1.0 80:1.0 81:1.0 82:1.0 83:1.0 84:1.0 85:1.0 86:1.0 87:1.0 88:1.0 89:1.0 90:1.0 91:1.0 92:1.0 93:1.0 94:1.0 95:1.0 96:1.0 97:1.0 98:1.0 100:1.0 101:1.0 102:1.0 103:1.0 104:1.0 105:1.0 106:1.0 107:1.0 108:1.0 109:1.0 110:1.0 111:1.0 112:1.0 113:0.6666666666666667 114:0.972972972972973 115:1.0
0.0 1:1.0 2:1.0 3:1.0 4:1.0 5:1.0 6:1.0 7:1.0 8:1.0 9:1.0 10:1.0 11:1.0 12:1.0 13:1.0 14:1.0 15:1.0 16:1.0 17:1.0 18:1.0 19:1.0 20:1.0 21:0.6 22:1.0 23:1.0 24:1.0 25:1.0 26:1.0 27:1.0 28:1.0 29:1.0 30:0.6 31:1.0 32:1.0 33:1.0 34:1.0 35:0.33333333333333337 36:1.0 37:1.0 38:1.0 39:1.0 40:1.0 41:0.7142857142857143 42:1.0 43:1.0 44:1.0 45:1.0 46:1.0 47:1.0 48:1.0 49:1.0 50:0.7142857142857143 51:0.7142857142857143 52:0.7142857142857143 53:1.0 54:1.0 55:0.5 56:0.8 57:1.0 58:1.0 59:1.0 60:1.0 61:1.0 62:1.0 63:1.0 64:1.0 65:1.0 66:1.0 67:1.0 68:1.0 69:1.0 70:1.0 71:1.0 72:1.0 73:1.0 74:1.0 75:1.0 76:1.0 77:1.0 78:1.0 79:1.0 80:1.0 81:1.0 82:1.0 83:1.0 84:1.0 85:1.0 86:1.0 87:1.0 88:1.0 89:1.0 90:1.0 91:1.0 92:1.0 93:1.0 94:1.0 95:1.0 96:1.0 97:1.0 98:1.0 100:1.0 101:1.0 102:1.0 103:1.0 104:1.0 105:1.0 106:1.0 107:1.0 108:1.0 109:1.0 110:1.0 111:1.0 112:1.0 113:1.0 114:0.972972972972973 115:1.0
0.0 1:1.0 2:1.0 3:1.0 4:1.0 5:1.0 6:1.0 7:1.0 8:1.0 9:1.0 10:0.33333333333333337 11:1.0 12:1.0 13:1.0 14:1.0 15:1.0 16:1.0 17:1.0 18:1.0 19:1.0 20:1.0 21:0.6 22:1.0 23:1.0 24:1.0 25:1.0 26:1.0 27:1.0 28:1.0 29:1.0 30:1.0 31:1.0 32:1.0 33:1.0 34:1.0 35:1.0 36:1.0 37:1.0 38:1.0 39:1.0 40:1.0 41:0.7142857142857143 42:1.0 43:1.0 44:1.0 45:1.0 46:1.0 47:1.0 48:1.0 49:1.0 50:1.0 51:1.0 52:1.0 53:1.0 54:1.0 55:1.0 56:1.0 57:1.0 58:1.0 59:1.0 60:1.0 61:1.0 62:1.0 63:1.0 64:1.0 65:1.0 66:1.0 67:1.0 68:1.0 69:1.0 70:1.0 71:1.0 72:1.0 73:1.0 74:1.0 75:1.0 76:1.0 77:1.0 78:1.0 79:1.0 80:1.0 81:1.0 82:1.0 83:1.0 84:1.0 85:1.0 86:1.0 87:1.0 88:1.0 89:1.0 90:1.0 91:1.0 92:1.0 93:1.0 94:1.0 95:1.0 96:1.0 97:1.0 98:1.0 100:1.0 101:1.0 102:1.0 103:1.0 104:1.0 105:1.0 106:1.0 107:1.0 108:1.0 109:1.0 110:1.0 111:1.0 112:1.0 113:1.0 114:1.0 115:1.0
0.0 1:1.0 2:0.7142857142857143 3:1.0 4:1.0 5:1.0 6:1.0 7:1.0 8:1.0 9:1.0 10:1.0 11:1.0 12:1.0 13:1.0 14:0.7777777777777778 15:1.0 16:1.0 17:1.0 18:1.0 19:1.0 20:1.0 21:0.6 22:1.0 23:1.0 24:1.0 25:1.0 26:1.0 27:1.0 28:1.0 29:1.0 30:0.6 31:1.0 32:1.0 33:1.0 34:0.5 35:1.0 36:1.0 37:1.0 38:1.0 39:1.0 40:1.0 41:0.7142857142857143 42:1.0 43:1.0 44:1.0 45:1.0 46:1.0 47:1.0 48:1.0 49:1.0 50:1.0 51:1.0 52:1.0 53:1.0 54:1.0 55:0.5 56:0.8 57:1.0 58:1.0 59:1.0 60:1.0 61:1.0 62:1.0 63:1.0 64:1.0 65:1.0 66:1.0 67:1.0 68:1.0 69:1.0 70:1.0 71:1.0 72:1.0 73:1.0 74:1.0 75:1.0 76:1.0 77:1.0 78:1.0 79:1.0 80:1.0 81:1.0 82:1.0 83:1.0 84:1.0 85:1.0 86:1.0 87:1.0 88:1.0 89:1.0 90:1.0 91:1.0 92:1.0 93:1.0 94:1.0 95:1.0 96:1.0 97:1.0 98:1.0 100:1.0 101:1.0 102:1.0 103:1.0 104:1.0 105:1.0 106:1.0 107:1.0 108:1.0 109:1.0 110:1.0 111:1.0 112:1.0 113:1.0 114:1.0 115:1.0
0.0 1:1.0 2:1.0 3:1.0 4:1.0 5:1.0 6:1.0 7:1.0 8:1.0 9:1.0 10:1.0 11:1.0 12:1.0 13:1.0 14:0.7777777777777778 15:1.0 16:1.0 17:1.0 18:1.0 19:1.0 20:1.0 21:0.6 22:1.0 23:1.0 24:1.0 25:1.0 26:1.0 27:1.0 28:1.0 29:1.0 30:1.0 31:1.0 32:1.0 33:1.0 34:1.0 35:1.0 36:1.0 37:1.0 38:1.0 39:1.0 40:1.0 41:1.0 42:1.0 43:1.0 44:1.0 45:1.0 46:1.0 47:1.0 48:1.0 49:1.0 50:1.0 51:1.0 52:1.0 53:1.0 54:1.0 55:1.0 56:1.0 57:1.0 58:1.0 59:1.0 60:1.0 61:1.0 62:1.0 63:1.0 64:1.0 65:1.0 66:1.0 67:1.0 68:1.0 69:1.0 70:1.0 71:1.0 72:1.0 73:1.0 74:1.0 75:1.0 76:1.0 77:1.0 78:1.0 79:1.0 80:1.0 81:1.0 82:1.0 83:1.0 84:1.0 85:1.0 86:1.0 87:1.0 88:1.0 89:1.0 90:1.0 91:1.0 92:1.0 93:1.0 94:1.0 95:1.0 96:1.0 97:1.0 98:1.0 99:1.0 100:1.0 101:1.0 102:1.0 103:1.0 104:1.0 105:1.0 106:1.0 107:1.0 108:1.0 109:1.0 110:1.0 111:1.0 112:1.0 113:1.0 114:1.0 115:1.0
0.0 1:1.0 2:-0.1428571428571428 3:1.0 4:0.5 5:-0.33333333333333326 6:-1.0 7:0.19999999999999996 8:1.0 9:0.19999999999999996 10:1.0 11:1.0 12:1.0 13:1.0 14:0.11111111111111116 15:1.0 16:1.0 17:1.0 18:1.0 19:1.0 20:1.0 21:-0.19999999999999996 22:1.0 23:1.0 24:1.0 25:1.0 26:1.0 27:1.0 28:1.0 29:0.33333333333333337 30:-0.6000000000000001 31:1.0 32:1.0 33:1.0 34:-0.5 35:-1.0 36:1.0 37:-1.0 38:0.19999999999999996 39:1.0 40:1.0 41:-0.4285714285714286 42:-1.0 43:1.0 44:1.0 45:1.0 46:1.0 47:1.0 48:1.0 49:1.0 50:1.0 51:0.4285714285714286 52:0.7142857142857143 53:1.0 54:1.0 56:0.4 57:1.0 58:1.0 59:1.0 60:1.0 61:1.0 62:1.0 63:1.0 64:1.0 65:1.0 66:1.0 67:1.0 68:1.0 69:1.0 70:1.0 71:1.0 72:1.0 73:1.0 74:1.0 75:1.0 76:1.0 77:1.0 78:1.0 79:-1.0 80:0.5 81:1.0 82:1.0 83:1.0 84:1.0 85:1.0 86:1.0 87:1.0 88:1.0 89:1.0 90:1.0 91:1.0 92:1.0 93:1.0 94:1.0 95:1.0 96:1.0 97:1.0 98:1.0 100:1.0 101:1.0 102:1.0 103:1.0 104:1.0 105:1.0 106:1.0 107:1.0 108:1.0 109:1.0 110:1.0 111:1.0 112:1.0 113:0.33333333333333337 114:0.9189189189189189 115:1.0
0.0 1:1.0 2:0.7142857142857143 3:1.0 4:1.0 5:1.0 6:1.0 7:0.6 8:1.0 9:1.0 10:0.33333333333333337 11:1.0 12:1.0 13:1.0 14:0.7777777777777778 16:1.0 17:1.0 18:1.0 19:1.0 20:1.0 21:0.6 22:1.0 23:1.0 24:1.0 25:1.0 26:1.0 27:1.0 28:1.0 29:1.0 30:0.6 31:1.0 32:1.0 33:1.0 34:1.0 35:0.33333333333333337 36:1.0 37:0.33333333333333337 38:1.0 39:1.0 40:1.0 41:0.7142857142857143 42:1.0 43:1.0 44:1.0 45:1.0 46:1.0 47:1.0 48:1.0 49:1.0 50:0.7142857142857143 51:0.7142857142857143 52:1.0 53:1.0 54:1.0 55:1.0 56:0.8 57:1.0 58:1.0 59:1.0 60:1.0 61:1.0 62:1.0 63:1.0 64:1.0 65:1.0 66:1.0 67:1.0 68:1.0 69:1.0 70:1.0 71:1.0 72:1.0 73:1.0 74:1.0 75:1.0 76:1.0 77:1.0 79:1.0 80:1.0 81:1.0 82:1.0 83:1.0 84:1.0 85:1.0 86:1.0 87:1.0 88:1.0 89:1.0 90:1.0 91:1.0 92:1.0 93:1.0 94:1.0 95:1.0 96:1.0 97:1.0 98:1.0 100:1.0 101:1.0 102:1.0 103:1.0 104:1.0 105:1.0 106:1.0 107:1.0 108:1.0 109:1.0 110:1.0 111:1.0 112:1.0 113:0.6666666666666667 114:1.0 115:1.0
0.0 1:1.0 2:1.0 3:1.0 4:1.0 5:-0.33333333333333326 6:1.0 7:1.0 8:1.0 9:1.0 10:1.0 11:1.0 12:1.0 13:1.0 14:0.7777777777777778 16:1.0 17:1.0 18:1.0 19:1.0 20:1.0 21:0.6 22:1.0 23:1.0 24:1.0 25:1.0 26:1.0 27:1.0 28:1.0 29:0.33333333333333337 30:0.6 31:1.0 32:1.0 33:1.0 34:0.5 35:0.33333333333333337 37:1.0 38:0.6 39:0.6 40:1.0 41:0.7142857142857143 42:1.0 43:1.0 45:1.0 46:1.0 47:1.0 49:1.0 50:1.0 51:1.0 52:1.0 53:1.0 54:1.0 55:1.0 56:0.8 57:1.0 58:1.0 59:1.0 60:1.0 61:1.0 62:1.0 63:1.0 64:1.0 65:1.0 66:1.0 67:1.0 68:1.0 69:1.0 70:1.0 71:1.0 72:1.0 73:1.0 74:1.0 75:1.0 76:1.0 77:1.0 78:1.0 79:1.0 80:1.0 81:1.0 82:1.0 83:1.0 84:1.0 85:1.0 86:1.0 87:1.0 88:1.0 89:1.0 90:1.0 91:1.0 92:1.0 93:1.0 94:1.0 95:1.0 96:1.0 97:1.0 98:1.0 100:1.0 101:1.0 102:1.0 103:1.0 104:1.0 105:1.0 106:1.0 107:1.0 108:1.0 109:1.0 110:1.0 111:1.0 112:1.0 113:0.6666666666666667 114:0.972972972972973 115:1.0
0.0 1:1.0 2:1.0 3:1.0 4:1.0 5:-0.33333333333333326 6:1.0 7:1.0 8:1.0 9:1.0 10:1.0 11:1.0 12:1.0 13:1.0 14:0.7777777777777778 16:1.0 17:1.0 18:1.0 19:1.0 20:1.0 21:0.6 22:1.0 23:1.0 24:1.0 25:1.0 26:1.0 27:1.0 28:1.0 29:0.33333333333333337 30:0.6 31:1.0 32:1.0 33:1.0 34:0.5 35:0.33333333333333337 37:1.0 38:0.6 39:0.6 40:1.0 41:0.7142857142857143 42:1.0 43:1.0 45:1.0 46:1.0 47:1.0 49:1.0 50:1.0 51:1.0 52:1.0 53:1.0 54:1.0 55:1.0 56:0.8 57:1.0 58:1.0 59:1.0 60:1.0 61:1.0 62:1.0 63:1.0 64:1.0 65:1.0 66:1.0 67:1.0 68:1.0 69:1.0 70:1.0 71:1.0 72:1.0 73:1.0 74:1.0 75:1.0 76:1.0 77:1.0 78:1.0 79:1.0 80:1.0 81:1.0 82:1.0 83:1.0 84:1.0 85:1.0 86:1.0 87:1.0 88:1.0 89:1.0 90:1.0 91:1.0 92:1.0 93:1.0 94:1.0 95:1.0 96:1.0 97:1.0 98:1.0 100:1.0 101:1.0 102:1.0 103:1.0 104:1.0 105:1.0 106:1.0 107:1.0 108:1.0 109:1.0 110:1.0 111:1.0 112:1.0 113:0.6666666666666667 114:0.972972972972973 115:1.0
0.0 1:1.0 2:0.7142857142857143 3:1.0 4:1.0 5:1.0 6:1.0 7:1.0 8:1.0 9:1.0 10:1.0 11:1.0 12:1.0 13:1.0 14:1.0 15:1.0 16:1.0 17:1.0 18:1.0 19:1.0 20:1.0 21:0.6 22:1.0 23:1.0 24:1.0 25:1.0 26:1.0 27:1.0 28:1.0 29:0.33333333333333337 30:1.0 31:1.0 32:1.0 33:1.0 34:1.0 35:1.0 36:1.0 37:1.0 38:1.0 39:1.0 40:1.0 41:1.0 42:1.0 43:1.0 44:1.0 45:1.0 46:1.0 47:1.0 48:1.0 49:1.0 50:1.0 51:1.0 52:1.0 53:1.0 54:1.0 55:1.0 56:0.8 57:1.0 58:1.0 59:1.0 60:1.0 61:1.0 62:1.0 63:1.0 64:1.0 65:1.0 66:1.0 67:1.0 68:1.0 69:1.0 70:1.0 71:1.0 72:1.0 73:1.0 74:1.0 75:1.0 76:1.0 77:1.0 78:1.0 79:1.0 80:0.5 81:1.0 82:1.0 83:1.0 84:1.0 85:1.0 86:1.0 87:1.0 88:1.0 89:1.0 90:1.0 91:1.0 92:1.0 93:1.0 94:1.0 95:1.0 96:1.0 97:1.0 98:1.0 99:1.0 100:1.0 101:1.0 102:1.0 103:1.0 104:1.0 105:1.0 106:1.0 107:1.0 108:1.0 109:1.0 110:1.0 111:1.0 112:1.0 113:0.6666666666666667 114:1.0 115:1.0
0.0 1:1.0 2:0.7142857142857143 3:1.0 4:0.75 5:1.0 6:1.0 7:1.0 8:1.0 9:1.0 10:1.0 11:1.0 12:1.0 13:1.0 14:0.7777777777777778 15:1.0 16:1.0 17:1.0 18:1.0 19:1.0 20:1.0 21:0.6 22:1.0 23:1.0 24:1.0 25:1.0 26:1.0 27:1.0 28:1.0 29:0.33333333333333337 30:0.6 31:1.0 32:1.0 33:1.0 34:1.0 35:0.33333333333333337 36:1.0 37:0.33333333333333337 38:1.0 39:1.0 40:1.0 41:0.7142857142857143 43:1.0 44:1.0 45:1.0 46:1.0 47:1.0 48:1.0 49:1.0 50:0.7142857142857143 51:0.7142857142857143 52:0.7142857142857143 53:1.0 54:1.0 55:0.5 56:0.8 57:1.0 58:1.0 59:1.0 60:-1.0 61:0.33333333333333337 62:1.0 63:1.0 64:1.0 65:1.0 66:1.0 67:1.0 68:1.0 69:-1.0 70:1.0 71:1.0 72:1.0 73:1.0 74:0.33333333333333337 75:1.0 76:1.0 77:1.0 78:1.0 79:1.0 80:1.0 81:1.0 82:1.0 83:-1.0 84:1.0 85:1.0 86:1.0 87:1.0 88:1.0 89:1.0 90:1.0 91:1.0 92:1.0 93:1.0 94:1.0 95:1.0 96:1.0 97:1.0 98:1.0 100:1.0 101:1.0 102:1.0 103:1.0 104:1.0 105:1.0 106:1.0 107:1.0 108:1.0 109:1.0 110:1.0 111:1.0 112:1.0 113:1.0 114:0.972972972972973 115:1.0
0.0 1:1.0 2:1.0 3:1.0 4:1.0 5:1.0 6:1.0 7:1.0 8:1.0 9:1.0 10:1.0 11:1.0 12:1.0 13:1.0 14:0.7777777777777778 15:1.0 16:1.0 17:1.0 18:1.0 19:1.0 20:1.0 21:1.0 22:1.0 23:1.0 24:1.0 25:1.0 26:1.0 27:1.0 28:1.0 29:1.0 30:1.0 31:1.0 32:1.0 33:1.0 34:0.5 35:1.0 36:1.0 37:1.0 38:1.0 39:1.0 40:0.33333333333333337 41:0.7142857142857143 42:1.0 43:1.0 44:1.0 45:1.0 46:1.0 47:1.0 48:1.0 49:1.0 50:1.0 51:1.0 52:1.0 53:1.0 54:1.0 55:1.0 56:0.8 57:1.0 58:1.0 59:1.0 60:1.0 61:1.0 62:1.0 63:1.0 64:1.0 65:1.0 66:1.0 67:1.0 68:1.0 69:1.0 70:1.0 71:1.0 72:1.0 73:1.0 74:1.0 75:1.0 76:1.0 77:1.0 78:1.0 79:1.0 80:1.0 81:1.0 82:1.0 83:1.0 84:1.0 85:1.0 86:1.0 87:1.0 88:1.0 89:1.0 90:1.0 91:1.0 92:1.0 93:1.0 94:1.0 95:1.0 96:1.0 97:1.0 98:1.0 99:1.0 100:1.0 101:1.0 102:1.0 103:1.0 104:1.0 105:1.0 106:1.0 107:1.0 108:1.0 109:1.0 110:1.0 111:1.0 112:1.0 113:0.6666666666666667 114:1.0 115:1.0
0.0 1:1.0 2:0.7142857142857143 3:1.0 4:1.0 5:1.0 6:1.0 7:1.0 8:1.0 9:1.0 10:1.0 11:1.0 12:1.0 13:1.0 14:0.7777777777777778 15:1.0 16:1.0 17:1.0 18:1.0 19:1.0 20:1.0 21:0.6 22:1.0 23:1.0 24:1.0 25:1.0 26:1.0 27:1.0 28:1.0 29:1.0 30:1.0 31:1.0 32:1.0 33:1.0 34:1.0 35:1.0 36:1.0 37:1.0 38:1.0 39:1.0 40:1.0 41:1.0 42:1.0 43:1.0 44:1.0 45:1.0 46:1.0 47:1.0 48:1.0 49:1.0 50:0.7142857142857143 51:1.0 52:1.0 53:1.0 54:1.0 55:1.0 56:0.8 57:1.0 58:1.0 59:1.0 60:1.0 61:1.0 62:1.0 63:1.0 64:1.0 65:1.0 66:1.0 67:1.0 68:1.0 69:1.0 70:1.0 71:1.0 72:1.0 73:1.0 74:1.0 75:1.0 76:1.0 77:1.0 78:1.0 79:1.0 80:0.5 81:1.0 82:1.0 83:1.0 84:1.0 85:1.0 86:1.0 87:1.0 88:1.0 89:1.0 90:1.0 91:1.0 92:1.0 93:1.0 94:1.0 95:1.0 96:1.0 97:1.0 98:1.0 99:1.0 100:1.0 101:1.0 102:1.0 103:1.0 104:1.0 105:1.0 106:1.0 107:1.0 108:1.0 109:1.0 110:1.0 111:1.0 112:1.0 113:0.6666666666666667 114:1.0 115:1.0
0.0 1:1.0 2:1.0 3:1.0 4:1.0 5:1.0 6:1.0 7:1.0 8:1.0 9:1.0 10:1.0 11:1.0 12:1.0 13:1.0 14:0.7777777777777778 15:1.0 16:1.0 17:1.0 18:1.0 19:1.0 20:1.0 21:0.19999999999999996 22:1.0 23:1.0 24:1.0 25:1.0 26:1.0 27:1.0 28:1.0 29:1.0 30:1.0 31:1.0 32:1.0 33:1.0 34:1.0 35:1.0 36:1.0 37:1.0 38:1.0 39:1.0 40:1.0 41:0.7142857142857143 42:1.0 43:1.0 44:1.0 45:1.0 46:1.0 47:1.0 48:1.0 49:1.0 50:1.0 51:1.0 52:1.0 53:1.0 54:1.0 55:1.0 56:1.0 57:1.0 58:1.0 59:1.0 60:1.0 61:1.0 62:1.0 63:1.0 64:1.0 65:1.0 66:1.0 67:1.0 68:1.0 69:1.0 70:1.0 71:1.0 72:1.0 73:1.0 74:1.0 75:1.0 76:1.0 77:1.0 78:1.0 79:1.0 80:1.0 81:1.0 82:1.0 83:1.0 84:1.0 85:1.0 86:1.0 87:1.0 88:1.0 89:1.0 90:1.0 91:1.0 92:1.0 93:1.0 94:1.0 95:1.0 96:1.0 97:1.0 98:1.0 99:1.0 100:1.0 101:1.0 102:1.0 103:1.0 104:1.0 105:1.0 106:1.0 107:1.0 108:1.0 109:1.0 110:1.0 111:1.0 112:1.0 113:0.6666666666666667 114:1.0 115:1.0
0.0 1:1.0 2:0.7142857142857143 3:1.0 4:1.0 5:1.0 6:1.0 7:1.0 8:1.0 9:1.0 10:1.0 11:1.0 12:1.0 13:1.0 14:0.7777777777777778 16:1.0 17:1.0 18:1.0 19:1.0 20:1.0 21:0.6 22:1.0 23:1.0 24:1.0 25:1.0 26:1.0 27:1.0 28:1.0 29:1.0 30:0.6 31:1.0 32:1.0 33:1.0 34:0.5 35:1.0 36:1.0 37:1.0 38:1.0 39:1.0 40:1.0 41:0.7142857142857143 43:1.0 44:1.0 45:1.0 46:1.0 47:1.0 48:1.0 49:1.0 50:1.0 51:1.0 52:1.0 53:1.0 54:1.0 55:0.5 56:0.8 57:1.0 58:1.0 59:1.0 60:1.0 61:1.0 62:1.0 63:1.0 64:1.0 65:1.0 66:1.0 67:1.0 68:1.0 69:1.0 70:1.0 71:1.0 72:1.0 73:1.0 74:1.0 75:1.0 76:1.0 77:1.0 78:1.0 79:1.0 80:1.0 81:1.0 82:1.0 83:1.0 84:1.0 85:1.0 86:1.0 87:1.0 88:1.0 89:1.0 90:1.0 91:1.0 92:1.0 93:1.0 94:1.0 95:1.0 96:1.0 97:1.0 98:1.0 100:1.0 101:1.0 102:1.0 103:1.0 104:1.0 105:1.0 106:1.0 107:1.0 108:1.0 109:1.0 110:1.0 111:1.0 112:1.0 113:1.0 114:1.0 115:1.0
0.0 1:1.0 2:0.7142857142857143 3:1.0 4:1.0 5:1.0 6:1.0 7:1.0 8:1.0 9:1.0 10:0.33333333333333337 11:1.0 12:1.0 13:1.0 14:0.7777777777777778 16:1.0 17:1.0 18:1.0 19:1.0 20:1.0 21:0.19999999999999996 22:1.0 23:1.0 24:1.0 25:1.0 26:1.0 27:1.0 28:1.0 29:1.0 30:0.6 31:1.0 32:1.0 33:1.0 34:1.0 35:1.0 36:1.0 37:1.0 38:1.0 39:1.0 40:1.0 41:0.7142857142857143 42:1.0 43:1.0 44:1.0 45:1.0 46:1.0 47:1.0 48:1.0 49:1.0 50:1.0 51:1.0 52:1.0 53:1.0 54:1.0 55:1.0 56:1.0 57:1.0 58:1.0 59:1.0 60:1.0 61:1.0 62:1.0 63:1.0 64:1.0 65:1.0 66:1.0 67:1.0 68:1.0 69:1.0 70:1.0 71:1.0 72:1.0 73:1.0 74:1.0 75:1.0 76:1.0 77:1.0 78:1.0 79:1.0 80:1.0 81:1.0 82:1.0 83:1.0 85:1.0 86:1.0 87:1.0 88:1.0 89:1.0 90:1.0 91:1.0 92:1.0 93:1.0 94:1.0 95:1.0 96:1.0 97:1.0 98:1.0 100:1.0 101:1.0 102:1.0 103:1.0 104:1.0 105:1.0 106:1.0 107:1.0 108:1.0 109:1.0 110:1.0 111:1.0 112:1.0 113:0.6666666666666667 114:1.0 115:1.0
0.0 1:1.0 2:1.0 3:1.0 4:1.0 5:1.0 6:1.0 7:1.0 8:1.0 9:1.0 10:1.0 11:1.0 12:1.0 13:1.0 14:0.7777777777777778 15:1.0 16:1.0 17:1.0 18:1.0 19:1.0 20:1.0 21:1.0 22:1.0 23:1.0 24:1.0 25:1.0 26:1.0 27:1.0 28:1.0 29:1.0 30:1.0 31:1.0 32:1.0 33:1.0 34:1.0 35:1.0 36:1.0 37:1.0 38:1.0 39:1.0 40:1.0 41:1.0 42:1.0 43:1.0 44:1.0 45:1.0 46:1.0 47:1.0 48:1.0 49:1.0 50:1.0 51:1.0 52:1.0 53:1.0 54:1.0 55:1.0 56:0.8 57:1.0 58:1.0 59:1.0 60:1.0 61:1.0 62:1.0 63:1.0 64:1.0 65:1.0 66:1.0 67:1.0 68:1.0 69:1.0 70:1.0 71:1.0 72:1.0 73:1.0 74:1.0 75:1.0 76:1.0 77:1.0 78:1.0 79:1.0 80:1.0 81:1.0 82:1.0 83:1.0 84:1.0 85:1.0 86:1.0 87:1.0 88:1.0 89:1.0 90:1.0 91:1.0 92:1.0 93:1.0 94:1.0 95:1.0 96:1.0 97:1.0 98:1.0 99:1.0 100:1.0 101:1.0 102:1.0 103:1.0 104:1.0 105:1.0 106:1.0 107:1.0 108:1.0 109:1.0 110:1.0 111:1.0 112:1.0 113:1.0 114:1.0 115:1.0
0.0 1:1.0 2:0.7142857142857143 3:1.0 4:1.0 5:1.0 6:1.0 7:1.0 8:1.0 9:1.0 10:1.0 11:1.0 12:1.0 13:1.0 14:0.7777777777777778 15:1.0 16:1.0 17:1.0 18:1.0 19:1.0 20:1.0 21:0.6 22:1.0 23:1.0 24:1.0 25:1.0 26:1.0 27:1.0 28:1.0 29:1.0 30:0.6 31:1.0 32:1.0 33:1.0 34:1.0 35:1.0 36:1.0 37:1.0 38:1.0 39:1.0 40:1.0 41:0.7142857142857143 42:1.0 43:1.0 44:1.0 45:1.0 46:1.0 47:1.0 48:1.0 49:1.0 50:1.0 51:1.0 52:1.0 53:1.0 54:1.0 55:1.0 56:1.0 57:1.0 58:1.0 59:1.0 60:1.0 61:1.0 62:1.0 63:1.0 64:1.0 65:1.0 66:1.0 67:1.0 68:1.0 69:1.0 70:1.0 71:1.0 72:1.0 73:1.0 74:1.0 75:1.0 76:1.0 77:1.0 78:1.0 79:1.0 80:1.0 81:1.0 82:1.0 83:1.0 84:1.0 85:1.0 86:1.0 87:1.0 88:1.0 89:1.0 90:1.0 91:1.0 92:1.0 93:1.0 94:1.0 95:1.0 96:1.0 97:1.0 98:1.0 99:1.0 100:1.0 101:1.0 102:1.0 103:1.0 104:1.0 105:1.0 106:1.0 107:1.0 108:1.0 109:1.0 110:1.0 111:1.0 112:1.0 113:1.0 114:1.0 115:1.0
0.0 1:1.0 2:0.7142857142857143 3:1.0 4:1.0 5:1.0 6:1.0 7:1.0 8:1.0 9:1.0 10:0.33333333333333337 11:1.0 12:1.0 13:1.0 14:0.7777777777777778 16:1.0 17:1.0 18:1.0 19:1.0 20:1.0 21:0.6 22:1.0 23:1.0 24:1.0 25:1.0 26:1.0 27:1.0 28:1.0 29:1.0 30:0.6 31:1.0 32:1.0 33:1.0 34:1.0 35:1.0 36:1.0 37:1.0 38:1.0 39:1.0 40:1.0 41:0.7142857142857143 42:1.0 43:1.0 44:1.0 45:1.0 46:1.0 47:1.0 48:1.0 49:1.0 50:1.0 51:1.0 52:1.0 53:1.0 54:1.0 55:1.0 56:0.8 57:1.0 58:1.0 59:1.0 60:1.0 61:1.0 62:1.0 63:1.0 64:1.0 65:1.0 66:1.0 67:1.0 68:1.0 69:1.0 70:1.0 71:1.0 72:1.0 73:1.0 74:1.0 75:1.0 76:1.0 77:1.0 78:1.0 79:1.0 80:1.0 81:1.0 82:1.0 83:1.0 84:1.0 85:1.0 86:1.0 87:1.0 88:1.0 89:1.0 90:1.0 91:1.0 92:1.0 93:1.0 94:1.0 95:1.0 96:1.0 97:1.0 98:1.0 100:1.0 101:1.0 102:1.0 103:1.0 104:1.0 105:1.0 106:1.0 107:1.0 108:1.0 109:1.0 110:1.0 111:1.0 112:1.0 113:0.6666666666666667 114:1.0 115:1.0
0.0 1:1.0 2:0.7142857142857143 3:1.0 4:1.0 5:1.0 6:1.0 7:1.0 8:1.0 9:1.0 10:0.33333333333333337 11:1.0 12:1.0 13:1.0 14:0.7777777777777778 16:1.0 17:1.0 18:1.0 19:1.0 20:1.0 21:0.19999999999999996 22:1.0 23:1.0 24:1.0 25:1.0 26:1.0 27:1.0 28:1.0 29:1.0 30:0.6 31:1.0 32:1.0 33:1.0 34:1.0 35:1.0 36:1.0 37:1.0 38:1.0 39:1.0 40:1.0 41:0.7142857142857143 42:1.0 43:1.0 44:1.0 45:1.0 46:1.0 47:1.0 48:1.0 49:1.0 50:1.0 51:1.0 52:1.0 53:1.0 54:1.0 55:1.0 56:0.8 57:1.0 58:1.0 59:1.0 60:1.0 61:1.0 62:1.0 63:1.0 64:1.0 65:1.0 66:1.0 67:1.0 68:1.0 69:1.0 70:1.0 71:1.0 72:1.0 73:1.0 74:1.0 75:1.0 76:1.0 77:1.0 78:1.0 79:1.0 80:1.0 81:1.0 82:1.0 83:1.0 84:1.0 85:1.0 86:1.0 87:1.0 88:1.0 89:1.0 90:1.0 91:1.0 92:1.0 93:1.0 94:1.0 95:1.0 96:1.0 97:1.0 98:1.0 100:1.0 101:1.0 102:1.0 103:1.0 104:1.0 105:1.0 106:1.0 107:1.0 108:1.0 109:1.0 110:1.0 111:1.0 112:1.0 113:1.0 114:1.0 115:1.0
0.0 1:1.0 2:0.7142857142857143 3:1.0 4:0.75 5:1.0 6:1.0 7:1.0 8:1.0 9:1.0 10:1.0 11:1.0 12:1.0 13:1.0 14:0.7777777777777778 15:1.0 16:1.0 17:1.0 18:1.0 19:1.0 20:1.0 21:1.0 22:1.0 23:1.0 24:1.0 25:1.0 26:1.0 27:1.0 28:1.0 29:1.0 30:1.0 31:1.0 32:1.0 33:1.0 34:1.0 35:1.0 36:1.0 37:1.0 38:0.6 39:1.0 40:1.0 41:0.7142857142857143 42:1.0 43:1.0 44:1.0 45:1.0 46:1.0 47:1.0 48:1.0 49:1.0 50:1.0 51:1.0 52:1.0 53:1.0 54:1.0 55:1.0 56:0.8 57:1.0 58:1.0 59:1.0 60:1.0 61:1.0 62:1.0 63:1.0 64:1.0 65:1.0 66:1.0 67:1.0 68:1.0 69:1.0 70:1.0 71:1.0 72:1.0 73:1.0 74:1.0 75:1.0 76:1.0 77:1.0 78:1.0 79:1.0 80:1.0 81:1.0 82:1.0 83:1.0 84:1.0 85:1.0 86:1.0 87:1.0 88:1.0 89:1.0 90:1.0 91:1.0 92:1.0 93:1.0 94:1.0 95:1.0 96:1.0 97:1.0 98:1.0 100:1.0 101:1.0 102:1.0 103:1.0 104:1.0 105:1.0 106:1.0 107:1.0 108:1.0 109:1.0 110:1.0 111:1.0 112:1.0 113:1.0 114:1.0 115:1.0
0.0 1:1.0 2:1.0 3:1.0 4:0.75 5:1.0 6:1.0 7:1.0 8:1.0 9:0.6 10:1.0 11:1.0 12:1.0 13:1.0 14:1.0 15:-1.0 16:1.0 17:1.0 18:1.0 19:1.0 20:1.0 21:0.6 22:1.0 23:1.0 24:1.0 25:1.0 26:1.0 27:1.0 28:1.0 29:1.0 30:0.6 31:1.0 32:1.0 33:1.0 34:1.0 35:1.0 36:1.0 37:1.0 38:1.0 39:1.0 40:1.0 41:1.0 42:1.0 43:1.0 44:1.0 45:1.0 46:1.0 47:1.0 48:1.0 49:1.0 50:1.0 51:1.0 52:1.0 53:1.0 54:1.0 55:1.0 56:1.0 57:1.0 58:1.0 59:1.0 60:1.0 61:1.0 62:1.0 63:1.0 64:1.0 65:1.0 66:1.0 67:1.0 68:1.0 69:1.0 70:1.0 71:1.0 72:1.0 73:1.0 74:1.0 75:1.0 76:1.0 77:1.0 78:1.0 79:1.0 80:1.0 81:1.0 82:1.0 83:1.0 84:1.0 85:1.0 86:1.0 87:1.0 88:1.0 89:1.0 90:1.0 91:1.0 92:1.0 93:1.0 94:1.0 95:1.0 96:1.0 97:1.0 98:1.0 99:1.0 100:1.0 101:1.0 102:1.0 103:1.0 104:1.0 105:1.0 106:1.0 107:1.0 108:1.0 109:1.0 110:1.0 111:1.0 112:1.0 113:0.6666666666666667 114:1.0 115:1.0
0.0 1:1.0 2:0.7142857142857143 3:1.0 4:1.0 5:1.0 6:1.0 7:1.0 8:1.0 9:1.0 10:1.0 11:1.0 12:1.0 13:1.0 14:0.7777777777777778 15:1.0 16:1.0 17:1.0 18:1.0 19:1.0 20:1.0 21:0.6 22:1.0 23:1.0 24:1.0 25:1.0 26:1.0 27:1.0 28:1.0 29:1.0 30:0.6 31:1.0 32:1.0 33:1.0 34:0.5 35:1.0 36:1.0 37:1.0 38:1.0 39:1.0 40:1.0 41:0.7142857142857143 42:1.0 43:1.0 44:1.0 45:1.0 46:1.0 47:1.0 48:1.0 49:1.0 50:1.0 51:1.0 52:1.0 53:1.0 54:1.0 55:0.5 56:0.8 57:1.0 58:1.0 59:1.0 60:1.0 61:1.0 62:1.0 63:1.0 64:1.0 65:1.0 66:1.0 67:1.0 68:1.0 69:1.0 70:1.0 71:1.0 72:1.0 73:1.0 74:1.0 75:1.0 76:1.0 77:1.0 78:1.0 79:1.0 80:1.0 81:1.0 82:1.0 83:1.0 84:1.0 85:1.0 86:1.0 87:1.0 88:1.0 89:1.0 90:1.0 91:1.0 92:1.0 93:1.0 94:1.0 95:1.0 96:1.0 97:1.0 98:1.0 100:1.0 101:1.0 102:1.0 103:1.0 104:1.0 105:1.0 106:1.0 107:1.0 108:1.0 109:1.0 110:1.0 111:1.0 112:1.0 113:1.0 114:1.0 115:1.0
0.0 1:1.0 2:0.7142857142857143 3:1.0 4:1.0 5:1.0 6:1.0 7:1.0 8:1.0 9:1.0 10:1.0 11:1.0 12:1.0 13:1.0 14:0.7777777777777778 15:1.0 16:1.0 17:1.0 18:1.0 19:1.0 20:1.0 21:0.6 22:1.0 23:1.0 24:1.0 25:1.0 26:1.0 27:1.0 28:1.0 29:1.0 30:0.6 31:1.0 32:1.0 33:1.0 34:1.0 35:1.0 36:1.0 37:1.0 38:1.0 39:1.0 40:1.0 41:0.7142857142857143 42:1.0 43:1.0 44:1.0 45:1.0 46:1.0 47:1.0 48:1.0 49:1.0 50:1.0 51:1.0 52:1.0 53:1.0 54:1.0 55:1.0 56:1.0 57:1.0 58:1.0 59:1.0 60:1.0 61:1.0 62:1.0 63:1.0 64:1.0 65:1.0 66:1.0 67:1.0 68:1.0 69:1.0 70:1.0 71:1.0 72:1.0 73:1.0 74:1.0 75:1.0 76:1.0 77:1.0 78:1.0 79:1.0 80:1.0 81:1.0 82:1.0 83:1.0 84:1.0 85:1.0 86:1.0 87:1.0 88:1.0 89:1.0 90:1.0 91:1.0 92:1.0 93:1.0 94:1.0 95:1.0 96:1.0 97:1.0 98:1.0 99:1.0 100:1.0 101:1.0 102:1.0 103:1.0 104:1.0 105:1.0 106:1.0 107:1.0 108:1.0 109:1.0 110:1.0 111:1.0 112:1.0 113:1.0 114:1.0 115:1.0
0.0 1:1.0 2:0.7142857142857143 3:1.0 4:1.0 5:1.0 6:1.0 7:1.0 8:1.0 9:1.0 10:1.0 11:1.0 12:1.0 13:1.0 14:0.7777777777777778 15:1.0 16:1.0 17:1.0 18:1.0 19:1.0 20:1.0 21:0.6 22:1.0 23:1.0 24:1.0 25:1.0 26:1.0 27:1.0 28:1.0 29:1.0 30:0.6 31:1.0 32:1.0 33:1.0 34:1.0 35:1.0 36:1.0 37:1.0 38:1.0 39:1.0 40:1.0 41:0.7142857142857143 42:1.0 43:1.0 44:1.0 45:1.0 46:1.0 47:1.0 48:1.0 49:1.0 50:1.0 51:1.0 52:1.0 53:1.0 54:1.0 55:1.0 56:1.0 57:1.0 58:1.0 59:1.0 60:1.0 61:1.0 62:1.0 63:1.0 64:1.0 65:1.0 66:1.0 67:1.0 68:1.0 69:1.0 70:1.0 71:1.0 72:1.0 73:1.0 74:1.0 75:1.0 76:1.0 77:1.0 78:1.0 79:1.0 80:1.0 81:1.0 82:1.0 83:1.0 84:1.0 85:1.0 86:1.0 87:1.0 88:1.0 89:1.0 90:1.0 91:1.0 92:1.0 93:1.0 94:1.0 95:1.0 96:1.0 97:1.0 98:1.0 99:1.0 100:1.0 101:1.0 102:1.0 103:1.0 104:1.0 105:1.0 106:1.0 107:1.0 108:1.0 109:1.0 110:1.0 111:1.0 112:1.0 113:1.0 114:1.0 115:1.0
0.0 1:1.0 2:0.7142857142857143 3:1.0 4:1.0 5:1.0 6:1.0 7:1.0 8:1.0 9:1.0 10:0.33333333333333337 11:1.0 12:1.0 13:1.0 14:0.7777777777777778 16:1.0 17:1.0 18:1.0 19:1.0 20:1.0 21:0.19999999999999996 22:1.0 23:1.0 24:1.0 25:1.0 26:1.0 27:1.0 28:1.0 29:1.0 30:0.6 31:1.0 32:1.0 33:1.0 34:1.0 35:1.0 36:1.0 37:1.0 38:1.0 39:1.0 40:1.0 41:0.7142857142857143 42:1.0 43:1.0 44:1.0 45:1.0 46:1.0 47:1.0 48:1.0 49:1.0 50:1.0 51:1.0 52:1.0 53:1.0 54:1.0 55:1.0 56:1.0 57:1.0 58:1.0 59:1.0 60:1.0 61:1.0 62:1.0 63:1.0 64:1.0 65:1.0 66:1.0 67:1.0 68:1.0 69:1.0 70:1.0 71:1.0 72:1.0 73:1.0 74:1.0 75:1.0 76:1.0 77:1.0 78:1.0 79:1.0 80:1.0 81:1.0 82:1.0 83:1.0 85:1.0 86:1.0 87:1.0 88:1.0 89:1.0 90:1.0 91:1.0 92:1.0 93:1.0 94:1.0 95:1.0 96:1.0 97:1.0 98:1.0 100:1.0 101:1.0 102:1.0 103:1.0 104:1.0 105:1.0 106:1.0 107:1.0 108:1.0 109:1.0 110:1.0 111:1.0 112:1.0 113:0.6666666666666667 114:1.0 115:1.0
0.0 1:1.0 2:0.7142857142857143 3:1.0 4:1.0 5:1.0 6:1.0 7:1.0 8:1.0 9:1.0 10:1.0 11:1.0 12:1.0 13:1.0 14:0.7777777777777778 15:1.0 16:1.0 17:1.0 18:1.0 19:1.0 20:1.0 21:0.6 22:1.0 23:1.0 24:1.0 25:1.0 26:1.0 27:1.0 28:1.0 29:1.0 30:0.6 31:1.0 32:1.0 33:1.0 34:1.0 35:1.0 36:1.0 37:1.0 38:1.0 39:1.0 40:1.0 41:0.7142857142857143 42:1.0 43:1.0 44:1.0 45:1.0 46:1.0 47:1.0 48:1.0 49:1.0 50:1.0 51:0.7142857142857143 52:1.0 53:1.0 54:1.0 55:1.0 56:1.0 57:1.0 58:1.0 59:1.0 60:1.0 61:1.0 62:1.0 63:1.0 64:1.0 65:1.0 66:1.0 67:1.0 68:1.0 69:1.0 70:1.0 71:1.0 72:1.0 73:1.0 74:1.0 75:1.0 76:1.0 77:1.0 78:1.0 79:1.0 80:1.0 81:1.0 82:1.0 83:1.0 84:1.0 85:1.0 86:1.0 87:1.0 88:1.0 89:1.0 90:1.0 91:1.0 92:1.0 93:1.0 94:1.0 95:1.0 96:1.0 97:1.0 98:1.0 99:1.0 100:1.0 101:1.0 102:1.0 103:1.0 104:1.0 105:1.0 106:1.0 107:1.0 108:1.0 109:1.0 110:1.0 111:1.0 112:1.0 113:1.0 114:1.0 115:1.0
0.0 1:1.0 2:0.7142857142857143 3:1.0 4:1.0 5:1.0 6:1.0 7:1.0 8:1.0 9:1.0 10:1.0 11:1.0 12:1.0 13:1.0 14:0.5555555555555556 15:1.0 16:1.0 17:1.0 18:1.0 19:1.0 20:1.0 21:0.19999999999999996 22:1.0 23:1.0 24:1.0 25:1.0 26:1.0 27:1.0 28:1.0 29:1.0 30:0.6 31:1.0 32:1.0 33:1.0 34:1.0 35:1.0 36:1.0 37:1.0 38:1.0 39:1.0 40:1.0 41:0.7142857142857143 42:1.0 43:1.0 44:1.0 45:1.0 46:1.0 47:1.0 48:1.0 49:1.0 50:0.7142857142857143 51:0.7142857142857143 52:1.0 53:1.0 54:1.0 55:1.0 56:0.8 57:1.0 58:1.0 59:1.0 60:1.0 61:1.0 62:1.0 63:1.0 64:1.0 65:1.0 66:1.0 67:1.0 68:1.0 69:1.0 70:1.0 71:1.0 72:1.0 73:1.0 74:1.0 75:1.0 76:1.0 77:1.0 78:1.0 79:1.0 80:1.0 81:1.0 82:1.0 83:1.0 84:1.0 85:1.0 86:1.0 87:1.0 88:1.0 89:1.0 90:1.0 91:1.0 92:1.0 93:1.0 94:1.0 95:1.0 96:1.0 97:1.0 98:1.0 99:1.0 100:1.0 101:1.0 102:1.0 103:1.0 104:1.0 105:1.0 106:1.0 107:1.0 108:1.0 109:1.0 110:1.0 111:1.0 112:1.0 113:1.0 114:1.0 115:1.0
0.0 1:1.0 2:0.7142857142857143 3:1.0 4:1.0 5:1.0 6:1.0 7:1.0 8:1.0 9:1.0 10:1.0 11:1.0 12:1.0 13:1.0 14:0.7777777777777778 15:1.0 16:1.0 17:1.0 18:1.0 19:1.0 20:1.0 21:0.6 22:1.0 23:1.0 24:1.0 25:1.0 26:1.0 27:1.0 28:1.0 29:1.0 30:0.6 31:1.0 32:1.0 33:1.0 34:0.5 35:1.0 36:1.0 37:1.0 38:1.0 39:1.0 40:1.0 41:0.7142857142857143 42:1.0 43:1.0 44:1.0 45:1.0 46:1.0 47:1.0 48:1.0 49:1.0 50:1.0 51:1.0 52:1.0 53:1.0 54:1.0 55:0.5 56:0.8 57:1.0 58:1.0 59:1.0 60:1.0 61:1.0 62:1.0 63:1.0 64:1.0 65:1.0 66:1.0 67:1.0 68:1.0 69:1.0 70:1.0 71:1.0 72:1.0 73:1.0 74:1.0 75:1.0 76:1.0 77:1.0 78:1.0 79:1.0 80:1.0 81:1.0 82:1.0 83:1.0 84:1.0 85:1.0 86:1.0 87:1.0 88:1.0 89:1.0 90:1.0 91:1.0 92:1.0 93:1.0 94:1.0 95:1.0 96:1.0 97:1.0 98:1.0 100:1.0 101:1.0 102:1.0 103:1.0 104:1.0 105:1.0 106:1.0 107:1.0 108:1.0 109:1.0 110:1.0 111:1.0 112:1.0 113:1.0 114:1.0 115:1.0
0.0 1:1.0 2:1.0 3:1.0 4:1.0 5:1.0 6:1.0 7:1.0 8:1.0 9:1.0 10:1.0 11:1.0 12:1.0 13:1.0 14:1.0 15:1.0 16:1.0 17:1.0 18:1.0 19:1.0 20:1.0 21:0.6 22:1.0 23:1.0 24:1.0 25:1.0 26:1.0 27:1.0 28:1.0 29:1.0 30:1.0 31:1.0 32:1.0 33:1.0 34:1.0 35:1.0 36:1.0 37:1.0 38:1.0 39:1.0 40:1.0 41:1.0 42:1.0 43:1.0 44:1.0 45:1.0 46:1.0 47:1.0 48:1.0 49:1.0 50:1.0 51:1.0 52:1.0 53:1.0 54:1.0 55:1.0 56:1.0 57:1.0 58:1.0 59:1.0 60:1.0 61:1.0 62:1.0 63:1.0 64:1.0 65:1.0 66:1.0 67:1.0 68:1.0 69:1.0 70:1.0 71:1.0 72:1.0 73:1.0 74:1.0 75:1.0 76:1.0 77:1.0 78:1.0 79:1.0 80:1.0 81:1.0 82:1.0 83:1.0 84:1.0 85:1.0 86:1.0 87:1.0 88:1.0 89:1.0 90:1.0 91:1.0 92:1.0 93:1.0 94:1.0 95:1.0 96:1.0 97:1.0 98:1.0 99:1.0 100:1.0 101:1.0 102:1.0 103:1.0 104:1.0 105:1.0 106:1.0 107:1.0 108:1.0 109:1.0 110:1.0 111:1.0 112:1.0 113:1.0 114:1.0 115:1.0
0.0 1:1.0 2:1.0 3:1.0 4:0.75 5:1.0 6:1.0 7:1.0 8:1.0 9:0.6 10:1.0 11:1.0 12:1.0 13:1.0 14:1.0 16:1.0 17:1.0 18:1.0 19:1.0 20:1.0 21:0.6 22:1.0 23:1.0 24:1.0 25:1.0 26:1.0 27:1.0 28:1.0 29:1.0 30:0.6 31:1.0 32:1.0 33:1.0 34:1.0 35:1.0 36:1.0 37:1.0 38:1.0 39:1.0 40:1.0 41:1.0 42:1.0 43:1.0 44:1.0 45:1.0 46:1.0 47:1.0 48:1.0 49:1.0 50:1.0 51:1.0 52:1.0 53:1.0 54:1.0 55:1.0 56:1.0 57:1.0 58:1.0 59:1.0 60:1.0 61:1.0 62:1.0 63:1.0 64:1.0 65:1.0 66:1.0 67:1.0 68:1.0 69:1.0 70:1.0 71:1.0 72:1.0 73:1.0 74:1.0 75:1.0 76:1.0 77:1.0 78:1.0 79:1.0 80:1.0 81:1.0 82:1.0 83:1.0 84:1.0 85:1.0 86:1.0 87:1.0 88:1.0 89:1.0 90:1.0 91:1.0 92:1.0 93:1.0 94:1.0 95:1.0 96:1.0 97:1.0 98:1.0 99:1.0 100:1.0 101:1.0 102:1.0 103:1.0 104:1.0 105:1.0 106:1.0 107:1.0 108:1.0 109:1.0 110:1.0 111:1.0 112:1.0 113:1.0 114:1.0 115:1.0
0.0 1:1.0 2:0.7142857142857143 3:1.0 4:1.0 5:1.0 6:1.0 7:1.0 8:1.0 9:1.0 10:1.0 11:1.0 12:1.0 13:1.0 14:0.7777777777777778 15:1.0 16:1.0 17:1.0 18:1.0 19:1.0 20:1.0 21:0.6 22:1.0 23:1.0 24:1.0 25:1.0 26:1.0 27:1.0 28:1.0 29:1.0 30:0.6 31:1.0 32:1.0 33:1.0 34:1.0 35:1.0 36:1.0 37:1.0 38:1.0 39:1.0 40:1.0 41:0.7142857142857143 42:1.0 43:1.0 44:1.0 45:1.0 46:1.0 47:1.0 48:1.0 49:1.0 50:1.0 51:1.0 52:1.0 53:1.0 54:1.0 55:1.0 56:1.0 57:1.0 58:1.0 59:1.0 60:1.0 61:1.0 62:1.0 63:1.0 64:1.0 65:1.0 66:1.0 67:1.0 68:1.0 69:1.0 70:1.0 71:1.0 72:1.0 73:1.0 74:1.0 75:1.0 76:1.0 77:1.0 78:1.0 79:1.0 80:1.0 81:1.0 82:1.0 83:1.0 84:1.0 85:1.0 86:1.0 87:1.0 88:1.0 89:1.0 90:1.0 91:1.0 92:1.0 93:1.0 94:1.0 95:1.0 96:1.0 97:1.0 98:1.0 99:1.0 100:1.0 101:1.0 102:1.0 103:1.0 104:1.0 105:1.0 106:1.0 107:1.0 108:1.0 109:1.0 110:1.0 111:1.0 112:1.0 113:1.0 114:1.0 115:1.0
0.0 1:-1.0 2:0.4285714285714286 3:1.0 4:0.5 5:-1.0 7:0.19999999999999996 8:-1.0 9:0.6 10:0.33333333333333337 13:0.19999999999999996 14:0.5555555555555556 16:1.0 18:-1.0 19:-1.0 20:-1.0 21:0.19999999999999996 23:1.0 24:1.0 26:-0.33333333333333326 27:-1.0 28:1.0 29:0.33333333333333337 30:0.19999999999999996 31:-1.0 32:-1.0 33:-1.0 35:-0.33333333333333326 36:-1.0 37:-0.33333333333333326 38:0.19999999999999996 39:0.19999999999999996 40:-0.33333333333333326 41:0.4285714285714286 42:-1.0 43:1.0 44:-1.0 45:-1.0 46:-1.0 47:-1.0 49:-1.0 50:0.4285714285714286 51:0.4285714285714286 52:0.4285714285714286 53:-1.0 54:-1.0 56:0.6 57:-1.0 58:-1.0 59:-1.0 60:-1.0 61:0.33333333333333337 62:0.33333333333333337 64:-1.0 65:-1.0 66:-1.0 67:-1.0 68:-1.0 69:-1.0 70:-1.0 71:-1.0 72:-1.0 73:-1.0 74:0.33333333333333337 75:-1.0 76:-1.0 77:-1.0 79:-1.0 80:0.5 81:-1.0 82:-1.0 85:-1.0 86:-1.0 87:-1.0 88:-1.0 89:-1.0 90:-1.0 91:-1.0 92:-1.0 93:-1.0 95:-1.0 96:-1.0 97:0.33333333333333337 98:1.0 100:-1.0 103:-1.0 104:1.0 105:-1.0 106:-1.0 107:-1.0 109:0.5 110:-1.0 111:-1.0 112:-1.0 113:0.6666666666666667 114:0.972972972972973 115:-1.0
0.0 1:1.0 2:0.7142857142857143 3:1.0 4:1.0 5:1.0 6:1.0 7:1.0 8:1.0 9:1.0 10:1.0 11:1.0 12:1.0 13:1.0 14:0.5555555555555556 15:1.0 16:1.0 17:1.0 18:1.0 19:1.0 20:1.0 21:0.19999999999999996 22:1.0 23:1.0 24:1.0 25:1.0 26:1.0 27:1.0 28:1.0 29:1.0 30:0.6 31:1.0 32:1.0 33:1.0 34:1.0 35:1.0 36:1.0 37:1.0 38:1.0 39:1.0 40:1.0 41:0.4285714285714286 42:1.0 43:1.0 44:1.0 45:1.0 46:1.0 47:1.0 48:1.0 49:1.0 50:0.7142857142857143 51:0.7142857142857143 52:1.0 53:1.0 54:1.0 55:0.5 56:0.8 57:1.0 58:1.0 59:1.0 60:1.0 61:1.0 62:1.0 63:1.0 64:1.0 65:1.0 66:1.0 67:1.0 68:1.0 69:1.0 70:1.0 71:1.0 72:1.0 73:1.0 74:1.0 75:1.0 76:1.0 77:1.0 78:1.0 79:1.0 80:1.0 81:1.0 82:1.0 83:1.0 84:1.0 85:1.0 86:1.0 87:1.0 88:1.0 89:1.0 90:1.0 91:1.0 92:1.0 93:1.0 94:1.0 95:1.0 96:1.0 97:1.0 98:1.0 99:1.0 100:1.0 101:1.0 102:1.0 103:1.0 104:1.0 105:1.0 106:1.0 107:1.0 108:1.0 109:1.0 110:1.0 111:1.0 112:1.0 113:1.0 114:1.0 115:1.0
0.0 1:1.0 2:0.7142857142857143 3:1.0 4:1.0 5:1.0 6:1.0 7:1.0 8:1.0 9:1.0 10:1.0 11:1.0 12:1.0 13:1.0 14:0.7777777777777778 15:1.0 16:1.0 17:1.0 18:1.0 19:1.0 20:1.0 21:0.6 22:1.0 23:1.0 24:1.0 25:1.0 26:1.0 27:1.0 28:1.0 29:1.0 30:0.6 31:1.0 32:1.0 33:1.0 34:1.0 35:1.0 36:1.0 37:1.0 38:1.0 39:1.0 40:1.0 41:0.7142857142857143 42:1.0 43:1.0 44:1.0 45:1.0 46:1.0 47:1.0 48:1.0 49:1.0 50:1.0 51:0.7142857142857143 52:1.0 53:1.0 54:1.0 55:0.5 56:0.8 57:1.0 58:1.0 59:1.0 60:1.0 61:1.0 62:1.0 63:1.0 64:1.0 65:1.0 66:1.0 67:1.0 68:1.0 69:1.0 70:1.0 71:1.0 72:1.0 73:1.0 74:1.0 75:1.0 76:1.0 77:1.0 78:1.0 79:1.0 80:1.0 81:1.0 82:1.0 83:1.0 84:1.0 85:1.0 86:1.0 87:1.0 88:1.0 89:1.0 90:1.0 91:1.0 92:1.0 93:1.0 94:1.0 95:1.0 96:1.0 97:1.0 98:1.0 99:1.0 100:1.0 101:1.0 102:1.0 103:1.0 104:1.0 105:1.0 106:1.0 107:1.0 108:1.0 109:1.0 110:1.0 111:1.0 112:1.0 113:1.0 114:1.0 115:1.0
0.0 1:1.0 2:0.7142857142857143 3:1.0 4:1.0 5:1.0 6:1.0 7:1.0 8:1.0 9:1.0 10:1.0 11:1.0 12:1.0 13:0.6 14:0.7777777777777778 15:1.0 16:1.0 17:1.0 18:1.0 19:1.0 20:1.0 21:0.6 22:1.0 23:1.0 24:1.0 25:1.0 26:1.0 27:1.0 28:1.0 29:1.0 30:0.6 31:1.0 32:1.0 33:1.0 34:1.0 35:1.0 36:1.0 37:1.0 38:0.6 39:0.6 40:1.0 41:0.7142857142857143 43:1.0 44:1.0 45:1.0 46:1.0 47:1.0 48:1.0 49:1.0 50:0.7142857142857143 51:0.7142857142857143 52:0.7142857142857143 53:1.0 54:1.0 55:1.0 56:1.0 57:1.0 58:1.0 59:1.0 60:1.0 61:1.0 62:1.0 63:1.0 64:1.0 65:1.0 66:1.0 67:1.0 68:1.0 69:1.0 70:1.0 71:1.0 72:1.0 73:1.0 74:1.0 75:1.0 76:1.0 77:1.0 78:1.0 79:1.0 80:1.0 81:1.0 82:1.0 83:1.0 84:1.0 85:1.0 86:1.0 87:1.0 88:1.0 89:1.0 90:1.0 91:1.0 92:1.0 93:1.0 94:1.0 95:1.0 96:1.0 97:1.0 98:1.0 100:1.0 101:1.0 102:1.0 103:1.0 104:1.0 105:1.0 106:1.0 107:1.0 108:1.0 109:1.0 110:1.0 111:1.0 112:1.0 113:0.6666666666666667 114:1.0 115:1.0
0.0 1:1.0 2:0.7142857142857143 3:1.0 4:0.75 5:1.0 6:1.0 7:0.6 8:1.0 9:0.6 10:1.0 11:1.0 12:1.0 13:0.19999999999999996 14:0.7777777777777778 15:1.0 16:1.0 17:1.0 18:1.0 19:1.0 20:1.0 21:0.6 22:1.0 23:1.0 24:1.0 25:1.0 26:1.0 27:1.0 28:1.0 29:0.33333333333333337 30:0.6 31:1.0 32:1.0 33:-1.0 34:1.0 35:0.33333333333333337 36:1.0 37:0.33333333333333337 38:0.6 39:0.6 40:0.33333333333333337 41:0.7142857142857143 43:1.0 44:1.0 45:1.0 46:1.0 47:1.0 48:1.0 49:1.0 50:1.0 51:0.7142857142857143 52:0.7142857142857143 53:1.0 54:1.0 55:0.5 56:0.8 57:1.0 58:1.0 59:1.0 60:1.0 61:1.0 62:1.0 63:1.0 64:1.0 65:1.0 66:1.0 67:1.0 68:1.0 69:1.0 70:1.0 71:1.0 72:1.0 73:1.0 74:0.33333333333333337 75:1.0 76:1.0 77:1.0 78:1.0 79:1.0 80:0.5 81:1.0 82:1.0 84:1.0 85:1.0 86:1.0 87:1.0 88:-1.0 89:1.0 90:1.0 91:1.0 92:1.0 93:1.0 94:1.0 95:1.0 96:1.0 97:1.0 98:1.0 99:1.0 100:1.0 101:1.0 102:1.0 103:1.0 104:1.0 105:1.0 106:1.0 107:1.0 108:1.0 109:1.0 110:1.0 111:1.0 112:1.0 113:0.6666666666666667 114:0.972972972972973 115:1.0
0.0 1:1.0 2:1.0 3:1.0 4:0.75 5:1.0 6:1.0 7:1.0 8:1.0 9:0.6 10:1.0 11:1.0 12:1.0 13:1.0 14:1.0 16:1.0 17:1.0 18:1.0 19:1.0 20:1.0 21:0.6 22:1.0 23:1.0 24:1.0 25:1.0 26:1.0 27:1.0 28:1.0 29:1.0 30:0.6 31:1.0 32:1.0 33:1.0 34:1.0 35:1.0 36:1.0 37:1.0 38:1.0 39:1.0 40:1.0 41:1.0 42:1.0 43:1.0 44:1.0 45:1.0 46:1.0 47:1.0 48:1.0 49:1.0 50:1.0 51:1.0 52:1.0 53:1.0 54:1.0 55:1.0 56:1.0 57:1.0 58:1.0 59:1.0 60:1.0 61:1.0 62:1.0 63:1.0 64:1.0 65:1.0 66:1.0 67:1.0 68:1.0 69:1.0 70:1.0 71:1.0 72:1.0 73:1.0 74:1.0 75:1.0 76:1.0 77:1.0 78:1.0 79:1.0 80:1.0 81:1.0 82:1.0 83:1.0 84:1.0 85:1.0 86:1.0 87:1.0 88:1.0 89:1.0 90:1.0 91:1.0 92:1.0 93:1.0 94:1.0 95:1.0 96:1.0 97:1.0 98:1.0 99:1.0 100:1.0 101:1.0 102:1.0 103:1.0 104:1.0 105:1.0 106:1.0 107:1.0 108:1.0 109:1.0 110:1.0 111:1.0 112:1.0 113:1.0 114:1.0 115:1.0
0.0 1:1.0 2:0.7142857142857143 3:1.0 4:1.0 5:1.0 6:1.0 7:1.0 8:1.0 9:1.0 10:0.33333333333333337 11:1.0 12:1.0 13:1.0 14:0.7777777777777778 16:1.0 17:1.0 18:1.0 19:1.0 20:1.0 21:0.6 22:1.0 23:1.0 24:1.0 25:1.0 26:1.0 27:1.0 28:1.0 29:1.0 30:0.6 31:1.0 32:1.0 33:1.0 34:1.0 35:1.0 36:1.0 37:1.0 38:1.0 39:1.0 40:1.0 41:0.7142857142857143 42:1.0 43:1.0 44:1.0 45:1.0 46:1.0 47:1.0 48:1.0 49:1.0 50:1.0 51:1.0 52:1.0 53:1.0 54:1.0 55:1.0 56:1.0 57:1.0 58:1.0 59:1.0 60:1.0 61:1.0 62:1.0 63:1.0 64:1.0 65:1.0 66:1.0 67:1.0 68:1.0 69:1.0 70:1.0 71:1.0 72:1.0 73:1.0 74:1.0 75:1.0 76:1.0 77:1.0 78:1.0 79:1.0 80:1.0 81:1.0 82:1.0 83:1.0 84:1.0 85:1.0 86:1.0 87:1.0 88:1.0 89:1.0 90:1.0 91:1.0 92:1.0 93:1.0 94:1.0 95:1.0 96:1.0 97:1.0 98:1.0 100:1.0 101:1.0 102:1.0 103:1.0 104:1.0 105:1.0 106:1.0 107:1.0 108:1.0 109:1.0 110:1.0 111:1.0 112:1.0 113:0.6666666666666667 114:1.0 115:1.0
0.0 1:1.0 2:1.0 3:1.0 4:1.0 5:1.0 6:1.0 7:1.0 8:1.0 9:1.0 10:1.0 11:1.0 12:1.0 13:1.0 14:0.7777777777777778 15:1.0 16:1.0 17:1.0 18:1.0 19:1.0 20:1.0 21:0.19999999999999996 22:1.0 23:1.0 24:1.0 25:1.0 26:1.0 27:1.0 28:1.0 29:1.0 30:1.0 31:1.0 32:1.0 33:1.0 34:1.0 35:1.0 36:1.0 37:1.0 38:1.0 39:1.0 40:1.0 41:0.7142857142857143 42:1.0 43:1.0 44:1.0 45:1.0 46:1.0 47:1.0 48:1.0 49:1.0 50:1.0 51:1.0 52:1.0 53:1.0 54:1.0 55:1.0 56:1.0 57:1.0 58:1.0 59:1.0 60:1.0 61:1.0 62:1.0 63:1.0 64:1.0 65:1.0 66:1.0 67:1.0 68:1.0 69:1.0 70:1.0 71:1.0 72:1.0 73:1.0 74:1.0 75:1.0 76:1.0 77:1.0 78:1.0 79:1.0 80:1.0 81:1.0 82:1.0 83:1.0 84:1.0 85:1.0 86:1.0 87:1.0 88:1.0 89:1.0 90:1.0 91:1.0 92:1.0 93:1.0 94:1.0 95:1.0 96:1.0 97:1.0 98:1.0 99:1.0 100:1.0 101:1.0 102:1.0 103:1.0 104:1.0 105:1.0 106:1.0 107:1.0 108:1.0 109:1.0 110:1.0 111:1.0 112:1.0 113:0.6666666666666667 114:1.0 115:1.0
0.0 1:1.0 2:1.0 3:1.0 4:1.0 5:-0.33333333333333326 6:1.0 7:1.0 8:1.0 9:1.0 10:1.0 11:1.0 12:1.0 13:1.0 14:0.7777777777777778 16:1.0 18:1.0 19:1.0 20:1.0 21:0.6 22:1.0 23:1.0 24:1.0 25:1.0 26:1.0 27:1.0 28:1.0 29:0.33333333333333337 30:0.6 31:1.0 32:1.0 33:1.0 34:0.5 35:0.33333333333333337 37:1.0 38:0.6 39:0.6 40:1.0 41:0.7142857142857143 43:1.0 46:1.0 47:1.0 49:1.0 50:1.0 51:1.0 52:1.0 53:1.0 54:1.0 55:1.0 56:0.8 57:1.0 58:1.0 59:1.0 60:1.0 61:1.0 62:1.0 63:1.0 64:1.0 65:1.0 66:1.0 67:1.0 68:1.0 69:1.0 70:1.0 71:1.0 72:1.0 73:1.0 74:1.0 75:1.0 76:1.0 77:1.0 78:1.0 79:1.0 80:1.0 81:1.0 82:1.0 83:1.0 84:1.0 85:1.0 86:1.0 87:1.0 88:1.0 89:1.0 90:1.0 91:1.0 92:1.0 93:1.0 94:1.0 95:1.0 96:1.0 97:1.0 98:1.0 100:1.0 101:1.0 102:1.0 103:1.0 104:1.0 105:1.0 106:1.0 107:1.0 108:1.0 109:1.0 110:1.0 111:1.0 112:1.0 113:0.6666666666666667 114:0.972972972972973 115:1.0
0.0 1:1.0 2:0.7142857142857143 3:1.0 4:1.0 5:1.0 6:1.0 7:1.0 8:1.0 9:1.0 10:0.33333333333333337 11:1.0 12:1.0 13:1.0 14:0.7777777777777778 16:1.0 17:1.0 18:1.0 19:1.0 20:1.0 21:0.19999999999999996 22:1.0 23:1.0 24:1.0 25:1.0 26:1.0 27:1.0 28:1.0 29:1.0 30:0.6 31:1.0 32:1.0 33:1.0 34:1.0 35:1.0 36:1.0 37:1.0 38:1.0 39:1.0 40:1.0 41:0.7142857142857143 42:1.0 43:1.0 44:1.0 45:1.0 46:1.0 47:1.0 48:1.0 49:1.0 50:1.0 51:1.0 52:1.0 53:1.0 54:1.0 55:1.0 56:1.0 57:1.0 58:1.0 59:1.0 60:1.0 61:1.0 62:1.0 63:1.0 64:1.0 65:1.0 66:1.0 67:1.0 68:1.0 69:1.0 70:1.0 71:1.0 72:1.0 73:1.0 74:1.0 75:1.0 76:1.0 77:1.0 78:1.0 79:1.0 80:1.0 81:1.0 82:1.0 83:1.0 85:1.0 86:1.0 87:1.0 88:1.0 89:1.0 90:1.0 91:1.0 92:1.0 93:1.0 94:1.0 95:1.0 96:1.0 97:1.0 98:1.0 100:1.0 101:1.0 102:1.0 103:1.0 104:1.0 105:1.0 106:1.0 107:1.0 108:1.0 109:1.0 110:1.0 111:1.0 112:1.0 113:0.6666666666666667 114:1.0 115:1.0
0.0 1:1.0 2:0.7142857142857143 3:1.0 4:1.0 5:1.0 6:1.0 7:1.0 8:1.0 9:1.0 10:1.0 11:1.0 12:1.0 13:1.0 14:0.7777777777777778 15:1.0 16:1.0 17:1.0 18:1.0 19:1.0 20:1.0 21:0.6 22:1.0 23:1.0 24:1.0 25:1.0 26:1.0 27:1.0 28:1.0 29:1.0 30:0.6 31:1.0 32:1.0 33:1.0 34:1.0 35:1.0 36:1.0 37:1.0 38:1.0 39:1.0 40:1.0 41:0.7142857142857143 42:1.0 43:1.0 44:1.0 45:1.0 46:1.0 47:1.0 48:1.0 49:1.0 50:1.0 51:1.0 52:1.0 53:1.0 54:1.0 55:1.0 56:1.0 57:1.0 58:1.0 59:1.0 60:1.0 61:1.0 62:1.0 63:1.0 64:1.0 65:1.0 66:1.0 67:1.0 68:1.0 69:1.0 70:1.0 71:1.0 72:1.0 73:1.0 74:1.0 75:1.0 76:1.0 77:1.0 78:1.0 79:1.0 80:1.0 81:1.0 82:1.0 83:1.0 84:1.0 85:1.0 86:1.0 87:1.0 88:1.0 89:1.0 90:1.0 91:1.0 92:1.0 93:1.0 94:1.0 95:1.0 96:1.0 97:1.0 98:1.0 99:1.0 100:1.0 101:1.0 102:1.0 103:1.0 104:1.0 105:1.0 106:1.0 107:1.0 108:1.0 109:1.0 110:1.0 111:1.0 112:1.0 113:1.0 114:1.0 115:1.0
0.0 1:1.0 2:-0.4285714285714286 3:1.0 4:-1.0 5:1.0 6:1.0 7:-0.6000000000000001 8:1.0 9:-0.6000000000000001 10:0.33333333333333337 12:1.0 13:1.0 14:-0.11111111111111116 15:1.0 16:1.0 17:1.0 18:1.0 19:1.0 20:1.0 21:-0.6000000000000001 22:1.0 23:1.0 24:1.0 25:1.0 26:-0.33333333333333326 27:1.0 28:1.0 29:0.33333333333333337 30:-1.0 31:1.0 32:1.0 33:1.0 34:1.0 35:1.0 36:1.0 37:1.0 38:0.19999999999999996 39:0.19999999999999996 40:1.0 41:-0.4285714285714286 43:1.0 45:1.0 46:1.0 47:1.0 48:1.0 49:1.0 50:-0.4285714285714286 51:-0.4285714285714286 52:-0.4285714285714286 53:-1.0 54:-1.0 55:-0.5 56:-0.6000000000000001 57:1.0 58:1.0 59:1.0 60:1.0 61:0.33333333333333337 62:0.33333333333333337 63:1.0 64:1.0 65:1.0 66:1.0 67:1.0 68:1.0 69:1.0 70:1.0 71:1.0 72:1.0 73:1.0 74:1.0 75:1.0 76:1.0 77:1.0 78:1.0 79:1.0 80:-0.5 81:1.0 82:1.0 84:1.0 85:-1.0 86:1.0 87:1.0 88:1.0 89:1.0 90:1.0 91:1.0 92:1.0 93:1.0 94:1.0 95:1.0 96:1.0 97:1.0 98:1.0 99:1.0 100:1.0 101:1.0 102:1.0 103:1.0 104:1.0 105:1.0 106:1.0 107:1.0 108:1.0 109:1.0 110:1.0 111:1.0 112:1.0 113:0.6666666666666667 114:0.972972972972973 115:1.0
0.0 1:1.0 2:1.0 3:1.0 4:1.0 5:1.0 6:1.0 7:1.0 8:1.0 9:1.0 10:1.0 11:1.0 12:1.0 13:1.0 14:0.7777777777777778 15:1.0 16:1.0 17:1.0 18:1.0 19:1.0 20:1.0 21:0.6 22:1.0 23:1.0 24:1.0 25:1.0 26:1.0 27:1.0 28:1.0 29:1.0 30:1.0 31:1.0 32:1.0 33:1.0 34:1.0 35:1.0 36:1.0 37:1.0 38:1.0 39:1.0 40:1.0 41:0.7142857142857143 42:1.0 43:1.0 44:1.0 45:1.0 46:1.0 47:1.0 48:1.0 49:1.0 50:1.0 51:1.0 52:1.0 53:1.0 54:1.0 55:1.0 56:0.8 57:1.0 58:1.0 59:1.0 60:1.0 61:1.0 62:1.0 63:1.0 64:1.0 65:1.0 66:1.0 67:1.0 68:1.0 69:1.0 70:1.0 71:1.0 72:1.0 73:1.0 74:1.0 75:1.0 76:1.0 77:1.0 78:1.0 79:1.0 80:1.0 81:1.0 82:1.0 83:1.0 84:1.0 85:1.0 86:1.0 87:1.0 88:1.0 89:1.0 90:1.0 91:1.0 92:1.0 93:1.0 94:1.0 95:1.0 96:1.0 97:1.0 98:1.0 99:1.0 100:1.0 101:1.0 102:1.0 103:1.0 104:1.0 105:1.0 106:1.0 107:1.0 108:1.0 109:1.0 110:1.0 111:1.0 112:1.0 113:0.6666666666666667 114:1.0 115:1.0
0.0 1:1.0 2:0.7142857142857143 3:1.0 4:1.0 5:1.0 6:1.0 7:1.0 8:1.0 9:1.0 10:1.0 11:1.0 12:1.0 13:1.0 14:0.7777777777777778 15:1.0 16:1.0 17:1.0 18:1.0 19:1.0 20:1.0 21:0.6 22:1.0 23:1.0 24:1.0 25:1.0 26:1.0 27:1.0 28:1.0 29:1.0 30:0.6 31:1.0 32:1.0 33:1.0 34:0.5 35:1.0 36:1.0 37:1.0 38:1.0 39:1.0 40:1.0 41:0.7142857142857143 43:1.0 44:1.0 45:1.0 46:1.0 47:1.0 48:1.0 49:1.0 50:0.7142857142857143 51:1.0 52:1.0 53:1.0 54:1.0 55:0.5 56:0.8 57:1.0 58:1.0 59:1.0 60:1.0 61:1.0 62:1.0 63:1.0 64:1.0 65:1.0 66:1.0 67:1.0 68:1.0 69:1.0 70:1.0 71:1.0 72:1.0 73:1.0 74:1.0 75:1.0 76:1.0 77:1.0 78:1.0 79:1.0 80:1.0 81:1.0 82:1.0 83:1.0 84:1.0 85:1.0 86:1.0 87:1.0 88:1.0 89:1.0 90:1.0 91:1.0 92:1.0 93:1.0 94:1.0 95:1.0 96:1.0 97:1.0 98:1.0 100:1.0 101:1.0 102:1.0 103:1.0 104:1.0 105:1.0 106:1.0 107:1.0 108:1.0 109:1.0 110:1.0 111:1.0 112:1.0 113:1.0 114:1.0 115:1.0
0.0 1:1.0 2:1.0 3:1.0 4:1.0 5:1.0 6:1.0 7:1.0 8:1.0 9:1.0 10:1.0 11:1.0 12:1.0 13:1.0 14:1.0 15:1.0 16:1.0 17:1.0 18:1.0 19:1.0 20:1.0 21:1.0 22:1.0 23:1.0 24:1.0 25:1.0 26:1.0 27:1.0 28:1.0 29:1.0 30:1.0 31:1.0 32:1.0 33:1.0 34:1.0 35:1.0 36:1.0 37:1.0 38:1.0 39:1.0 40:1.0 41:1.0 42:1.0 43:1.0 44:1.0 45:1.0 46:1.0 47:1.0 48:1.0 49:1.0 50:1.0 51:1.0 52:1.0 53:1.0 54:1.0 55:1.0 56:1.0 57:1.0 58:1.0 59:1.0 60:1.0 61:1.0 62:1.0 63:1.0 64:1.0 65:1.0 66:1.0 67:1.0 68:1.0 69:1.0 70:1.0 71:1.0 72:1.0 73:1.0 74:1.0 75:1.0 76:1.0 77:1.0 78:1.0 79:1.0 80:1.0 81:1.0 82:1.0 83:1.0 84:1.0 85:1.0 86:1.0 87:1.0 88:1.0 89:1.0 90:1.0 91:1.0 92:1.0 93:1.0 94:1.0 95:1.0 96:1.0 97:1.0 98:1.0 99:1.0 100:1.0 101:1.0 102:1.0 103:1.0 104:1.0 105:1.0 106:1.0 107:1.0 108:1.0 109:1.0 110:1.0 111:1.0 112:1.0 113:1.0 114:1.0 115:1.0
0.0 1:1.0 2:0.7142857142857143 3:1.0 4:1.0 5:1.0 6:1.0 7:1.0 8:1.0 9:1.0 10:1.0 11:1.0 12:1.0 13:1.0 14:0.7777777777777778 15:1.0 16:1.0 17:1.0 18:1.0 19:1.0 20:1.0 21:0.6 22:1.0 23:1.0 24:1.0 25:1.0 26:1.0 27:1.0 28:1.0 29:1.0 30:1.0 31:1.0 32:1.0 33:1.0 34:1.0 35:1.0 36:1.0 37:1.0 38:1.0 39:1.0 40:1.0 41:1.0 42:1.0 43:1.0 44:1.0 45:1.0 46:1.0 47:1.0 48:1.0 49:1.0 50:0.7142857142857143 51:1.0 52:1.0 53:1.0 54:1.0 55:1.0 56:0.8 57:1.0 58:1.0 59:1.0 60:1.0 61:1.0 62:1.0 63:1.0 64:1.0 65:1.0 66:1.0 67:1.0 68:1.0 69:1.0 70:1.0 71:1.0 72:1.0 73:1.0 74:1.0 75:1.0 76:1.0 77:1.0 78:1.0 79:1.0 80:0.5 81:1.0 82:1.0 83:1.0 84:1.0 85:1.0 86:1.0 87:1.0 88:1.0 89:1.0 90:1.0 91:1.0 92:1.0 93:1.0 94:1.0 95:1.0 96:1.0 97:1.0 98:1.0 99:1.0 100:1.0 101:1.0 102:1.0 103:1.0 104:1.0 105:1.0 106:1.0 107:1.0 108:1.0 109:1.0 110:1.0 111:1.0 112:1.0 113:0.6666666666666667 114:1.0 115:1.0
0.0 1:1.0 2:0.7142857142857143 3:1.0 4:0.75 5:1.0 6:1.0 7:1.0 8:1.0 9:1.0 10:1.0 11:1.0 12:1.0 13:1.0 14:0.5555555555555556 15:1.0 16:1.0 17:1.0 18:1.0 19:1.0 20:1.0 21:0.19999999999999996 22:1.0 23:1.0 24:1.0 25:1.0 26:1.0 27:1.0 28:1.0 29:1.0 30:1.0 31:1.0 32:1.0 33:1.0 34:1.0 35:1.0 36:1.0 37:1.0 38:1.0 39:1.0 40:1.0 41:0.7142857142857143 42:1.0 43:1.0 44:1.0 45:1.0 46:1.0 47:1.0 48:1.0 49:1.0 50:0.7142857142857143 51:0.7142857142857143 52:1.0 53:1.0 54:1.0 55:1.0 56:0.8 57:1.0 58:1.0 59:1.0 60:1.0 61:1.0 62:1.0 63:1.0 64:1.0 65:1.0 66:1.0 67:1.0 68:1.0 69:1.0 70:1.0 71:1.0 72:1.0 73:1.0 74:1.0 75:1.0 76:1.0 77:1.0 78:1.0 79:1.0 80:1.0 81:1.0 82:1.0 83:1.0 84:1.0 85:1.0 86:1.0 87:1.0 88:1.0 89:1.0 90:1.0 91:1.0 92:1.0 93:1.0 94:1.0 95:1.0 96:1.0 97:1.0 98:1.0 99:1.0 100:1.0 101:1.0 102:1.0 103:1.0 104:1.0 105:1.0 106:1.0 107:1.0 108:1.0 109:1.0 110:1.0 111:1.0 112:1.0 113:1.0 114:1.0 115:1.0
0.0 1:1.0 2:1.0 3:1.0 4:1.0 5:1.0 6:1.0 7:1.0 8:1.0 9:1.0 10:1.0 11:1.0 12:1.0 13:1.0 14:0.7777777777777778 15:1.0 16:1.0 17:1.0 18:1.0 19:1.0 20:1.0 21:0.6 22:1.0 23:1.0 24:1.0 25:1.0 26:1.0 27:1.0 28:1.0 29:1.0 30:1.0 31:1.0 32:1.0 33:1.0 34:1.0 35:1.0 36:1.0 37:1.0 38:1.0 39:1.0 40:1.0 41:1.0 42:1.0 43:1.0 44:1.0 45:1.0 46:1.0 47:1.0 48:1.0 49:1.0 50:1.0 51:1.0 52:1.0 53:1.0 54:1.0 55:1.0 56:0.8 57:1.0 58:1.0 59:1.0 60:1.0 61:1.0 62:1.0 63:1.0 64:1.0 65:1.0 66:1.0 67:1.0 68:1.0 69:1.0 70:1.0 71:1.0 72:1.0 73:1.0 74:1.0 75:1.0 76:1.0 77:1.0 78:1.0 79:1.0 80:1.0 81:1.0 82:1.0 83:1.0 84:1.0 85:1.0 86:1.0 87:1.0 88:1.0 89:1.0 90:1.0 91:1.0 92:1.0 93:1.0 94:1.0 95:1.0 96:1.0 97:1.0 98:1.0 100:1.0 101:1.0 102:1.0 103:1.0 104:1.0 105:1.0 106:1.0 107:1.0 108:1.0 109:1.0 110:1.0 111:1.0 112:1.0 113:0.6666666666666667 114:1.0 115:1.0
0.0 1:1.0 2:1.0 3:1.0 4:1.0 5:1.0 6:1.0 7:1.0 8:1.0 9:1.0 10:1.0 11:1.0 12:1.0 13:1.0 14:1.0 15:1.0 16:1.0 17:1.0 18:1.0 19:1.0 20:1.0 21:1.0 22:1.0 23:1.0 24:1.0 25:1.0 26:1.0 27:1.0 28:1.0 29:1.0 30:1.0 31:1.0 32:1.0 33:1.0 34:1.0 35:1.0 36:1.0 37:1.0 38:1.0 39:1.0 40:1.0 41:1.0 42:1.0 43:1.0 44:1.0 45:1.0 46:1.0 47:1.0 48:1.0 49:1.0 50:1.0 51:1.0 52:1.0 53:1.0 54:1.0 55:1.0 56:1.0 57:1.0 58:1.0 59:1.0 60:1.0 61:1.0 62:1.0 63:1.0 64:1.0 65:1.0 66:1.0 67:1.0 68:1.0 69:1.0 70:1.0 71:1.0 72:1.0 73:1.0 74:1.0 75:1.0 76:1.0 77:1.0 78:1.0 79:1.0 80:1.0 81:1.0 82:1.0 83:1.0 84:1.0 85:1.0 86:1.0 87:1.0 88:1.0 89:1.0 90:1.0 91:1.0 92:1.0 93:1.0 94:1.0 95:1.0 96:1.0 97:1.0 98:1.0 99:1.0 100:1.0 101:1.0 102:1.0 103:1.0 104:1.0 105:1.0 106:1.0 107:1.0 108:1.0 109:1.0 110:1.0 111:1.0 112:1.0 113:1.0 114:1.0 115:1.0
0.0 1:-1.0 2:0.7142857142857143 3:1.0 4:0.75 5:-0.33333333333333326 7:0.6 8:-1.0 9:0.6 10:0.33333333333333337 13:1.0 14:0.5555555555555556 16:1.0 17:-1.0 19:-1.0 20:-1.0 21:0.19999999999999996 22:-1.0 23:1.0 24:1.0 25:1.0 26:-0.33333333333333326 27:1.0 28:1.0 29:0.33333333333333337 30:0.6 31:-1.0 32:-1.0 33:-1.0 35:-0.33333333333333326 37:0.33333333333333337 38:0.6 39:0.6 40:0.33333333333333337 41:0.4285714285714286 43:1.0 44:-1.0 46:-1.0 47:-1.0 49:1.0 50:0.7142857142857143 51:0.7142857142857143 52:0.4285714285714286 53:-1.0 54:-1.0 55:0.5 56:0.8 57:1.0 58:1.0 59:1.0 60:1.0 61:1.0 62:1.0 63:1.0 64:1.0 65:1.0 66:1.0 67:1.0 68:1.0 69:1.0 70:1.0 71:1.0 72:1.0 73:1.0 74:1.0 75:1.0 76:1.0 77:1.0 78:1.0 79:-1.0 80:0.5 81:1.0 82:1.0 83:1.0 84:1.0 85:1.0 86:1.0 87:1.0 88:1.0 89:1.0 91:1.0 92:1.0 93:1.0 94:1.0 95:1.0 96:1.0 97:1.0 98:1.0 99:-1.0 100:1.0 101:1.0 102:1.0 103:1.0 104:1.0 105:1.0 106:1.0 107:1.0 108:1.0 109:1.0 110:-1.0 111:1.0 112:1.0 113:0.33333333333333337 114:0.9459459459459459 115:1.0
0.0 1:1.0 2:0.7142857142857143 3:1.0 4:1.0 5:1.0 6:1.0 7:1.0 8:1.0 9:1.0 10:1.0 11:1.0 12:1.0 13:1.0 14:0.7777777777777778 15:1.0 16:1.0 17:1.0 18:1.0 19:1.0 20:1.0 21:0.6 22:1.0 23:1.0 24:1.0 25:1.0 26:1.0 27:1.0 28:1.0 29:1.0 30:0.6 31:1.0 32:1.0 33:1.0 34:1.0 35:1.0 36:1.0 37:1.0 38:1.0 39:1.0 40:1.0 41:0.7142857142857143 42:1.0 43:1.0 44:1.0 45:1.0 46:1.0 47:1.0 48:1.0 49:1.0 50:1.0 51:0.7142857142857143 52:1.0 53:1.0 54:1.0 55:1.0 56:1.0 57:1.0 58:1.0 59:1.0 60:1.0 61:1.0 62:1.0 63:1.0 64:1.0 65:1.0 66:1.0 67:1.0 68:1.0 69:1.0 70:1.0 71:1.0 72:1.0 73:1.0 74:1.0 75:1.0 76:1.0 77:1.0 78:1.0 79:1.0 80:1.0 81:1.0 82:1.0 83:1.0 84:1.0 85:1.0 86:1.0 87:1.0 88:1.0 89:1.0 90:1.0 91:1.0 92:1.0 93:1.0 94:1.0 95:1.0 96:1.0 97:1.0 98:1.0 99:1.0 100:1.0 101:1.0 102:1.0 103:1.0 104:1.0 105:1.0 106:1.0 107:1.0 108:1.0 109:1.0 110:1.0 111:1.0 112:1.0 113:1.0 114:1.0 115:1.0
0.0 1:1.0 2:0.4285714285714286 3:1.0 4:0.75 5:1.0 6:1.0 7:1.0 8:1.0 9:1.0 10:1.0 11:1.0 12:1.0 13:1.0 14:0.11111111111111116 15:1.0 16:1.0 17:1.0 18:1.0 19:1.0 20:1.0 21:0.19999999999999996 22:1.0 23:1.0 24:1.0 25:1.0 26:1.0 27:1.0 28:1.0 29:1.0 30:0.6 31:1.0 32:1.0 33:1.0 34:1.0 35:1.0 36:1.0 37:0.33333333333333337 38:1.0 39:0.6 40:1.0 41:0.1428571428571429 42:1.0 43:1.0 44:1.0 45:1.0 46:1.0 47:1.0 48:1.0 49:1.0 50:0.7142857142857143 51:0.7142857142857143 52:1.0 53:1.0 54:1.0 55:1.0 56:0.8 57:1.0 58:1.0 59:1.0 60:1.0 61:1.0 62:1.0 63:1.0 64:1.0 65:1.0 66:1.0 67:1.0 68:1.0 69:1.0 70:1.0 71:1.0 72:1.0 73:1.0 74:1.0 75:1.0 76:1.0 77:1.0 78:1.0 79:1.0 80:1.0 81:1.0 82:1.0 83:1.0 84:1.0 85:1.0 86:1.0 87:1.0 88:1.0 89:1.0 90:1.0 91:1.0 92:1.0 93:1.0 94:1.0 95:1.0 96:1.0 97:1.0 98:1.0 99:1.0 100:1.0 101:1.0 102:1.0 103:1.0 104:1.0 105:1.0 106:1.0 107:1.0 108:1.0 109:1.0 110:1.0 111:1.0 112:1.0 113:1.0 114:1.0 115:1.0
0.0 1:1.0 2:0.7142857142857143 3:1.0 4:1.0 5:1.0 6:1.0 7:1.0 8:1.0 9:1.0 10:1.0 11:1.0 12:1.0 13:1.0 14:0.7777777777777778 15:1.0 16:1.0 17:1.0 18:1.0 19:1.0 20:1.0 21:0.6 22:1.0 23:1.0 24:1.0 25:1.0 26:1.0 27:1.0 28:1.0 29:1.0 30:0.6 31:1.0 32:1.0 33:1.0 34:1.0 35:1.0 36:1.0 37:1.0 38:1.0 39:1.0 40:1.0 41:0.7142857142857143 42:1.0 43:1.0 44:1.0 45:1.0 46:1.0 47:1.0 48:1.0 49:1.0 50:1.0 51:1.0 52:1.0 53:1.0 54:1.0 55:1.0 56:1.0 57:1.0 58:1.0 59:1.0 60:1.0 61:1.0 62:1.0 63:1.0 64:1.0 65:1.0 66:1.0 67:1.0 68:1.0 69:1.0 70:1.0 71:1.0 72:1.0 73:1.0 74:1.0 75:1.0 76:1.0 77:1.0 78:1.0 79:1.0 80:1.0 81:1.0 82:1.0 83:1.0 84:1.0 85:1.0 86:1.0 87:1.0 88:1.0 89:1.0 90:1.0 91:1.0 92:1.0 93:1.0 94:1.0 95:1.0 96:1.0 97:1.0 98:1.0 99:1.0 100:1.0 101:1.0 102:1.0 103:1.0 104:1.0 105:1.0 106:1.0 107:1.0 108:1.0 109:1.0 110:1.0 111:1.0 112:1.0 113:1.0 114:1.0 115:1.0
0.0 1:1.0 2:0.7142857142857143 3:1.0 4:1.0 5:1.0 6:1.0 7:1.0 8:1.0 9:1.0 10:1.0 11:1.0 12:1.0 13:1.0 14:0.7777777777777778 15:1.0 16:1.0 17:1.0 18:1.0 19:1.0 20:1.0 21:0.6 22:1.0 23:1.0 24:1.0 25:1.0 26:1.0 27:1.0 28:1.0 29:1.0 30:0.6 31:1.0 32:1.0 33:1.0 34:1.0 35:1.0 36:1.0 37:1.0 38:1.0 39:1.0 40:1.0 41:0.7142857142857143 42:1.0 43:1.0 44:1.0 45:1.0 46:1.0 47:1.0 48:1.0 49:1.0 50:1.0 51:1.0 52:1.0 53:1.0 54:1.0 55:0.5 56:0.8 57:1.0 58:1.0 59:1.0 60:1.0 61:1.0 62:1.0 63:1.0 64:1.0 65:1.0 66:1.0 67:1.0 68:1.0 69:1.0 70:1.0 71:1.0 72:1.0 73:1.0 74:1.0 75:1.0 76:1.0 77:1.0 78:1.0 79:1.0 80:1.0 81:1.0 82:1.0 83:1.0 84:1.0 85:1.0 86:1.0 87:1.0 88:1.0 89:1.0 90:1.0 91:1.0 92:1.0 93:1.0 94:1.0 95:1.0 96:1.0 97:1.0 98:1.0 99:1.0 100:1.0 101:1.0 102:1.0 103:1.0 104:1.0 105:1.0 106:1.0 107:1.0 108:1.0 109:1.0 110:1.0 111:1.0 112:1.0 113:1.0 114:1.0 115:1.0
0.0 1:1.0 2:0.7142857142857143 3:1.0 4:1.0 5:1.0 6:1.0 7:1.0 8:1.0 9:1.0 10:0.33333333333333337 11:1.0 12:1.0 13:1.0 14:0.7777777777777778 16:1.0 17:1.0 18:1.0 19:1.0 20:1.0 21:0.6 22:1.0 23:1.0 24:1.0 25:1.0 26:1.0 27:1.0 28:1.0 29:1.0 30:0.6 31:1.0 32:1.0 33:1.0 34:1.0 35:1.0 36:1.0 37:1.0 38:1.0 39:1.0 40:1.0 41:0.7142857142857143 42:1.0 43:1.0 44:1.0 45:1.0 46:1.0 47:1.0 48:1.0 49:1.0 50:1.0 51:1.0 52:1.0 53:1.0 54:1.0 55:1.0 56:0.8 57:1.0 58:1.0 59:1.0 60:1.0 61:1.0 62:1.0 63:1.0 64:1.0 65:1.0 66:1.0 67:1.0 68:1.0 69:1.0 70:1.0 71:1.0 72:1.0 73:1.0 74:1.0 75:1.0 76:1.0 77:1.0 78:1.0 79:1.0 80:1.0 81:1.0 82:1.0 83:1.0 84:1.0 85:1.0 86:1.0 87:1.0 88:1.0 89:1.0 90:1.0 91:1.0 92:1.0 93:1.0 94:1.0 95:1.0 96:1.0 97:1.0 98:1.0 100:1.0 101:1.0 102:1.0 103:1.0 104:1.0 105:1.0 106:1.0 107:1.0 108:1.0 109:1.0 110:1.0 111:1.0 112:1.0 113:0.6666666666666667 114:1.0 115:1.0
0.0 1:1.0 2:0.7142857142857143 3:1.0 4:1.0 5:1.0 6:1.0 7:1.0 8:1.0 9:1.0 10:0.33333333333333337 11:1.0 12:1.0 13:1.0 14:0.7777777777777778 16:1.0 17:1.0 18:1.0 19:1.0 20:1.0 21:0.19999999999999996 22:1.0 23:1.0 24:1.0 25:1.0 26:1.0 27:1.0 28:1.0 29:1.0 30:0.6 31:1.0 32:1.0 33:1.0 34:1.0 35:1.0 36:1.0 37:1.0 38:1.0 39:1.0 40:1.0 41:0.7142857142857143 42:1.0 43:1.0 44:1.0 45:1.0 46:1.0 47:1.0 48:1.0 49:1.0 50:1.0 51:1.0 52:1.0 53:1.0 54:1.0 55:1.0 56:1.0 57:1.0 58:1.0 59:1.0 60:1.0 61:1.0 62:1.0 63:1.0 64:1.0 65:1.0 66:1.0 67:1.0 68:1.0 69:1.0 70:1.0 71:1.0 72:1.0 73:1.0 74:1.0 75:1.0 76:1.0 77:1.0 78:1.0 79:1.0 80:1.0 81:1.0 82:1.0 83:1.0 85:1.0 86:1.0 87:1.0 88:1.0 89:1.0 90:1.0 91:1.0 92:1.0 93:1.0 94:1.0 95:1.0 96:1.0 97:1.0 98:1.0 100:1.0 101:1.0 102:1.0 103:1.0 104:1.0 105:1.0 106:1.0 107:1.0 108:1.0 109:1.0 110:1.0 111:1.0 112:1.0 113:0.6666666666666667 114:1.0 115:1.0
0.0 1:1.0 2:0.7142857142857143 3:1.0 4:1.0 5:1.0 6:1.0 7:1.0 8:1.0 9:1.0 10:1.0 11:1.0 12:1.0 13:1.0 14:0.7777777777777778 15:1.0 16:1.0 17:1.0 18:1.0 19:1.0 20:1.0 21:0.6 22:1.0 23:1.0 24:1.0 25:1.0 26:1.0 27:1.0 28:1.0 29:1.0 30:0.6 31:1.0 32:1.0 33:1.0 34:1.0 35:1.0 36:1.0 37:1.0 38:0.6 39:0.6 40:1.0 41:0.7142857142857143 43:1.0 44:1.0 45:1.0 46:1.0 47:1.0 48:1.0 49:1.0 50:0.7142857142857143 51:0.7142857142857143 52:0.7142857142857143 53:1.0 54:1.0 55:1.0 56:1.0 57:1.0 58:1.0 59:1.0 60:1.0 61:1.0 62:1.0 63:1.0 64:1.0 65:1.0 66:1.0 67:1.0 68:1.0 69:1.0 70:1.0 71:1.0 72:1.0 73:1.0 74:1.0 75:1.0 76:1.0 77:1.0 78:1.0 79:1.0 80:1.0 81:1.0 82:1.0 83:1.0 84:1.0 85:1.0 86:1.0 87:1.0 88:1.0 89:1.0 90:1.0 91:1.0 92:1.0 93:1.0 94:1.0 95:1.0 96:1.0 97:1.0 98:1.0 100:1.0 101:1.0 102:1.0 103:1.0 104:1.0 105:1.0 106:1.0 107:1.0 108:1.0 109:1.0 110:1.0 111:1.0 112:1.0 113:0.6666666666666667 114:1.0 115:1.0
0.0 1:1.0 2:1.0 3:1.0 4:0.75 5:1.0 6:1.0 7:1.0 8:1.0 9:0.6 10:1.0 11:1.0 12:1.0 13:1.0 14:1.0 16:1.0 17:1.0 18:1.0 19:1.0 20:1.0 21:0.6 22:1.0 23:1.0 24:1.0 25:1.0 26:1.0 27:1.0 28:1.0 29:1.0 30:0.6 31:1.0 32:1.0 33:1.0 34:1.0 35:1.0 36:1.0 37:1.0 38:1.0 39:1.0 40:1.0 41:1.0 42:1.0 43:1.0 44:1.0 45:1.0 46:1.0 47:1.0 48:1.0 49:1.0 50:0.7142857142857143 51:1.0 52:1.0 53:1.0 54:1.0 55:1.0 56:1.0 57:1.0 58:1.0 59:1.0 60:1.0 61:1.0 62:1.0 63:1.0 64:1.0 65:1.0 66:1.0 67:1.0 68:1.0 69:1.0 70:1.0 71:1.0 72:1.0 73:1.0 74:1.0 75:1.0 76:1.0 77:1.0 78:1.0 79:1.0 80:1.0 81:1.0 82:1.0 83:1.0 84:1.0 85:1.0 86:1.0 87:1.0 88:1.0 89:1.0 90:1.0 91:1.0 92:1.0 93:1.0 94:1.0 95:1.0 96:1.0 97:1.0 98:1.0 99:1.0 100:1.0 101:1.0 102:1.0 103:1.0 104:1.0 105:1.0 106:1.0 107:1.0 108:1.0 109:1.0 110:1.0 111:1.0 112:1.0 113:1.0 114:1.0 115:1.0
0.0 1:1.0 2:0.7142857142857143 3:1.0 4:0.75 5:1.0 6:1.0 7:1.0 8:1.0 9:0.6 10:1.0 11:1.0 12:1.0 13:1.0 14:0.7777777777777778 16:1.0 17:1.0 18:1.0 19:1.0 20:1.0 21:0.6 22:1.0 23:1.0 24:1.0 25:1.0 26:1.0 27:1.0 28:1.0 29:1.0 30:0.6 31:1.0 32:1.0 33:1.0 34:1.0 35:1.0 36:1.0 37:1.0 38:1.0 39:1.0 40:1.0 41:0.7142857142857143 42:1.0 43:1.0 44:1.0 45:1.0 46:1.0 47:1.0 48:1.0 49:1.0 50:1.0 51:1.0 52:1.0 53:1.0 54:1.0 55:1.0 56:0.8 57:1.0 58:1.0 59:1.0 60:1.0 61:1.0 62:1.0 63:1.0 64:1.0 65:1.0 66:1.0 67:1.0 68:1.0 69:1.0 70:1.0 71:1.0 72:1.0 73:1.0 74:1.0 75:1.0 76:1.0 77:1.0 78:1.0 79:1.0 80:0.5 81:1.0 82:1.0 83:1.0 84:1.0 85:1.0 86:1.0 87:1.0 88:1.0 89:1.0 90:1.0 91:1.0 92:1.0 93:1.0 94:1.0 95:1.0 96:1.0 97:1.0 98:1.0 99:1.0 100:1.0 101:1.0 102:1.0 103:1.0 104:1.0 105:1.0 106:1.0 107:1.0 108:1.0 109:1.0 110:1.0 111:1.0 112:1.0 113:1.0 114:1.0 115:1.0
0.0 1:1.0 2:0.7142857142857143 3:1.0 4:1.0 5:1.0 6:1.0 7:1.0 8:1.0 9:1.0 10:1.0 11:1.0 12:1.0 13:1.0 14:0.7777777777777778 15:1.0 16:1.0 17:1.0 18:1.0 19:1.0 20:1.0 21:0.6 22:1.0 23:1.0 24:1.0 25:1.0 26:1.0 27:1.0 28:1.0 29:1.0 30:1.0 31:1.0 32:1.0 33:1.0 34:1.0 35:1.0 36:1.0 37:1.0 38:1.0 39:1.0 40:1.0 41:1.0 42:1.0 43:1.0 44:1.0 45:1.0 46:1.0 47:1.0 48:1.0 49:1.0 50:0.7142857142857143 51:1.0 52:1.0 53:1.0 54:1.0 55:1.0 56:0.8 57:1.0 58:1.0 59:1.0 60:1.0 61:1.0 62:1.0 63:1.0 64:1.0 65:1.0 66:1.0 67:1.0 68:1.0 69:1.0 70:1.0 71:1.0 72:1.0 73:1.0 74:1.0 75:1.0 76:1.0 77:1.0 78:1.0 79:1.0 80:0.5 81:1.0 82:1.0 83:1.0 84:1.0 85:1.0 86:1.0 87:1.0 88:1.0 89:1.0 90:1.0 91:1.0 92:1.0 93:1.0 94:1.0 95:1.0 96:1.0 97:1.0 98:1.0 99:1.0 100:1.0 101:1.0 102:1.0 103:1.0 104:1.0 105:1.0 106:1.0 107:1.0 108:1.0 109:1.0 110:1.0 111:1.0 112:1.0 113:0.6666666666666667 114:1.0 115:1.0
0.0 1:1.0 2:0.7142857142857143 3:1.0 4:1.0 5:1.0 6:1.0 7:1.0 8:1.0 9:1.0 10:0.33333333333333337 11:1.0 12:1.0 13:1.0 14:0.7777777777777778 16:1.0 17:1.0 18:1.0 19:1.0 20:1.0 21:0.19999999999999996 22:1.0 23:1.0 24:1.0 25:1.0 26:1.0 27:1.0 28:1.0 29:1.0 30:0.6 31:1.0 32:1.0 33:1.0 34:1.0 35:1.0 36:1.0 37:1.0 38:1.0 39:1.0 40:1.0 41:0.7142857142857143 42:1.0 43:1.0 44:1.0 45:1.0 46:1.0 47:1.0 48:1.0 49:1.0 50:1.0 51:1.0 52:1.0 53:1.0 54:1.0 55:1.0 56:0.8 57:1.0 58:1.0 59:1.0 60:1.0 61:1.0 62:1.0 63:1.0 64:1.0 65:1.0 66:1.0 67:1.0 68:1.0 69:1.0 70:1.0 71:1.0 72:1.0 73:1.0 74:1.0 75:1.0 76:1.0 77:1.0 78:1.0 79:1.0 80:1.0 81:1.0 82:1.0 83:1.0 84:1.0 85:1.0 86:1.0 87:1.0 88:1.0 89:1.0 90:1.0 91:1.0 92:1.0 93:1.0 94:1.0 95:1.0 96:1.0 97:1.0 98:1.0 100:1.0 101:1.0 102:1.0 103:1.0 104:1.0 105:1.0 106:1.0 107:1.0 108:1.0 109:1.0 110:1.0 111:1.0 112:1.0 113:1.0 114:1.0 115:1.0
0.0 1:1.0 2:0.7142857142857143 3:1.0 4:1.0 5:1.0 6:1.0 7:1.0 8:1.0 9:1.0 10:1.0 11:1.0 12:1.0 13:1.0 14:0.7777777777777778 15:1.0 16:1.0 17:1.0 18:1.0 19:1.0 20:1.0 21:0.6 22:1.0 23:1.0 24:1.0 25:1.0 26:1.0 27:1.0 28:1.0 29:1.0 30:0.6 31:1.0 32:1.0 33:1.0 34:1.0 35:1.0 36:1.0 37:1.0 38:1.0 39:1.0 40:1.0 41:0.7142857142857143 42:1.0 43:1.0 44:1.0 45:1.0 46:1.0 47:1.0 48:1.0 49:1.0 50:1.0 51:1.0 52:1.0 53:1.0 54:1.0 55:1.0 56:1.0 57:1.0 58:1.0 59:1.0 60:1.0 61:1.0 62:1.0 63:1.0 64:1.0 65:1.0 66:1.0 67:1.0 68:1.0 69:1.0 70:1.0 71:1.0 72:1.0 73:1.0 74:1.0 75:1.0 76:1.0 77:1.0 78:1.0 79:1.0 80:1.0 81:1.0 82:1.0 83:1.0 84:1.0 85:1.0 86:1.0 87:1.0 88:1.0 89:1.0 90:1.0 91:1.0 92:1.0 93:1.0 94:1.0 95:1.0 96:1.0 97:1.0 98:1.0 99:1.0 100:1.0 101:1.0 102:1.0 103:1.0 104:1.0 105:1.0 106:1.0 107:1.0 108:1.0 109:1.0 110:1.0 111:1.0 112:1.0 113:1.0 114:1.0 115:1.0
0.0 1:-1.0 2:-0.7142857142857142 3:1.0 4:-0.5 5:1.0 7:-1.0 8:1.0 9:-1.0 10:0.33333333333333337 11:1.0 12:1.0 13:0.19999999999999996 14:-0.5555555555555556 15:1.0 16:1.0 17:1.0 18:1.0 19:1.0 20:1.0 21:0.19999999999999996 22:1.0 23:1.0 24:1.0 25:1.0 26:1.0 27:1.0 28:1.0 29:-1.0 30:0.6 31:1.0 32:1.0 33:1.0 34:0.5 35:1.0 36:1.0 37:0.33333333333333337 38:0.6 39:-0.19999999999999996 40:1.0 41:-0.7142857142857142 42:1.0 43:1.0 44:1.0 45:1.0 46:1.0 47:1.0 48:1.0 49:1.0 50:-0.4285714285714286 51:-0.4285714285714286 52:-0.4285714285714286 53:1.0 54:-1.0 55:-1.0 56:-1.0 57:1.0 58:1.0 59:1.0 60:1.0 61:1.0 62:1.0 63:1.0 64:1.0 65:1.0 66:1.0 67:1.0 68:1.0 69:1.0 70:1.0 71:1.0 72:1.0 73:1.0 74:1.0 75:1.0 76:1.0 77:1.0 78:1.0 79:1.0 80:-1.0 81:1.0 82:1.0 83:1.0 84:1.0 85:1.0 86:1.0 87:1.0 88:1.0 89:1.0 90:1.0 91:1.0 92:1.0 93:1.0 94:-1.0 95:1.0 96:-1.0 97:1.0 98:1.0 99:1.0 100:1.0 101:1.0 102:1.0 103:1.0 104:1.0 105:1.0 106:1.0 107:1.0 108:1.0 109:1.0 110:1.0 111:1.0 112:1.0 113:0.6666666666666667 114:0.9459459459459459 115:1.0
0.0 1:1.0 2:0.7142857142857143 3:1.0 4:1.0 5:1.0 6:1.0 7:1.0 8:1.0 9:1.0 10:1.0 11:1.0 12:1.0 13:1.0 14:0.7777777777777778 15:1.0 16:1.0 17:1.0 18:1.0 19:1.0 20:1.0 21:0.6 22:1.0 23:1.0 24:1.0 25:1.0 26:1.0 27:1.0 28:1.0 29:1.0 30:0.6 31:1.0 32:1.0 33:1.0 34:1.0 35:1.0 36:1.0 37:1.0 38:0.6 39:0.6 40:1.0 41:0.7142857142857143 43:1.0 44:1.0 45:1.0 46:1.0 47:1.0 48:1.0 49:1.0 50:0.7142857142857143 51:0.7142857142857143 52:0.7142857142857143 53:1.0 54:1.0 55:1.0 56:1.0 57:1.0 58:1.0 59:1.0 60:1.0 61:1.0 62:1.0 63:1.0 64:1.0 65:1.0 66:1.0 67:1.0 68:1.0 69:1.0 70:1.0 71:1.0 72:1.0 73:1.0 74:1.0 75:1.0 76:1.0 77:1.0 78:1.0 79:1.0 80:1.0 81:1.0 82:1.0 83:1.0 84:1.0 85:1.0 86:1.0 87:1.0 88:1.0 89:1.0 90:1.0 91:1.0 92:1.0 93:1.0 94:1.0 95:1.0 96:1.0 97:1.0 98:1.0 100:1.0 101:1.0 102:1.0 103:1.0 104:1.0 105:1.0 106:1.0 107:1.0 108:1.0 109:1.0 110:1.0 111:1.0 112:1.0 113:0.6666666666666667 114:1.0 115:1.0
0.0 1:1.0 2:1.0 3:1.0 4:1.0 5:1.0 6:1.0 7:1.0 8:1.0 9:1.0 10:1.0 11:1.0 12:1.0 13:1.0 14:1.0 15:1.0 16:1.0 17:1.0 18:1.0 19:1.0 20:1.0 21:0.6 22:1.0 23:1.0 24:1.0 25:1.0 26:1.0 27:1.0 28:1.0 29:1.0 30:1.0 31:1.0 32:1.0 33:1.0 34:1.0 35:1.0 36:1.0 37:1.0 38:1.0 39:1.0 40:1.0 41:1.0 42:1.0 43:1.0 44:1.0 45:1.0 46:1.0 47:1.0 48:1.0 49:1.0 50:1.0 51:1.0 52:1.0 53:1.0 54:1.0 55:1.0 56:1.0 57:1.0 58:1.0 59:1.0 60:1.0 61:1.0 62:1.0 63:1.0 64:1.0 65:1.0 66:1.0 67:1.0 68:1.0 69:1.0 70:1.0 71:1.0 72:1.0 73:1.0 74:1.0 75:1.0 76:1.0 77:1.0 78:1.0 79:1.0 80:1.0 81:1.0 82:1.0 83:1.0 84:1.0 85:1.0 86:1.0 87:1.0 88:1.0 89:1.0 90:1.0 91:1.0 92:1.0 93:1.0 94:1.0 95:1.0 96:1.0 97:1.0 98:1.0 99:1.0 100:1.0 101:1.0 102:1.0 103:1.0 104:1.0 105:1.0 106:1.0 107:1.0 108:1.0 109:1.0 110:1.0 111:1.0 112:1.0 113:0.6666666666666667 114:1.0 115:1.0
0.0 1:1.0 2:1.0 3:1.0 4:1.0 5:-0.33333333333333326 6:1.0 7:1.0 8:1.0 9:1.0 10:1.0 11:1.0 12:1.0 13:1.0 14:0.7777777777777778 16:1.0 17:1.0 18:1.0 19:1.0 20:1.0 21:0.6 22:1.0 23:1.0 24:1.0 25:1.0 26:1.0 27:1.0 28:1.0 29:0.33333333333333337 30:0.6 31:1.0 32:1.0 33:1.0 34:0.5 35:0.33333333333333337 37:1.0 38:0.6 39:0.6 40:1.0 41:0.7142857142857143 42:1.0 43:1.0 45:1.0 46:1.0 47:1.0 49:1.0 50:1.0 51:1.0 52:1.0 53:1.0 54:1.0 55:1.0 56:0.8 57:1.0 58:1.0 59:1.0 60:1.0 61:1.0 62:1.0 63:1.0 64:1.0 65:1.0 66:1.0 67:1.0 68:1.0 69:1.0 70:1.0 71:1.0 72:1.0 73:1.0 74:1.0 75:1.0 76:1.0 77:1.0 78:1.0 79:1.0 80:1.0 81:1.0 82:1.0 83:1.0 84:1.0 85:1.0 86:1.0 87:1.0 88:1.0 89:1.0 90:1.0 91:1.0 92:1.0 93:1.0 94:1.0 95:1.0 96:1.0 97:1.0 98:1.0 100:1.0 101:1.0 102:1.0 103:1.0 104:1.0 105:1.0 106:1.0 107:1.0 108:1.0 109:1.0 110:1.0 111:1.0 112:1.0 113:0.6666666666666667 114:0.972972972972973 115:1.0
0.0 1:1.0 2:0.4285714285714286 3:1.0 4:0.75 5:1.0 6:1.0 7:1.0 8:1.0 9:1.0 10:1.0 11:1.0 12:1.0 13:0.19999999999999996 14:0.5555555555555556 15:1.0 16:1.0 17:1.0 18:1.0 19:1.0 20:1.0 21:0.6 22:1.0 23:1.0 24:1.0 25:1.0 26:1.0 27:1.0 28:1.0 29:1.0 30:0.19999999999999996 31:1.0 32:1.0 33:1.0 34:1.0 35:1.0 36:1.0 37:-0.33333333333333326 38:1.0 39:0.6 40:1.0 41:0.4285714285714286 42:1.0 43:1.0 44:1.0 45:1.0 46:1.0 47:1.0 48:1.0 49:1.0 50:1.0 51:1.0 52:1.0 53:1.0 54:1.0 55:1.0 56:0.6 57:1.0 58:1.0 59:1.0 60:1.0 61:1.0 62:1.0 63:1.0 64:1.0 65:1.0 66:1.0 67:1.0 68:1.0 69:1.0 70:1.0 71:1.0 72:1.0 73:1.0 74:1.0 75:1.0 76:1.0 77:1.0 78:1.0 79:1.0 80:1.0 81:1.0 82:1.0 83:1.0 84:1.0 85:1.0 86:1.0 87:1.0 88:1.0 89:1.0 90:1.0 91:1.0 92:1.0 93:1.0 94:1.0 95:1.0 96:1.0 97:1.0 98:1.0 100:1.0 101:1.0 102:1.0 103:1.0 104:1.0 105:1.0 106:1.0 107:1.0 108:1.0 109:1.0 110:1.0 111:1.0 112:1.0 113:0.6666666666666667 114:1.0 115:1.0
0.0 1:1.0 2:0.7142857142857143 3:1.0 4:1.0 5:1.0 6:1.0 7:1.0 8:1.0 9:1.0 10:1.0 11:1.0 12:1.0 13:1.0 14:0.7777777777777778 15:1.0 16:1.0 17:1.0 18:1.0 19:1.0 20:1.0 21:0.6 22:1.0 23:1.0 24:1.0 25:1.0 26:1.0 27:1.0 28:1.0 29:1.0 30:0.6 31:1.0 32:1.0 33:1.0 34:0.5 35:1.0 36:1.0 37:1.0 38:1.0 39:1.0 40:1.0 41:0.7142857142857143 42:1.0 43:1.0 44:1.0 45:1.0 46:1.0 47:1.0 48:1.0 49:1.0 50:1.0 51:0.7142857142857143 52:1.0 53:1.0 54:1.0 55:0.5 56:0.8 57:1.0 58:1.0 59:1.0 60:1.0 61:1.0 62:1.0 63:1.0 64:1.0 65:1.0 66:1.0 67:1.0 68:1.0 69:1.0 70:1.0 71:1.0 72:1.0 73:1.0 74:1.0 75:1.0 76:1.0 77:1.0 78:1.0 79:1.0 80:1.0 81:1.0 82:1.0 83:1.0 84:1.0 85:1.0 86:1.0 87:1.0 88:1.0 89:1.0 90:1.0 91:1.0 92:1.0 93:1.0 94:1.0 95:1.0 96:1.0 97:1.0 98:1.0 100:1.0 101:1.0 102:1.0 103:1.0 104:1.0 105:1.0 106:1.0 107:1.0 108:1.0 109:1.0 110:1.0 111:1.0 112:1.0 113:1.0 114:1.0 115:1.0
0.0 1:1.0 2:1.0 3:1.0 4:1.0 5:1.0 6:1.0 7:1.0 8:1.0 9:1.0 10:1.0 11:1.0 12:1.0 13:1.0 14:0.7777777777777778 15:1.0 16:1.0 17:1.0 18:1.0 19:1.0 20:1.0 21:0.6 22:1.0 23:1.0 24:1.0 25:1.0 26:1.0 27:1.0 28:1.0 29:1.0 30:0.6 31:1.0 32:1.0 33:1.0 34:1.0 35:1.0 36:1.0 37:1.0 38:1.0 39:1.0 40:1.0 41:0.7142857142857143 42:1.0 43:1.0 44:1.0 45:1.0 46:1.0 47:1.0 48:1.0 49:1.0 50:1.0 51:1.0 52:1.0 53:1.0 54:1.0 55:1.0 56:1.0 57:1.0 58:1.0 59:1.0 60:1.0 61:1.0 62:1.0 63:1.0 64:1.0 65:1.0 66:1.0 67:1.0 68:1.0 69:1.0 70:1.0 71:1.0 72:1.0 73:1.0 74:1.0 75:1.0 76:1.0 77:1.0 78:1.0 79:1.0 80:1.0 81:1.0 82:1.0 83:1.0 84:1.0 85:1.0 86:1.0 87:1.0 88:1.0 89:1.0 90:1.0 91:1.0 92:1.0 93:1.0 94:1.0 95:1.0 96:1.0 97:1.0 98:1.0 99:1.0 100:1.0 101:1.0 102:1.0 103:1.0 104:1.0 105:1.0 106:1.0 107:1.0 108:1.0 109:1.0 110:1.0 111:1.0 112:1.0 113:1.0 114:1.0 115:1.0
0.0 1:1.0 2:0.7142857142857143 3:1.0 4:1.0 5:1.0 6:1.0 7:1.0 8:1.0 9:1.0 10:1.0 11:1.0 12:1.0 13:1.0 14:0.7777777777777778 15:1.0 16:1.0 17:1.0 18:1.0 19:1.0 20:1.0 21:0.19999999999999996 22:1.0 23:1.0 24:1.0 25:1.0 26:1.0 27:1.0 28:1.0 29:1.0 30:0.6 31:1.0 32:1.0 33:1.0 35:0.33333333333333337 36:1.0 37:0.33333333333333337 38:1.0 39:1.0 40:1.0 41:0.7142857142857143 42:1.0 43:1.0 44:1.0 45:1.0 46:1.0 47:1.0 48:1.0 49:1.0 50:1.0 51:1.0 52:1.0 53:1.0 54:1.0 55:0.5 56:0.6 57:1.0 58:1.0 59:1.0 60:1.0 61:1.0 62:1.0 63:1.0 64:1.0 65:1.0 66:1.0 67:1.0 68:1.0 69:1.0 70:1.0 71:1.0 72:1.0 73:1.0 74:1.0 75:1.0 76:1.0 77:1.0 78:1.0 79:1.0 80:0.5 81:1.0 82:1.0 83:1.0 84:1.0 85:1.0 86:1.0 87:1.0 88:1.0 89:1.0 90:1.0 91:1.0 92:1.0 93:1.0 94:1.0 95:1.0 96:1.0 97:1.0 98:1.0 100:1.0 101:1.0 102:1.0 103:1.0 104:1.0 105:1.0 106:1.0 107:1.0 108:1.0 109:1.0 110:1.0 111:1.0 112:1.0 113:0.6666666666666667 114:1.0 115:1.0
0.0 1:1.0 2:1.0 3:1.0 4:0.75 5:1.0 6:1.0 7:1.0 8:1.0 9:0.6 10:1.0 11:1.0 12:1.0 13:1.0 14:1.0 16:1.0 17:1.0 18:1.0 19:1.0 20:1.0 21:0.6 22:1.0 23:1.0 24:1.0 25:1.0 26:1.0 27:1.0 28:1.0 29:1.0 30:0.6 31:1.0 32:1.0 33:1.0 34:1.0 35:1.0 36:1.0 37:1.0 38:1.0 39:1.0 40:1.0 41:1.0 42:1.0 43:1.0 44:1.0 45:1.0 46:1.0 47:1.0 48:1.0 49:1.0 50:1.0 51:1.0 52:1.0 53:1.0 54:1.0 55:1.0 56:1.0 57:1.0 58:1.0 59:1.0 60:1.0 61:1.0 62:1.0 63:1.0 64:1.0 65:1.0 66:1.0 67:1.0 68:1.0 69:1.0 70:1.0 71:1.0 72:1.0 73:1.0 74:1.0 75:1.0 76:1.0 77:1.0 78:1.0 79:1.0 80:1.0 81:1.0 82:1.0 83:1.0 84:1.0 85:1.0 86:1.0 87:1.0 88:1.0 89:1.0 90:1.0 91:1.0 92:1.0 93:1.0 94:1.0 95:1.0 96:1.0 97:1.0 98:1.0 99:1.0 100:1.0 101:1.0 102:1.0 103:1.0 104:1.0 105:1.0 106:1.0 107:1.0 108:1.0 109:1.0 110:1.0 111:1.0 112:1.0 113:1.0 114:1.0 115:1.0
0.0 1:1.0 2:0.7142857142857143 3:1.0 4:1.0 5:1.0 6:1.0 7:1.0 8:1.0 9:1.0 10:1.0 11:1.0 12:1.0 13:1.0 14:0.7777777777777778 15:1.0 16:1.0 17:1.0 18:1.0 19:1.0 20:1.0 21:0.6 22:1.0 23:1.0 24:1.0 25:1.0 26:1.0 27:1.0 28:1.0 29:1.0 30:0.6 31:1.0 32:1.0 33:1.0 34:1.0 35:1.0 36:1.0 37:1.0 38:1.0 39:1.0 40:1.0 41:0.7142857142857143 42:1.0 43:1.0 44:1.0 45:1.0 46:1.0 47:1.0 48:1.0 49:1.0 50:1.0 51:1.0 52:1.0 53:1.0 54:1.0 55:1.0 56:1.0 57:1.0 58:1.0 59:1.0 60:1.0 61:1.0 62:1.0 63:1.0 64:1.0 65:1.0 66:1.0 67:1.0 68:1.0 69:1.0 70:1.0 71:1.0 72:1.0 73:1.0 74:1.0 75:1.0 76:1.0 77:1.0 78:1.0 79:1.0 80:1.0 81:1.0 82:1.0 83:1.0 84:1.0 85:1.0 86:1.0 87:1.0 88:1.0 89:1.0 90:1.0 91:1.0 92:1.0 93:1.0 94:1.0 95:1.0 96:1.0 97:1.0 98:1.0 99:1.0 100:1.0 101:1.0 102:1.0 103:1.0 104:1.0 105:1.0 106:1.0 107:1.0 108:1.0 109:1.0 110:1.0 111:1.0 112:1.0 113:1.0 114:1.0 115:1.0
0.0 1:1.0 2:1.0 3:1.0 4:1.0 5:1.0 6:1.0 7:1.0 8:1.0 9:1.0 10:1.0 11:1.0 12:1.0 13:1.0 14:0.7777777777777778 15:1.0 16:1.0 17:1.0 18:1.0 19:1.0 20:1.0 21:1.0 22:1.0 23:1.0 24:1.0 25:1.0 26:1.0 27:1.0 28:1.0 29:1.0 30:1.0 31:1.0 32:1.0 33:1.0 34:1.0 35:1.0 36:1.0 37:1.0 38:1.0 39:1.0 40:1.0 41:1.0 42:1.0 43:1.0 44:1.0 45:1.0 46:1.0 47:1.0 48:1.0 49:1.0 50:1.0 51:1.0 52:1.0 53:1.0 54:1.0 55:0.5 56:0.8 57:1.0 58:1.0 59:1.0 60:1.0 61:1.0 62:1.0 63:1.0 64:1.0 65:1.0 66:1.0 67:1.0 68:1.0 69:1.0 70:1.0 71:1.0 72:1.0 73:1.0 74:1.0 75:1.0 76:1.0 77:1.0 78:1.0 79:1.0 80:1.0 81:1.0 82:1.0 83:1.0 84:1.0 85:1.0 86:1.0 87:1.0 88:1.0 89:1.0 90:1.0 91:1.0 92:1.0 93:1.0 94:1.0 95:1.0 96:1.0 97:1.0 98:1.0 99:1.0 100:1.0 101:1.0 102:1.0 103:1.0 104:1.0 105:1.0 106:1.0 107:1.0 108:1.0 109:1.0 110:1.0 111:1.0 112:1.0 113:1.0 114:1.0 115:1.0
0.0 1:1.0 2:1.0 3:1.0 4:0.75 5:1.0 6:1.0 7:1.0 8:1.0 9:0.6 10:1.0 11:1.0 12:1.0 13:1.0 14:1.0 16:1.0 17:1.0 18:1.0 19:1.0 20:1.0 21:0.6 22:1.0 23:1.0 24:1.0 25:1.0 26:1.0 27:1.0 28:1.0 29:1.0 30:0.6 31:1.0 32:1.0 33:1.0 34:1.0 35:1.0 36:1.0 37:1.0 38:1.0 39:1.0 40:1.0 41:1.0 42:1.0 43:1.0 44:1.0 45:1.0 46:1.0 47:1.0 48:1.0 49:1.0 50:1.0 51:1.0 52:1.0 53:1.0 54:1.0 55:1.0 56:1.0 57:1.0 58:1.0 59:1.0 60:1.0 61:1.0 62:1.0 63:1.0 64:1.0 65:1.0 66:1.0 67:1.0 68:1.0 69:1.0 70:1.0 71:1.0 72:1.0 73:1.0 74:1.0 75:1.0 76:1.0 77:1.0 78:1.0 79:1.0 80:1.0 81:1.0 82:1.0 83:1.0 84:1.0 85:1.0 86:1.0 87:1.0 88:1.0 89:1.0 90:1.0 91:1.0 92:1.0 93:1.0 94:1.0 95:1.0 96:1.0 97:1.0 98:1.0 99:1.0 100:1.0 101:1.0 102:1.0 103:1.0 104:1.0 105:1.0 106:1.0 107:1.0 108:1.0 109:1.0 110:1.0 111:1.0 112:1.0 113:1.0 114:1.0 115:1.0
0.0 1:1.0 2:0.4285714285714286 3:1.0 4:1.0 5:1.0 6:1.0 7:1.0 8:1.0 9:1.0 10:1.0 11:1.0 12:1.0 13:1.0 14:0.7777777777777778 15:1.0 16:1.0 17:1.0 18:1.0 19:1.0 20:1.0 21:1.0 22:1.0 23:1.0 24:1.0 25:1.0 26:1.0 27:1.0 28:1.0 29:1.0 30:0.6 31:1.0 32:1.0 33:1.0 34:1.0 35:1.0 36:1.0 37:1.0 38:1.0 39:1.0 40:1.0 41:1.0 42:1.0 43:1.0 44:1.0 45:1.0 46:1.0 47:1.0 48:1.0 49:1.0 50:0.7142857142857143 51:1.0 52:1.0 53:1.0 54:1.0 55:1.0 56:0.8 57:1.0 58:1.0 59:1.0 60:1.0 61:1.0 62:1.0 63:1.0 64:1.0 65:1.0 66:1.0 67:1.0 68:1.0 69:1.0 70:1.0 71:1.0 72:1.0 73:1.0 74:0.33333333333333337 75:1.0 76:1.0 77:1.0 78:1.0 79:1.0 80:1.0 81:1.0 82:1.0 83:1.0 84:1.0 85:1.0 86:1.0 87:1.0 88:1.0 89:1.0 90:1.0 91:1.0 92:1.0 93:1.0 94:1.0 95:1.0 96:1.0 97:1.0 98:1.0 99:1.0 100:1.0 101:1.0 102:1.0 103:1.0 104:1.0 105:1.0 106:1.0 107:1.0 108:1.0 109:1.0 110:1.0 111:1.0 112:1.0 113:1.0 114:1.0 115:1.0
0.0 1:1.0 2:1.0 3:1.0 4:1.0 5:1.0 6:1.0 7:1.0 8:1.0 9:1.0 10:1.0 11:1.0 12:1.0 13:1.0 14:0.7777777777777778 15:1.0 16:1.0 17:1.0 18:1.0 19:1.0 20:1.0 21:0.19999999999999996 22:1.0 23:1.0 24:1.0 25:1.0 26:1.0 27:1.0 28:1.0 29:1.0 30:1.0 31:1.0 32:1.0 33:1.0 34:1.0 35:1.0 36:1.0 37:1.0 38:1.0 39:1.0 40:1.0 41:0.7142857142857143 42:1.0 43:1.0 44:1.0 45:1.0 46:1.0 47:1.0 48:1.0 49:1.0 50:1.0 51:1.0 52:1.0 53:1.0 54:1.0 55:1.0 56:1.0 57:1.0 58:1.0 59:1.0 60:1.0 61:1.0 62:1.0 63:1.0 64:1.0 65:1.0 66:1.0 67:1.0 68:1.0 69:1.0 70:1.0 71:1.0 72:1.0 73:1.0 74:1.0 75:1.0 76:1.0 77:1.0 78:1.0 79:1.0 80:1.0 81:1.0 82:1.0 83:1.0 84:1.0 85:1.0 86:1.0 87:1.0 88:1.0 89:1.0 90:1.0 91:1.0 92:1.0 93:1.0 94:1.0 95:1.0 96:1.0 97:1.0 98:1.0 99:1.0 100:1.0 101:1.0 102:1.0 103:1.0 104:1.0 105:1.0 106:1.0 107:1.0 108:1.0 109:1.0 110:1.0 111:1.0 112:1.0 113:0.6666666666666667 114:1.0 115:1.0
0.0 1:1.0 2:0.7142857142857143 3:1.0 4:1.0 5:1.0 6:1.0 7:1.0 8:1.0 9:1.0 10:1.0 11:1.0 12:1.0 13:1.0 14:0.5555555555555556 15:1.0 16:1.0 17:1.0 18:1.0 19:1.0 20:1.0 21:0.19999999999999996 22:1.0 23:1.0 24:1.0 25:1.0 26:1.0 27:1.0 28:1.0 29:0.33333333333333337 30:0.6 31:1.0 32:1.0 33:1.0 34:1.0 35:1.0 36:1.0 37:1.0 38:1.0 39:1.0 40:1.0 41:0.7142857142857143 42:1.0 43:1.0 44:1.0 45:1.0 46:1.0 47:1.0 48:1.0 49:1.0 50:0.7142857142857143 51:0.7142857142857143 52:1.0 53:1.0 54:1.0 55:1.0 56:1.0 57:1.0 58:1.0 59:1.0 60:1.0 61:1.0 62:1.0 63:1.0 64:1.0 65:1.0 66:1.0 67:1.0 68:1.0 69:1.0 70:1.0 71:1.0 72:1.0 73:1.0 74:1.0 75:1.0 76:1.0 77:1.0 78:1.0 79:1.0 80:1.0 81:1.0 82:1.0 83:1.0 84:1.0 85:1.0 86:1.0 87:1.0 88:1.0 89:1.0 90:1.0 91:1.0 92:1.0 93:1.0 94:1.0 95:1.0 96:1.0 97:1.0 98:1.0 99:1.0 100:1.0 101:1.0 102:1.0 103:1.0 104:1.0 105:1.0 106:1.0 107:1.0 108:1.0 109:1.0 110:1.0 111:1.0 112:1.0 113:1.0 114:1.0 115:1.0
0.0 1:1.0 2:0.7142857142857143 3:1.0 4:0.75 5:1.0 6:1.0 7:1.0 8:1.0 9:1.0 10:1.0 11:1.0 12:1.0 13:1.0 14:0.5555555555555556 15:1.0 16:1.0 17:1.0 18:1.0 19:1.0 20:1.0 21:0.19999999999999996 22:1.0 23:1.0 24:1.0 25:1.0 26:1.0 27:1.0 28:1.0 29:0.33333333333333337 30:0.6 31:1.0 32:1.0 33:1.0 34:1.0 35:1.0 36:1.0 37:0.33333333333333337 38:1.0 39:1.0 40:1.0 41:0.7142857142857143 42:1.0 43:1.0 44:1.0 45:1.0 46:1.0 47:1.0 48:1.0 49:1.0 50:0.7142857142857143 51:0.7142857142857143 52:1.0 53:1.0 54:1.0 55:1.0 56:0.8 57:1.0 58:1.0 59:1.0 60:1.0 61:1.0 62:1.0 63:1.0 64:1.0 65:1.0 66:1.0 67:1.0 68:1.0 69:1.0 70:1.0 71:1.0 72:1.0 73:1.0 74:1.0 75:1.0 76:1.0 77:1.0 78:1.0 79:1.0 80:1.0 81:1.0 82:1.0 83:1.0 84:1.0 85:1.0 86:1.0 87:1.0 88:1.0 89:1.0 90:1.0 91:1.0 92:1.0 93:1.0 94:1.0 95:1.0 96:1.0 97:1.0 98:1.0 99:1.0 100:1.0 101:1.0 102:1.0 103:1.0 104:1.0 105:1.0 106:1.0 107:1.0 108:1.0 109:1.0 110:1.0 111:1.0 112:1.0 113:1.0 114:1.0 115:1.0
0.0 1:-1.0 2:0.4285714285714286 3:1.0 4:0.75 5:-1.0 7:0.6 8:-1.0 9:0.6 10:-0.33333333333333326 13:0.19999999999999996 14:0.5555555555555556 15:-1.0 16:1.0 18:-1.0 19:-1.0 20:-1.0 21:-0.19999999999999996 23:1.0 24:1.0 26:-0.33333333333333326 27:-1.0 28:1.0 29:0.33333333333333337 30:0.19999999999999996 31:-1.0 32:-1.0 33:-1.0 34:0.5 35:0.33333333333333337 37:0.33333333333333337 38:0.6 39:0.6 40:0.33333333333333337 41:0.4285714285714286 43:1.0 46:-1.0 47:-1.0 49:-1.0 50:0.7142857142857143 51:0.7142857142857143 52:0.7142857142857143 53:-1.0 54:-1.0 55:0.5 56:0.6 57:-1.0 58:-1.0 59:-1.0 60:-1.0 61:0.33333333333333337 62:0.33333333333333337 64:-1.0 65:-1.0 66:-1.0 67:-1.0 68:-1.0 69:-1.0 70:-1.0 71:-1.0 72:-1.0 73:-1.0 74:0.33333333333333337 75:-1.0 76:-1.0 77:-1.0 79:-1.0 80:0.5 81:-1.0 82:-1.0 85:-1.0 86:-1.0 87:-1.0 88:-1.0 89:-1.0 90:-1.0 91:-1.0 92:-1.0 93:-1.0 95:-1.0 96:-1.0 97:0.33333333333333337 98:1.0 99:-1.0 100:-1.0 103:-1.0 104:1.0 105:-1.0 106:-1.0 107:-1.0 109:0.5 110:-1.0 111:-1.0 112:-1.0 113:0.6666666666666667 114:0.972972972972973 115:-1.0
0.0 1:1.0 2:0.7142857142857143 3:1.0 4:1.0 5:1.0 6:1.0 7:1.0 8:1.0 9:1.0 10:1.0 11:1.0 12:1.0 13:1.0 14:0.7777777777777778 15:1.0 16:1.0 17:1.0 18:1.0 19:1.0 20:1.0 21:0.6 22:1.0 23:1.0 24:1.0 25:1.0 26:1.0 27:1.0 28:1.0 29:0.33333333333333337 30:1.0 31:1.0 32:1.0 33:1.0 34:1.0 35:1.0 36:1.0 37:1.0 38:1.0 39:1.0 40:1.0 41:1.0 42:1.0 43:1.0 44:1.0 45:1.0 46:1.0 47:1.0 48:1.0 49:1.0 50:0.7142857142857143 51:1.0 52:1.0 53:1.0 54:1.0 55:1.0 56:0.8 57:1.0 58:1.0 59:1.0 60:1.0 61:1.0 62:1.0 63:1.0 64:1.0 65:1.0 66:1.0 67:1.0 68:1.0 69:1.0 70:1.0 71:1.0 72:1.0 73:1.0 74:1.0 75:1.0 76:1.0 77:1.0 78:1.0 79:1.0 80:0.5 81:1.0 82:1.0 83:1.0 84:1.0 85:1.0 86:1.0 87:1.0 88:1.0 89:1.0 90:1.0 91:1.0 92:1.0 93:1.0 94:1.0 95:1.0 96:1.0 97:1.0 98:1.0 99:1.0 100:1.0 101:1.0 102:1.0 103:1.0 104:1.0 105:1.0 106:1.0 107:1.0 108:1.0 109:1.0 110:1.0 111:1.0 112:1.0 113:0.6666666666666667 114:1.0 115:1.0
0.0 1:1.0 2:0.7142857142857143 3:1.0 4:1.0 5:1.0 6:1.0 7:1.0 8:1.0 9:1.0 10:1.0 11:1.0 12:1.0 13:1.0 14:0.7777777777777778 15:1.0 16:1.0 17:1.0 18:1.0 19:1.0 20:1.0 21:0.6 22:1.0 23:1.0 24:1.0 25:1.0 26:1.0 27:1.0 28:1.0 29:0.33333333333333337 30:1.0 31:1.0 32:1.0 33:1.0 34:1.0 35:1.0 36:1.0 37:1.0 38:1.0 39:1.0 40:1.0 41:1.0 42:1.0 43:1.0 44:1.0 45:1.0 46:1.0 47:1.0 48:1.0 49:1.0 50:1.0 51:1.0 52:1.0 53:1.0 54:1.0 55:1.0 56:0.8 57:1.0 58:1.0 59:1.0 60:1.0 61:1.0 62:1.0 63:1.0 64:1.0 65:1.0 66:1.0 67:1.0 68:1.0 69:1.0 70:1.0 71:1.0 72:1.0 73:1.0 74:1.0 75:1.0 76:1.0 77:1.0 78:1.0 79:1.0 80:0.5 81:1.0 82:1.0 83:1.0 84:1.0 85:1.0 86:1.0 87:1.0 88:1.0 89:1.0 90:1.0 91:1.0 92:1.0 93:1.0 94:1.0 95:1.0 96:1.0 97:1.0 98:1.0 99:1.0 100:1.0 101:1.0 102:1.0 103:1.0 104:1.0 105:1.0 106:1.0 107:1.0 108:1.0 109:1.0 110:1.0 111:1.0 112:1.0 113:0.6666666666666667 114:1.0 115:1.0
0.0 1:1.0 2:0.7142857142857143 3:1.0 4:0.75 5:1.0 6:1.0 7:1.0 8:1.0 9:1.0 10:0.33333333333333337 11:1.0 12:1.0 13:1.0 14:0.5555555555555556 15:1.0 16:1.0 17:1.0 18:1.0 19:1.0 20:1.0 21:-0.19999999999999996 22:1.0 23:1.0 24:1.0 25:1.0 26:1.0 27:1.0 28:1.0 29:0.33333333333333337 30:0.6 31:1.0 32:1.0 33:1.0 34:1.0 35:1.0 36:1.0 37:1.0 38:1.0 39:1.0 40:1.0 41:0.4285714285714286 42:1.0 43:1.0 44:1.0 45:1.0 46:1.0 47:1.0 48:1.0 49:1.0 50:0.7142857142857143 51:0.7142857142857143 52:1.0 53:1.0 54:1.0 55:1.0 56:0.8 57:1.0 58:1.0 59:1.0 60:1.0 61:1.0 62:1.0 63:1.0 64:1.0 65:1.0 66:1.0 67:1.0 68:1.0 69:1.0 70:1.0 71:1.0 72:1.0 73:1.0 74:1.0 75:1.0 76:1.0 77:1.0 78:1.0 79:1.0 80:1.0 81:1.0 82:1.0 83:1.0 84:1.0 85:1.0 86:1.0 87:1.0 88:1.0 89:1.0 90:1.0 91:1.0 92:1.0 93:1.0 94:1.0 95:1.0 96:1.0 97:0.33333333333333337 98:1.0 99:1.0 100:1.0 101:1.0 102:1.0 103:1.0 104:1.0 105:1.0 106:1.0 107:1.0 108:1.0 109:0.5 110:1.0 111:1.0 112:1.0 113:0.6666666666666667 114:0.972972972972973 115:1.0
0.0 1:1.0 2:0.7142857142857143 3:1.0 4:1.0 5:1.0 6:1.0 7:1.0 8:1.0 9:1.0 10:1.0 11:1.0 12:1.0 13:1.0 14:0.7777777777777778 15:1.0 16:1.0 17:1.0 18:1.0 19:1.0 20:1.0 21:0.6 22:1.0 23:1.0 24:1.0 25:1.0 26:1.0 27:1.0 28:1.0 29:1.0 30:0.6 31:1.0 32:1.0 33:1.0 34:0.5 35:1.0 36:1.0 37:1.0 38:1.0 39:1.0 40:1.0 41:0.7142857142857143 42:1.0 43:1.0 44:1.0 45:1.0 46:1.0 47:1.0 48:1.0 49:1.0 50:1.0 51:0.7142857142857143 52:1.0 53:1.0 54:1.0 55:0.5 56:0.8 57:1.0 58:1.0 59:1.0 60:1.0 61:1.0 62:1.0 63:1.0 64:1.0 65:1.0 66:1.0 67:1.0 68:1.0 69:1.0 70:1.0 71:1.0 72:1.0 73:1.0 74:1.0 75:1.0 76:1.0 77:1.0 78:1.0 79:1.0 80:1.0 81:1.0 82:1.0 83:1.0 84:1.0 85:1.0 86:1.0 87:1.0 88:1.0 89:1.0 90:1.0 91:1.0 92:1.0 93:1.0 94:1.0 95:1.0 96:1.0 97:1.0 98:1.0 99:1.0 100:1.0 101:1.0 102:1.0 103:1.0 104:1.0 105:1.0 106:1.0 107:1.0 108:1.0 109:1.0 110:1.0 111:1.0 112:1.0 113:1.0 114:1.0 115:1.0
0.0 1:1.0 2:0.7142857142857143 3:1.0 4:0.75 5:-0.33333333333333326 6:1.0 7:1.0 8:1.0 9:1.0 10:1.0 11:1.0 12:1.0 13:1.0 14:0.5555555555555556 15:1.0 16:1.0 17:1.0 18:1.0 19:1.0 20:1.0 21:0.19999999999999996 22:1.0 23:1.0 24:1.0 25:1.0 26:1.0 27:1.0 28:1.0 29:0.33333333333333337 30:1.0 31:1.0 32:1.0 33:1.0 34:1.0 35:1.0 36:1.0 37:1.0 38:0.6 39:0.6 40:1.0 41:0.4285714285714286 42:1.0 43:1.0 44:1.0 45:1.0 46:1.0 47:1.0 48:1.0 49:1.0 50:0.7142857142857143 51:0.7142857142857143 52:1.0 53:1.0 54:1.0 55:1.0 56:0.8 57:1.0 58:1.0 59:1.0 60:1.0 61:1.0 62:1.0 63:1.0 64:1.0 65:1.0 66:1.0 67:1.0 68:1.0 69:1.0 70:1.0 71:1.0 72:1.0 73:1.0 74:1.0 75:1.0 76:1.0 77:1.0 78:1.0 79:1.0 80:1.0 81:1.0 82:1.0 83:1.0 84:1.0 85:1.0 86:1.0 87:1.0 88:1.0 89:1.0 90:1.0 91:1.0 92:1.0 93:1.0 94:1.0 95:1.0 96:1.0 97:1.0 98:1.0 99:1.0 100:1.0 101:1.0 102:1.0 103:1.0 104:1.0 105:1.0 106:1.0 107:1.0 108:1.0 109:1.0 110:1.0 111:1.0 112:1.0 113:0.6666666666666667 114:1.0 115:1.0
0.0 1:1.0 2:0.7142857142857143 3:1.0 4:1.0 5:1.0 6:1.0 7:1.0 8:1.0 9:1.0 10:1.0 11:1.0 12:1.0 13:1.0 14:0.7777777777777778 15:1.0 16:1.0 17:1.0 18:1.0 19:1.0 20:1.0 21:0.19999999999999996 22:1.0 23:1.0 24:1.0 25:1.0 26:1.0 27:1.0 28:1.0 29:1.0 30:0.6 31:1.0 32:1.0 33:1.0 34:0.5 35:0.33333333333333337 36:1.0 37:1.0 38:1.0 39:1.0 40:1.0 41:0.7142857142857143 42:1.0 43:1.0 44:1.0 45:1.0 46:1.0 47:1.0 48:1.0 49:1.0 50:1.0 51:1.0 52:1.0 53:1.0 54:1.0 55:0.5 56:0.8 57:1.0 58:1.0 59:1.0 60:1.0 61:1.0 62:1.0 63:1.0 64:1.0 65:1.0 66:1.0 67:1.0 68:1.0 69:1.0 70:1.0 71:1.0 72:1.0 73:1.0 74:1.0 75:1.0 76:1.0 77:1.0 78:1.0 79:1.0 80:1.0 81:1.0 82:1.0 83:1.0 85:1.0 86:1.0 87:1.0 88:1.0 89:1.0 90:1.0 91:1.0 92:1.0 93:1.0 94:1.0 95:1.0 96:1.0 97:1.0 98:1.0 100:1.0 101:1.0 102:1.0 103:1.0 104:1.0 105:1.0 106:1.0 107:1.0 108:1.0 109:1.0 110:1.0 111:1.0 112:1.0 113:0.6666666666666667 114:0.972972972972973 115:1.0
0.0 1:1.0 2:0.7142857142857143 3:1.0 4:1.0 5:1.0 6:1.0 7:1.0 8:1.0 9:1.0 10:1.0 11:1.0 12:1.0 13:1.0 14:0.7777777777777778 15:1.0 16:1.0 17:1.0 18:1.0 19:1.0 20:1.0 21:0.6 22:1.0 23:1.0 24:1.0 25:1.0 26:1.0 27:1.0 28:1.0 29:1.0 30:0.6 31:1.0 32:1.0 33:1.0 34:0.5 35:1.0 36:1.0 37:1.0 38:1.0 39:1.0 40:1.0 41:0.7142857142857143 42:1.0 43:1.0 44:1.0 45:1.0 46:1.0 47:1.0 48:1.0 49:1.0 50:1.0 51:1.0 52:1.0 53:1.0 54:1.0 55:0.5 56:0.8 57:1.0 58:1.0 59:1.0 60:1.0 61:1.0 62:1.0 63:1.0 64:1.0 65:1.0 66:1.0 67:1.0 68:1.0 69:1.0 70:1.0 71:1.0 72:1.0 73:1.0 74:1.0 75:1.0 76:1.0 77:1.0 78:1.0 79:1.0 80:1.0 81:1.0 82:1.0 83:1.0 84:1.0 85:1.0 86:1.0 87:1.0 88:1.0 89:1.0 90:1.0 91:1.0 92:1.0 93:1.0 94:1.0 95:1.0 96:1.0 97:1.0 98:1.0 100:1.0 101:1.0 102:1.0 103:1.0 104:1.0 105:1.0 106:1.0 107:1.0 108:1.0 109:1.0 110:1.0 111:1.0 112:1.0 113:1.0 114:1.0 115:1.0
0.0 1:1.0 2:0.7142857142857143 3:1.0 4:1.0 5:1.0 6:1.0 7:1.0 8:1.0 9:1.0 10:0.33333333333333337 11:1.0 12:1.0 13:1.0 14:0.7777777777777778 16:1.0 17:1.0 18:1.0 19:1.0 20:1.0 21:0.6 22:1.0 23:1.0 24:1.0 25:1.0 26:1.0 27:1.0 28:1.0 29:1.0 30:0.6 31:1.0 32:1.0 33:1.0 34:1.0 35:1.0 36:1.0 37:1.0 38:1.0 39:1.0 40:1.0 41:0.7142857142857143 42:1.0 43:1.0 44:1.0 45:1.0 46:1.0 47:1.0 48:1.0 49:1.0 50:1.0 51:1.0 52:1.0 53:1.0 54:1.0 55:1.0 56:0.8 57:1.0 58:1.0 59:1.0 60:1.0 61:1.0 62:1.0 63:1.0 64:1.0 65:1.0 66:1.0 67:1.0 68:1.0 69:1.0 70:1.0 71:1.0 72:1.0 73:1.0 74:1.0 75:1.0 76:1.0 77:1.0 79:1.0 80:1.0 81:1.0 82:1.0 83:1.0 84:1.0 85:1.0 86:1.0 87:1.0 88:1.0 89:1.0 90:1.0 91:1.0 92:1.0 93:1.0 94:1.0 95:1.0 96:-1.0 97:1.0 98:1.0 100:1.0 101:1.0 102:1.0 103:1.0 104:1.0 105:1.0 106:1.0 107:1.0 108:1.0 109:1.0 110:1.0 111:1.0 112:1.0 113:0.6666666666666667 114:0.972972972972973 115:1.0
[truncated: 489,325 more chars]
