# Supplementary material for: Prediction of sentiment polarity in restaurant reviews using an ordinal regression approach based on evolutionary XGBoost
Source: PeerJ Comput Sci. 2025 Jan 9;11:e2370. doi: 10.7717/peerj-cs.2370 (PMC11784868; doi:10.7717/peerj-cs.2370)
Supplement: Supplemental Information 2 [file peerj-cs-11-2370-s002.zip › Evo_SVM-PSO/dismantle.m]

%%%%%%%%%%%%%%%%%%%%%%%%%%%%%%%%%%%%%%%%%%%%%%%%%%%%%%%%%%%%%%%%%%%%%%%%%%%
%  Business Information Technology Department                             %
%  King Abdullah II School for Information Technology                     %
%  The University of Jordan                                               %
%                                                                         %
%  Developed in Matlab R2015a  (8.5.0. 196713)                            %
%%%%%%%%%%%%%%%%%%%%%%%%%%%%%%%%%%%%%%%%%%%%%%%%%%%%%%%%%%%%%%%%%%%%%%%%%%%

function [best_cost, best_gamma, individuals]= ...
    dismantle (best_solution, dim)

best_cost = best_solution(1);
best_gamma = best_solution(2);

count=1;
for i=3:dim+2
    individuals(count) = best_solution(i); %#ok<AGROW>
    count= count+1;
end

%% %%%%%%%%%%%%%%%%%%%%%%%%%%%%%%%%%%%%%%%%%%%%%%%%%%%%%%%%%%%%%%%%%%%%% %%
%%%%%%%%%%%%%%%%%%%%%%%%%%%%%%%%%%  END  %%%%%%%%%%%%%%%%%%%%%%%%%%%%%%%%%%
%%%%%%%%%%%%%%%%%%%%%%%%%%%%%%%%%%%%%%%%%%%%%%%%%%%%%%%%%%%%%%%%%%%%%%%%%%%
