# Supplementary material for: Prediction of sentiment polarity in restaurant reviews using an ordinal regression approach based on evolutionary XGBoost
Source: PeerJ Comput Sci. 2025 Jan 9;11:e2370. doi: 10.7717/peerj-cs.2370 (PMC11784868; doi:10.7717/peerj-cs.2370)
Supplement: Supplemental Information 2 [file peerj-cs-11-2370-s002.zip › Evo_SVM-PSO/evo_algorithms/ga_pso/ComputeAveCost.m]

function [AveCost, nLegal] = ComputeAveCost(Population)

% Compute the average cost of all legal individuals in the population.
% OUTPUTS: AveCost = average cost
%          nLegal = number of legal individuals in population

% Save valid population member fitnesses in temporary array
Cost = [];
nLegal = 0;
for i = 1 : length(Population)
    Population(i).cost;
    if Population(i).cost < inf
        Cost = [Cost Population(i).cost];
        nLegal = nLegal + 1;
    end
end
% Compute average cost.

AveCost = mean(Cost);

return;
