# Supplementary material for: Prediction of sentiment polarity in restaurant reviews using an ordinal regression approach based on evolutionary XGBoost
Source: PeerJ Comput Sci. 2025 Jan 9;11:e2370. doi: 10.7717/peerj-cs.2370 (PMC11784868; doi:10.7717/peerj-cs.2370)
Supplement: Supplemental Information 2 [file peerj-cs-11-2370-s002.zip › Evo_SVM-PSO/evo_algorithms/ga_pso/Init.m]

function [OPTIONS, MinCost, AvgCost, InitFunction, CostFunction, FeasibleFunction, ...
    MaxParValue, MinParValue, Population] = Init(DisplayFlag, ProblemFunction, RandSeed,dim,population,iteration,fitness_type, fs_run_type,trainLabel,trainData)

% Initialize population-based optimization software.

% WARNING: some of the optimization routines will not work if population size is odd.
OPTIONS.popsize = population; % total population size
OPTIONS.Maxgen = iteration; % generation count limit
OPTIONS.numVar = dim; % number of genes in each population member
OPTIONS.pmutate = 0; % mutation probability

if ~exist('RandSeed', 'var')
    RandSeed = round(sum(100*clock));
end
rand('state', RandSeed); % initialize random number generator
if DisplayFlag
    disp(['random # seed = ', num2str(RandSeed)]);
end

% Get the addresses of the initialization, cost, and feasibility functions.
[InitFunction, CostFunction, FeasibleFunction] = ProblemFunction();
% Initialize the population.
[MaxParValue, MinParValue, Population, OPTIONS] = InitFunction(OPTIONS);
% Make sure the population does not have duplicates. 
Population = ClearDups(Population, MaxParValue, MinParValue);
% Compute cost of each individual  
Population = CostFunction(OPTIONS, Population, fitness_type, fs_run_type, trainLabel,trainData);
% Sort the population from most fit to least fit
Population = PopSort(Population);
% Compute the average cost
AverageCost = ComputeAveCost(Population);
% Display info to screen
MinCost = [Population(1).cost];
AvgCost = [AverageCost];
if DisplayFlag
    disp(['The best and mean of Generation # 0 are ', num2str(MinCost(end)), ' and ', num2str(AvgCost(end))]);
end

return;
