# Supplementary material for: Prediction of sentiment polarity in restaurant reviews using an ordinal regression approach based on evolutionary XGBoost
Source: PeerJ Comput Sci. 2025 Jan 9;11:e2370. doi: 10.7717/peerj-cs.2370 (PMC11784868; doi:10.7717/peerj-cs.2370)
Supplement: Supplemental Information 2 [file peerj-cs-11-2370-s002.zip › Evo_SVM-PSO/evo_svm.m]

%%%%%%%%%%%%%%%%%%%%%%%%%%%%%%%%%%%%%%%%%%%%%%%%%%%%%%%%%%%%%%%%%%%%%%%%%%%
%                                                                         %
%  Developed in Matlab R2015a  (8.5.0. 196713)                            %
%                                                                         %
%  Developed by: Mohammad A. Hassonah, Ala' M. Al-Zoubi and Hossam Faris  %
%                                                                         %
%  e-Mails: mohammad.a.hassonah@gmail.com, alaah14@gmail.com,             %
%           7ossam@gmail.com                                              %
%                                                                         %
%  Main paper:                                                            %
%  Faris, H., Hassonah, M.A., Ala'M, A.Z., Mirjalili, S. and Aljarah, I., %
%  A multi-verse optimizer approach for feature selection and optimizing  %
%  SVM parameters based on a robust system architecture. Neural Computing %
%  and Applications, pp.1-15.                                             %
%  DOI: https://doi.org/10.1007/s00521-016-2818-2                         %
%                                                                         %
%%%%%%%%%%%%%%%%%%%%%%%%%%%%%%%%%%%%%%%%%%%%%%%%%%%%%%%%%%%%%%%%%%%%%%%%%%%

function evo_svm ()

%% Metaheuristic algorithms names:
Optimizers ...
    = {'PSO'};

PSO	= 1;


algorithms = [PSO];

[~, algo_count]=size(algorithms);

%% Set fitness_type: "maximization" or "minimization"
fitness_type = 'maximization';

%% Add path to the data:
dir_data = './Data';
addpath(dir_data);

%% Add path to the libsvm toolbox:
addpath('./libsvm-3.20/matlab');

%% Adding path to all subfolders - Do not change
addpath(genpath(fileparts(which(mfilename))));

%% Parameters
fs_run_type = 'with'; % Fearture Selection: with / without
population = 10;
max_iteration = 10;
lower_bound = 0.01;
upper_bound = 1;
num_of_runs = 10;

%% Files Names Initialization
str=strtrim(cellstr(num2str(fix(clock)'))');
strs_spaces = sprintf('-%s' ,str{:});
filename=strcat('Experiments ',strtrim(strs_spaces));

filename_all_results= strcat(filename,' All Results.csv');
filename_convergences= strcat(filename,' Convergences.csv');
filename_average_convergences= strcat(filename,' Average Convergences.csv');
filename_best_individuals= strcat(filename,' Best Individual.csv');
filename_summary= strcat(filename,' Summary.csv');
filename_parameters= strcat(filename,' Parameters.csv');

header_all_results = {'Algorithm','Dataset', 'Accuracy', 'Num Of Feats', ...
    'MSE', 'RMSE', 'MAE', 'Cost', 'Gamma', 'Recall First', ...
    'Recall Second', 'Precision First', 'Precision Second', ...
    'F-Measure', 'G-Mean', 'TP', 'FN', 'FP', 'TN'};

header_summary = {'Algorithm','Dataset','Accuracy', 'STD Accuracy', ...
    'Num Of Feats', 'STD Num Of Feats' , 'MSE','STD MSE', 'RMSE', ...
    'STD RMSE', 'MAE', 'STD MAE', 'Recall(F)', 'STD Recall(F)', ...
    'Recall(S)', 'STD Recall(S)', 'Precision(F)', 'STD Precision(F)', ...
    'Precision(S)', 'STD Precision(S)','F-Measure', 'STD F-Measure', ...
    'G-Mean', 'STD G-Mean'};

header_parameters = {'Population', 'Max Iteration', 'Num Of Runs', ...
    'Upper Bound', 'Lower Bound'};

dlmcell(filename_all_results, header_all_results, ',', '-a')
dlmcell(filename_summary, header_summary, ',', '-a')
dlmcell(filename_parameters, header_parameters, ',', '-a');
dlmcell(filename_parameters, [ num2cell(fs_run_type) num2cell(population) ...
    num2cell(max_iteration) num2cell(num_of_runs) num2cell(upper_bound) ...
    num2cell(lower_bound)], ',', '-a');


%% Datasets Names:
datasets = {
    '100.csv'

    };

[ds_count, ~]=size(datasets);

%%
for algo=1:algo_count
    
    if(algorithms(algo)==1)
        algorithm_name = cell(num_of_runs, 1);
        algorithm_name(:) = Optimizers(algo);
    
        for d_set = 1 : ds_count
            [~, name, ext] = fileparts(datasets{d_set});
            dataset_name = cell(num_of_runs, 1);
            dataset_name(:) = {name};
            
            [all_accuracies, all_best_cost,all_best_gamma, ...
                avg_accuracy, std_accuracy, all_mse, avg_mse, std_mse, ...
                all_rmse, avg_rmse, std_rmse, all_mae, avg_mae ,std_mae, ...
                all_recall_first, std_recall_first, avg_recall_first, ...
                all_recall_second, std_recall_second, avg_recall_second, ...
                all_precision_first, std_precision_first, ...
                avg_precision_first, all_precision_second, ...
                std_precision_second, avg_precision_second, ...
                all_f_measure, std_f_measure, avg_f_measure, ...
                all_g_mean, std_g_mean, avg_g_mean, ...
                all_num_of_feats, avg_num_of_feats, std_num_of_feats, ...
                convergence,  all_TP, all_FN, all_FP, all_TN, ...
                all_best_individual] ...
                ...
                = start_k_experiments(datasets{d_set}, ext, algo ,  ...
                dir_data, num_of_runs, fitness_type, fs_run_type, ...
                population, max_iteration, lower_bound, upper_bound);
            
            % Organizing the data for Excel sheet
            folds_results = [all_accuracies all_num_of_feats all_mse all_rmse all_mae ...
                all_best_cost all_best_gamma all_recall_first ...
                all_recall_second all_precision_first all_precision_second ...
                all_f_measure all_g_mean all_TP all_FN all_FP all_TN];
            
            summary_results = [ avg_accuracy std_accuracy avg_num_of_feats ...
                std_num_of_feats avg_mse ...
                std_mse avg_rmse std_rmse avg_mae std_mae ...
                avg_recall_first std_recall_first avg_recall_second ...
                std_recall_second avg_precision_first std_precision_first...
                avg_precision_second std_precision_second avg_f_measure ...
                std_f_measure avg_g_mean std_g_mean];
            
            % Writing the results in csv files
            all_results = ...
                [algorithm_name dataset_name num2cell(folds_results)];
            
            dlmcell(filename_all_results, all_results, ',' , '-a');
            
            summary_of_results = ...
                [Optimizers(algo) name num2cell(summary_results)];
            
            dlmcell(filename_summary, summary_of_results, ',' , '-a');
            
            convergence_results = ...
                [algorithm_name dataset_name num2cell(convergence)];
            dlmcell(filename_convergences, convergence_results, ',' , '-a');
            
            average_convergence_results = ...
                [Optimizers(algo) name  num2cell(mean(convergence,1))];
            dlmcell(filename_average_convergences, ...
                average_convergence_results, ',' , '-a');
            
            
            best_individual_results = ...
                [algorithm_name dataset_name num2cell(all_best_individual)];
            dlmcell(filename_best_individuals, best_individual_results, ...
                ',' , '-a');
            
        end
    end
end

display('##################EVO SVM HAS FINISHED RUNNING##################');

%% %%%%%%%%%%%%%%%%%%%%%%%%%%%%%%%%%%%%%%%%%%%%%%%%%%%%%%%%%%%%%%%%%%%%% %%
%%%%%%%%%%%%%%%%%%%%%%%%%%%%%%%%%%  END  %%%%%%%%%%%%%%%%%%%%%%%%%%%%%%%%%%
%%%%%%%%%%%%%%%%%%%%%%%%%%%%%%%%%%%%%%%%%%%%%%%%%%%%%%%%%%%%%%%%%%%%%%%%%%%
