# Supplementary material for: Prediction of sentiment polarity in restaurant reviews using an ordinal regression approach based on evolutionary XGBoost
Source: PeerJ Comput Sci. 2025 Jan 9;11:e2370. doi: 10.7717/peerj-cs.2370 (PMC11784868; doi:10.7717/peerj-cs.2370)
Supplement: Supplemental Information 2 [file peerj-cs-11-2370-s002.zip › Evo_SVM-PSO/libsvm-3.20/iiilibsvm.train]

0 1:1 2:6 3:15 4:12 5:1 9:7 10:16 11:6 12:6 13:10 17:8 18:16 19:2 21:11 22:2 25:5 26:16 27:3 29:5 30:7 33:7 34:13 35:3 37:8 38:7 41:4 42:12 44:1 45:13 46:5 50:14 51:9 52:15 53:9 58:6 59:14 60:7 61:1
0 2:10 3:16 4:6 9:7 10:16 11:8 12:16 13:5 17:11 18:16 20:6 21:14 22:3 25:12 26:12 29:11 30:11 33:12 34:12 37:8 38:12 41:7 42:15 43:1 45:13 46:11 50:16 51:8 52:10 53:15 54:3 58:10 59:16 60:15 61:3
0 2:8 3:15 4:16 5:13 9:1 10:11 11:9 12:11 13:16 14:1 20:7 21:14 26:3 27:4 28:14 29:12 30:2 33:1 34:16 35:16 36:16 37:16 38:10 41:2 42:12 43:16 44:10 50:2 51:16 52:4 58:9 59:14 64:7
0 3:3 4:11 5:16 10:5 11:16 12:11 13:13 14:7 17:3 18:15 19:8 20:1 21:15 22:6 25:11 26:16 27:16 28:16 29:16 30:10 33:1 34:4 35:4 36:13 37:10 38:2 44:15 45:4 51:3 52:16 59:1 60:15 61:2 64:4
0 2:5 3:14 4:4 10:13 11:8 17:3 18:14 19:4 25:6 26:16 27:14 28:9 29:2 33:4 34:16 35:3 36:4 37:11 38:2 42:14 43:3 45:4 46:11 50:10 51:8 52:4 53:11 54:12 58:4 59:12 60:14 61:7 64:6
0 2:11 3:16 4:10 5:1 9:4 10:16 11:10 12:15 13:8 17:4 18:16 19:3 20:11 21:13 25:1 26:14 27:6 28:9 29:14 36:12 37:10 43:6 44:16 45:6 50:5 51:15 52:15 53:8 54:8 55:3 58:10 59:16 60:16 61:16 62:16 63:6 64:2
0 2:1 3:11 4:13 5:11 6:7 10:9 11:14 12:6 13:4 14:3 18:16 19:12 20:16 21:15 22:2 25:5 26:16 27:10 28:4 29:12 30:6 33:1 34:1 37:10 38:4 44:5 45:10 51:8 52:15 53:3 58:1 59:13 60:5 64:5
0 2:8 3:10 4:8 5:7 6:2 9:1 10:15 11:14 12:12 13:12 14:4 17:7 18:15 19:12 20:5 25:5 26:14 27:12 28:15 29:7 36:2 37:13 44:4 45:12 50:6 51:7 52:14 53:5 58:4 59:13 60:8 64:5
0 2:15 3:2 4:14 5:13 6:2 10:16 11:15 12:12 13:13 14:8 17:2 18:16 19:12 20:1 21:6 22:10 25:7 26:15 27:3 29:5 30:8 33:5 34:12 37:8 38:8 41:5 42:12 44:7 45:15 46:5 49:5 50:16 51:13 52:16 53:6 58:10 59:12 60:5
0 2:3 3:13 4:13 5:2 9:6 10:16 11:12 12:10 13:8 17:9 18:15 19:12 20:16 21:6 25:10 26:16 27:16 28:13 33:1 34:12 35:16 36:12 37:14 38:4 42:11 43:8 45:3 46:12 50:13 51:11 52:8 53:13 54:12 58:3 59:15 60:11 61:6 64:8
0 2:6 3:14 4:14 5:16 6:16 7:8 10:7 11:11 12:8 13:10 14:15 15:3 20:4 21:15 22:10 25:1 26:15 27:16 28:16 29:16 30:14 33:3 34:11 35:13 36:13 43:15 44:5 50:7 51:13 58:10 59:12 64:7
0 3:3 4:16 5:11 6:1 11:8 12:16 13:16 14:1 19:9 20:16 21:14 25:1 26:7 27:16 28:16 29:11 33:9 34:16 35:16 36:16 37:8 41:1 42:8 43:6 44:16 45:7 51:5 52:16 53:9 59:2 60:14 61:14 62:1 64:1
0 3:4 4:13 5:16 6:16 7:3 10:8 11:16 12:9 13:12 14:16 15:4 17:7 18:16 19:3 20:3 21:15 22:13 25:9 26:15 27:14 28:16 29:16 30:6 33:1 34:8 35:7 36:12 37:15 44:13 45:10 51:3 52:15 53:6 59:5 60:15 61:4 64:9
0 2:7 3:12 4:6 5:2 10:16 11:16 12:13 13:14 14:1 17:9 18:16 19:11 20:3 25:8 26:16 27:16 28:16 29:4 33:1 34:2 36:6 37:12 44:7 45:12 50:6 51:9 52:16 53:6 58:5 59:16 60:9 64:5
0 2:7 3:11 4:11 5:6 9:9 10:16 11:12 12:10 13:14 17:5 18:2 20:4 21:14 26:1 27:5 28:14 29:6 33:1 34:15 35:16 36:16 37:10 42:7 43:4 44:4 45:15 46:6 50:5 51:4 52:8 53:13 54:12 58:14 59:16 60:12 61:10 62:1 64:3
0 1:1 2:10 3:15 4:8 9:6 10:16 11:7 12:11 13:8 17:7 18:16 19:3 20:1 21:13 22:1 25:7 26:13 29:10 30:6 33:8 34:12 37:14 38:4 41:3 42:16 44:6 45:15 46:2 50:15 51:9 52:16 53:4 58:9 59:15 60:8
0 3:1 4:11 5:7 10:2 11:13 12:10 13:16 14:4 18:13 19:4 20:1 21:16 25:6 26:14 27:8 28:12 29:16 30:7 34:8 35:8 36:15 37:10 38:2 43:1 44:12 45:1 51:4 52:16 59:3 60:15 64:4
0 2:5 3:12 4:16 5:16 6:3 10:11 11:11 12:4 13:16 14:9 19:4 20:8 21:16 22:5 26:4 27:16 28:16 29:16 30:14 35:11 36:14 37:1 43:13 44:10 50:3 51:16 52:1 58:8 59:12 64:7
0 2:1 3:8 4:13 5:13 6:2 9:4 10:16 11:8 12:1 13:12 14:4 17:7 18:13 19:3 20:10 21:13 25:3 26:15 27:15 28:14 29:15 34:13 35:10 37:10 38:6 42:11 43:5 45:9 46:8 50:7 51:11 52:4 53:14 54:2 58:1 59:13 60:12 61:4 64:8
0 3:2 4:13 5:12 6:4 10:3 11:15 12:15 13:13 14:12 17:2 18:15 19:14 20:1 21:12 22:8 25:8 26:16 27:14 28:16 29:16 30:11 33:3 34:16 35:16 36:16 37:16 38:10 44:8 45:13 52:13 53:7 60:15 61:3 64:4
0 2:4 3:11 4:15 5:16 6:15 10:13 11:13 12:8 13:13 14:14 21:15 22:5 26:2 27:4 28:10 29:15 30:1 34:10 35:16 36:16 37:16 38:8 42:1 43:13 44:13 45:1 50:1 51:16 52:6 58:6 59:14 60:2 64:7
0 2:4 3:10 4:13 5:11 6:1 9:2 10:13 11:10 12:4 13:8 14:8 17:6 18:13 19:4 20:9 21:15 22:4 25:4 26:16 27:16 28:16 29:13 34:12 35:11 36:1 37:8 38:8 42:12 43:4 45:7 46:8 50:12 51:8 52:8 53:14 58:6 59:13 60:11 61:1 64:8
0 2:3 3:11 4:13 5:14 6:6 10:12 11:9 12:3 17:2 18:14 25:8 26:10 27:6 28:12 29:12 30:2 33:7 34:16 35:13 36:6 37:14 38:8 44:1 45:14 46:1 50:1 51:4 52:11 53:6 58:3 59:13 60:10 64:5
0 2:1 3:4 4:11 5:13 6:7 9:2 10:14 11:12 12:10 13:16 14:5 17:7 18:14 19:6 20:14 21:12 25:2 26:12 27:11 28:10 29:15 30:1 37:16 38:4 44:3 45:16 46:3 52:10 53:11 59:1 60:14 61:3 64:9
0 2:9 3:13 4:1 10:8 11:16 12:6 18:7 19:16 20:10 26:13 27:16 28:10 34:9 35:16 36:14 43:7 44:16 45:5 50:3 51:9 52:16 53:13 54:8 55:5 58:4 59:15 60:16 61:16 62:16 63:16 64:1
0 2:9 3:16 4:11 9:4 10:16 11:13 12:16 13:4 18:9 19:3 20:13 21:9 28:16 29:8 35:3 36:16 37:4 43:12 44:15 45:1 50:6 51:16 52:16 53:15 54:11 55:1 58:10 59:16 60:9 61:9 62:13 63:6 64:2
0 2:2 3:13 4:9 10:14 11:11 12:12 13:7 17:6 18:16 19:1 21:16 25:5 26:12 29:11 30:5 33:8 34:13 37:8 38:7 41:1 42:16 45:9 46:8 50:13 51:3 52:6 53:16 54:1 58:3 59:16 60:14 61:4
0 3:10 4:12 10:9 11:14 12:4 18:15 19:3 25:2 26:15 27:2 28:6 29:1 33:2 34:16 35:15 36:12 37:15 38:4 42:16 43:5 45:3 46:14 50:12 51:10 52:4 53:11 54:14 58:1 59:11 60:14 61:12 62:1 64:6
0 4:10 5:13 12:15 13:16 19:7 20:16 21:14 25:3 26:12 27:16 28:16 29:13 33:3 34:11 35:9 36:16 37:9 44:16 45:9 52:15 53:12 60:8 61:15 62:2 64:1
0 2:7 3:9 4:13 5:11 6:2 9:6 10:16 11:9 12:1 13:13 14:8 17:8 18:14 19:5 20:11 21:14 22:2 25:3 26:16 27:16 28:16 29:6 33:2 34:16 35:5 36:1 37:12 38:5 41:4 42:15 45:8 46:8 49:3 50:16 51:4 52:7 53:13 54:2 58:13 59:12 60:8 61:1 64:8
0 2:9 3:14 4:16 5:7 9:1 10:14 11:6 12:14 13:13 20:14 21:8 26:10 27:13 28:16 29:13 30:2 34:16 35:16 36:16 37:13 38:8 42:2 43:15 44:4 50:8 51:13 58:12 59:10 64:7
0 2:8 3:16 4:8 9:1 10:16 11:9 12:10 13:9 17:4 18:15 21:10 22:1 25:6 26:12 29:6 30:6 33:5 34:12 37:4 38:8 41:4 42:14 45:7 46:8 49:1 50:16 51:9 52:8 53:14 54:4 58:6 59:15 60:14 61:5
0 2:9 3:16 4:16 5:15 6:2 10:9 11:6 12:8 13:16 14:8 19:2 20:1 21:16 22:7 26:12 27:16 28:16 29:16 30:13 34:3 35:4 36:15 37:10 38:1 43:7 44:15 45:2 50:3 51:15 52:7 58:8 59:13 60:1 64:7
0 2:2 3:14 4:10 9:1 10:14 11:12 17:5 18:14 19:1 25:6 26:11 33:7 34:15 35:13 36:15 37:7 38:1 41:3 42:15 43:8 45:11 46:10 50:11 51:9 52:4 53:8 54:15 58:1 59:12 60:14 61:12 62:4 64:6
0 3:3 4:11 5:16 6:11 10:5 11:16 12:14 13:13 14:16 15:3 17:3 18:16 19:8 21:13 22:14 25:10 26:15 27:6 28:11 29:16 30:6 33:8 34:16 35:15 36:14 37:15 38:1 42:3 44:10 45:12 52:15 53:9 59:1 60:16 61:5 64:9
0 4:13 5:16 6:3 11:1 12:15 13:16 17:2 18:5 19:13 20:16 21:14 25:10 26:16 27:15 28:16 29:12 33:1 34:4 35:5 36:16 37:12 43:1 44:16 45:14 52:16 53:15 60:11 61:16 62:8 64:1
0 2:4 3:14 4:16 5:16 6:12 10:12 11:9 13:5 14:16 15:3 17:1 18:15 19:14 20:10 21:13 22:12 25:8 26:16 27:16 28:16 29:9 30:3 33:1 34:4 35:8 36:15 43:8 44:13 50:1 51:14 52:9 58:6 59:15 60:4 64:9
0 2:6 3:12 4:11 5:3 10:16 11:9 12:16 13:7 19:10 20:13 26:14 27:16 28:16 29:10 30:1 34:8 35:2 36:3 37:15 38:4 42:1 45:12 46:6 49:8 50:15 51:6 52:9 53:16 54:3 58:7 59:12 60:13 61:6 64:3
0 3:3 4:10 5:15 6:9 7:4 10:2 11:15 12:7 13:9 14:16 15:6 18:11 19:6 21:10 22:16 23:1 25:1 26:15 27:14 28:16 29:16 30:7 34:5 35:7 36:2 37:14 38:2 44:10 45:6 51:1 52:15 59:7 60:9 64:9
0 3:2 4:10 5:16 6:12 7:2 10:2 11:14 12:12 13:7 14:16 15:3 17:3 18:15 19:15 20:4 21:10 22:15 25:6 26:16 27:16 28:16 29:16 30:14 34:3 35:3 36:4 37:16 38:6 44:6 45:16 46:2 52:10 53:14 60:14 61:9 64:4
0 2:8 3:14 4:9 5:2 9:2 10:14 11:5 12:11 13:13 18:15 20:6 21:16 22:4 26:13 27:9 28:15 29:15 30:6 35:5 36:1 37:7 38:9 45:5 46:12 50:12 51:3 53:9 54:8 58:7 59:14 60:15 61:13 64:9
0 2:6 3:16 4:12 5:2 9:6 10:16 11:9 12:11 13:11 17:7 18:14 20:5 21:14 25:3 26:6 28:7 29:11 36:14 37:7 43:8 44:15 50:4 51:16 52:10 53:4 54:3 58:7 59:16 60:13 61:14 62:16 63:3 64:2
0 2:8 3:14 4:2 10:5 11:16 12:6 19:16 20:11 26:2 27:16 28:15 35:14 36:16 37:2 43:1 44:16 45:9 50:5 51:15 52:16 53:15 54:12 55:8 58:4 59:15 60:16 61:13 62:12 63:12 64:1
0 3:4 4:11 5:16 6:11 10:6 11:13 12:3 13:3 14:15 18:14 19:2 20:4 21:14 22:11 26:12 27:16 28:15 29:15 30:8 35:2 37:14 38:2 44:4 45:11 52:14 53:4 59:3 60:10 64:9
0 4:9 5:15 6:12 10:2 11:14 12:9 13:6 14:16 15:1 18:12 19:4 20:1 21:12 22:11 25:4 26:15 27:7 28:13 29:16 30:3 33:2 34:12 35:11 36:1 37:15 44:5 45:11 52:8 53:8 60:9 61:7 64:9
0 2:2 3:13 4:5 10:11 11:15 17:1 18:16 19:2 25:2 26:16 27:8 28:6 29:2 33:5 34:16 35:9 36:10 37:15 38:2 42:16 43:4 45:9 46:8 50:11 51:10 52:3 53:16 54:6 58:4 59:15 60:12 61:9 62:1 64:6
0 3:1 4:10 5:16 6:4 10:1 11:13 12:16 13:16 14:3 18:11 19:15 20:9 21:16 22:3 25:11 26:16 27:9 28:14 29:13 33:10 34:16 35:16 36:16 37:16 38:9 41:1 42:4 43:4 44:16 45:9 46:2 52:14 53:5 60:13 61:9 64:4
0 2:4 3:13 4:16 5:8 9:6 10:16 11:9 12:11 13:12 17:9 18:11 19:4 20:16 21:6 26:8 27:15 28:16 29:12 30:1 34:2 35:6 36:1 37:13 38:8 42:9 43:1 45:9 46:8 50:13 51:8 52:9 53:15 54:4 58:6 59:14 60:12 61:5 64:3
0 1:1 2:14 3:14 4:4 9:10 10:15 11:15 12:15 17:14 18:10 19:4 20:16 21:3 25:2 26:1 27:9 28:16 35:13 36:13 42:3 43:16 44:5 50:13 51:16 52:13 53:5 54:4 57:2 58:15 59:14 60:16 61:16 62:16 63:5 64:2
0 1:2 2:7 3:14 4:11 5:1 9:8 10:15 11:3 12:7 13:8 17:10 18:10 19:1 20:12 21:8 25:4 26:16 27:16 28:15 29:6 33:2 34:16 35:6 37:11 38:7 41:1 42:16 45:4 46:13 50:16 51:2 52:5 53:14 54:4 58:7 59:16 60:14 61:6 64:8
0 1:1 2:14 3:15 4:5 9:3 10:16 11:15 12:15 13:3 17:3 18:16 19:9 20:16 21:5 26:5 27:6 28:16 29:4 35:8 36:15 37:1 43:14 44:11 50:9 51:16 52:14 53:8 54:7 58:15 59:16 60:16 61:16 62:16 63:6 64:2
0 2:1 3:8 4:14 5:14 6:6 10:3 11:11 12:7 13:12 14:14 21:9 22:11 25:1 26:12 27:12 28:12 29:15 30:8 34:7 35:8 36:14 37:13 38:1 43:4 44:15 45:2 51:13 52:6 58:1 59:14 60:2 64:7
0 3:1 4:15 5:9 6:1 11:5 12:16 13:16 19:13 20:16 21:11 25:2 26:8 27:16 28:16 29:11 33:5 34:12 35:13 36:16 37:8 43:5 44:16 45:7 51:7 52:16 53:4 59:3 60:16 61:15 62:1 64:1
0 3:4 4:15 5:6 10:3 11:15 12:9 13:4 14:14 17:2 18:15 19:9 21:11 22:10 25:7 26:16 27:10 28:12 29:16 30:14 33:3 34:14 35:13 36:15 37:14 38:2 44:12 45:10 51:2 52:16 53:6 59:6 60:13 61:1 64:4
0 2:2 3:13 4:6 10:10 11:14 12:6 18:15 19:6 26:16 27:3 34:14 35:16 36:16 37:12 38:1 41:2 42:16 43:13 44:3 45:9 46:10 50:8 51:14 52:4 53:13 54:13 58:2 59:12 60:14 61:12 62:4 64:6
0 2:11 3:16 4:6 9:2 10:16 11:14 12:14 13:1 17:6 18:16 19:2 20:15 21:6 25:2 26:11 28:15 29:5 36:16 37:5 43:4 44:16 45:2 50:6 51:15 52:15 53:8 54:8 55:3 58:12 59:16 60:15 61:16 62:16 63:6 64:2
0 2:7 3:14 4:6 9:5 10:16 11:9 12:13 13:3 17:8 18:12 20:5 21:12 25:4 26:12 29:11 30:6 33:6 34:12 37:9 38:7 41:1 42:15 44:1 45:15 46:5 50:13 51:7 52:13 53:11 58:4 59:15 60:11
0 4:8 5:12 6:5 11:10 12:11 13:11 14:9 18:11 19:10 21:16 22:1 25:6 26:16 27:13 28:12 29:15 30:4 33:2 34:8 35:8 36:12 37:14 38:4 44:12 45:4 52:13 53:1 60:11 64:4
0 2:1 3:12 4:11 10:8 11:14 12:3 17:1 18:14 19:5 25:1 26:16 27:9 28:4 33:3 34:16 35:13 36:12 37:12 38:3 41:1 42:16 43:3 45:1 46:15 50:9 51:9 52:2 53:9 54:15 55:2 58:2 59:14 60:15 61:12 62:3 64:6
0 1:2 2:11 3:15 4:16 5:8 9:4 10:9 11:1 12:5 13:16 14:4 19:5 20:13 21:13 26:4 27:16 28:16 29:5 35:2 36:7 37:14 38:2 42:2 45:11 46:7 49:6 50:10 51:1 52:8 53:14 54:2 57:3 58:14 59:15 60:11 61:3 64:3
0 2:5 3:12 4:14 5:16 6:5 9:6 10:16 11:15 12:10 13:16 14:6 18:3 20:3 21:16 22:2 26:1 27:4 28:14 29:13 30:2 33:7 34:16 35:16 36:16 37:16 38:11 41:4 42:9 43:14 44:12 45:1 46:1 51:16 52:8 58:4 59:16 60:5 64:7
0 4:13 5:5 11:3 12:16 13:13 19:10 20:16 21:12 25:6 26:16 27:16 28:16 29:8 33:4 34:8 35:6 36:16 37:5 43:4 44:16 45:4 51:4 52:16 53:8 60:12 61:13 62:5 64:1
0 2:10 3:8 4:11 5:2 10:16 11:15 12:8 13:13 14:2 17:4 18:16 19:4 21:9 22:7 25:7 26:14 29:3 30:8 33:8 34:12 37:7 38:8 41:6 42:6 44:3 45:15 46:4 49:4 50:14 51:10 52:16 53:7 58:10 59:14 60:5
0 1:1 2:9 3:13 4:9 9:3 10:16 11:10 12:11 13:11 17:1 18:9 20:2 21:15 28:4 29:15 35:1 36:11 37:8 43:10 44:15 45:1 50:6 51:16 52:16 53:13 54:9 58:11 59:12 60:8 61:8 62:8 63:1 64:2
0 1:3 2:12 3:16 4:10 9:8 10:16 11:10 12:16 13:6 17:2 18:9 20:12 21:8 28:15 29:9 35:9 36:14 37:1 42:4 43:16 44:9 49:1 50:14 51:16 52:13 53:12 54:9 55:1 57:4 58:16 59:16 60:13 61:15 62:16 63:3 64:2
0 2:10 3:16 4:16 5:16 6:4 9:2 10:14 11:8 12:1 13:1 17:7 18:15 19:12 20:12 21:7 25:3 26:9 27:7 28:5 29:16 30:6 37:5 38:8 45:13 46:7 50:11 51:4 52:13 53:12 58:9 59:13 60:9 64:5
0 2:8 3:15 4:5 9:4 10:15 11:12 12:16 17:10 18:9 20:12 21:4 25:3 26:1 28:13 29:3 35:1 36:16 43:6 44:11 50:5 51:16 52:16 53:16 54:15 58:9 59:10 60:4 61:6 62:9 64:2
0 4:11 5:2 11:8 12:12 18:2 19:15 20:4 21:4 22:8 25:1 26:13 27:8 29:10 30:10 33:9 34:16 35:8 36:9 37:16 38:7 41:6 42:12 43:12 44:13 45:14 46:1 52:14 53:8 59:3 60:16 61:4 64:4
0 2:5 3:12 4:16 5:12 9:2 10:16 11:10 12:8 13:16 14:4 17:7 18:16 19:8 20:2 21:16 22:4 26:5 27:15 28:16 29:10 35:12 36:16 37:8 42:6 43:12 44:5 45:16 46:4 50:8 51:12 52:6 53:16 54:6 58:5 59:15 60:15 61:9 64:8
0 3:6 4:14 5:11 6:1 10:2 11:14 12:16 13:16 14:2 18:11 19:16 20:16 21:16 25:5 26:15 27:16 28:16 29:16 30:4 33:1 34:5 35:7 36:16 37:16 38:2 43:3 44:16 45:16 46:3 51:4 52:16 53:16 54:4 59:4 60:15 61:15 62:4 64:1
0 2:5 3:10 4:16 5:15 6:6 10:12 11:9 12:8 13:15 14:12 20:1 21:16 22:5 25:2 26:15 27:12 28:13 29:15 30:2 33:2 34:11 35:11 36:15 37:10 38:5 43:11 44:7 50:4 51:16 52:1 58:9 59:12 64:7
0 2:10 3:13 4:15 5:12 6:5 10:9 11:5 12:5 13:13 14:7 19:1 20:11 21:13 26:5 27:16 28:16 29:3 34:2 35:10 36:12 37:15 38:7 44:1 45:16 46:4 50:2 51:8 52:13 53:12 54:1 58:10 59:15 60:7 64:3
0 2:2 3:12 4:11 5:2 9:1 10:15 11:12 12:9 13:13 17:6 18:13 19:1 21:14 22:2 25:6 26:12 29:8 30:8 33:8 34:12 37:7 38:8 41:5 42:15 45:7 46:9 50:13 51:9 52:8 53:15 54:4 58:3 59:13 60:16 61:8
0 2:5 3:13 4:14 5:5 9:5 10:16 11:12 12:12 13:16 17:1 18:3 20:11 21:14 27:9 28:16 29:4 34:2 35:16 36:16 37:9 38:1 43:3 44:5 45:16 46:7 50:2 51:4 52:9 53:16 54:5 58:5 59:13 60:14 61:6 64:3
0 2:6 3:9 4:13 5:11 9:10 10:14 11:8 12:9 13:16 14:4 20:1 21:15 22:6 27:3 28:14 29:14 30:1 34:7 35:16 36:16 37:16 38:4 42:1 43:1 45:12 46:9 50:1 51:2 52:5 53:14 54:10 58:7 59:16 60:13 61:10 62:1 64:3
0 2:7 3:11 4:16 5:7 9:1 10:12 11:12 12:13 13:16 20:6 21:16 25:4 26:13 27:10 28:15 29:13 30:2 33:1 34:8 35:14 36:16 37:12 38:4 42:2 43:15 44:7 50:9 51:15 58:12 59:7 64:7
0 1:1 2:9 3:15 4:16 5:8 9:7 10:16 11:12 12:16 13:8 18:2 20:16 21:8 25:1 26:8 27:12 28:16 29:10 30:1 33:4 34:16 35:16 36:16 37:16 38:11 42:12 43:16 44:3 45:4 46:2 50:9 51:16 58:14 59:11 64:7
0 2:1 3:9 4:13 5:11 6:3 10:13 11:12 12:8 13:10 14:12 17:5 18:13 19:1 20:8 21:15 22:10 25:6 26:16 27:16 28:15 29:16 30:6 34:5 35:5 36:5 37:14 43:1 44:12 45:7 51:8 52:15 59:15 60:7 64:9
0 3:4 4:13 5:12 6:2 10:1 11:15 12:16 13:16 14:3 18:7 19:16 20:16 21:16 22:2 25:1 26:14 27:16 28:16 29:16 30:3 33:7 34:16 35:16 36:16 37:16 43:11 44:16 45:13 51:8 52:16 53:15 54:3 59:6 60:16 61:12 62:2 64:1
0 2:6 3:13 4:15 5:4 9:5 10:16 11:9 12:8 13:12 17:4 18:4 20:10 21:10 26:1 27:10 28:16 29:10 30:1 34:3 35:11 36:8 37:15 38:8 45:11 46:7 50:4 51:4 52:8 53:15 54:1 58:4 59:15 60:15 61:1 64:3
0 2:7 3:13 4:16 5:9 10:11 11:8 12:9 13:16 14:5 20:7 21:15 27:13 28:16 29:5 35:10 36:12 37:16 38:3 44:3 45:16 46:2 50:2 51:7 52:14 53:7 58:10 59:10 60:2 64:3
0 3:2 4:14 5:2 11:11 12:13 18:8 19:15 20:3 21:2 22:10 25:2 26:16 27:9 29:12 30:15 33:13 34:16 35:9 36:12 37:16 38:9 41:12 42:16 43:16 44:16 45:16 46:2 50:4 51:3 52:14 53:14 60:15 61:13 64:4
0 1:3 2:9 3:14 4:16 5:13 6:1 9:7 10:13 11:9 12:10 13:16 14:4 18:1 19:1 20:12 21:12 22:1 27:14 28:16 29:4 35:8 36:14 37:16 38:2 44:3 45:16 46:8 50:3 51:9 52:15 53:12 54:1 57:2 58:16 59:13 60:7 64:3
0 3:4 4:16 5:4 11:14 12:14 13:2 18:7 19:16 20:5 21:1 22:3 25:4 26:16 27:11 28:1 29:13 30:11 33:13 34:16 35:13 36:13 37:16 38:8 41:9 42:16 43:16 44:16 45:16 46:4 51:4 52:16 53:7 59:5 60:16 61:9 64:4
0 2:12 3:16 4:7 9:1 10:16 11:9 12:15 13:2 18:3 20:12 21:4 28:13 29:4 35:7 36:15 37:1 41:1 42:11 43:16 44:7 49:7 50:16 51:16 52:11 53:6 54:2 57:1 58:8 59:11 60:12 61:13 62:7 64:2
0 2:6 3:13 4:16 5:10 6:1 10:15 11:7 12:5 13:13 14:7 17:7 18:15 19:1 20:1 21:14 22:6 25:1 26:12 27:13 28:14 29:9 35:15 36:16 37:3 42:7 43:13 44:8 45:15 50:12 51:8 52:7 53:16 54:1 58:5 59:16 60:16 61:5 64:8
0 2:4 3:12 4:16 5:15 6:5 10:13 11:16 12:16 13:16 14:7 17:4 18:16 19:13 20:14 21:11 25:6 26:16 27:16 28:14 29:1 34:9 35:16 36:12 37:1 42:12 43:12 44:15 45:7 50:13 51:10 52:13 53:12 58:3 59:15 60:13 61:4 64:8
0 2:3 3:12 4:13 5:10 6:1 9:2 10:13 11:9 12:7 13:14 14:8 17:8 18:12 21:13 22:8 25:4 26:15 27:13 28:14 29:16 30:1 34:1 35:4 36:14 37:9 43:6 44:14 45:1 50:2 51:16 52:5 58:2 59:16 60:1 64:9
0 2:1 3:11 4:12 5:4 9:1 10:11 11:12 12:9 13:15 14:5 17:7 18:16 19:4 20:3 21:15 22:7 25:3 26:15 27:13 28:15 29:11 34:3 35:16 36:13 37:14 42:8 43:9 45:14 46:7 50:11 51:9 52:9 53:15 54:6 58:2 59:12 60:14 61:8 64:8
0 3:4 4:13 11:15 12:8 13:2 14:5 18:11 19:9 21:12 22:8 25:4 26:14 27:1 29:14 30:5 33:8 34:14 35:6 36:7 37:16 38:6 41:2 42:11 43:13 44:15 45:13 46:2 51:1 52:15 53:3 59:4 60:14 64:4
0 2:12 3:15 4:15 5:12 6:1 10:3 11:4 12:5 13:15 14:7 20:5 21:14 25:1 26:11 27:12 28:14 29:11 34:4 35:11 36:16 37:16 38:7 43:13 44:7 50:4 51:14 52:1 58:12 59:5 64:7
0 2:2 3:10 4:12 5:4 10:10 11:16 12:16 13:16 18:13 19:16 20:16 21:12 26:12 27:16 28:16 29:12 34:12 35:16 36:16 37:12 42:12 43:16 44:16 45:13 50:8 51:16 52:16 53:15 58:4 59:10 60:8 61:3 64:1
0 3:10 4:8 10:3 11:16 12:7 18:10 19:9 26:14 27:9 28:7 29:3 33:1 34:16 35:16 36:14 37:16 38:5 41:1 42:15 43:10 45:3 46:14 47:1 50:8 51:12 52:5 53:5 54:15 55:4 58:1 59:9 60:15 61:16 62:11 64:6
0 2:1 3:10 4:16 5:7 9:1 10:14 11:14 12:12 13:16 14:4 17:6 18:16 19:2 20:1 21:16 22:4 25:6 26:16 27:11 28:13 29:16 30:2 34:11 35:12 36:16 37:11 43:3 44:16 45:5 51:11 52:14 59:13 60:11 64:9
0 4:10 11:6 12:13 18:1 19:13 20:5 21:2 22:2 26:11 27:9 29:14 30:7 33:5 34:16 35:1 36:8 37:16 38:2 41:3 42:16 43:14 44:16 45:15 46:5 52:16 53:8 60:15 61:8 64:4
0 3:8 4:12 5:2 10:9 11:15 12:8 13:12 17:5 18:16 19:3 21:12 22:2 25:5 26:13 29:5 30:7 33:8 34:10 37:4 38:8 42:16 45:3 46:12 50:11 51:9 52:4 53:14 54:6 59:10 60:13 61:9 62:1
0 3:3 4:15 5:11 6:4 11:13 12:16 13:15 18:7 19:16 20:16 21:12 25:6 26:16 27:16 28:16 29:12 33:5 34:10 35:5 36:16 37:13 43:4 44:16 45:16 46:2 51:6 52:16 53:16 54:2 59:3 60:13 61:12 62:1 64:1
0 1:1 2:8 3:13 4:16 5:13 9:5 10:14 11:7 12:8 13:15 19:2 20:13 21:8 27:13 28:16 29:13 30:1 35:2 36:5 37:14 38:7 45:13 46:7 50:2 51:6 52:12 53:13 54:1 58:7 59:13 60:7 61:1 64:3
0 3:7 4:13 5:4 10:8 11:15 12:7 13:2 17:2 18:15 19:5 25:5 26:15 33:5 34:16 35:16 36:15 37:12 38:4 41:2 42:15 43:11 44:4 45:10 46:12 50:7 51:13 52:5 53:12 54:13 58:1 59:8 60:13 61:12 62:3 64:6
0 2:2 3:14 4:3 10:13 11:16 12:12 17:8 18:12 19:2 20:12 25:6 26:8 28:12 36:15 42:1 43:5 44:15 50:7 51:16 52:16 53:14 54:9 58:2 59:12 60:12 61:12 62:11 64:2
0 3:2 4:13 5:1 10:1 11:15 12:11 18:8 19:15 20:2 21:2 25:1 26:16 27:7 28:3 29:16 30:3 33:7 34:16 35:10 36:10 37:16 38:4 41:5 42:12 43:13 44:16 45:15 46:2 51:1 52:14 53:10 60:15 61:11 64:4
0 2:11 3:16 4:16 5:16 6:3 9:1 10:12 11:12 12:13 13:16 14:5 20:7 21:16 22:2 26:5 27:13 28:16 29:15 30:1 34:12 35:16 36:16 37:16 38:10 42:1 43:13 44:10 45:4 46:1 50:8 51:16 52:2 58:15 59:11 64:7
0 3:7 4:15 5:1 10:2 11:14 12:11 18:8 19:16 20:4 21:1 22:7 25:5 26:16 27:9 29:12 30:15 33:11 34:16 35:14 36:12 37:16 38:9 41:6 42:12 43:12 44:16 45:16 46:1 51:5 52:16 53:8 59:10 60:12 64:4
0 2:2 3:13 4:9 9:2 10:16 11:15 12:14 13:6 17:8 18:16 19:5 20:3 21:15 25:7 26:16 27:1 29:11 30:7 33:6 34:12 37:8 38:8 42:16 43:2 45:7 46:10 50:12 51:12 52:7 53:15 54:5 59:13 60:16 61:9
0 1:2 2:14 3:16 4:14 5:2 9:9 10:15 11:9 12:16 13:8 17:1 18:3 19:1 20:16 21:6 27:5 28:16 29:3 35:13 36:13 42:7 43:16 44:3 49:2 50:15 51:16 52:10 53:12 54:6 57:4 58:16 59:16 60:16 61:16 62:11 64:2
0 2:8 3:15 4:16 5:14 6:5 9:5 10:16 11:4 12:6 13:16 14:8 17:7 18:16 19:4 20:9 21:15 22:3 26:12 27:16 28:16 29:3 34:3 35:15 36:16 37:9 42:13 43:6 44:6 45:16 46:4 50:16 51:8 52:8 53:16 54:6 58:11 59:16 60:13 61:8 64:8
0 1:4 2:14 3:14 4:16 5:16 6:4 9:5 10:16 11:11 12:5 13:4 17:4 18:16 19:4 25:6 26:16 27:16 28:16 29:11 33:4 34:11 35:6 36:7 37:16 38:4 44:4 45:16 46:4 50:1 51:7 52:15 53:12 57:4 58:16 59:12 60:5 64:5
0 3:9 4:15 5:10 6:1 10:4 11:15 12:16 13:16 14:4 17:4 18:15 19:16 20:16 21:16 22:4 25:8 26:15 27:10 28:16 29:16 30:8 36:16 37:16 38:7 43:1 44:16 45:16 46:6 51:7 52:16 53:16 54:4 59:6 60:12 61:12 62:1 64:1
0 2:5 3:16 4:10 5:1 9:11 10:14 11:13 12:14 13:12 17:12 18:16 19:4 20:3 21:15 22:5 25:11 26:12 27:1 29:7 30:9 33:9 34:10 37:3 38:14 41:6 42:14 45:9 46:16 50:14 51:9 52:9 53:16 54:11 58:5 59:15 60:16 61:15 62:1
0 4:11 5:15 6:2 11:7 12:16 13:16 14:7 18:3 19:15 20:16 21:16 22:4 25:6 26:16 27:16 28:16 29:16 30:3 33:3 34:8 35:6 36:16 37:16 43:4 44:16 45:16 51:4 52:16 53:16 54:4 59:1 60:13 61:16 62:3 64:1
0 2:3 3:12 4:15 5:4 10:14 11:12 12:13 13:14 14:2 17:1 18:16 20:8 21:16 22:10 25:5 26:15 27:13 28:16 29:16 30:8 33:1 34:8 35:9 36:11 37:16 38:5 43:2 44:15 45:10 51:10 52:14 53:2 58:3 59:14 60:5 64:9
0 3:10 4:13 5:1 10:8 11:16 12:12 13:2 17:1 18:15 19:10 25:6 26:16 27:7 28:5 33:2 34:16 35:16 36:16 37:15 38:3 41:2 42:16 43:12 45:7 46:13 50:11 51:10 52:4 53:10 54:16 55:2 58:2 59:11 60:15 61:14 62:9 64:6
0 2:1 3:8 4:16 5:14 6:1 10:11 11:13 12:7 13:15 14:7 17:2 18:15 19:2 21:9 22:12 25:6 26:15 27:9 28:13 29:16 30:8 34:6 35:12 36:13 37:16 38:2 44:12 45:10 51:8 52:15 53:1 59:13 60:7 64:9
0 2:2 3:12 4:15 5:2 10:8 11:14 12:4 13:1 18:15 19:7 25:2 26:16 27:6 28:4 29:2 33:3 34:16 35:16 36:15 37:15 38:4 41:2 42:15 43:11 45:4 46:14 50:11 51:9 53:3 54:16 58:2 59:13 60:16 61:16 62:12 64:6
0 2:4 3:12 4:14 5:9 6:1 9:1 10:16 11:13 12:9 13:16 14:7 17:7 18:16 19:1 20:4 21:16 22:4 25:8 26:13 27:4 28:12 29:16 30:4 33:2 34:14 35:14 36:16 37:9 43:7 44:16 45:2 50:1 51:14 52:11 58:4 59:16 60:5 64:9
0 1:1 2:11 3:13 4:13 5:12 6:7 9:2 10:16 11:6 12:4 13:10 14:9 17:2 18:16 19:2 25:4 26:16 27:16 28:16 29:4 33:1 34:10 35:5 36:7 37:12 44:5 45:11 50:1 51:5 52:14 53:3 58:15 59:14 60:7 64:5
0 3:11 4:11 10:3 11:16 12:7 13:8 14:11 18:14 19:14 21:16 22:12 25:7 26:16 27:7 28:9 29:16 30:9 33:8 34:16 35:16 36:16 37:16 38:11 41:1 42:4 43:10 44:16 45:8 51:9 52:15 59:9 60:11 64:4
0 2:11 3:10 4:8 5:14 6:10 9:1 10:16 11:14 12:12 13:12 14:7 18:16 19:8 25:5 26:16 27:16 28:10 29:2 33:2 34:8 35:8 36:12 37:15 38:1 44:5 45:16 46:3 50:5 51:9 52:16 53:10 57:2 58:12 59:12 60:4 64:5
0 3:7 4:14 5:15 6:3 10:11 11:16 12:9 13:15 14:10 17:5 18:14 19:3 20:4 21:14 22:10 25:7 26:15 27:10 28:16 29:16 30:4 33:2 34:11 35:11 36:10 37:16 38:1 44:11 45:11 51:5 52:16 53:7 59:10 60:15 64:9
0 1:1 2:13 3:11 4:11 5:13 6:5 9:8 10:16 11:9 12:8 13:8 14:1 17:4 18:16 25:4 26:16 27:16 28:14 29:6 33:2 34:11 35:8 36:9 37:16 38:4 45:12 46:8 50:1 51:5 52:8 53:15 54:6 57:2 58:14 59:12 60:12 61:6 64:5
0 1:1 2:13 3:16 4:16 5:16 6:4 10:11 11:12 12:13 13:16 14:4 20:13 21:11 26:11 27:16 28:16 29:16 30:7 34:11 35:15 36:14 37:13 38:8 43:16 44:7 50:9 51:16 52:1 58:14 59:10 64:7
0 4:13 5:12 6:1 11:5 12:16 13:16 14:1 19:14 20:16 21:14 26:7 27:16 28:16 29:10 33:5 34:16 35:16 36:16 37:14 41:2 42:6 43:9 44:16 45:16 46:1 51:2 52:16 53:16 54:7 60:8 61:12 62:6 64:1
0 2:4 3:10 4:16 5:9 9:4 10:15 11:9 12:8 13:12 17:4 18:4 20:8 21:10 27:6 28:16 29:13 30:1 35:9 36:10 37:12 38:7 45:10 46:7 50:1 51:6 52:10 53:16 54:3 58:4 59:14 60:10 61:2 64:3
0 2:5 3:9 4:12 5:12 6:2 10:7 11:10 12:10 13:16 14:5 20:6 21:13 26:7 27:9 28:14 29:14 30:6 34:8 35:14 36:15 37:8 38:2 43:11 44:7 50:6 51:15 58:11 59:7 64:7
0 2:4 3:11 4:15 5:4 9:3 10:15 11:15 12:10 13:16 17:8 18:15 19:2 21:14 22:4 25:7 26:13 29:10 30:8 33:7 34:12 37:13 38:4 41:1 42:15 43:4 44:1 45:15 46:2 50:10 51:12 52:11 53:12 58:2 59:11 60:13 61:2
0 2:8 3:13 4:7 9:5 10:16 11:9 12:15 13:6 17:5 18:8 20:7 21:13 25:2 26:4 28:1 29:15 36:4 37:13 44:10 45:10 50:5 51:12 52:16 53:9 54:8 55:1 58:8 59:13 60:14 61:15 62:16 63:4 64:2
0 3:11 4:13 5:1 9:2 10:7 11:16 12:11 13:11 17:8 18:16 19:8 21:9 22:1 25:7 26:12 27:7 29:4 30:5 33:3 34:9 37:4 38:9 41:1 42:12 43:1 45:10 46:7 50:7 51:11 52:10 53:15 58:1 59:11 60:13 61:5
0 3:2 4:14 5:8 11:8 12:14 13:2 14:6 18:3 19:15 20:7 21:6 22:16 23:2 25:1 26:13 27:12 28:1 29:12 30:11 33:11 34:16 35:16 36:16 37:16 38:10 41:5 42:10 43:8 44:13 45:15 46:3 52:14 53:12 59:4 60:16 61:7 64:4
0 2:1 3:12 4:16 5:12 6:2 10:8 11:12 12:11 13:16 14:4 17:5 18:16 19:3 20:12 21:13 22:1 25:2 26:15 27:15 28:15 29:3 34:5 35:16 36:15 37:6 42:6 43:13 44:8 45:16 46:6 50:6 51:13 52:4 53:13 54:12 58:1 59:14 60:16 61:11 62:2 64:8
0 2:9 3:13 4:6 9:5 10:16 11:9 12:14 13:1 17:9 18:9 20:11 21:5 25:1 26:1 28:10 29:6 36:15 37:4 43:5 44:15 50:5 51:15 52:11 53:8 54:8 58:8 59:16 60:12 61:12 62:15 63:4 64:2
0 2:6 3:15 4:16 5:11 6:3 10:12 11:8 12:8 13:14 14:9 20:3 21:16 22:4 27:5 28:16 29:13 30:1 35:8 36:12 37:14 38:7 44:3 45:15 46:2 50:2 51:9 52:15 53:8 58:10 59:9 60:2 64:3
0 2:6 3:7 4:8 5:9 6:9 9:5 10:16 11:16 12:14 13:13 14:3 17:5 18:10 19:7 20:3 25:5 26:16 27:16 28:13 36:12 37:1 44:13 45:1 50:8 51:11 52:12 58:10 59:11 60:2 64:5
0 1:1 2:8 3:14 4:16 5:6 9:9 10:15 11:10 12:13 13:10 17:1 18:2 19:7 20:16 21:5 26:4 27:16 28:9 34:4 35:16 36:11 37:2 43:4 44:13 45:16 46:9 49:1 50:8 51:4 52:4 53:13 54:13 58:9 59:14 60:16 61:13 62:7 64:3
0 1:2 2:12 3:13 4:12 5:2 9:2 10:7 11:5 12:15 13:7 19:9 20:16 21:2 25:4 26:16 27:14 28:3 33:2 34:12 35:16 36:14 37:5 43:1 44:6 45:15 46:4 50:1 52:2 53:13 54:6 57:4 58:13 59:15 60:16 61:12 62:1 64:3
0 3:6 4:14 10:3 11:15 12:9 18:14 19:14 21:7 22:10 25:8 26:16 27:8 29:14 30:15 31:1 33:12 34:16 35:12 36:10 37:16 38:10 41:5 42:14 43:16 44:16 45:15 46:2 51:4 52:16 53:6 59:8 60:14 64:4
0 2:7 3:15 4:11 9:9 10:10 11:14 12:15 13:12 17:9 18:12 21:4 22:1 25:7 26:16 27:14 28:9 34:7 35:13 36:16 37:6 44:12 45:9 50:11 51:10 52:16 53:8 58:5 59:16 60:14 61:3 64:5
0 1:1 2:12 3:14 4:4 9:7 10:15 11:7 12:9 17:6 18:15 19:1 20:3 25:1 26:14 27:9 28:5 29:9 30:6 34:3 35:16 36:15 37:5 38:2 41:2 42:15 43:13 44:15 49:7 50:14 51:4 52:14 53:3 58:11 59:14 60:11 64:8
0 2:1 3:7 4:16 5:2 10:14 11:13 12:12 13:10 14:1 17:3 18:14 20:3 21:16 22:4 25:1 26:15 27:16 28:15 29:16 34:2 35:7 36:2 37:10 38:3 45:11 46:2 51:9 52:2 53:10 54:4 59:9 60:16 61:12 62:1 64:9
0 3:11 4:6 11:15 12:10 18:5 19:16 20:2 26:8 27:13 34:10 35:12 36:5 37:7 38:1 42:9 43:16 44:12 45:12 46:15 47:2 50:7 51:15 52:6 53:9 54:15 55:8 58:1 59:10 60:15 61:15 62:10 64:6
0 2:5 3:11 4:8 5:4 10:15 11:16 12:16 13:15 14:1 18:12 19:16 20:16 21:15 22:2 25:3 26:16 27:16 28:16 29:11 33:4 34:16 35:16 36:16 37:4 41:3 42:16 43:16 44:16 45:8 50:12 51:16 52:16 53:9 58:3 59:8 60:12 61:8 64:1
0 1:2 2:15 3:15 4:5 9:4 10:13 11:10 12:16 18:4 19:4 20:16 27:2 28:15 35:9 36:10 42:3 43:15 44:3 49:1 50:13 51:14 52:8 53:8 54:6 57:2 58:13 59:12 60:10 61:9 62:6 64:2
0 2:9 3:15 4:3 9:1 10:15 11:16 12:15 13:5 17:3 18:16 19:8 20:9 21:14 25:4 26:13 29:10 30:4 33:3 34:13 37:7 38:6 41:2 42:12 45:10 46:10 49:1 50:12 51:9 52:13 53:16 54:6 58:7 59:16 60:16 61:8
0 2:7 3:11 4:11 5:2 10:16 11:16 12:15 13:13 17:3 18:15 19:7 21:10 22:3 25:3 26:12 29:5 30:7 33:7 34:9 37:10 38:6 41:4 42:13 44:3 45:15 46:6 49:2 50:15 51:12 52:15 53:14 58:7 59:16 60:12 61:2
0 2:1 3:14 4:4 10:6 11:15 12:2 18:12 19:8 26:12 27:4 33:2 34:16 35:13 36:12 37:9 41:5 42:16 43:11 44:8 45:15 46:10 50:13 51:9 52:4 53:9 54:11 58:3 59:11 60:14 61:13 62:4 64:6
0 2:9 3:16 4:15 5:2 9:4 10:16 11:13 12:15 13:11 17:6 18:10 20:14 21:10 27:4 28:16 29:4 35:10 36:14 42:5 43:15 44:4 50:14 51:14 52:11 53:12 54:5 58:12 59:16 60:16 61:11 62:3 64:2
0 2:11 3:16 4:16 5:16 6:7 10:9 11:8 12:8 13:16 14:13 20:2 21:16 22:10 26:2 27:4 28:12 29:16 30:4 34:15 35:16 36:16 37:16 38:10 42:5 43:14 44:10 45:4 50:6 51:16 58:12 59:11 64:7
0 3:12 4:6 10:3 11:16 12:1 18:6 19:13 26:10 27:9 34:13 35:8 36:8 37:3 41:1 42:16 43:12 44:8 45:12 46:8 50:8 51:12 52:1 54:14 55:3 59:8 60:14 61:16 62:12 63:3 64:6
0 3:5 4:15 5:1 10:1 11:14 12:12 17:1 18:12 19:15 21:3 22:13 23:1 25:7 26:16 27:4 29:11 30:15 33:14 34:13 36:4 37:16 38:5 41:14 42:16 43:16 44:16 45:11 49:2 50:8 51:13 52:16 53:3 59:7 60:16 61:2 64:4
0 3:9 4:7 10:4 11:16 12:5 18:8 19:13 26:13 27:8 33:2 34:15 35:7 36:8 37:7 38:1 41:1 42:15 43:11 44:8 45:10 46:13 50:11 51:10 52:4 53:5 54:15 55:2 59:9 60:12 61:13 62:9 64:6
0 2:3 3:16 4:11 5:1 10:12 11:16 12:16 13:2 17:3 18:16 19:16 20:11 25:5 26:16 27:16 28:7 33:6 34:16 35:16 36:5 41:1 42:16 43:16 44:3 50:11 51:16 52:9 58:4 59:12 60:14 61:12 62:5 64:1
0 2:5 3:11 4:12 5:5 10:9 11:16 12:16 13:11 18:11 19:16 20:16 21:4 25:1 26:16 27:16 28:15 29:2 34:14 35:16 36:11 41:2 42:16 43:16 44:8 50:14 51:16 52:8 58:8 59:16 60:13 61:1 64:1
0 3:1 4:14 5:2 11:10 12:13 14:1 18:6 19:13 20:2 21:6 22:9 25:1 26:15 27:4 29:13 30:6 33:6 34:14 35:6 36:7 37:16 38:2 41:1 42:9 43:13 44:16 45:14 46:5 52:16 53:2 60:14 64:4
0 1:2 2:12 3:16 4:15 5:8 9:13 10:16 11:13 12:8 13:12 14:2 17:16 18:13 19:1 25:9 26:16 27:13 28:5 33:1 34:11 35:13 36:14 37:2 44:16 45:8 50:3 51:11 52:16 53:5 58:14 59:16 60:10 61:1 64:5
0 2:6 3:14 4:14 5:4 10:13 11:15 12:11 13:13 18:2 19:2 20:2 21:16 22:1 28:3 29:14 30:1 36:9 37:11 43:4 44:16 45:3 50:4 51:15 52:16 53:16 54:14 55:2 58:7 59:13 60:12 61:9 62:9 63:3 64:2
0 2:7 3:14 4:1 10:14 11:13 12:6 18:12 19:8 20:3 26:3 27:14 28:12 29:16 30:6 34:2 35:14 36:16 37:4 42:11 43:14 44:8 45:14 46:2 49:3 50:16 51:3 52:1 53:16 54:4 58:8 59:14 60:16 61:11 62:1 64:8
0 3:10 4:7 10:1 11:16 12:5 19:15 20:2 21:7 22:4 27:11 28:16 29:14 30:4 33:1 34:12 35:16 36:15 37:1 41:7 42:16 43:4 44:16 45:1 49:1 50:12 51:9 52:16 53:4 58:1 59:11 60:15 61:2 64:8
0 2:1 3:8 4:16 5:4 10:13 11:10 12:5 13:8 17:1 18:16 19:5 20:10 21:15 22:2 25:1 26:11 27:13 28:11 29:14 30:4 37:8 38:8 45:8 46:5 51:5 53:13 54:4 59:12 60:16 61:10 64:9
0 1:2 2:10 3:15 4:14 5:9 6:2 9:4 10:11 11:4 12:5 13:14 14:8 20:8 21:16 22:3 27:6 28:14 29:3 35:8 36:16 37:7 44:7 45:16 46:1 49:2 50:4 51:4 52:7 53:15 54:1 57:3 58:12 59:14 60:12 61:6 64:3
0 2:5 3:13 4:1 10:13 11:16 12:7 13:1 17:1 18:16 19:16 20:16 21:13 22:1 25:2 26:16 27:10 29:12 30:5 33:2 34:16 37:3 38:10 41:2 42:15 45:6 46:14 50:14 51:5 52:8 53:16 54:9 58:4 59:13 60:15 61:7
0 1:1 2:10 3:16 4:15 9:7 10:15 11:5 12:8 17:10 18:12 25:4 26:16 27:4 28:2 29:9 30:5 34:10 35:15 36:15 37:15 38:8 42:12 43:16 44:13 45:1 49:3 50:16 51:13 52:16 53:1 58:12 59:16 60:14 61:1 64:8
0 3:5 4:16 5:1 10:1 11:16 12:10 18:13 19:13 20:1 21:3 22:8 25:6 26:16 27:3 29:13 30:14 33:13 34:16 35:3 36:5 37:16 38:5 41:15 42:16 43:16 44:16 45:15 49:1 50:7 51:11 52:16 53:6 59:7 60:15 61:3 64:4
0 1:1 2:11 3:16 4:16 5:7 10:8 11:7 12:12 13:12 20:12 21:8 27:2 28:14 29:4 33:1 34:13 35:16 36:16 37:11 38:4 41:1 42:12 43:16 44:10 45:8 46:3 50:11 51:11 57:3 58:16 59:5 64:7
0 3:11 4:11 10:3 11:16 12:7 18:6 19:15 20:1 26:7 27:12 34:12 35:13 36:8 37:7 41:1 42:16 43:12 44:8 45:11 46:12 50:8 51:13 52:4 53:7 54:16 55:1 58:2 59:11 60:13 61:12 62:7 64:6
0 2:7 3:15 4:14 5:4 10:13 11:13 12:10 13:11 19:1 21:15 22:1 28:1 29:16 36:6 37:14 43:4 44:15 45:8 50:5 51:14 52:16 53:16 54:9 58:5 59:11 60:7 61:4 62:9 63:2 64:2
0 2:9 3:16 4:12 5:1 9:10 10:16 11:10 12:15 13:4 17:8 18:6 20:8 21:7 28:8 29:10 35:1 36:14 37:5 43:10 44:15 45:1 46:1 50:10 51:16 52:14 53:14 54:11 58:8 59:15 60:14 61:10 62:3 64:2
0 3:9 4:14 10:6 11:16 12:8 18:14 19:14 21:6 22:15 25:9 26:16 27:3 28:3 29:16 30:10 33:13 34:16 35:4 36:11 37:15 38:1 41:13 42:16 43:16 44:16 45:12 46:2 49:2 50:4 51:10 52:16 53:2 59:9 60:15 61:2 64:4
0 3:11 4:3 10:5 11:16 12:2 18:12 19:11 26:14 27:5 34:16 35:3 36:1 37:1 42:16 43:16 44:16 45:16 46:11 50:12 51:8 52:4 53:6 54:16 55:2 58:2 59:11 60:15 61:16 62:11 63:1 64:6
0 3:7 4:15 5:1 10:2 11:14 12:10 14:2 18:10 19:12 20:1 21:2 22:15 23:3 25:5 26:16 27:3 29:9 30:14 33:14 34:12 35:2 36:2 37:16 38:5 41:14 42:16 43:16 44:16 45:16 46:1 49:5 50:8 51:12 52:16 53:4 59:9 60:16 61:6 64:4
0 3:3 4:16 5:3 11:9 12:16 13:2 18:2 19:14 20:9 21:5 22:6 26:8 27:15 28:2 29:15 30:12 33:4 34:16 35:6 36:3 37:16 38:5 41:11 42:16 43:13 44:16 45:16 46:8 49:5 50:11 51:13 52:16 53:10 54:1 59:4 60:16 61:7 64:4
0 2:4 3:14 4:14 5:4 9:5 10:14 11:3 12:1 13:4 17:8 18:12 20:2 21:2 25:4 26:15 27:12 28:16 29:16 30:8 34:14 35:16 36:9 41:4 42:16 43:11 44:15 45:2 49:2 50:15 51:8 52:12 53:12 58:4 59:12 60:16 61:10 64:8
0 1:1 2:10 3:16 4:15 5:1 9:5 10:16 11:13 12:16 13:4 17:5 18:9 19:3 20:16 21:2 27:10 28:10 34:2 35:15 36:6 42:9 43:12 44:1 50:12 51:14 52:10 53:4 58:11 59:16 60:16 61:16 62:2 64:2
0 2:2 3:13 4:10 5:4 11:16 12:16 13:11 19:13 20:16 21:15 26:1 27:14 28:16 29:11 34:4 35:16 36:16 37:6 42:3 43:16 44:14 45:2 50:7 51:16 52:16 53:3 58:4 59:13 60:16 61:4 64:1
0 2:11 3:16 4:16 5:9 9:2 10:16 11:12 12:16 13:11 17:1 18:3 19:1 20:16 21:8 27:12 28:14 29:2 34:3 35:16 36:8 42:11 43:15 50:13 51:15 52:12 53:12 54:4 58:13 59:16 60:16 61:15 62:2 64:2
0 1:1 2:10 3:16 4:16 5:14 6:1 9:1 10:11 11:5 12:4 13:15 20:6 21:10 26:1 27:13 28:12 29:1 34:2 35:15 36:16 37:12 38:1 44:3 45:14 46:4 49:1 50:6 52:2 53:14 54:3 57:2 58:12 59:16 60:15 61:8 64:3
0 2:9 3:11 4:1 9:4 10:16 11:14 12:9 17:1 18:6 19:3 20:13 27:3 28:14 35:5 36:13 43:14 44:10 45:3 50:11 51:16 52:16 53:16 54:14 55:2 58:6 59:9 60:7 61:4 62:8 63:6 64:2
0 2:13 3:13 4:12 5:12 6:2 10:14 11:16 12:16 13:14 14:3 18:10 19:16 20:5 26:1 27:10 28:14 29:1 35:2 36:16 37:4 44:12 45:8 50:4 51:6 52:15 53:5 57:1 58:15 59:16 60:15 61:1 64:5
0 2:5 3:11 4:13 5:10 10:8 11:9 12:9 13:16 14:5 21:14 22:7 28:1 29:16 30:1 34:3 35:4 36:12 37:9 38:1 41:10 42:16 43:16 44:14 45:12 46:2 49:3 50:2 51:15 52:2 58:8 59:6 64:7
0 2:7 3:16 4:11 9:5 10:15 11:12 12:16 13:3 17:6 18:16 19:14 20:16 21:7 25:1 26:8 27:12 28:16 29:8 36:6 37:15 38:2 45:16 46:7 52:2 53:13 54:8 58:8 59:16 60:16 61:14 62:4 64:9
0 2:4 3:15 4:14 5:1 9:2 10:16 11:14 12:16 13:9 17:5 18:16 19:1 20:10 21:16 25:4 26:16 27:16 28:16 29:16 30:1 34:9 35:12 36:10 37:16 38:6 45:13 46:7 50:3 51:6 52:5 53:14 54:8 58:6 59:16 60:16 61:15 62:2 64:9
0 2:9 3:15 4:13 5:5 6:1 9:2 10:16 11:13 12:9 13:12 14:3 17:8 18:12 25:2 26:16 27:15 28:6 34:1 35:8 36:15 37:3 44:6 45:11 50:5 51:6 52:12 53:10 57:1 58:10 59:13 60:10 61:1 64:5
0 2:7 3:16 4:12 5:5 10:7 11:16 12:16 13:7 18:3 19:16 20:16 21:8 26:5 27:16 28:16 29:7 34:11 35:16 36:15 37:2 42:14 43:16 44:14 50:14 51:16 52:16 53:3 58:6 59:13 60:14 61:5 64:1
0 2:6 3:12 4:14 5:11 9:1 10:11 11:8 12:10 13:14 20:12 21:9 27:11 28:10 35:10 36:16 37:13 38:1 44:7 45:15 46:5 50:4 51:4 52:5 53:14 54:3 58:10 59:15 60:12 61:8 64:3
0 2:4 3:15 4:11 9:1 10:15 11:6 12:14 13:3 17:3 18:14 19:8 20:14 21:10 25:1 26:9 27:12 28:7 29:13 37:14 38:2 45:13 46:4 50:7 51:4 52:3 53:13 54:4 58:7 59:13 60:15 61:9 64:9
0 1:1 2:11 3:16 4:9 9:10 10:14 11:9 12:13 13:2 17:4 18:3 20:12 21:4 28:12 29:3 35:5 36:15 42:2 43:13 44:10 49:1 50:16 51:16 52:9 53:10 54:7 58:10 59:13 60:12 61:10 62:9 64:2
0 2:13 3:16 4:14 5:6 9:3 10:16 11:14 12:12 13:15 14:2 17:7 18:16 19:2 25:12 26:16 27:10 28:6 33:6 34:16 35:16 36:16 37:6 43:1 44:10 45:13 50:1 51:4 52:13 53:14 58:12 59:16 60:16 61:10 64:5
0 2:3 3:15 4:7 10:13 11:16 12:10 17:5 18:16 19:7 20:5 21:3 25:5 26:16 27:8 28:16 29:15 30:2 33:2 34:12 35:1 36:6 37:8 38:10 41:1 42:14 43:2 46:13 50:9 51:15 52:12 53:15 54:16 58:2 59:10 60:15 61:16 62:7
0 3:4 4:16 5:4 11:3 12:16 13:6 19:10 20:14 21:1 22:9 23:2 26:3 27:15 28:4 29:9 30:15 33:3 34:15 35:9 36:3 37:14 38:10 40:2 41:15 42:16 43:15 44:16 45:16 46:3 48:1 49:10 50:9 51:9 52:16 53:10 59:5 60:16 61:2 64:4
0 2:6 3:16 4:16 5:12 10:8 11:9 12:13 13:16 14:2 20:4 21:16 22:1 26:1 27:5 28:12 29:12 34:13 35:16 36:16 37:16 38:7 42:8 43:14 44:12 45:10 46:3 50:3 51:16 52:3 58:9 59:11 64:7
0 1:1 2:14 3:13 4:16 5:12 6:1 9:9 10:16 11:13 12:7 13:8 14:1 17:10 18:16 19:11 20:7 25:1 26:13 27:16 28:16 29:6 36:5 37:12 44:5 45:11 50:1 51:6 52:15 53:9 58:13 59:15 60:8 61:1 64:5
0 2:3 3:15 4:13 5:1 10:13 11:14 12:11 13:4 18:14 19:11 20:3 21:1 26:4 27:16 28:12 29:16 30:6 34:5 35:16 36:16 37:6 41:3 42:16 43:9 44:11 45:11 49:3 50:16 51:6 52:2 53:16 54:4 58:6 59:13 60:14 61:9 64:8
0 2:4 3:10 4:16 5:14 6:4 10:10 11:16 12:16 13:16 14:4 18:16 19:16 20:16 21:8 26:16 27:16 28:16 34:16 35:16 36:16 41:4 42:16 43:16 44:16 50:16 51:16 52:16 58:6 59:14 60:14 64:1
0 2:5 3:8 10:12 11:16 12:13 13:7 18:15 19:15 20:13 21:16 22:3 25:3 26:15 29:10 30:6 33:3 34:13 37:7 38:9 41:4 42:16 44:1 45:12 46:12 49:1 50:15 51:12 52:14 53:16 54:9 58:6 59:14 60:14 61:9 62:1
0 1:2 2:14 3:16 4:9 9:8 10:16 11:13 12:16 13:3 17:10 18:9 19:5 20:16 21:2 25:1 27:8 28:14 35:14 36:10 42:5 43:16 44:5 49:3 50:16 51:16 52:11 53:6 54:1 57:2 58:13 59:16 60:16 61:16 62:12 64:2
0 3:7 4:16 5:2 10:3 11:15 12:10 17:1 18:13 19:14 20:2 21:3 22:9 25:9 26:16 27:7 29:14 30:14 33:13 34:16 36:5 37:16 38:8 41:14 42:16 43:16 44:16 45:15 46:2 50:4 51:7 52:16 53:6 59:8 60:15 64:4
0 1:1 2:9 3:15 4:13 9:6 10:16 11:16 12:16 13:2 17:3 18:8 19:8 20:16 21:4 27:12 28:13 34:1 35:16 36:9 42:9 43:16 44:2 50:12 51:14 52:10 53:8 54:1 58:13 59:16 60:16 61:16 62:5 64:2
0 2:6 3:11 9:1 10:15 11:12 12:2 13:4 17:5 18:12 19:3 20:16 21:16 22:4 25:5 26:9 28:8 29:7 30:8 33:8 34:8 37:4 38:8 41:7 42:9 45:4 46:9 50:15 51:8 52:9 53:15 54:7 58:6 59:16 60:16 61:9
0 2:6 3:13 4:16 5:12 6:1 9:3 10:16 11:11 12:8 13:9 14:1 17:3 18:16 19:5 20:2 21:8 22:5 25:1 26:13 27:14 28:16 29:16 30:6 34:5 35:16 36:16 37:3 42:14 43:12 44:13 45:10 50:15 51:11 52:10 53:14 58:4 59:15 60:16 61:7 64:8
0 3:5 4:15 11:11 12:11 18:1 19:16 20:4 21:4 22:6 26:13 27:12 28:1 29:15 30:7 33:2 34:16 35:2 36:8 37:14 38:2 41:12 42:16 43:15 44:16 45:15 49:5 50:8 51:10 52:16 53:2 59:3 60:11 61:2 64:4
0 2:2 3:14 4:16 5:11 10:11 11:15 12:12 13:10 14:2 17:1 18:15 19:3 25:1 26:16 27:5 34:12 35:16 36:7 43:9 44:16 45:7 50:3 51:10 52:15 53:12 58:3 59:16 60:15 61:7 64:5
0 3:12 4:15 5:9 6:11 7:6 11:5 12:10 13:13 14:16 15:2 21:9 22:9 27:4 28:10 29:16 30:2 34:8 35:16 36:16 37:16 38:5 42:3 43:8 44:14 45:2 51:11 52:9 59:12 60:1 64:7
0 2:6 3:9 10:7 11:16 12:10 13:13 14:7 18:1 19:8 20:16 21:14 22:1 27:1 28:13 29:7 34:12 35:16 36:16 37:10 38:1 42:3 43:15 44:10 45:8 46:2 50:2 51:16 52:2 58:4 59:13 64:7
0 4:6 5:15 6:12 10:1 11:11 12:14 13:13 14:15 17:1 18:12 19:10 21:11 22:7 25:5 26:15 27:1 28:3 29:16 30:3 33:5 34:16 35:13 36:15 37:14 42:4 43:4 44:11 45:13 52:8 53:13 60:8 61:8 64:9
0 3:13 4:9 5:10 6:14 7:2 11:11 12:12 13:15 14:12 21:14 22:3 25:1 26:4 27:4 28:7 29:15 30:1 33:7 34:16 35:16 36:16 37:12 38:6 41:2 42:4 43:8 44:11 51:11 52:6 59:13 60:7 64:7
0 1:1 2:13 3:13 4:1 9:9 10:16 11:16 12:7 17:5 18:5 19:13 20:8 26:2 27:16 28:6 34:11 35:15 36:1 41:4 42:16 43:8 44:1 49:4 50:16 51:16 52:16 53:16 54:6 57:1 58:11 59:14 60:16 61:16 62:11 64:2
0 3:8 4:14 5:10 10:2 11:14 12:16 13:14 18:12 19:16 20:16 21:14 22:2 25:5 26:16 27:16 28:16 29:12 30:1 33:1 34:4 35:10 36:16 37:14 43:9 44:16 45:12 51:9 52:16 53:12 59:8 60:15 61:12 64:1
0 3:8 4:16 5:10 6:8 7:12 11:12 12:16 13:16 14:16 15:11 21:14 22:14 27:1 28:8 29:16 30:11 34:1 35:15 36:16 37:16 38:7 42:2 43:9 44:16 45:8 51:7 52:16 53:3 59:10 60:12 64:7
0 2:3 3:11 4:2 5:7 6:13 10:3 11:13 12:16 13:16 14:7 20:5 21:13 28:9 29:7 33:8 34:16 35:16 36:16 37:16 38:2 41:2 42:4 43:12 44:11 45:1 51:15 52:5 58:3 59:16 60:3 64:7
0 4:15 5:7 11:7 12:16 13:4 18:1 19:15 20:11 21:1 22:5 25:2 26:14 27:12 28:1 29:12 30:13 33:7 34:16 35:11 36:8 37:16 38:11 41:12 42:16 43:16 44:16 45:16 46:3 49:1 50:8 51:5 52:14 53:15 60:13 61:12 64:4
0 3:1 4:13 5:8 11:9 12:16 13:15 18:5 19:16 20:16 21:12 25:2 26:15 27:16 28:16 29:10 33:8 34:14 35:3 36:16 37:10 43:4 44:16 45:8 51:4 52:16 53:11 60:15 61:12 64:1
0 3:3 4:11 5:16 6:11 10:6 11:16 12:11 13:16 14:7 18:14 19:8 21:15 22:1 25:8 26:16 27:4 28:12 29:11 33:1 34:11 35:15 36:16 37:11 44:15 45:5 52:16 53:6 59:2 60:16 61:5 64:9
0 1:1 2:11 3:16 4:7 9:8 10:16 11:15 12:10 17:12 18:8 19:12 20:11 25:2 27:15 28:7 34:8 35:14 42:13 43:12 45:3 46:3 49:5 50:16 51:13 52:14 53:16 54:16 55:1 58:16 59:16 60:15 61:10 62:5 64:2
0 2:2 3:9 10:11 11:8 17:1 18:16 25:4 26:11 33:7 34:8 35:3 36:8 37:3 41:6 42:11 43:13 44:16 45:16 46:4 50:14 51:16 52:7 53:12 54:12 58:3 59:14 60:16 61:14 62:6 64:6
0 3:2 4:9 5:16 6:3 10:2 11:14 12:15 13:16 14:2 18:11 19:10 20:7 21:9 25:1 26:16 27:4 28:11 29:5 34:14 35:16 36:16 37:10 43:1 44:14 45:11 52:14 53:7 60:14 61:3 64:9
0 3:9 4:13 5:1 10:3 11:15 12:7 13:1 18:8 19:10 26:13 27:5 34:14 35:16 36:12 37:3 42:13 43:10 44:7 45:15 46:1 50:5 51:12 52:2 53:11 54:7 59:8 60:16 61:16 62:4 64:6
0 3:1 4:8 5:15 6:12 10:2 11:14 12:13 13:16 14:5 18:9 19:14 20:9 21:9 26:8 27:16 28:16 29:15 30:2 35:2 36:10 37:14 38:1 44:10 45:12 52:12 53:7 60:11 61:1 64:9
0 2:2 3:15 4:7 10:7 11:16 12:6 18:14 19:15 20:1 21:3 22:1 25:5 26:16 27:7 28:3 29:16 30:8 33:13 34:15 36:10 37:16 38:4 41:13 42:16 43:16 44:16 45:15 49:2 50:6 51:15 52:15 53:5 58:4 59:15 60:4 64:4
0 4:5 5:14 6:8 10:1 11:10 12:13 13:13 14:11 18:11 19:9 20:2 21:14 22:6 25:4 26:16 27:9 28:12 29:16 30:3 34:6 35:4 36:4 37:15 38:4 45:16 46:4 53:15 54:3 60:2 61:15 64:9
0 2:6 3:16 4:12 5:1 10:15 11:14 12:14 13:13 17:2 18:16 19:6 20:5 21:16 22:2 26:15 27:4 28:2 29:16 30:6 33:1 34:16 35:5 36:1 37:16 38:6 41:2 42:16 43:2 44:11 45:14 46:1 50:16 51:5 52:15 53:5 58:7 59:16 60:7
0 1:1 2:6 3:8 4:11 5:16 6:6 9:5 10:16 11:16 12:12 13:9 14:4 17:8 18:13 19:1 25:6 26:16 27:11 28:4 34:7 35:12 36:16 37:10 44:7 45:12 50:1 51:5 52:14 53:11 58:9 59:15 60:9 61:1 64:5
0 2:8 3:12 4:8 5:8 6:10 10:5 11:10 12:13 13:16 14:8 20:5 21:11 25:2 26:8 27:12 28:15 29:12 30:2 33:8 34:12 35:15 36:12 37:8 38:4 42:2 43:13 44:2 50:8 51:11 58:10 59:5 64:7
0 2:6 3:16 4:13 5:4 10:10 11:8 12:8 13:13 20:6 21:11 26:3 27:7 28:14 29:2 33:2 34:16 35:13 36:15 37:6 42:3 44:6 45:14 50:3 51:4 52:5 53:14 58:9 59:16 60:12 61:4 64:3
0 2:4 3:12 4:15 5:8 9:4 10:15 11:10 12:10 13:12 17:13 18:10 19:2 20:16 21:4 25:6 26:12 27:15 28:9 34:2 35:16 36:13 37:3 42:10 43:9 44:6 45:13 46:1 50:10 51:9 53:10 54:8 58:2 59:13 60:16 61:14 62:5 64:8
0 4:9 5:15 11:4 12:16 13:6 19:13 20:12 26:10 27:14 28:1 29:12 30:6 33:4 34:16 35:6 37:16 38:12 41:13 42:15 43:12 44:16 45:16 46:9 49:13 50:16 51:15 52:13 53:16 54:5 57:1 58:4 60:9 61:12 64:4
0 2:1 3:13 4:15 5:7 10:9 11:14 12:9 13:15 14:1 17:2 18:16 19:5 21:10 22:4 25:5 26:13 27:5 29:4 30:8 33:8 34:8 37:7 38:8 41:3 42:14 43:1 45:9 46:7 50:13 51:13 52:9 53:16 54:4 58:3 59:13 60:16 61:10
0 1:2 2:12 3:14 4:12 5:1 9:7 10:13 11:6 12:14 13:5 19:3 20:15 21:3 25:2 26:15 27:16 28:14 29:1 33:1 34:6 35:5 36:12 37:13 44:1 45:14 46:6 49:4 50:8 51:4 52:5 53:14 54:8 57:2 58:13 59:16 60:15 61:9 62:1 64:3
0 4:5 5:15 6:1 12:14 13:16 14:2 18:1 19:12 20:16 21:16 22:2 25:1 26:13 27:16 28:12 29:16 33:4 34:13 35:2 36:8 37:13 44:9 45:13 52:11 53:16 60:4 61:16 62:4 64:1
0 2:7 3:12 4:12 5:10 6:2 9:1 10:16 11:15 12:12 13:15 14:9 18:16 19:7 21:1 22:2 26:11 27:16 28:10 29:1 35:3 36:14 37:13 38:1 44:3 45:16 46:1 50:8 51:7 52:15 53:12 58:11 59:12 60:6 64:5
0 2:5 3:15 4:15 5:5 9:2 10:15 11:5 12:3 13:13 17:3 18:9 20:6 21:10 25:4 26:8 27:3 28:13 29:1 33:3 34:14 35:14 36:6 42:7 43:12 44:14 45:11 46:1 50:12 51:5 52:1 53:13 54:9 58:5 59:12 60:14 61:10 62:1 64:8
0 2:6 3:12 4:14 5:10 9:4 10:16 11:13 12:10 13:13 17:8 18:9 25:6 26:14 27:10 28:7 34:8 35:9 36:15 37:11 44:1 45:14 46:7 50:4 51:8 52:8 53:15 54:5 58:5 59:16 60:12 61:6 64:5
0 3:1 4:11 5:14 6:10 10:6 11:14 12:7 13:10 14:13 18:15 19:3 20:1 21:14 22:5 26:15 27:11 28:9 29:16 30:5 34:3 35:8 36:7 37:16 38:4 44:2 45:11 52:10 53:10 60:14 61:7 64:9
0 1:4 2:15 3:14 4:11 5:4 9:2 10:11 11:8 12:14 13:16 14:1 19:5 20:15 21:9 26:9 27:16 28:12 34:2 35:8 36:15 37:12 38:1 44:2 45:16 46:8 49:1 50:4 51:4 52:10 53:16 54:5 57:4 58:16 59:15 60:11 61:3 64:3
0 3:5 5:4 6:13 7:5 10:6 11:16 12:16 13:16 14:14 15:1 18:2 19:6 20:8 21:16 22:2 26:2 27:4 28:12 29:14 33:5 34:15 35:16 36:16 37:16 38:4 41:6 42:9 43:11 44:15 45:4 51:15 52:9 59:13 60:6 64:7
0 2:7 3:16 4:13 5:6 9:2 10:14 11:5 12:7 13:15 14:2 17:3 18:7 19:1 20:10 21:14 25:5 26:14 27:14 28:13 29:1 34:6 35:16 36:9 42:10 43:7 44:13 45:2 50:14 51:4 52:13 53:4 58:9 59:14 60:11 61:1 64:8
0 2:5 3:10 4:14 5:5 9:4 10:16 11:13 12:13 13:12 17:7 18:10 20:10 21:7 27:6 28:16 29:6 35:6 36:14 37:15 38:1 45:11 46:7 50:4 51:8 52:8 53:15 54:7 58:5 59:14 60:12 61:8 64:3
0 2:2 3:15 4:13 5:5 10:5 11:13 12:12 13:15 17:4 18:14 19:13 20:15 21:14 25:8 26:16 27:16 28:15 29:3 34:13 35:11 36:9 37:12 42:15 43:2 45:15 46:1 50:13 51:8 52:4 53:14 54:3 58:2 59:12 60:13 61:12 62:2 64:8
0 2:4 3:15 4:11 5:2 10:15 11:15 12:14 13:11 17:2 18:16 19:6 21:15 22:1 25:2 26:16 27:5 29:11 30:5 33:2 34:16 35:4 37:7 38:9 42:15 43:2 45:10 46:9 50:11 51:13 52:9 53:16 54:4 58:2 59:10 60:16 61:10
0 2:1 3:11 4:15 5:8 10:11 11:11 12:4 13:16 17:6 18:11 19:1 20:3 21:13 25:3 26:14 27:6 28:14 29:2 34:2 35:16 36:10 42:4 43:11 44:10 45:7 50:5 51:8 52:5 53:13 58:1 59:12 60:16 61:5 64:8
0 2:1 3:8 4:13 5:10 6:2 10:11 11:16 12:13 13:13 14:3 17:4 18:15 25:3 26:15 27:7 28:1 34:8 35:15 36:15 37:7 43:2 44:10 45:16 46:2 50:2 51:7 52:8 53:16 54:4 58:2 59:15 60:12 61:7 64:5
0 2:7 3:14 4:16 5:8 10:5 11:10 12:13 13:7 20:13 21:3 26:4 27:8 28:16 29:8 30:4 33:2 34:16 35:16 36:13 37:12 38:4 41:1 42:3 43:14 44:2 50:2 51:14 58:8 59:13 64:7
0 3:6 4:13 5:3 10:4 11:16 12:13 13:1 18:13 19:11 20:1 25:5 26:15 27:1 33:5 34:13 41:2 42:16 43:10 44:16 45:13 46:3 50:11 51:16 52:14 53:16 54:15 58:1 59:8 60:13 61:13 62:9 64:6
0 3:2 4:9 5:15 6:15 10:4 11:14 12:12 13:9 14:12 17:2 18:14 19:6 21:10 22:10 25:6 26:16 27:6 28:7 29:16 30:8 33:1 34:13 35:16 36:11 37:15 38:7 44:1 45:16 46:3 52:7 53:15 60:11 61:9 64:9
0 4:10 5:12 12:15 13:12 19:7 20:16 21:12 26:9 27:16 28:16 29:11 33:8 34:16 35:11 36:16 37:12 41:3 42:4 43:3 44:16 45:9 52:15 53:10 60:9 61:13 64:1
0 4:9 5:13 11:3 12:15 13:12 18:2 19:13 20:16 21:14 25:4 26:14 27:14 28:14 29:14 33:5 34:11 35:1 36:9 37:13 44:11 45:11 52:10 53:10 60:9 61:9 64:1
0 3:14 4:8 5:8 6:14 10:1 11:11 12:15 13:16 14:13 20:6 21:16 22:3 25:3 26:13 27:16 28:16 29:16 30:3 33:2 34:8 35:11 36:15 37:9 38:4 43:10 44:7 51:16 52:5 59:14 60:1 64:7
0 2:6 3:16 4:14 5:3 10:9 11:5 12:5 13:11 18:3 19:2 20:3 21:12 25:2 26:15 27:14 28:12 29:3 34:3 35:15 36:12 37:8 42:10 43:6 45:11 46:2 50:13 51:3 53:9 54:7 58:5 59:14 60:14 61:12 62:4 64:8
0 4:10 5:5 12:16 13:4 19:9 20:12 21:4 22:3 26:2 27:15 28:1 29:11 30:8 34:14 35:7 37:14 38:4 41:6 42:16 43:9 44:15 45:15 46:2 49:9 50:13 51:8 52:13 53:4 60:9 61:4 64:4
0 1:2 2:13 3:9 4:1 9:8 10:15 11:13 12:10 17:2 18:6 19:1 20:12 27:4 28:12 35:12 36:6 42:8 43:12 49:2 50:16 51:11 52:14 53:16 54:9 57:2 58:15 59:12 60:11 61:5 62:1 64:2
0 2:6 3:14 4:16 5:5 9:3 10:16 11:10 12:14 13:14 17:3 18:6 19:1 20:13 21:9 26:2 27:15 28:16 29:11 34:2 35:12 36:14 37:16 38:2 44:1 45:16 46:7 50:6 51:13 52:10 53:15 54:3 58:10 59:16 60:13 61:5 64:3
0 2:5 3:13 4:10 9:1 10:15 11:16 12:16 13:4 17:3 18:11 20:10 21:7 26:1 28:13 35:5 36:11 42:3 43:15 44:3 50:8 51:16 52:16 53:15 54:2 58:6 59:13 60:12 61:10 62:2 64:2
0 2:1 3:13 4:16 5:16 6:9 10:13 11:14 12:12 13:12 14:11 17:9 18:16 19:5 25:9 26:16 27:6 28:2 33:3 34:15 35:16 36:15 37:3 42:3 43:11 44:16 45:10 50:4 51:16 52:16 53:7 59:15 60:15 61:2 64:5
0 3:4 4:13 5:6 11:11 12:16 13:12 18:8 19:16 20:16 21:10 25:6 26:16 27:16 28:16 29:6 33:5 34:12 35:12 36:16 37:3 43:10 44:15 51:10 52:14 59:5 60:16 61:2 64:1
0 2:3 4:6 5:15 9:9 10:16 11:14 12:16 13:15 17:5 18:7 19:8 20:14 21:11 26:1 27:4 28:13 29:11 30:2 34:8 35:16 36:16 37:16 38:12 42:1 43:8 44:15 45:11 46:2 52:12 53:12 60:8 61:13 64:7
0 3:11 4:4 10:6 11:15 12:2 18:14 19:7 25:3 26:16 27:9 28:12 29:6 33:4 34:16 35:15 36:10 37:12 38:9 41:2 42:16 43:9 46:12 50:8 51:13 52:2 53:2 54:14 55:2 59:8 60:15 61:15 62:11 64:6
0 2:3 3:12 4:12 5:1 10:15 11:15 12:13 13:11 17:3 18:16 19:4 21:14 22:2 25:5 26:15 27:5 29:5 30:7 33:8 34:8 37:4 38:8 41:4 42:14 45:7 46:11 50:14 51:11 52:12 53:16 54:3 58:3 59:14 60:12 61:4
0 2:2 3:10 4:12 5:11 6:1 10:11 11:14 12:9 13:16 14:3 17:2 18:16 19:1 20:11 21:11 25:6 26:16 27:15 28:14 29:3 34:7 35:16 36:12 42:5 43:14 44:11 45:13 50:7 51:14 52:9 53:14 58:2 59:13 60:16 61:7 64:8
0 4:3 5:13 6:4 12:11 13:16 14:8 19:8 20:16 21:16 22:6 25:1 26:9 27:16 28:9 29:16 30:2 33:7 34:16 35:5 36:5 37:16 42:2 44:8 45:13 52:9 53:12 60:5 61:15 62:3 64:1
0 4:9 5:8 11:4 12:16 13:2 19:15 20:10 26:6 27:11 28:1 29:6 30:6 33:1 34:14 35:2 37:9 38:7 41:9 42:7 44:3 45:16 46:2 49:7 50:16 51:16 52:16 53:15 54:3 57:1 58:4 59:2 60:11 61:3 64:4
0 4:12 5:14 11:1 12:16 13:16 14:1 18:5 19:14 20:16 21:12 25:5 26:16 27:16 28:16 29:8 33:9 34:15 35:9 36:16 37:8 42:1 43:2 44:16 45:7 51:4 52:16 53:10 60:10 61:16 62:6 64:1
0 3:2 4:11 5:16 6:12 10:4 11:15 12:14 13:16 14:8 17:1 18:16 19:13 20:14 21:16 22:6 25:2 26:16 27:16 28:11 29:15 30:5 34:6 35:12 36:16 37:10 44:15 45:6 51:2 52:16 53:7 59:1 60:16 61:5 64:9
0 2:7 3:14 4:12 5:1 9:2 10:16 11:12 12:16 13:8 17:2 18:10 20:12 21:8 26:5 27:12 28:16 29:3 34:5 35:12 36:15 37:13 38:1 44:5 45:16 46:3 50:12 51:8 52:4 53:13 54:3 58:9 59:16 60:14 61:9 64:3
0 2:3 3:14 4:16 5:16 6:12 9:2 10:15 11:16 12:11 13:8 14:6 17:9 18:16 19:4 25:9 26:16 27:16 28:14 29:3 34:9 35:9 36:14 37:14 44:5 45:16 51:4 52:14 53:12 58:2 59:16 60:13 61:3 64:5
0 3:1 4:15 5:4 11:6 12:16 13:1 19:14 20:12 26:10 27:16 28:2 29:3 33:4 34:16 35:8 36:3 37:16 38:4 41:12 42:16 43:13 44:15 45:16 46:4 49:8 50:14 51:12 52:16 53:14 54:5 59:1 60:16 61:6 64:4
0 2:8 3:16 4:11 9:1 10:14 11:10 12:16 13:5 17:1 18:4 19:7 20:15 21:1 26:6 27:16 28:15 29:4 35:5 36:10 37:16 38:5 42:4 44:1 45:16 46:4 50:13 51:8 52:15 53:10 58:11 59:14 60:5 64:3
0 2:10 3:16 4:16 5:16 6:2 10:7 11:8 12:10 13:16 20:10 21:14 22:5 26:8 27:15 28:16 29:16 30:8 34:14 35:16 36:11 42:3 43:16 44:2 50:10 51:10 58:12 59:3 64:7
0 2:2 3:11 10:8 11:10 18:14 19:6 26:15 27:3 28:3 33:3 34:16 35:16 36:16 37:16 38:5 41:2 42:15 43:5 45:5 46:13 50:12 51:13 52:8 53:10 54:15 58:1 59:10 60:16 61:13 62:6 64:6
0 2:1 3:11 4:14 5:12 6:1 10:11 11:12 12:9 13:16 14:3 17:7 18:6 19:6 20:12 21:6 25:6 26:13 27:10 28:14 29:1 34:12 35:16 36:4 42:14 43:13 44:14 45:4 50:11 51:12 52:11 53:15 58:1 59:9 60:14 61:14 62:1 64:8
0 2:11 3:15 4:9 10:13 11:9 12:13 13:10 18:13 19:6 20:1 21:11 22:3 25:4 26:12 29:4 30:8 33:8 34:7 37:5 38:8 41:7 42:8 44:5 45:15 46:3 49:2 50:14 51:10 52:16 53:10 58:12 59:12 60:3
0 2:9 3:16 4:10 10:4 11:10 12:15 13:2 18:13 20:4 21:13 25:4 26:16 29:13 30:2 33:7 34:12 37:10 38:6 41:8 42:13 43:1 44:2 45:13 46:8 49:5 50:16 51:16 52:16 53:16 54:2 58:9 59:16 60:15 61:8
0 1:3 2:14 3:9 4:5 10:7 11:10 12:16 19:2 20:14 27:10 28:6 34:3 35:15 36:1 41:1 42:13 43:8 49:8 50:16 51:10 52:12 53:15 54:7 57:3 58:12 59:16 60:13 61:8 62:3 64:2
0 2:7 3:15 4:6 10:5 11:8 12:14 13:7 18:7 19:2 20:4 21:13 22:2 26:14 27:3 29:12 30:4 33:2 34:16 36:1 37:14 38:5 41:5 42:13 44:7 45:16 46:3 49:1 50:16 51:9 52:15 53:13 58:9 59:15 60:10 61:1
0 3:5 4:16 5:2 10:1 11:15 12:8 18:10 19:13 21:2 22:2 25:6 26:15 27:6 28:10 29:16 30:12 33:13 34:16 35:16 36:14 37:16 38:10 41:8 42:12 43:5 44:7 45:16 46:4 51:2 52:14 53:8 59:9 60:13 61:1 64:4
0 2:2 3:14 4:11 5:1 10:8 11:13 12:2 18:12 19:8 26:16 27:4 34:16 35:12 36:15 37:11 38:4 41:2 42:16 43:12 44:4 45:5 46:14 50:13 51:11 52:4 53:12 54:15 55:1 58:3 59:11 60:16 61:12 62:3 64:6
0 2:1 3:11 4:2 7:11 10:5 11:16 12:3 14:7 15:15 18:8 19:16 21:1 22:15 23:7 26:8 27:16 28:8 29:13 30:12 34:7 35:16 36:16 37:16 38:6 43:4 44:14 45:12 51:6 52:14 58:2 59:15 60:6 64:4
0 2:1 3:13 4:1 10:7 11:14 18:12 19:7 26:14 27:5 33:1 34:16 35:4 36:4 37:4 38:1 42:14 43:15 44:11 45:10 46:12 50:8 51:11 53:4 54:15 55:4 58:1 59:10 60:16 61:14 62:9 64:6
0 3:4 4:12 5:15 6:5 9:1 10:10 11:15 12:14 13:16 14:7 17:3 18:16 19:16 20:16 21:16 22:7 26:3 27:4 28:3 29:13 30:8 36:2 37:16 38:4 44:11 45:11 51:1 52:14 53:5 59:3 60:16 61:2 64:9
0 2:15 3:16 4:16 5:16 6:3 10:7 11:8 12:10 13:16 14:4 20:8 21:15 26:4 27:7 28:16 29:15 30:6 33:9 34:16 35:16 36:14 37:13 38:3 41:2 42:11 43:15 44:2 50:13 51:9 57:2 58:16 59:4 64:7
0 2:6 3:13 4:16 5:11 9:11 10:16 11:11 12:4 13:16 14:4 17:3 18:13 19:13 20:9 21:16 22:1 27:10 28:16 29:8 35:13 36:16 37:9 42:7 43:14 44:6 45:13 50:8 51:13 52:10 53:15 58:5 59:14 60:14 61:6 64:8
0 3:2 4:8 5:13 6:14 7:2 10:5 11:14 12:9 13:4 14:16 15:5 17:1 18:14 20:5 21:14 22:13 26:16 27:16 28:13 29:16 30:5 34:1 36:7 37:9 44:13 45:2 51:2 52:13 59:3 60:10 64:9
0 3:2 4:13 5:14 6:1 9:2 10:9 11:16 12:16 13:16 14:2 17:12 18:16 19:16 20:16 21:16 22:2 25:10 26:12 27:3 28:16 29:12 35:5 36:16 37:8 43:5 44:16 45:5 51:5 52:16 53:7 59:2 60:15 61:9 64:1
0 2:3 3:10 4:16 5:11 9:3 10:12 11:10 12:6 13:16 14:2 17:9 18:16 19:6 20:12 21:11 22:1 26:5 27:16 28:15 34:7 35:12 36:15 37:2 42:10 43:5 44:6 45:11 50:11 51:4 52:10 53:13 58:3 59:16 60:14 61:5 64:8
0 3:12 4:14 5:6 9:1 10:5 11:1 12:8 13:16 14:3 17:4 18:15 19:12 20:16 21:16 22:3 26:12 27:16 28:12 29:2 33:4 34:16 35:14 36:11 41:4 42:15 43:5 44:15 45:2 50:9 51:16 52:15 53:8 59:10 60:16 61:9 64:8
0 2:3 3:14 4:14 5:3 10:7 11:6 12:5 13:14 18:7 19:7 20:3 21:13 22:3 26:2 27:15 28:15 29:5 34:8 35:16 36:11 41:1 42:14 43:3 44:10 45:4 49:1 50:13 51:3 52:3 53:11 58:4 59:10 60:16 61:11 64:8
0 2:4 3:12 4:16 5:4 10:15 11:15 12:6 13:15 17:3 18:16 19:11 21:8 22:4 25:4 26:11 27:3 29:4 30:8 33:5 34:8 37:9 38:7 41:1 42:12 45:13 46:5 50:13 51:10 52:14 53:11 58:4 59:12 60:13 61:1
0 3:6 4:12 10:5 11:14 12:4 17:1 18:15 19:3 21:1 22:12 25:2 26:16 27:2 29:8 30:11 33:3 34:16 35:15 36:10 37:15 38:6 42:2 43:12 44:14 45:13 46:1 52:12 53:5 59:7 60:13 64:4
0 4:6 5:15 6:1 11:3 12:14 13:16 14:4 18:4 19:15 20:16 21:16 22:2 25:4 26:16 27:13 28:6 29:16 33:5 34:7 36:7 37:16 44:8 45:16 52:10 53:16 60:4 61:12 64:1
0 1:1 2:9 3:15 4:16 5:13 6:4 9:6 10:9 11:4 12:4 13:13 14:8 20:7 21:15 22:4 27:10 28:16 29:8 35:4 36:12 37:13 38:1 45:14 46:8 50:6 51:4 52:7 53:15 54:6 58:8 59:16 60:12 61:5 64:3
0 3:12 4:3 10:6 11:13 18:11 19:7 26:13 27:2 28:2 29:2 33:1 34:16 35:11 36:16 37:16 38:6 42:15 43:12 44:4 45:14 46:13 50:10 51:11 52:7 53:16 54:12 59:11 60:15 61:11 62:2 64:6
0 2:4 3:11 4:7 5:1 10:9 11:16 12:16 13:12 18:10 19:16 20:16 21:8 26:10 27:16 28:16 29:10 33:2 34:15 35:16 36:16 37:8 42:16 43:16 44:16 45:4 50:5 51:16 52:16 53:13 54:2 58:5 59:10 60:11 61:8 62:3 64:1
0 2:1 3:8 4:14 5:8 9:7 10:16 11:15 12:10 13:5 17:14 18:10 19:2 25:4 26:14 27:8 34:2 35:13 36:11 43:1 44:12 45:7 50:2 51:13 52:10 53:16 59:13 60:12 61:11 62:1 64:5
0 1:2 2:16 3:9 9:2 10:16 11:16 12:10 13:1 18:1 19:7 20:16 21:13 25:1 26:5 28:8 29:16 30:3 33:4 34:8 37:12 38:7 41:5 42:10 44:5 45:15 46:4 49:8 50:15 51:14 52:16 53:10 57:3 58:15 59:15 60:8 61:1
0 1:2 2:8 3:10 4:13 5:15 6:8 9:1 10:16 11:15 12:10 13:7 14:2 18:10 19:14 20:2 27:12 28:12 36:11 37:10 44:1 45:14 46:3 51:2 52:7 53:15 54:3 58:12 59:16 60:10 61:4 64:5
0 1:1 2:7 3:16 4:16 5:16 6:8 9:10 10:16 11:14 12:12 13:10 14:3 17:12 18:14 19:1 25:2 26:15 27:13 28:1 34:2 35:16 36:11 42:1 43:5 44:15 45:7 50:11 51:10 52:13 53:16 54:1 58:8 59:16 60:16 61:10 64:5
0 1:1 2:13 3:16 4:14 5:6 6:1 10:13 11:7 12:8 13:16 14:4 18:2 19:1 20:12 21:15 22:2 26:2 27:15 28:13 29:3 34:3 35:14 36:15 37:6 43:1 44:8 45:16 46:3 49:4 50:15 51:10 52:5 53:16 54:5 57:3 58:12 59:15 60:16 61:13 62:1 64:3
0 3:12 4:12 10:9 11:16 12:9 17:3 18:16 19:14 20:5 21:5 22:2 25:6 26:16 27:16 28:16 29:16 30:9 34:5 35:8 36:13 37:16 38:6 43:1 44:15 45:16 46:2 51:5 52:16 53:11 59:11 60:16 61:9 64:4
0 2:11 3:14 4:16 5:8 9:1 10:12 11:12 12:14 13:16 14:3 20:4 21:16 22:4 28:7 29:16 30:3 34:7 35:8 36:15 37:16 38:11 41:5 42:16 43:16 44:16 45:8 50:7 51:13 52:14 58:15 59:15 60:3 64:7
0 2:6 3:14 4:15 5:4 9:3 10:16 11:10 12:11 13:14 17:2 18:8 20:6 21:16 22:2 28:8 29:10 36:14 37:7 43:7 44:13 50:4 51:16 52:11 53:14 54:4 58:5 59:15 60:13 61:8 62:1 64:2
0 3:5 4:12 11:13 12:13 18:5 19:16 20:3 26:8 27:15 34:10 35:12 36:8 37:6 41:2 42:15 43:15 44:12 45:14 46:9 50:8 51:15 52:6 53:12 54:12 59:8 60:13 61:15 62:5 64:6
0 2:7 3:10 4:12 5:16 6:14 7:1 10:10 11:15 12:12 13:15 14:15 15:1 20:1 21:13 22:11 28:5 29:16 30:10 34:7 35:12 36:15 37:16 38:9 42:9 43:15 44:16 45:3 50:3 51:15 52:8 58:9 59:15 60:2 64:7
0 2:3 3:8 4:12 5:14 6:15 7:3 10:4 11:8 12:4 13:8 14:16 15:3 21:6 22:14 26:2 27:10 28:12 29:15 30:8 34:9 35:8 36:15 37:12 38:4 43:5 44:15 45:3 51:10 52:10 58:2 59:16 60:4 64:7
0 2:1 3:15 10:4 11:15 12:1 18:12 19:9 25:1 26:16 27:9 28:2 33:5 34:16 35:13 36:14 37:10 38:2 41:2 42:16 43:5 45:10 46:9 49:1 50:13 51:12 52:8 53:12 54:11 58:1 59:12 60:13 61:10 62:3 64:6
0 2:5 3:12 4:13 5:9 6:5 9:1 10:14 11:8 12:6 13:14 14:14 18:6 20:3 21:15 22:9 26:3 27:12 28:13 29:4 34:12 35:16 36:14 37:6 43:1 44:10 45:16 46:3 50:3 51:8 52:11 53:15 54:3 58:6 59:14 60:10 61:2 64:3
0 2:5 3:10 4:15 5:9 9:6 10:14 11:8 12:9 13:16 14:4 17:4 18:2 19:2 20:13 21:13 27:8 28:16 29:1 36:9 37:13 38:1 42:1 43:2 45:12 46:7 50:9 51:9 52:4 53:11 54:10 58:4 59:13 60:13 61:10 62:1 64:3
0 1:2 2:16 3:16 4:11 5:2 10:8 11:11 12:16 13:8 18:4 19:14 20:15 21:1 26:13 27:16 28:12 29:1 34:2 35:8 36:15 37:14 38:1 42:4 44:3 45:16 46:6 49:5 50:15 51:8 52:14 53:15 54:2 57:2 58:12 59:12 60:9 61:5 64:3
0 1:1 2:9 3:12 4:15 5:16 6:7 9:10 10:16 11:15 12:12 13:11 14:3 17:13 18:16 19:2 25:5 26:16 27:13 28:2 34:4 35:15 36:15 37:1 42:2 43:4 44:15 45:9 50:14 51:14 52:16 53:11 58:11 59:16 60:12 61:1 64:5
0 2:4 3:15 4:13 9:1 10:15 11:9 12:9 13:9 14:1 17:4 18:16 19:6 20:13 21:16 22:4 26:8 27:9 28:6 29:16 30:4 37:16 38:4 45:16 46:5 50:2 51:8 52:5 53:16 54:4 58:3 59:15 60:14 61:7 62:1 64:9
0 3:6 4:10 5:14 6:6 10:14 11:16 12:12 13:16 14:8 18:8 19:16 20:16 21:16 22:8 25:5 26:12 27:8 28:1 29:13 30:6 36:4 37:16 38:3 44:12 45:11 51:1 52:16 53:2 59:9 60:11 64:9
0 3:13 4:3 10:10 11:13 12:1 17:3 18:16 19:7 21:1 22:3 25:8 26:16 27:8 28:5 29:13 30:15 33:4 34:16 35:16 36:16 37:15 38:4 42:3 43:11 44:16 45:5 51:13 52:13 58:1 59:15 60:3 64:4
0 4:13 5:13 10:2 11:12 12:16 13:16 17:3 18:15 19:16 20:16 21:13 25:11 26:15 27:4 28:14 29:12 33:2 34:2 36:16 37:11 44:15 45:11 51:3 52:16 53:10 60:15 61:15 64:1
0 2:3 3:15 4:3 10:12 11:14 14:5 15:3 17:2 18:16 19:10 21:5 22:16 23:5 25:3 26:16 27:14 28:12 29:15 30:14 34:13 35:16 36:16 37:14 38:3 43:8 44:16 45:5 51:13 52:13 58:5 59:16 60:4 64:4
0 3:4 4:10 5:16 6:14 10:6 11:16 12:12 13:11 14:16 15:2 17:3 18:15 19:15 20:10 21:15 22:16 23:2 25:1 26:15 27:16 28:10 29:15 30:14 36:1 37:16 38:8 44:7 45:15 46:3 52:12 53:12 59:1 60:16 61:8 64:9
0 1:7 2:16 3:16 4:16 5:5 9:1 10:8 11:8 12:15 13:7 19:3 20:15 21:2 27:11 28:13 29:4 30:1 34:8 35:16 36:16 37:16 38:11 42:13 43:14 44:8 45:4 46:2 49:5 50:16 51:4 57:7 58:12 64:7
0 2:2 3:8 4:15 5:14 9:1 10:14 11:12 12:8 13:16 17:6 18:12 19:1 20:5 21:13 25:1 26:2 27:1 28:14 29:5 35:9 36:13 43:15 44:4 51:16 52:8 53:11 54:7 59:9 60:13 61:7 64:2
0 2:1 3:14 4:8 10:9 11:14 12:2 14:3 15:3 17:4 18:16 19:3 21:2 22:16 23:3 25:5 26:16 27:9 28:8 29:13 30:12 33:2 34:16 35:16 36:16 37:14 38:2 44:13 45:9 51:8 52:14 53:1 59:15 60:7 64:4
0 2:5 3:10 4:14 5:6 9:13 10:16 11:15 12:10 13:3 17:15 18:8 25:8 26:11 27:1 34:7 35:13 36:3 43:5 44:13 45:5 50:6 51:8 52:13 53:14 54:1 58:4 59:12 60:13 61:11 64:5
0 3:1 4:10 5:15 6:2 10:6 11:14 12:12 13:16 14:6 17:4 18:16 19:15 20:13 21:16 22:7 25:6 26:16 27:14 28:9 29:16 30:2 34:1 36:2 37:14 44:8 45:10 52:14 53:3 60:14 64:9
0 1:1 2:6 3:13 4:13 5:4 9:9 10:16 11:14 12:15 13:15 17:5 18:5 20:6 21:13 27:1 28:12 29:11 35:7 36:14 37:1 42:1 43:16 44:8 50:8 51:16 52:9 53:13 54:10 58:4 59:14 60:16 61:9 62:2 64:2
0 2:11 3:16 4:7 9:4 10:16 11:16 12:16 17:12 18:9 19:4 20:16 25:8 26:5 27:1 28:16 29:2 35:11 36:13 42:3 43:16 44:14 45:7 46:9 50:13 51:16 52:16 53:16 54:13 58:13 59:13 60:10 61:2 64:2
0 2:1 3:13 4:7 10:12 11:15 12:1 17:6 18:16 19:5 21:3 22:5 25:10 26:16 27:9 28:11 29:16 30:14 33:6 34:14 35:16 36:16 37:16 38:5 43:1 44:16 45:11 51:9 52:16 53:2 59:14 60:13 64:4
0 2:8 3:13 4:16 5:12 6:1 9:6 10:16 11:13 12:14 13:16 14:5 17:5 18:14 19:14 20:16 21:14 27:4 28:16 29:6 35:11 36:12 42:3 43:16 44:11 50:7 51:16 52:4 58:10 59:15 60:1 64:9
0 3:9 4:14 5:1 10:5 11:16 12:4 14:1 15:1 18:14 19:13 21:3 22:13 23:6 25:1 26:16 27:16 28:16 29:16 30:14 31:1 34:7 35:12 36:14 37:16 38:2 44:14 45:10 51:6 52:16 53:2 59:13 60:5 64:4
0 2:5 3:12 4:14 5:4 9:10 10:16 11:15 12:14 13:15 17:8 18:5 19:1 20:10 21:13 28:14 29:10 35:11 36:16 37:3 42:4 43:15 44:13 50:12 51:16 52:12 53:9 54:11 58:2 59:14 60:16 61:13 62:7 64:2
0 3:12 4:16 5:5 10:2 11:13 12:16 13:8 17:6 18:15 19:16 20:16 21:10 25:4 26:8 27:9 28:16 29:14 36:14 37:16 38:4 44:7 45:16 46:12 51:7 52:11 53:16 54:12 59:13 60:16 61:13 62:3 64:1
0 2:5 3:10 4:13 5:9 9:7 10:16 11:16 12:16 13:14 17:4 18:6 19:5 20:16 21:7 27:1 28:16 29:8 36:16 37:16 44:12 45:16 46:3 50:1 51:11 52:16 53:8 58:6 59:13 60:7 64:3
0 3:1 4:16 5:1 11:7 12:12 18:3 19:15 20:4 25:1 26:14 27:8 29:10 30:9 33:8 34:13 36:3 37:16 38:2 41:8 42:16 43:13 44:16 45:13 50:8 51:5 52:16 53:6 59:1 60:14 61:1 64:4
0 2:13 3:10 4:5 5:10 9:4 10:16 11:10 12:8 13:14 18:14 19:6 20:15 21:10 26:4 27:16 28:14 34:2 35:16 36:8 42:8 43:16 44:12 50:12 51:16 52:10 58:10 59:13 60:2 64:8
0 2:5 3:16 4:16 5:8 10:10 11:16 12:16 13:11 18:12 19:13 20:1 26:5 27:16 28:1 35:14 36:6 42:6 43:10 44:11 50:15 51:16 52:16 58:5 59:15 60:14 64:5
0 3:10 4:12 10:8 11:16 12:9 13:4 18:15 19:10 25:2 26:16 27:6 33:3 34:16 35:10 36:10 41:1 42:15 43:16 44:16 45:10 50:9 51:13 52:11 53:16 54:3 58:1 59:9 60:15 61:13 64:6
0 1:3 2:10 3:12 4:15 5:10 6:1 9:6 10:11 11:8 12:14 13:16 14:4 19:4 20:16 21:12 26:1 27:15 28:12 29:1 35:14 36:12 43:8 44:16 45:1 49:1 50:7 51:14 52:13 57:3 58:15 59:9 60:1 64:3
0 1:1 2:9 3:14 4:16 5:16 6:3 9:2 10:16 11:16 12:15 13:12 14:3 18:10 19:16 20:1 26:1 27:15 28:7 35:12 36:12 43:9 44:16 49:2 50:14 51:15 52:14 57:1 58:16 59:16 60:4 64:5
0 3:8 4:15 5:5 11:15 12:16 13:11 18:8 19:16 20:16 21:13 25:7 26:16 27:16 28:16 29:16 30:4 33:2 34:4 36:10 37:16 38:10 44:8 45:16 46:11 51:7 52:14 53:16 54:10 59:11 60:16 61:9 62:1 64:1
0 2:3 3:10 4:8 9:4 10:16 11:13 12:12 13:11 17:6 18:16 19:11 20:15 21:16 22:1 26:7 27:13 28:16 29:12 36:13 37:10 44:15 45:9 50:5 51:12 52:16 53:5 58:7 59:13 60:8 64:9
0 2:4 3:10 4:14 5:12 6:10 10:7 11:8 12:8 13:12 14:13 21:10 22:12 26:1 27:5 28:8 29:16 30:6 34:5 35:16 36:16 37:13 38:1 43:7 44:15 45:4 51:14 52:12 58:2 59:16 60:2 64:7
0 2:6 3:14 4:15 5:6 9:14 10:16 11:16 12:16 13:16 17:8 18:8 19:10 20:16 21:13 27:14 28:16 29:7 35:6 36:16 37:12 44:12 45:16 46:6 51:7 52:16 53:16 54:5 58:6 59:16 60:12 61:1 64:3
0 3:9 4:11 11:13 12:16 13:6 18:7 19:15 20:16 21:5 25:7 26:16 27:16 28:16 29:5 33:1 34:7 35:4 36:15 37:10 44:12 45:14 51:6 52:15 53:16 59:10 60:16 61:8 64:1
0 3:8 4:14 5:4 10:8 11:16 12:13 13:1 17:1 18:15 19:13 25:2 26:16 27:4 33:7 34:16 35:3 36:8 37:7 38:1 42:16 43:16 44:16 45:16 46:11 50:9 51:16 52:16 53:16 54:12 58:1 59:10 60:16 61:12 62:1 64:6
0 2:14 3:16 4:9 5:12 6:1 10:16 11:10 12:10 13:16 14:6 18:12 19:12 20:13 21:13 22:1 26:4 27:16 28:14 29:1 34:6 35:16 36:7 41:1 42:15 43:15 44:12 49:5 50:16 51:12 52:12 57:1 58:10 59:14 60:3 64:8
0 2:9 3:14 4:7 9:2 10:16 11:16 12:16 13:15 17:3 18:16 19:16 20:16 21:10 26:9 27:16 28:16 29:10 35:3 36:16 37:10 43:11 44:14 45:9 50:5 51:16 52:15 53:3 58:10 59:12 60:4 64:9
0 3:7 4:14 5:6 10:11 11:16 12:9 13:2 17:4 18:15 19:10 25:9 26:12 28:3 29:1 33:7 34:13 35:2 36:16 37:12 38:2 41:3 42:16 43:2 44:2 45:13 46:9 50:11 51:13 52:6 53:15 54:10 59:8 60:16 61:13 62:1 64:6
0 1:2 2:9 3:14 4:8 5:7 9:11 10:16 11:16 12:16 13:16 17:6 18:16 19:16 20:16 21:16 22:2 28:8 29:16 30:7 36:8 37:16 38:4 43:1 44:15 45:16 50:4 51:14 52:16 53:7 57:1 58:13 59:14 60:2 64:9
0 3:8 4:11 10:3 11:16 12:5 18:11 19:13 25:1 26:16 27:5 29:1 33:7 34:15 36:3 37:16 38:3 41:8 42:13 43:1 44:10 45:16 46:4 49:7 50:16 51:16 52:16 53:16 54:2 58:4 59:6 60:5 61:15 62:3 64:4
0 1:1 2:12 3:16 4:8 5:2 9:2 10:16 11:8 12:16 13:15 18:16 19:9 20:16 21:6 26:8 27:16 28:8 34:9 35:16 36:1 42:15 43:16 44:8 49:3 50:16 51:16 52:9 58:7 59:14 60:2 64:8
0 3:2 4:14 5:1 11:10 12:12 18:8 19:15 20:1 21:2 22:1 25:3 26:15 27:5 29:12 30:7 33:10 34:14 36:6 37:16 38:2 41:8 42:16 43:16 44:16 45:12 50:2 51:4 52:16 53:5 59:2 60:13 64:4
0 2:5 3:11 4:14 5:9 6:1 9:6 10:15 11:12 12:13 13:16 14:2 17:8 18:5 19:4 20:16 21:9 27:4 28:16 29:8 35:2 36:15 37:11 44:10 45:16 46:3 50:1 51:11 52:16 53:10 54:1 58:5 59:13 60:6 64:3
0 4:10 5:10 6:2 11:6 12:16 13:7 18:3 19:16 20:7 26:14 27:13 29:3 33:4 34:16 35:6 36:4 37:16 38:4 41:5 42:16 43:9 44:13 45:16 46:6 50:7 51:12 52:16 53:14 54:1 60:12 61:14 64:4
0 2:9 3:12 4:16 5:16 6:3 10:14 11:16 12:16 13:11 18:7 19:16 20:2 26:1 27:16 28:7 35:12 36:10 43:8 44:15 49:3 50:14 51:16 52:12 57:1 58:15 59:16 60:6 64:5
0 2:5 3:11 4:12 5:2 9:5 10:16 11:14 12:14 13:12 17:5 18:7 20:10 21:10 27:1 28:14 29:6 35:14 36:12 37:1 42:11 43:16 44:1 50:15 51:13 52:8 53:5 54:2 58:3 59:12 60:16 61:15 62:9 64:2
0 2:2 3:10 4:15 5:16 6:16 7:5 10:10 11:13 12:12 13:14 14:16 15:6 21:8 22:16 23:1 27:4 28:4 29:14 30:12 34:6 35:16 36:16 37:16 38:8 42:2 43:11 44:16 45:11 46:1 51:12 52:15 58:1 59:16 60:8 64:7
0 2:4 3:14 4:15 5:3 10:14 11:16 12:16 13:9 18:11 19:16 20:16 21:15 26:3 27:13 28:16 29:16 30:1 36:3 37:16 38:6 44:13 45:16 46:1 50:2 51:11 52:16 53:12 58:6 59:15 60:10 61:1 64:9
0 3:7 4:16 5:6 9:2 10:9 11:16 12:16 13:11 17:10 18:16 19:12 20:13 21:16 22:1 25:2 26:4 27:1 28:7 29:16 30:5 36:2 37:16 38:10 44:2 45:16 46:13 51:4 52:14 53:16 54:12 59:4 60:14 61:9 62:2 64:1
0 2:6 3:16 4:16 5:11 10:15 11:16 12:14 13:8 18:9 19:13 26:3 27:15 28:1 35:11 36:8 42:2 43:13 44:14 50:16 51:16 52:13 58:7 59:16 60:6 64:5
0 3:13 4:14 5:2 10:7 11:16 12:12 13:2 18:14 19:14 20:1 26:15 27:11 33:4 34:16 35:16 36:14 37:14 38:4 41:2 42:16 43:16 44:13 45:10 46:14 50:9 51:13 52:8 53:12 54:16 55:1 58:1 59:11 60:16 61:16 62:10 64:6
0 3:8 4:14 5:16 6:6 9:3 10:13 11:16 12:13 13:15 14:14 17:3 18:12 19:6 21:11 22:16 28:4 29:15 30:13 35:12 36:16 37:16 38:11 42:1 43:11 44:16 45:11 51:7 52:16 53:5 59:11 60:12 64:7
0 2:2 3:7 4:13 5:3 10:10 11:16 12:12 13:13 18:15 19:9 20:1 21:12 22:4 25:1 26:15 29:8 30:7 33:5 34:8 37:12 38:5 41:1 42:11 44:1 45:15 46:4 50:14 51:13 52:15 53:10 58:3 59:13 60:14 61:3
0 3:14 4:8 5:1 10:9 11:16 12:16 13:4 17:11 18:16 19:16 20:14 25:5 26:8 27:14 28:16 29:2 35:7 36:16 37:6 43:4 44:16 45:12 50:1 51:6 52:16 53:14 58:2 59:14 60:16 61:9 64:1
0 2:3 3:12 4:13 5:1 10:14 11:16 12:15 13:11 18:15 19:15 20:15 21:14 26:11 27:16 28:15 29:16 30:2 34:1 35:5 36:3 37:16 38:6 44:1 45:16 46:6 51:5 52:15 53:16 54:4 58:6 59:16 60:16 61:6 64:9
0 2:9 3:16 4:7 5:5 10:9 11:16 12:16 13:16 18:7 19:16 20:15 21:6 26:7 27:16 28:7 34:14 35:16 36:5 41:3 42:16 43:16 44:4 49:1 50:16 51:16 52:5 58:7 59:12 60:1 64:8
0 3:1 4:11 5:5 11:13 12:12 13:1 18:8 19:14 20:3 25:2 26:16 27:6 28:2 29:12 30:4 33:7 34:16 35:7 36:8 37:15 38:5 41:2 42:16 43:16 44:16 45:11 50:4 51:10 52:16 53:7 59:3 60:14 61:4 64:4
0 2:1 3:14 4:15 5:3 10:9 11:16 12:16 13:8 17:9 18:16 19:16 20:14 21:10 26:3 27:8 28:16 29:14 35:2 36:16 37:16 38:2 44:13 45:16 46:9 50:1 51:10 52:16 53:16 54:9 58:2 59:10 60:15 61:10 64:1
0 2:4 3:12 4:16 5:9 10:13 11:10 12:4 13:14 14:3 17:5 18:13 19:1 21:12 22:4 25:4 26:12 29:8 30:8 33:6 34:12 37:10 38:7 41:3 42:15 44:2 45:16 46:3 50:16 51:13 52:15 53:11 58:6 59:15 60:10
0 2:1 3:10 4:13 10:11 11:16 12:9 18:15 19:12 25:3 26:16 27:5 33:5 34:16 35:8 36:12 37:10 38:1 41:2 42:16 43:8 44:10 45:15 46:9 50:9 51:14 52:8 53:12 54:15 59:8 60:14 61:15 62:8 64:6
0 2:1 3:9 4:13 5:16 6:8 10:12 11:13 12:9 13:11 14:14 21:9 22:12 27:5 28:9 29:15 30:10 34:5 35:16 36:16 37:16 38:5 44:13 45:12 51:2 52:16 53:7 59:9 60:16 64:7
0 2:6 3:16 4:16 5:10 9:5 10:16 11:16 12:13 13:6 17:1 18:15 19:15 20:1 26:4 27:16 28:5 35:14 36:11 43:13 44:14 50:9 51:16 52:11 58:8 59:15 60:5 64:5
0 3:12 4:9 10:4 11:16 12:16 13:2 17:5 18:15 19:16 20:16 21:3 25:6 26:14 27:13 28:15 29:12 36:8 37:16 38:2 45:16 46:10 51:7 52:9 53:15 54:15 59:10 60:16 61:14 62:5 64:1
0 1:2 2:15 3:12 4:3 5:6 9:5 10:16 11:13 12:6 13:16 14:6 17:6 18:16 19:1 20:3 21:16 22:2 26:15 27:11 28:15 29:14 34:9 35:16 36:16 37:3 42:13 43:16 44:6 49:8 50:16 51:16 52:2 57:3 58:15 59:13 64:8
0 2:5 3:13 4:14 5:1 10:14 11:16 12:16 13:9 18:10 19:16 20:16 21:14 26:2 27:12 28:14 29:16 30:2 36:8 37:16 38:2 43:4 44:15 45:16 46:2 50:5 51:16 52:16 53:14 58:4 59:14 60:15 61:1 64:9
0 2:1 3:13 4:10 10:10 11:16 12:7 17:3 18:16 19:7 25:3 26:16 27:3 33:8 34:16 35:6 36:8 37:7 41:3 42:15 43:16 44:16 45:16 46:8 50:9 51:16 52:16 53:16 54:5 59:8 60:15 61:9 64:6
0 1:1 2:7 3:14 4:16 5:11 9:11 10:16 11:12 12:15 13:16 14:1 17:8 18:4 19:3 20:16 21:10 27:1 28:16 29:7 36:16 37:11 44:12 45:16 50:2 51:7 52:15 53:13 58:10 59:15 60:9 61:1 64:3
0 1:1 2:9 3:14 4:7 5:2 9:8 10:16 11:11 12:16 13:14 14:2 17:5 18:16 19:14 20:16 21:16 22:4 26:4 27:7 28:10 29:16 30:7 36:4 37:16 38:8 44:6 45:16 46:9 50:4 51:11 52:16 53:11 58:12 59:14 60:8 64:9
0 4:13 5:6 10:1 11:10 12:13 13:3 18:5 19:16 20:5 25:2 26:15 27:9 29:1 33:7 34:16 35:1 36:5 37:16 38:6 41:8 42:16 43:12 44:16 45:14 49:2 50:11 51:13 52:16 53:12 59:1 60:14 61:5 64:4
0 2:5 3:12 4:13 5:1 9:3 10:15 11:14 12:7 13:10 18:15 19:7 20:14 21:16 22:2 26:8 27:16 28:16 29:9 34:3 35:16 36:16 37:1 42:12 43:16 44:16 45:6 49:1 50:16 51:16 52:16 53:7 58:6 59:14 60:12 61:1 64:8
0 2:9 3:16 4:16 5:8 9:2 10:16 11:16 12:13 13:4 17:3 18:16 19:6 20:1 26:11 27:11 34:2 35:14 36:5 43:12 44:10 50:10 51:16 52:15 58:10 59:15 60:6 64:5
0 2:13 3:10 4:2 5:8 9:2 10:16 11:13 12:13 13:14 18:14 19:4 20:12 21:11 26:12 27:13 28:16 29:5 34:3 35:16 36:13 42:9 43:16 44:9 50:16 51:16 52:10 58:11 59:13 60:2 64:8
0 1:1 2:12 3:16 4:10 5:1 9:11 10:15 11:15 12:16 13:8 17:9 18:16 19:16 20:16 21:14 26:11 27:7 28:6 29:16 30:8 36:8 37:13 38:2 43:8 44:15 45:12 50:7 51:16 52:15 53:3 58:9 59:8 60:1 64:9
0 4:11 5:9 11:8 12:15 13:3 18:4 19:15 20:5 25:1 26:14 27:9 29:5 30:3 33:8 34:15 36:1 37:16 38:7 41:12 42:15 43:12 44:15 45:15 46:3 49:6 50:15 51:12 52:15 53:12 60:10 61:4 64:4
0 2:4 3:15 4:16 5:6 10:14 11:15 12:8 13:14 14:2 17:7 18:12 19:2 21:8 22:4 25:7 26:8 29:5 30:8 33:8 34:8 37:9 38:8 41:3 42:11 45:10 46:7 50:15 51:7 52:8 53:14 54:2 58:5 59:12 60:14 61:6
0 2:4 3:13 4:12 5:1 9:2 10:15 11:12 12:11 13:7 17:1 18:12 19:13 20:15 21:14 26:3 27:16 28:16 29:5 34:4 35:16 36:11 42:10 43:16 44:16 50:14 51:16 52:13 58:8 59:13 60:3 64:8
0 2:5 3:15 4:15 5:2 9:4 10:15 11:11 12:16 13:4 17:2 18:4 19:6 20:16 21:2 27:14 28:10 34:6 35:16 36:2 42:9 43:13 50:10 51:15 52:8 53:4 54:3 58:3 59:14 60:16 61:14 62:4 64:2
0 2:4 3:9 4:7 5:13 6:1 9:1 10:16 11:6 12:6 13:14 14:4 17:7 18:13 21:10 22:8 25:8 26:6 29:12 30:7 33:8 34:5 37:13 38:4 41:8 42:10 44:5 45:16 46:4 49:1 50:15 51:12 52:15 53:10 58:5 59:14 60:9 61:1
0 1:1 2:6 3:14 4:10 5:1 9:9 10:16 11:15 12:16 13:13 17:6 18:6 19:9 20:16 21:7 27:14 28:10 35:8 36:15 37:5 44:13 45:13 50:2 51:9 52:15 53:8 58:10 59:16 60:7 64:3
0 2:8 3:16 4:6 10:13 11:10 12:8 13:8 18:8 19:12 20:13 21:15 22:3 26:6 27:16 28:16 29:6 34:11 35:16 36:6 41:2 42:14 43:14 44:11 49:1 50:16 51:11 52:15 53:1 58:9 59:16 60:10 64:8
0 2:6 3:13 4:11 5:4 9:5 10:16 11:10 12:14 13:12 17:7 18:8 19:1 20:14 21:9 27:5 28:15 29:3 34:2 35:15 36:10 42:12 43:14 49:4 50:16 51:12 52:4 53:6 54:5 57:1 58:9 59:14 60:13 61:12 62:5 64:2
0 2:2 3:13 4:8 10:12 11:15 12:16 13:11 17:2 18:16 19:3 20:3 21:13 22:4 25:5 26:13 29:9 30:7 33:7 34:8 37:13 38:3 41:3 42:14 44:1 45:15 46:2 50:14 51:10 52:12 53:12 58:2 59:13 60:12 61:3
0 2:6 3:16 4:16 5:7 9:1 10:15 11:16 12:14 13:10 18:15 19:11 26:6 27:16 28:2 35:10 36:10 43:7 44:14 50:5 51:12 52:16 53:2 58:9 59:16 60:10 64:5
0 2:3 3:9 4:13 5:14 6:1 9:4 10:16 11:15 12:11 13:14 14:8 18:2 20:2 21:14 22:6 28:10 29:16 30:5 34:5 35:16 36:16 37:16 38:7 42:1 43:10 44:16 45:5 51:8 52:16 59:10 60:10 64:7
0 3:11 4:12 10:8 11:16 12:12 18:15 19:14 20:1 25:1 26:15 27:8 33:3 34:16 35:6 36:1 41:1 42:15 43:16 44:16 45:16 46:10 50:8 51:16 52:16 53:16 54:16 55:3 59:7 60:15 61:16 62:9 64:6
0 2:1 3:15 4:9 10:4 11:16 12:16 13:2 17:5 18:15 19:16 20:16 21:5 25:2 26:8 27:11 28:16 29:12 35:2 36:16 37:16 38:2 44:13 45:16 46:8 50:2 51:8 52:13 53:16 54:8 58:1 59:11 60:14 61:12 62:2 64:1
0 3:10 4:11 10:3 11:16 12:5 13:8 14:5 18:10 19:14 20:2 21:16 22:2 25:4 26:15 27:5 28:8 29:12 33:12 34:16 35:12 36:15 37:16 38:6 41:14 42:16 43:16 44:16 45:14 46:2 51:11 52:13 59:14 60:5 64:4
0 2:6 3:16 4:12 5:1 10:16 11:10 12:13 13:7 18:14 19:6 20:10 21:12 26:5 27:14 28:16 29:16 30:6 36:4 37:11 38:9 45:7 46:13 50:10 51:10 52:4 53:11 54:12 58:6 59:14 60:12 61:12 62:5 64:9
0 2:6 3:14 4:10 10:8 11:16 12:16 18:8 19:16 20:16 21:1 25:1 26:13 27:16 28:14 33:3 34:13 35:16 36:13 42:7 43:16 44:16 50:6 51:16 52:16 53:9 58:5 59:14 60:16 61:13 62:4 64:1
0 2:2 3:15 4:5 10:5 11:15 12:1 13:7 18:10 19:10 20:6 21:16 25:5 26:15 27:2 28:13 29:11 33:14 34:15 35:12 36:16 37:16 38:6 41:14 42:16 43:16 44:16 45:14 46:3 49:1 50:4 51:15 52:11 53:1 58:2 59:15 60:7 64:4
0 2:13 3:16 4:6 9:6 10:16 11:13 12:15 17:4 18:15 19:7 20:16 26:3 27:10 28:13 35:14 36:10 41:1 42:13 43:16 44:1 45:2 49:8 50:16 51:16 52:15 53:16 54:2 57:1 58:11 59:15 60:16 61:16 62:3 64:2
0 2:9 3:16 4:9 5:1 9:5 10:16 11:9 12:16 13:11 17:8 18:12 20:15 21:12 25:1 26:15 27:16 28:16 29:16 30:2 35:5 36:4 37:16 38:4 45:13 46:7 49:1 50:12 51:12 52:12 53:15 54:9 57:1 58:10 59:14 60:8 61:8 62:1 64:9
0 1:1 2:13 3:16 4:9 9:6 10:16 11:14 12:13 17:5 18:11 19:8 20:15 27:12 28:9 34:3 35:16 36:6 41:1 42:13 43:13 44:1 49:11 50:16 51:16 52:16 53:16 54:5 57:2 58:12 59:14 60:15 61:16 62:5 64:2
0 2:10 3:12 4:2 10:16 11:14 12:8 18:14 19:7 20:12 26:1 27:5 28:12 35:9 36:9 42:3 43:16 44:2 49:4 50:16 51:16 52:10 53:6 54:2 57:1 58:8 59:8 60:11 61:13 62:10 64:2
0 1:3 2:15 3:11 4:1 9:8 10:13 11:12 12:7 17:5 18:5 19:9 20:9 26:2 27:14 28:10 34:3 35:12 36:15 37:13 38:1 44:1 45:15 46:7 49:4 50:11 51:5 52:10 53:16 54:4 57:4 58:12 59:13 60:12 61:3 64:3
0 2:4 3:15 4:14 5:2 10:14 11:8 12:16 13:2 18:6 19:3 20:16 27:12 28:16 29:5 35:7 36:15 37:16 38:4 45:16 46:4 50:8 51:12 52:10 53:15 54:3 58:6 59:13 60:13 61:4 64:3
0 2:3 3:15 4:16 5:16 6:3 10:3 11:9 12:13 13:16 14:2 20:10 21:16 26:6 27:12 28:16 29:16 30:9 34:15 35:16 36:16 37:14 38:7 43:10 44:15 45:1 50:2 51:16 52:10 58:7 59:15 60:4 64:7
0 2:8 3:16 4:16 5:16 6:7 10:16 11:12 12:8 13:8 14:4 17:2 18:16 19:6 25:7 26:16 27:16 28:16 29:8 33:2 34:12 35:9 36:9 37:16 38:3 44:1 45:16 46:3 50:8 51:11 52:12 53:16 54:2 58:10 59:16 60:14 61:6 64:5
0 1:2 2:14 3:10 4:1 9:6 10:13 11:13 12:6 17:8 18:5 19:6 20:8 25:3 26:2 27:8 28:6 35:11 36:4 42:6 43:14 45:1 49:3 50:16 51:15 52:12 53:15 54:7 57:2 58:13 59:9 60:8 61:9 62:7 64:2
0 2:6 3:12 4:12 5:12 6:2 9:1 10:16 11:12 12:12 13:12 14:5 17:5 18:12 19:5 20:1 25:8 26:16 27:16 28:14 33:2 34:6 36:16 37:1 44:15 45:1 50:8 51:11 52:13 58:9 59:9 60:3 64:5
0 2:9 3:6 10:16 11:4 17:2 18:15 25:6 26:12 27:1 28:2 33:7 34:15 35:14 36:16 37:11 38:1 41:4 42:16 43:10 44:4 45:16 46:5 50:16 51:11 52:8 53:16 54:6 58:6 59:14 60:14 61:9 64:6
0 1:1 2:9 3:12 4:12 5:15 6:6 9:1 10:16 11:11 12:8 13:8 14:4 17:6 18:16 19:5 20:4 21:2 25:7 26:16 27:16 28:16 29:15 30:2 34:2 35:2 36:3 37:14 38:6 44:2 45:14 46:6 49:2 50:11 51:8 52:12 53:13 54:2 57:1 58:11 59:16 60:10 61:2 64:5
0 3:11 4:16 5:10 11:15 12:16 13:8 18:7 19:16 20:16 21:6 25:4 26:16 27:16 28:16 29:4 33:1 34:4 35:12 36:16 37:4 43:9 44:16 45:7 51:11 52:16 53:15 59:8 60:14 61:11 62:2 64:1
0 2:2 3:15 4:16 5:10 10:1 11:12 12:14 13:16 20:5 21:16 22:2 28:8 29:15 30:1 34:7 35:8 36:14 37:15 38:4 41:5 42:16 43:16 44:16 45:15 46:2 49:1 50:4 51:14 52:12 58:3 59:15 60:5 64:7
0 2:7 3:15 4:12 5:5 10:15 11:7 12:6 13:16 14:2 17:3 18:16 19:3 20:10 21:16 22:6 26:14 27:16 28:16 29:11 30:2 34:1 35:14 36:16 37:3 42:2 43:14 44:15 45:12 50:12 51:8 52:8 53:16 58:9 59:16 60:14 61:10 64:8
0 2:10 3:11 4:10 5:2 10:16 11:14 12:14 13:10 17:3 18:16 19:13 20:12 21:9 25:4 26:16 27:16 28:14 29:15 30:2 37:12 38:4 45:13 46:7 50:7 51:8 52:14 53:14 54:1 58:10 59:13 60:9 64:5
0 2:1 3:12 4:16 5:3 10:7 11:11 12:8 13:12 17:2 18:14 19:1 21:14 22:1 25:4 26:14 29:11 30:7 33:3 34:13 37:5 38:8 42:13 43:4 45:9 46:7 50:10 51:13 52:8 53:14 54:1 58:1 59:9 60:14 61:6
0 2:4 3:15 4:16 5:15 6:2 10:16 11:12 12:10 13:15 14:9 17:2 18:16 19:5 21:9 22:11 26:15 27:6 29:8 30:10 33:1 34:16 35:7 37:13 38:6 41:2 42:16 43:10 44:4 45:16 50:10 51:16 52:16 53:8 58:2 59:14 60:12 61:2
0 2:14 3:10 9:2 10:16 11:14 12:4 18:9 19:8 20:8 27:10 28:4 34:2 35:15 36:2 41:2 42:13 43:9 45:2 46:1 49:8 50:16 51:13 52:13 53:16 54:5 57:1 58:9 59:15 60:16 61:16 62:7 64:2
0 3:10 4:16 5:13 6:7 10:2 11:9 12:10 13:15 14:11 21:13 22:8 26:1 27:7 28:9 29:16 30:5 34:7 35:16 36:16 37:15 38:5 44:14 45:3 51:6 52:16 53:1 59:16 60:8 64:7
0 2:4 3:14 4:13 5:3 9:1 10:15 11:11 12:16 13:9 17:2 18:15 20:10 21:14 26:13 27:11 28:13 29:16 30:4 34:1 35:11 36:12 37:14 38:7 45:10 46:9 49:3 50:16 51:10 52:6 53:9 54:12 58:6 59:9 60:12 61:13 62:6 64:9
0 1:2 2:11 3:16 4:5 9:10 10:14 11:12 12:12 17:3 18:2 19:8 20:11 27:11 28:12 34:1 35:13 36:16 37:10 44:4 45:16 46:5 50:8 51:6 52:6 53:16 54:10 57:2 58:12 59:13 60:12 61:10 62:1 64:3
0 3:10 4:13 5:3 11:13 12:16 13:7 18:4 19:16 20:16 21:5 25:2 26:16 27:16 28:16 29:6 33:7 34:16 35:16 36:16 37:11 43:8 44:16 45:12 51:15 52:16 53:14 59:8 60:13 61:9 64:1
0 2:5 3:14 4:16 5:15 6:2 10:12 11:14 12:11 13:16 14:5 18:3 20:8 21:15 27:3 28:15 29:11 33:1 34:11 35:16 36:16 37:15 38:6 41:1 42:13 43:16 44:16 45:13 46:3 50:3 51:16 52:9 58:6 59:16 60:2 64:7
0 2:6 3:13 4:2 9:3 10:15 11:14 12:8 17:8 18:6 19:5 20:12 25:3 26:2 27:4 28:10 35:8 36:8 43:13 44:4 50:10 51:16 52:16 53:16 54:7 58:7 59:12 60:10 61:13 62:7 64:2
0 2:11 3:7 9:3 10:16 11:4 17:2 18:15 19:2 25:3 26:16 27:4 33:8 34:16 35:16 36:16 37:10 38:1 41:5 42:16 43:7 44:3 45:16 46:8 50:13 51:14 52:11 53:16 54:6 58:9 59:16 60:11 61:2 64:6
0 2:3 3:14 4:16 5:16 6:4 10:4 11:9 12:10 13:16 14:5 20:7 21:16 22:2 26:3 27:8 28:13 29:16 30:7 33:1 34:16 35:16 36:16 37:16 38:9 42:7 43:11 44:15 45:3 51:15 52:12 58:5 59:16 60:5 64:7
0 3:6 4:15 5:10 6:1 10:1 11:11 12:16 13:16 14:5 18:8 19:16 20:16 21:16 22:6 25:8 26:16 27:16 28:16 29:16 30:6 34:3 35:7 36:16 37:16 38:4 43:4 44:16 45:16 46:4 51:6 52:16 53:16 54:7 59:4 60:14 61:14 62:6 64:1
0 2:4 3:14 4:11 5:2 10:8 11:11 12:5 13:16 18:8 19:13 20:9 21:15 22:6 26:3 27:16 28:16 29:12 30:1 34:11 35:14 36:12 41:4 42:11 43:1 44:15 45:3 49:6 50:11 51:4 52:7 53:12 57:1 58:8 59:14 60:16 61:9 64:8
0 2:7 3:15 4:13 5:2 9:4 10:16 11:6 12:13 13:8 18:7 19:1 20:13 21:7 27:2 28:16 29:11 35:1 36:12 37:15 38:6 45:5 46:11 49:3 50:13 51:9 52:7 53:13 54:7 58:6 59:13 60:15 61:9 62:1 64:3
0 2:5 3:12 4:12 5:5 10:13 11:4 12:5 13:16 18:15 19:1 20:12 21:14 26:9 27:16 28:16 29:6 34:7 35:16 36:16 37:1 41:1 42:13 43:4 44:7 45:11 49:2 50:13 51:1 52:5 53:16 58:6 59:9 60:9 61:6 64:8
0 1:1 2:11 3:14 9:4 10:15 11:14 12:6 17:6 18:9 19:7 20:8 25:3 26:5 27:6 28:11 35:9 36:8 42:1 43:14 44:7 49:1 50:15 51:16 52:16 53:16 54:6 58:8 59:8 60:12 61:13 62:4 64:2
0 2:5 3:16 4:16 5:16 6:6 10:5 11:10 12:11 13:16 14:3 20:10 21:14 26:1 27:4 28:16 29:10 34:10 35:16 36:16 37:16 38:6 42:6 43:14 44:13 45:12 46:3 50:2 51:16 52:6 58:7 59:14 60:1 64:7
0 2:1 3:9 4:13 5:1 10:11 11:11 12:13 13:9 17:2 18:15 20:4 21:16 22:4 25:8 26:9 29:13 30:6 33:5 34:12 37:9 38:8 42:15 43:3 45:8 46:8 50:6 51:14 52:4 53:11 54:7 59:11 60:16 61:13 62:2
0 2:5 3:13 4:15 5:12 6:1 10:16 11:12 12:4 13:4 14:1 17:6 18:16 19:5 20:4 21:3 25:6 26:16 27:16 28:16 29:15 30:2 34:3 37:12 38:6 45:14 46:5 52:8 53:16 54:1 58:4 59:14 60:16 61:7 64:5
0 2:10 3:12 4:12 5:5 10:8 11:16 12:16 13:14 18:8 19:16 20:16 21:11 26:13 27:16 28:16 29:7 34:9 35:16 36:16 37:1 42:9 43:16 44:16 45:7 49:1 50:15 51:16 52:16 53:7 58:7 59:12 60:12 61:9 64:1
0 2:6 3:13 4:12 5:2 9:6 10:16 11:12 12:16 13:13 14:3 17:7 18:13 19:5 20:16 21:16 22:8 25:1 26:14 27:16 28:15 29:7 34:3 35:16 36:14 37:1 42:4 43:16 44:16 45:11 50:6 51:16 52:13 53:16 54:4 58:7 59:15 60:12 61:10 64:8
0 2:4 3:11 4:10 5:2 9:2 10:16 11:5 12:14 13:9 17:1 18:15 19:4 20:13 21:16 22:3 26:4 27:16 28:15 29:4 34:2 35:16 36:11 42:9 43:11 44:14 45:7 50:14 51:3 52:5 53:15 58:5 59:8 60:12 61:10 64:8
0 2:8 3:15 4:12 5:3 9:5 10:16 11:6 12:10 13:14 17:7 18:14 19:7 20:14 21:16 22:2 26:11 27:16 28:13 29:6 30:1 34:11 35:16 36:12 42:16 43:7 44:10 45:12 49:4 50:16 52:2 53:16 54:6 57:1 58:10 59:16 60:16 61:15 62:2 64:8
0 2:2 3:9 4:16 5:5 10:14 11:9 12:10 13:15 14:4 17:4 18:16 19:2 20:10 21:16 22:11 25:2 26:15 27:16 28:16 29:9 34:2 35:16 36:16 37:11 42:10 43:9 44:7 45:16 50:10 51:11 52:8 53:16 58:2 59:15 60:14 61:8 64:8
0 3:5 4:14 11:14 12:11 18:1 19:16 20:5 26:5 27:16 28:1 34:12 35:16 36:12 37:4 42:16 43:16 44:12 45:15 46:7 50:7 51:16 52:11 53:12 54:14 59:5 60:15 61:16 62:11 64:6
0 3:2 4:12 5:3 11:9 12:11 18:2 19:15 20:6 21:6 22:7 26:13 27:7 29:16 30:3 33:7 34:15 35:3 36:2 37:16 38:2 41:13 42:16 43:16 44:16 45:13 46:1 49:1 50:4 51:5 52:16 53:6 59:4 60:16 61:3 64:4
0 1:1 2:10 3:16 4:15 5:3 9:8 10:14 11:4 12:16 13:12 17:8 18:13 19:1 20:16 21:12 25:2 26:13 27:16 28:16 29:13 35:3 36:9 37:16 42:6 43:4 44:4 45:16 46:4 50:16 51:13 52:10 53:16 54:5 58:7 59:12 60:13 61:10 62:1 64:9
0 3:9 4:16 5:9 11:14 12:16 13:11 18:5 19:16 20:16 21:8 25:3 26:15 27:16 28:16 29:6 33:5 34:15 35:16 36:16 37:7 42:4 43:16 44:16 45:5 50:1 51:16 52:16 53:12 58:1 59:12 60:13 61:12 64:1
0 2:4 3:14 4:15 5:9 6:1 11:14 12:16 13:16 14:4 19:15 20:16 21:16 26:7 27:16 28:16 29:13 33:2 34:16 35:16 36:16 37:12 42:4 43:15 44:16 45:8 50:5 51:16 52:16 53:12 58:4 59:14 60:15 61:5 64:1
0 2:2 3:15 4:11 5:1 10:9 11:12 12:14 13:13 14:2 17:2 18:15 19:2 20:1 21:13 22:6 25:7 26:16 29:9 30:8 33:4 34:16 37:10 38:7 41:3 42:16 43:3 44:2 45:14 46:2 50:14 51:14 52:14 53:9 58:3 59:11 60:13 61:1
0 2:11 3:15 4:8 9:6 10:16 11:10 12:16 17:2 18:7 19:8 20:16 27:13 28:16 29:2 35:8 36:14 37:13 38:1 42:3 44:3 45:16 46:5 50:16 51:10 52:12 53:15 54:2 58:12 59:15 60:9 61:2 64:3
0 3:14 4:8 10:3 11:16 12:5 18:12 19:12 20:10 21:14 25:4 26:16 27:6 28:13 29:11 33:12 34:16 35:7 36:16 37:14 38:3 41:15 42:16 43:16 44:16 45:16 46:6 49:2 50:5 51:13 52:16 53:4 59:15 60:11 64:4
0 3:5 4:15 10:1 11:14 12:12 13:7 14:3 18:10 19:15 20:5 21:16 22:6 25:5 26:16 27:7 28:5 29:16 30:3 33:12 34:16 35:13 36:15 37:16 38:9 41:4 42:12 43:13 44:16 45:13 46:3 51:7 52:16 53:5 59:7 60:15 64:4
0 1:1 2:11 3:16 4:8 9:8 10:16 11:5 12:16 13:3 17:8 18:11 20:13 21:10 25:3 26:15 27:9 28:11 29:15 30:2 34:1 35:7 36:7 37:15 38:7 45:8 46:12 49:1 50:10 51:5 52:4 53:11 54:12 58:8 59:15 60:16 61:15 62:6 64:9
0 2:5 3:13 4:1 10:13 11:11 18:16 19:2 25:5 26:16 33:8 34:15 35:9 36:14 37:6 41:7 42:16 43:16 44:10 45:16 46:2 49:1 50:16 51:16 52:4 53:16 54:5 58:4 59:14 60:16 61:13 64:6
0 2:1 3:11 4:16 5:16 6:13 10:3 11:7 12:4 13:9 14:13 21:10 22:6 26:2 27:4 28:8 29:15 30:6 34:9 35:13 36:15 37:14 38:5 42:1 43:2 44:15 51:12 52:9 58:2 59:15 60:3 64:7
0 2:5 3:12 4:14 5:16 6:8 10:16 11:16 12:13 13:12 14:4 18:16 19:14 20:8 21:2 25:1 26:16 27:16 28:16 29:15 30:2 33:5 34:16 35:9 36:6 37:16 38:4 44:4 45:16 46:4 50:3 51:12 52:15 53:15 54:2 58:5 59:13 60:13 61:2 64:5
0 2:2 3:12 4:15 5:5 10:11 11:9 12:9 13:15 14:3 18:15 19:1 21:15 22:4 25:4 26:10 29:13 30:3 33:3 34:14 37:12 38:8 42:15 43:3 45:13 46:5 50:10 51:13 52:5 53:16 54:2 58:1 59:13 60:16 61:8
0 1:1 2:13 3:9 9:10 10:14 11:15 12:2 17:8 18:6 19:10 20:6 25:2 26:3 27:10 28:5 34:3 35:16 36:2 42:6 43:11 49:4 50:16 51:15 52:12 53:12 54:6 58:10 59:12 60:12 61:13 62:11 64:2
0 1:2 2:12 3:8 9:11 10:16 11:16 17:7 18:8 19:14 20:6 25:1 26:2 27:12 28:8 35:14 36:4 42:2 43:16 44:1 49:2 50:13 51:16 52:9 53:15 54:11 57:2 58:14 59:16 60:13 61:15 62:9 64:2
0 2:13 3:10 4:8 5:8 6:3 9:3 10:16 11:16 12:13 13:11 14:3 17:5 18:16 19:8 25:6 26:16 27:16 28:15 29:6 34:3 35:2 36:10 37:15 38:3 44:5 45:16 46:2 50:4 51:8 52:16 53:8 58:14 59:14 60:4 64:5
0 2:2 3:11 4:15 5:16 6:15 10:8 11:13 12:12 13:16 14:13 20:6 21:16 22:5 27:6 28:13 29:16 30:7 34:9 35:16 36:16 37:16 38:9 42:5 43:9 44:16 45:5 51:11 52:16 53:1 58:1 59:16 60:9 64:7
0 2:10 3:16 4:15 5:12 10:14 11:9 12:4 13:4 18:16 25:5 26:16 27:12 28:12 29:8 33:7 34:15 35:10 36:8 37:15 38:6 41:2 42:1 44:2 45:16 46:4 50:3 51:10 52:14 53:12 54:1 58:10 59:14 60:6 64:5
0 2:6 3:13 4:15 5:8 9:4 10:16 11:12 12:12 13:16 14:5 17:6 18:16 19:2 20:5 21:16 22:5 25:1 26:15 27:13 28:13 29:16 30:1 35:7 36:13 37:16 38:1 44:4 45:16 49:4 50:16 51:11 52:7 53:16 57:1 58:10 59:13 60:16 61:13 64:9
0 3:9 4:16 5:11 10:6 11:15 12:12 13:16 14:6 18:16 19:11 21:9 22:12 25:5 26:16 27:3 29:8 30:8 33:4 34:16 37:8 38:8 41:2 42:16 43:7 45:12 46:5 50:11 51:16 52:14 53:16 54:1 58:1 59:9 60:13 61:6
0 2:5 3:15 4:2 9:1 10:15 11:10 17:8 18:16 19:2 25:10 26:13 27:1 28:4 29:6 33:8 34:16 35:13 36:16 37:15 38:9 41:6 42:16 43:13 44:1 45:4 46:12 49:1 50:16 51:15 52:3 53:8 54:11 58:5 59:12 60:16 61:16 62:4 64:6
0 2:1 3:12 4:16 5:2 10:5 11:16 12:15 18:13 19:16 20:11 25:8 26:16 27:16 28:12 33:7 34:10 35:16 36:15 43:14 44:16 45:2 51:13 52:16 53:7 59:12 60:16 61:9 64:1
0 2:5 3:8 4:11 5:13 6:10 10:12 11:12 12:7 13:4 14:4 17:3 18:12 20:4 25:5 26:16 27:16 28:16 29:14 33:1 34:7 35:1 37:14 38:6 45:12 46:4 49:7 50:11 51:1 52:6 53:12 54:1 58:8 59:13 60:10 61:2 64:5
0 2:2 3:12 4:13 5:7 9:2 10:14 11:5 13:13 14:2 17:10 18:6 20:2 21:16 22:4 25:6 26:13 27:7 28:9 29:16 30:4 34:8 35:12 36:8 37:13 38:4 45:7 46:7 53:4 54:11 58:1 59:14 60:11 61:13 62:12 64:9
0 2:8 3:16 4:15 5:9 9:2 10:15 11:5 12:3 13:16 14:6 17:8 18:12 20:3 21:16 22:8 25:8 26:15 27:10 28:14 29:16 30:5 33:1 34:9 35:10 36:3 37:15 38:7 45:15 46:5 50:1 51:4 53:13 54:7 58:5 59:16 60:16 61:16 62:2 64:9
0 2:3 3:15 4:15 5:3 9:2 10:14 11:10 12:13 13:9 17:6 18:16 19:1 20:6 21:12 25:9 26:14 27:7 28:14 29:13 33:2 34:12 35:12 36:14 37:14 44:6 45:16 51:4 52:5 53:16 54:5 58:2 59:12 60:16 61:16 62:4 64:9
0 3:7 4:16 5:2 7:1 11:11 12:13 13:1 14:13 15:8 18:6 19:16 20:4 21:8 22:15 23:1 26:15 27:16 28:16 29:16 30:12 34:8 35:8 36:13 37:16 38:3 44:13 45:11 51:4 52:16 53:4 59:9 60:12 64:4
0 3:8 4:16 5:16 6:16 7:9 11:8 12:8 13:9 14:16 15:8 21:7 22:16 23:1 28:1 29:12 30:14 34:3 35:14 36:16 37:16 38:6 42:4 43:6 44:11 45:10 51:3 52:15 53:3 59:10 60:11 64:7
0 3:8 4:15 5:1 11:8 12:16 13:5 19:14 20:16 21:4 26:8 27:16 28:16 29:4 33:2 34:15 35:12 36:16 37:6 41:3 42:8 43:1 44:16 45:10 51:5 52:15 53:16 54:1 59:9 60:16 61:16 62:11 64:1
0 2:1 3:9 4:16 5:16 6:16 7:8 10:7 11:15 12:9 13:12 14:13 15:1 21:14 22:6 28:5 29:15 30:1 34:13 35:16 36:16 37:16 38:8 41:1 42:9 43:8 44:14 45:5 51:7 52:13 59:14 60:6 64:7
0 1:2 2:14 3:16 4:9 9:10 10:15 11:10 12:16 17:8 18:12 20:16 21:5 25:3 26:3 27:3 28:16 29:5 35:5 36:16 37:1 43:11 44:13 50:7 51:16 52:13 53:11 54:11 55:1 57:1 58:15 59:16 60:16 61:16 62:16 63:5 64:2
0 1:1 2:12 3:16 4:16 5:8 9:8 10:14 11:8 12:16 13:8 17:1 18:2 19:9 20:15 21:3 26:12 27:15 28:3 34:10 35:15 36:9 37:1 42:1 43:9 44:16 45:11 50:1 52:3 53:16 54:4 57:2 58:15 59:16 60:16 61:15 62:4 64:3
0 2:1 3:16 4:13 10:3 11:16 12:15 18:12 19:16 20:16 25:3 26:16 27:16 28:16 33:7 34:7 35:12 36:16 43:7 44:16 45:3 51:10 52:16 53:14 54:1 58:2 59:13 60:16 61:16 62:12 64:1
0 3:7 4:15 5:1 10:1 11:15 12:5 13:2 14:4 18:10 19:10 20:2 21:16 22:6 25:4 26:16 27:3 28:9 29:14 32:1 33:15 34:14 35:12 36:15 37:10 40:5 41:15 42:12 43:11 44:16 45:4 51:6 52:15 53:1 59:9 60:12 64:4
0 2:9 3:15 4:15 5:3 9:8 10:15 11:11 12:16 13:6 17:2 18:1 19:12 20:15 21:1 26:6 27:16 28:7 34:2 35:15 36:15 37:3 43:1 44:7 45:15 46:5 50:14 51:1 53:12 54:12 58:8 59:16 60:16 61:16 62:10 64:3
0 2:11 3:16 4:10 9:2 10:16 11:14 12:15 18:13 19:7 20:16 21:1 27:6 28:16 29:1 35:10 36:12 42:1 43:15 44:8 50:12 51:16 52:15 53:10 54:4 58:11 59:11 60:8 61:13 62:16 63:6 64:2
0 3:3 4:15 5:5 10:1 11:12 12:15 13:1 14:6 15:5 18:10 19:16 20:2 21:5 22:16 23:4 25:2 26:16 27:10 29:13 30:10 33:12 34:16 35:11 36:11 37:16 38:1 41:4 42:14 43:16 44:16 45:9 51:7 52:16 53:1 59:6 60:14 64:4
0 2:8 3:16 4:16 5:8 9:6 10:14 11:8 12:16 13:9 17:3 18:3 19:9 20:13 21:3 27:11 28:15 29:2 35:1 36:13 37:13 38:1 44:1 45:16 46:5 50:7 51:8 52:4 53:12 54:7 58:10 59:16 60:16 61:16 62:4 64:3
0 3:2 4:15 5:5 11:10 12:14 14:3 18:3 19:16 20:3 21:6 22:16 23:2 25:1 26:14 27:8 29:14 30:10 32:1 33:12 34:14 35:8 36:11 37:16 38:5 40:5 41:16 42:16 43:15 44:16 45:11 46:1 48:1 49:3 51:1 52:16 53:6 59:5 60:15 61:1 64:4
0 2:9 3:16 4:15 5:1 9:6 10:14 11:9 12:16 13:4 17:3 18:4 19:11 20:15 26:8 27:16 28:1 34:3 35:14 36:10 43:2 44:15 45:8 50:5 51:6 52:5 53:16 54:5 58:13 59:16 60:16 61:16 62:5 64:3
0 1:1 2:14 3:15 4:2 9:9 10:15 11:15 12:12 17:9 18:12 19:8 20:15 25:3 26:5 27:9 28:10 35:11 36:11 42:1 43:15 44:7 50:7 51:16 52:11 53:7 54:4 57:1 58:15 59:16 60:16 61:16 62:16 63:5 64:2
0 2:12 3:16 4:10 9:3 10:16 11:6 12:14 13:9 17:7 18:14 20:3 21:15 22:3 25:9 26:12 29:8 30:10 33:8 34:12 37:4 38:12 41:7 42:13 45:5 46:12 49:2 50:16 51:6 52:2 53:13 54:9 58:9 59:16 60:16 61:13
0 2:15 3:16 4:13 5:2 9:3 10:15 11:2 12:10 13:15 14:2 17:8 18:12 21:10 22:8 25:8 26:12 29:4 30:12 33:9 34:12 37:4 38:12 41:8 42:12 45:9 46:8 49:6 50:15 51:4 52:11 53:14 54:2 58:12 59:16 60:15 61:3
0 2:11 3:16 4:16 5:16 6:6 9:4 10:16 11:13 12:10 13:4 14:2 17:4 18:16 25:1 26:15 27:10 34:6 35:15 36:9 41:2 42:1 43:3 44:16 45:1 49:9 50:11 51:5 52:16 53:2 57:1 58:11 59:16 60:14 64:5
0 2:2 3:14 4:11 10:13 11:7 12:9 13:6 18:12 20:1 21:12 22:2 25:3 26:12 28:2 29:15 30:4 33:1 34:13 35:14 36:12 37:14 38:7 45:12 46:4 53:10 54:3 58:2 59:14 60:12 61:14 64:9
0 3:14 4:7 11:16 12:12 18:5 19:16 20:13 25:1 26:14 27:14 28:16 29:1 33:3 34:3 35:1 36:16 37:5 44:11 45:8 51:3 52:13 53:13 59:12 60:16 61:16 62:8 64:1
0 2:6 3:16 4:15 5:2 9:1 10:16 11:10 12:7 13:2 17:6 18:15 25:8 26:15 33:9 34:12 35:5 36:11 37:4 41:5 42:15 43:16 44:14 45:14 46:10 50:11 51:15 52:1 53:6 54:16 58:5 59:12 60:16 61:16 62:8 64:6
0 3:7 4:15 5:6 10:7 11:16 12:4 13:1 14:3 17:2 18:16 19:10 21:14 22:13 25:6 26:16 27:7 28:4 29:16 30:8 33:6 34:16 35:16 36:14 37:16 38:6 41:1 42:7 43:9 44:16 45:13 51:4 52:16 53:7 59:10 60:12 64:4
0 1:4 2:16 3:16 4:6 9:4 10:14 11:8 12:16 17:3 18:8 19:5 20:16 27:5 28:16 35:14 36:9 42:5 43:15 44:2 49:1 50:13 51:15 52:11 53:9 54:7 57:6 58:16 59:14 60:12 61:12 62:12 64:2
0 1:1 2:13 3:16 4:15 5:1 9:5 10:13 11:10 12:16 13:5 19:10 20:14 21:1 26:7 27:16 28:3 34:4 35:16 36:13 37:1 43:5 44:16 45:12 50:6 51:6 52:8 53:16 54:6 58:15 59:16 60:16 61:15 62:1 64:3
0 1:2 2:13 3:16 4:13 5:9 6:2 9:1 10:13 11:5 12:4 13:4 14:2 18:12 19:5 26:14 27:16 28:13 29:3 34:1 35:4 36:8 37:12 44:3 45:16 49:7 50:8 51:4 52:8 53:13 57:3 58:10 59:14 60:12 61:4 64:5
0 2:11 3:16 4:16 5:10 6:1 9:8 10:16 11:10 12:8 13:10 14:6 17:14 18:7 25:9 26:14 33:2 34:15 35:10 42:2 43:15 44:12 49:3 50:11 51:10 52:16 53:1 57:1 58:11 59:16 60:16 61:2 64:5
0 3:13 4:15 5:2 10:4 11:16 12:14 13:1 18:15 19:16 20:11 25:6 26:9 27:16 28:14 35:10 36:15 37:2 43:6 44:16 45:4 51:1 52:16 53:11 59:15 60:16 61:15 64:1
0 2:11 3:14 4:4 9:3 10:13 11:2 12:12 17:4 18:12 19:2 20:8 26:12 27:12 28:6 34:8 35:16 36:10 37:1 41:2 42:15 43:1 44:5 45:10 46:8 50:10 53:2 54:12 58:9 59:11 60:12 61:14 62:4 64:8
0 2:1 3:10 4:16 5:16 6:4 10:7 11:8 12:6 13:16 14:7 20:3 21:16 22:5 25:1 26:4 27:4 28:10 29:14 30:3 33:12 34:16 35:16 36:16 37:10 38:5 41:2 43:9 44:13 45:1 50:1 51:16 52:7 59:15 60:4 64:7
0 3:10 4:16 5:16 6:16 7:9 11:2 12:5 13:10 14:16 15:12 21:6 22:16 23:2 29:14 30:10 33:1 34:8 35:14 36:16 37:16 38:5 41:5 42:10 43:8 44:16 45:10 46:1 51:5 52:14 53:1 59:13 60:9 64:7
0 3:4 4:15 5:6 7:3 11:13 12:14 13:1 14:11 15:11 18:8 19:16 20:4 21:4 22:16 23:4 25:2 26:16 27:6 28:3 29:11 30:13 33:12 34:16 35:16 36:16 37:16 38:7 41:11 42:9 43:7 44:13 45:14 46:1 51:1 52:14 53:5 59:7 60:12 64:4
0 1:1 2:10 3:16 4:16 5:16 6:16 7:5 9:1 10:16 11:13 12:6 13:1 14:1 17:4 18:16 19:15 20:10 21:3 25:1 26:8 27:11 28:16 29:16 30:2 34:1 36:1 37:14 38:7 41:7 42:9 45:12 46:8 49:5 50:16 51:3 53:15 54:5 58:9 59:16 60:16 61:13 62:2 64:5
0 2:8 3:16 4:12 5:1 9:3 10:15 11:5 12:13 13:13 17:10 18:12 20:1 21:15 22:6 25:12 26:9 29:7 30:12 33:12 34:10 37:5 38:12 41:8 42:14 45:7 46:12 49:3 50:16 51:9 52:5 53:15 54:5 58:9 59:16 60:16 61:11
0 2:6 3:16 4:16 5:10 9:1 10:15 11:11 12:6 13:15 14:3 17:7 18:16 19:2 21:11 22:9 25:12 26:14 29:9 30:11 33:8 34:16 37:8 38:12 41:4 42:16 43:5 45:9 46:11 49:1 50:14 51:13 52:6 53:16 54:3 58:5 59:15 60:16 61:6
0 2:4 3:16 4:14 10:8 11:16 12:6 17:1 18:15 19:16 20:4 25:10 26:16 27:16 28:4 34:5 35:16 36:10 42:1 43:16 44:12 50:1 51:15 52:16 53:6 54:1 58:6 59:16 60:16 61:16 62:4 64:1
0 2:1 3:11 4:16 5:16 6:15 7:1 10:6 11:9 12:8 13:14 14:14 21:12 22:10 26:1 27:4 28:6 29:16 30:4 34:10 35:16 36:16 37:15 38:7 42:3 43:5 44:16 45:6 51:9 52:15 58:1 59:15 60:4 64:7
0 2:12 3:16 4:9 9:3 10:16 11:7 12:5 17:11 18:13 25:9 26:12 33:9 34:13 35:10 36:15 37:8 41:5 42:16 43:15 44:8 45:11 46:10 49:4 50:16 51:12 52:1 53:5 54:16 57:1 58:10 59:15 60:16 61:16 62:10 64:6
0 2:4 3:13 4:15 5:2 9:2 10:16 11:11 12:10 13:8 14:1 17:8 18:15 19:1 21:13 22:10 25:8 26:15 27:9 28:13 29:16 30:9 34:10 35:16 36:12 37:16 38:4 44:4 45:16 46:4 51:2 52:5 53:16 54:7 58:4 59:16 60:16 61:16 62:5 64:9
0 3:3 4:14 5:7 11:12 12:12 14:3 15:8 18:9 19:14 21:2 22:16 23:6 25:4 26:16 27:2 29:10 30:14 32:1 33:15 34:8 35:3 36:8 37:16 38:4 40:7 41:16 42:16 43:16 44:16 45:12 48:2 49:9 50:5 51:2 52:15 53:3 59:5 60:14 64:4
0 2:13 3:15 4:4 9:8 10:15 11:8 12:10 17:11 18:12 25:12 26:7 28:4 29:1 33:11 34:10 35:11 36:16 37:14 38:3 41:4 42:16 43:16 44:6 45:7 46:14 49:1 50:16 51:14 52:1 53:1 54:14 55:3 58:10 59:13 60:16 61:15 62:15 64:6
0 2:7 3:15 4:13 5:9 6:2 9:4 10:15 13:10 14:9 17:1 18:15 19:5 20:3 21:13 22:5 26:7 27:16 28:13 29:1 34:10 35:12 36:15 37:4 42:8 43:1 44:8 45:13 49:11 50:11 51:4 52:1 53:16 57:1 58:9 59:12 60:16 61:12 64:8
0 2:7 3:13 4:14 5:2 9:5 10:12 12:4 13:7 17:8 18:8 21:16 22:3 25:5 26:11 28:1 29:16 30:1 34:10 35:13 36:14 37:15 38:5 45:10 46:8 53:11 54:6 58:6 59:13 60:12 61:9 64:9
0 2:7 3:15 4:3 10:15 11:6 17:6 18:13 25:7 26:13 33:8 34:11 35:7 36:13 37:11 38:2 41:3 42:16 43:15 44:5 45:4 46:11 50:16 51:6 53:7 54:11 58:8 59:12 60:15 61:10 62:1 64:6
0 1:2 2:12 3:16 4:16 5:3 9:11 10:10 11:5 12:16 13:4 19:11 20:13 26:1 27:15 28:9 35:4 36:16 37:5 44:6 45:15 46:3 50:3 51:1 53:11 54:11 57:1 58:16 59:16 60:16 61:16 62:9 64:3
0 2:1 3:15 4:16 5:13 6:1 9:3 10:11 11:11 12:3 13:13 14:9 17:12 18:13 21:8 22:12 25:9 26:15 29:8 30:12 33:4 34:16 35:2 37:8 38:12 41:2 42:15 43:9 45:8 46:12 50:10 51:16 52:5 53:14 54:8 58:1 59:12 60:16 61:15 62:1
0 2:6 3:12 4:12 5:2 9:4 10:14 12:9 13:6 17:5 18:13 20:12 21:3 26:7 27:14 28:12 34:1 35:12 36:13 37:10 42:10 43:3 44:1 45:12 46:6 49:7 50:10 53:11 54:8 57:1 58:10 59:13 60:12 61:9 62:1 64:8
0 2:9 3:13 4:16 5:6 9:2 10:16 11:14 12:16 13:2 18:2 19:14 20:8 26:4 27:16 28:13 29:6 35:4 36:12 37:16 38:6 45:13 46:7 50:5 51:7 52:12 53:15 54:1 58:12 59:16 60:11 61:1 64:3
0 1:1 2:12 3:16 4:3 9:5 10:14 11:14 12:4 17:9 18:7 19:7 20:8 25:6 26:2 27:8 28:8 35:10 36:5 43:14 44:2 50:9 51:16 52:11 53:8 54:5 57:2 58:14 59:11 60:12 61:16 62:9 64:2
0 2:8 3:16 4:14 5:4 9:1 10:15 11:7 12:9 13:15 14:2 17:8 18:11 21:12 22:9 25:9 26:5 29:6 30:12 33:9 34:8 37:4 38:12 41:8 42:12 45:9 46:12 49:3 50:16 51:6 52:7 53:15 54:5 58:8 59:16 60:16 61:12
0 2:5 3:14 4:9 9:1 10:14 11:4 12:9 18:16 20:6 21:4 26:13 27:3 28:13 29:2 34:1 35:13 36:13 42:4 43:14 44:9 45:13 46:3 50:13 51:3 53:3 54:15 58:5 59:12 60:12 61:15 62:4 64:8
0 2:1 3:15 4:16 5:16 6:15 11:8 12:8 13:14 14:10 20:4 21:15 22:1 27:3 28:12 29:12 30:2 33:2 34:12 35:16 36:16 37:14 38:7 41:3 42:6 43:9 44:10 51:13 52:6 58:2 59:16 60:2 64:7
0 1:2 2:15 3:9 9:8 10:13 11:15 17:10 18:4 19:14 20:3 25:11 26:2 27:12 28:4 33:1 35:12 36:4 42:2 43:16 50:11 51:14 52:6 53:6 54:5 57:2 58:16 59:16 60:16 61:16 62:9 64:2
0 2:6 3:13 4:12 5:2 10:14 11:2 12:2 13:10 17:4 18:10 20:6 21:13 25:4 26:10 28:8 29:12 34:11 35:12 36:13 37:13 43:3 45:11 53:9 54:4 58:5 59:16 60:16 61:13 62:2 64:9
0 2:8 3:12 4:12 9:5 10:14 11:2 12:9 13:8 17:4 18:14 19:1 20:11 21:4 26:7 27:14 28:12 29:1 34:11 35:11 36:12 37:4 41:3 42:14 44:2 45:12 46:5 49:4 50:12 53:1 54:12 58:9 59:11 60:12 61:12 62:4 64:8
0 1:2 2:15 3:13 4:11 5:8 6:1 9:7 10:16 11:14 12:13 13:12 14:3 17:8 18:16 19:4 25:4 26:16 27:16 28:14 29:3 34:3 35:4 36:13 37:14 44:1 45:15 46:7 50:7 51:3 52:2 53:13 54:10 57:2 58:15 59:16 60:16 61:16 62:9 64:5
0 2:8 3:16 4:9 9:2 10:15 11:9 12:15 13:3 17:6 18:14 20:11 21:11 25:7 26:15 27:10 28:16 29:14 33:2 34:13 35:11 36:5 37:16 38:3 45:13 46:6 51:1 52:4 53:14 54:4 58:10 59:16 60:13 61:5 64:9
0 2:1 3:11 4:16 5:16 6:4 10:8 11:10 12:8 13:16 14:3 20:3 21:14 28:8 29:8 34:7 35:11 36:16 37:16 38:8 41:11 42:13 43:12 44:11 51:8 52:9 59:14 60:2 64:7
0 2:8 3:12 4:16 5:15 6:8 9:3 10:15 11:3 17:4 18:12 25:4 26:14 27:12 28:12 29:3 34:7 35:5 36:5 37:14 38:2 41:3 42:2 45:11 46:4 49:2 50:11 53:13 54:2 58:11 59:13 60:12 61:5 64:5
0 2:9 3:15 4:2 9:3 10:16 11:10 12:1 17:7 18:14 25:9 26:11 27:3 28:8 29:8 30:1 33:10 34:11 35:13 36:14 37:15 38:8 41:7 42:16 43:14 45:7 46:12 49:3 50:16 51:10 52:4 53:13 54:10 58:10 59:16 60:16 61:13 62:1 64:6
0 3:8 4:16 5:6 10:5 11:15 12:16 13:1 17:5 18:16 19:16 20:13 25:4 26:9 27:16 28:14 35:16 36:14 43:12 44:15 51:10 52:16 53:5 59:6 60:16 61:15 62:1 64:1
0 2:12 3:16 4:16 5:15 6:2 10:5 11:8 12:10 13:16 14:7 20:8 21:15 22:1 26:10 27:13 28:15 29:15 30:8 34:12 35:16 36:15 37:12 38:5 42:1 43:14 44:6 50:6 51:16 52:2 58:12 59:11 64:7
0 2:9 3:14 4:8 9:7 10:12 11:6 12:15 13:3 17:3 18:1 20:12 21:8 27:7 28:15 29:11 35:10 36:11 37:15 38:5 45:9 46:8 50:4 51:7 52:4 53:14 54:5 58:8 59:14 60:16 61:14 62:1 64:3
0 2:11 3:12 4:12 5:14 6:4 10:16 11:8 12:4 13:4 14:5 17:2 18:16 19:8 20:4 25:5 26:16 27:15 28:15 29:9 33:1 34:4 35:1 36:4 37:16 38:3 45:14 46:7 49:3 50:7 51:6 52:9 53:16 54:2 57:2 58:11 59:12 60:13 61:7 64:5
0 1:3 2:13 3:12 4:12 5:13 6:2 9:3 10:16 11:8 12:5 13:7 14:3 17:3 18:14 19:2 20:3 25:4 26:16 27:15 28:16 29:9 34:4 36:2 37:15 38:2 45:12 46:5 49:1 50:6 51:4 52:6 53:15 54:5 57:3 58:13 59:16 60:16 61:10 64:5
0 2:5 3:14 4:11 5:3 9:2 10:16 11:14 12:16 13:14 17:4 18:13 19:4 20:2 21:13 22:4 25:8 26:9 29:8 30:8 33:8 34:10 37:7 38:8 41:4 42:13 45:9 46:8 50:14 51:9 52:4 53:14 54:6 58:4 59:16 60:16 61:8
0 3:3 4:15 5:1 11:7 12:14 19:12 20:10 26:3 27:15 28:3 34:11 35:14 36:8 37:6 41:5 42:16 43:11 44:16 45:11 48:1 49:13 50:16 51:16 52:16 53:16 54:4 57:4 58:4 59:7 60:16 61:5 64:4
0 1:2 2:12 3:12 4:13 5:12 6:1 9:8 10:14 11:8 12:4 13:6 17:8 18:14 19:8 20:7 21:1 25:8 26:15 27:12 28:14 29:12 36:1 37:14 38:4 45:12 46:8 49:2 50:8 51:4 52:6 53:15 54:7 58:11 59:16 60:15 61:7 64:5
0 1:1 2:12 3:12 4:1 9:4 10:14 11:12 12:10 17:7 18:11 19:4 20:12 25:2 26:12 27:7 28:12 35:8 36:12 42:1 43:14 44:9 50:13 51:16 52:16 53:15 54:6 58:9 59:12 60:12 61:12 62:7 64:2
0 3:5 4:15 5:1 11:11 12:13 19:14 20:10 26:7 27:15 28:4 33:1 34:13 35:9 36:13 37:6 40:1 41:12 42:16 43:14 44:16 45:14 46:3 48:1 49:11 50:12 51:14 52:16 53:12 54:1 59:8 60:15 64:4
0 3:13 4:5 10:8 11:15 12:3 18:12 19:8 25:3 26:16 27:13 28:12 29:5 33:5 34:16 35:12 36:12 37:15 38:5 41:4 42:12 45:8 46:12 49:1 50:13 51:10 52:5 53:12 54:14 58:2 59:11 60:14 61:12 62:2 64:6
0 4:11 5:9 6:1 12:14 13:15 17:1 18:7 19:11 20:16 21:12 25:6 26:15 27:12 28:16 29:13 36:16 37:12 44:13 45:15 46:1 52:12 53:16 54:2 60:9 61:16 62:4 64:1
0 3:9 4:6 10:3 11:15 12:5 18:14 19:9 25:2 26:16 27:6 28:8 29:2 33:5 34:16 35:16 36:12 37:15 38:4 41:3 42:16 43:5 45:5 46:12 50:8 51:14 52:3 53:3 54:16 59:9 60:16 61:16 62:10 64:6
0 2:1 3:13 4:4 10:10 11:11 17:1 18:16 19:3 25:3 26:16 27:16 28:10 29:3 33:6 34:16 35:11 36:10 37:14 38:1 41:4 42:16 43:1 45:7 46:11 49:1 50:13 51:7 53:9 54:12 58:1 59:13 60:16 61:15 62:5 64:6
0 1:1 2:8 3:15 4:13 5:1 9:6 10:14 11:9 12:16 13:4 17:3 18:6 19:1 20:14 21:4 26:4 27:14 28:16 29:3 34:9 35:12 36:14 37:16 38:1 45:16 46:8 49:3 50:12 51:11 52:10 53:16 54:7 57:1 58:10 59:14 60:15 61:10 64:3
0 2:4 3:13 4:16 5:7 9:1 10:15 11:13 12:16 13:15 14:1 17:5 18:13 20:7 21:14 22:4 25:6 26:9 29:8 30:7 33:5 34:11 37:8 38:8 41:4 42:13 45:8 46:8 50:14 51:12 52:6 53:16 54:4 58:3 59:16 60:15 61:5
0 2:7 3:15 4:11 9:5 10:14 11:4 12:12 13:14 14:3 17:8 18:11 21:16 22:4 25:2 26:15 27:9 28:11 29:16 30:4 34:5 35:10 36:8 37:12 38:8 45:9 46:8 50:12 51:7 52:4 53:15 54:7 58:7 59:16 60:15 61:8 64:9
0 2:7 3:15 4:16 5:16 6:9 9:2 10:15 11:6 12:15 13:15 14:11 17:1 18:13 20:7 21:15 22:3 25:1 26:14 27:12 28:15 29:3 34:10 35:16 36:16 37:4 41:2 42:13 43:2 44:10 45:12 49:1 50:16 51:5 52:8 53:16 58:8 59:16 60:16 61:7 64:8
0 2:7 3:15 4:12 5:1 9:3 10:15 11:5 12:10 13:11 18:8 20:4 21:16 27:5 28:13 29:9 35:8 36:13 37:13 38:1 44:1 45:14 46:6 49:5 50:15 51:3 53:15 54:8 58:9 59:16 60:16 61:14 62:3 64:3
0 3:15 4:4 10:8 11:14 18:14 19:7 25:1 26:16 27:9 28:8 29:2 33:2 34:16 35:16 36:15 37:15 38:2 41:3 42:16 43:7 45:6 46:12 50:11 51:12 52:4 53:7 54:15 58:1 59:9 60:16 61:16 62:6 64:6
0 2:11 3:16 4:16 5:12 6:5 9:1 10:16 11:10 12:8 13:8 14:5 17:2 18:16 19:10 20:7 21:1 25:3 26:16 27:13 28:14 29:12 30:1 34:5 36:2 37:15 38:5 45:13 46:7 50:6 51:5 52:10 53:16 54:2 58:12 59:14 60:12 61:6 64:5
0 2:10 3:16 4:15 5:13 6:10 10:4 11:4 12:6 13:16 14:6 20:8 21:13 26:9 27:16 28:16 29:16 30:6 34:5 35:13 36:14 37:13 38:5 42:1 43:14 44:3 50:6 51:16 58:9 59:10 64:7
0 1:3 2:16 3:15 4:4 9:8 10:13 11:12 12:12 17:9 18:8 19:8 20:12 25:1 26:5 27:5 28:16 35:11 36:12 42:1 43:16 44:8 49:3 50:14 51:16 52:13 53:15 54:12 57:3 58:16 59:16 60:16 61:16 62:15 64:2
0 2:4 3:13 4:7 5:4 6:4 10:12 11:12 12:13 13:16 14:6 18:11 20:6 21:13 26:4 27:4 28:13 29:5 34:16 35:16 36:16 37:16 38:4 43:12 44:10 45:10 46:1 50:2 51:14 52:2 58:6 59:10 64:7
0 2:6 3:15 4:11 5:3 9:1 10:14 11:16 12:16 13:14 17:4 18:16 19:1 20:9 21:16 22:2 25:6 26:16 29:13 30:7 33:5 34:13 37:12 38:8 41:4 42:16 43:1 45:14 46:8 50:14 51:10 52:10 53:15 54:1 58:4 59:13 60:16 61:8
0 2:2 3:13 4:6 10:11 11:11 12:3 17:1 18:16 19:3 25:3 26:16 27:11 28:5 33:3 34:16 35:15 36:4 37:6 38:3 41:2 42:16 43:4 45:7 46:10 50:13 51:8 53:8 54:13 58:3 59:12 60:16 61:16 62:6 64:6
0 2:6 3:12 4:13 5:4 9:1 10:16 11:5 12:8 13:15 14:3 17:4 18:13 21:16 22:5 25:2 26:15 27:9 28:11 29:16 30:7 34:1 35:8 36:8 37:14 38:8 41:3 42:5 45:11 46:8 49:2 50:16 51:9 52:6 53:15 54:7 58:3 59:14 60:15 61:6 64:9
0 3:1 4:16 5:8 11:5 12:16 13:8 18:5 19:12 20:16 21:4 25:8 26:16 27:16 28:16 29:3 35:9 36:16 37:5 43:11 44:16 45:6 51:6 52:16 53:12 59:2 60:16 61:14 62:1 64:1
0 2:12 3:13 4:14 5:5 10:16 11:9 12:8 13:6 17:3 18:16 19:2 20:3 25:5 26:16 27:16 28:16 29:8 34:2 36:4 37:16 38:3 45:15 46:8 50:3 52:4 53:16 54:7 58:11 59:16 60:16 61:13 62:1 64:5
0 2:6 3:13 4:13 5:12 6:2 9:4 10:15 11:5 12:6 13:11 14:8 17:8 18:11 21:10 22:6 25:3 26:14 27:13 28:13 29:13 30:1 34:8 35:16 36:14 37:9 42:16 43:4 44:1 45:15 50:15 51:5 52:6 53:16 58:5 59:15 60:16 61:9 64:8
0 2:5 3:15 4:13 5:3 10:15 11:7 12:10 13:15 14:1 18:16 19:4 20:2 21:15 22:8 25:1 26:10 27:16 28:16 29:16 30:4 37:12 38:7 41:5 42:2 44:3 45:16 46:5 49:7 50:14 51:8 52:14 53:14 54:1 57:1 58:8 59:16 60:11 61:1 64:9
0 2:8 3:13 4:4 9:2 10:16 11:11 12:15 13:1 18:12 20:11 21:5 26:4 27:2 28:9 29:9 36:12 37:11 43:6 44:15 45:4 50:6 51:16 52:13 53:5 54:8 58:7 59:16 60:16 61:16 62:16 63:5 64:2
0 2:3 3:14 4:12 5:11 6:11 10:7 11:10 12:7 13:13 14:11 18:15 19:3 20:4 21:14 26:4 28:10 29:7 34:11 35:15 36:16 37:16 38:3 42:3 43:10 44:11 45:4 51:14 52:5 58:3 59:16 64:7
0 3:8 4:10 11:15 12:7 18:6 19:15 20:1 25:1 26:14 27:7 28:4 29:2 33:6 34:14 35:4 36:15 37:2 41:14 42:15 43:13 44:16 45:12 46:3 49:15 50:12 51:15 52:15 53:11 54:1 59:13 60:8 64:4
0 4:8 5:13 12:16 13:16 19:1 20:16 21:14 25:4 26:12 27:15 28:16 29:12 34:3 35:4 36:16 37:14 44:15 45:16 52:12 53:16 54:2 60:11 61:16 62:4 64:1
0 1:1 2:9 3:13 4:14 5:13 6:8 9:4 10:14 11:4 12:4 13:4 14:2 17:4 18:12 25:5 26:15 27:16 28:16 29:6 34:4 36:4 37:16 38:3 45:13 46:7 50:3 51:2 52:5 53:16 54:6 58:10 59:16 60:15 61:8 62:1 64:5
0 3:1 4:11 5:10 11:6 12:16 13:15 17:4 18:13 19:16 20:16 21:11 25:3 26:8 27:10 28:16 29:10 35:4 36:16 37:12 44:16 45:14 52:16 53:16 54:5 60:12 61:13 62:6 64:1
0 2:7 3:14 4:9 5:3 10:15 11:7 12:15 13:15 14:1 17:4 18:12 20:3 21:13 22:6 25:4 26:12 29:8 30:8 33:5 34:8 37:5 38:8 41:4 42:12 45:8 46:7 49:2 50:15 51:6 52:6 53:15 54:2 58:6 59:15 60:16 61:8
0 2:7 3:12 4:14 5:16 6:8 10:16 11:11 12:8 13:8 14:4 18:16 19:1 20:5 21:3 25:5 26:16 27:16 28:16 29:13 30:1 33:2 34:9 35:4 36:2 37:14 38:6 45:15 46:5 50:2 51:8 52:10 53:16 54:4 58:6 59:15 60:12 61:6 64:5
0 2:4 3:13 10:11 11:9 17:3 18:16 25:4 26:16 27:13 28:14 29:6 33:8 34:16 35:10 36:7 37:16 38:3 41:4 42:15 45:8 46:10 50:15 51:8 52:1 53:9 54:12 58:4 59:13 60:16 61:14 62:3 64:6
0 2:12 3:14 4:16 5:12 9:1 10:15 11:9 12:5 13:9 17:4 18:16 19:12 20:12 21:5 26:5 27:5 28:7 29:16 30:3 37:12 38:8 45:9 46:11 50:11 51:6 52:5 53:14 54:12 58:9 59:16 60:16 61:14 62:3 64:5
0 2:4 3:13 4:13 5:13 6:3 9:3 10:16 11:9 12:12 13:16 14:8 17:7 18:14 20:4 21:16 22:5 25:2 26:15 27:13 28:15 29:11 34:10 35:16 36:16 37:10 41:1 42:16 43:5 44:3 45:16 46:4 50:15 51:10 52:5 53:16 54:7 58:5 59:16 60:16 61:9 64:8
0 2:2 3:12 4:1 10:11 11:12 18:16 19:5 25:2 26:16 27:5 28:4 29:1 33:2 34:16 35:16 36:16 37:13 38:2 41:1 42:15 43:8 45:7 46:12 50:8 51:9 52:2 53:5 54:15 59:11 60:16 61:14 62:8 64:6
0 2:5 3:12 4:12 5:3 9:1 10:16 11:8 12:13 13:14 14:3 17:2 18:16 19:1 20:3 21:16 22:9 25:2 26:14 27:11 28:14 29:16 30:6 34:2 35:7 36:5 37:16 38:8 41:2 42:3 44:1 45:15 46:5 49:5 50:16 51:5 52:8 53:15 54:2 58:10 59:16 60:13 61:4 64:9
0 2:6 3:14 4:15 5:12 6:11 9:2 10:15 11:5 12:4 13:4 14:3 17:2 18:16 19:11 20:12 21:7 25:5 26:11 27:6 28:6 29:16 30:3 37:13 38:7 44:2 45:16 46:3 49:4 50:15 51:5 52:12 53:15 58:9 59:15 60:11 61:1 64:5
0 3:14 4:3 10:7 11:15 12:3 18:15 19:7 25:2 26:16 27:9 28:7 29:2 33:2 34:16 35:13 36:12 37:14 38:5 42:15 43:3 45:3 46:13 50:11 51:10 52:3 53:4 54:15 55:2 59:9 60:16 61:16 62:13 63:1 64:6
0 2:9 3:13 4:14 5:1 9:2 10:16 11:4 12:16 13:13 17:3 18:16 19:1 20:11 21:14 26:10 27:16 28:16 29:4 33:1 34:13 35:13 36:15 37:13 38:1 41:5 42:13 43:1 44:4 45:16 46:5 49:8 50:12 51:2 52:5 53:16 54:4 57:1 58:8 59:16 60:16 61:11 62:1 64:8
0 4:12 5:11 11:1 12:16 13:9 17:5 18:12 19:13 20:16 21:7 25:2 26:8 27:10 28:16 29:8 36:16 37:9 44:12 45:11 52:11 53:16 54:3 60:13 61:16 62:4 64:1
0 2:14 3:16 4:16 5:16 6:9 10:6 11:8 12:10 13:16 14:6 20:9 21:14 22:2 26:13 27:14 28:16 29:14 30:4 34:8 35:16 36:16 37:16 38:11 42:3 43:16 44:4 45:3 46:1 50:11 51:12 58:16 59:8 64:7
0 2:6 3:14 4:9 5:1 10:14 11:9 12:13 13:12 17:2 18:13 20:2 21:15 22:2 25:5 26:8 29:8 30:4 33:8 34:8 37:5 38:8 41:6 42:11 45:6 46:5 50:15 51:7 52:4 53:13 54:3 58:5 59:12 60:16 61:11
0 2:3 3:11 4:16 5:13 6:2 10:14 11:8 12:8 13:15 14:8 18:15 19:11 20:5 21:13 22:12 26:6 27:16 28:16 29:13 34:13 35:12 36:12 37:15 38:1 41:3 42:12 45:16 46:5 49:1 50:15 51:6 52:7 53:16 54:4 58:6 59:12 60:14 61:7 64:8
0 4:14 5:12 12:16 13:16 17:1 18:6 19:12 20:16 21:16 25:6 26:12 27:10 28:16 29:14 36:16 37:16 44:16 45:15 51:2 52:16 53:16 54:7 59:1 60:13 61:16 62:4 64:1
0 3:12 4:3 10:10 11:14 12:1 18:14 19:9 20:1 25:1 26:16 27:16 28:15 29:6 33:3 34:16 35:10 36:5 37:14 38:6 41:2 42:16 43:1 45:5 46:12 50:12 51:9 52:4 53:7 54:15 58:1 59:10 60:16 61:16 62:7 64:6
0 1:1 2:7 3:12 4:12 9:3 10:12 11:4 12:15 13:3 19:1 20:15 21:3 26:5 27:15 28:13 29:2 34:1 35:4 36:8 37:15 38:2 45:16 46:5 49:3 50:11 51:4 52:5 53:16 54:3 58:10 59:16 60:13 61:7 64:3
0 1:1 2:10 3:16 4:13 5:2 9:6 10:14 11:9 12:16 13:6 18:1 20:13 21:11 26:1 27:13 28:16 29:11 30:1 34:2 35:12 36:11 37:16 38:8 42:5 45:15 46:9 49:3 50:16 51:12 52:8 53:16 54:7 58:10 59:16 60:16 61:11 62:1 64:3
0 2:13 3:16 4:7 10:16 11:13 12:16 13:2 18:11 19:8 20:13 21:8 26:1 27:1 28:16 29:8 35:3 36:16 37:6 43:10 44:15 45:2 50:12 51:16 52:15 53:9 54:9 58:15 59:16 60:16 61:16 62:16 63:5 64:2
0 2:10 3:16 4:16 5:16 6:16 7:4 10:4 11:8 12:8 13:14 14:14 15:1 20:6 21:15 22:4 26:4 27:12 28:15 29:14 30:4 34:11 35:16 36:16 37:16 38:9 43:14 44:10 45:3 50:6 51:16 52:5 58:12 59:12 64:7
0 3:1 4:12 5:16 6:2 12:16 13:16 14:1 17:6 18:12 19:13 20:16 21:16 25:8 26:16 27:15 28:16 29:16 36:16 37:16 44:16 45:16 46:3 52:12 53:16 54:7 60:14 61:16 62:6 64:1
0 2:5 3:11 4:14 5:7 9:4 10:16 11:6 12:9 13:15 14:1 17:7 18:12 20:1 21:16 22:4 25:2 26:16 27:9 28:11 29:16 30:6 34:2 35:5 36:4 37:12 38:8 45:10 46:8 49:3 50:15 51:7 52:3 53:14 54:8 58:5 59:14 60:16 61:11 62:2 64:9
0 1:1 2:14 3:15 4:4 9:6 10:15 11:12 12:14 17:4 18:16 19:4 20:16 21:4 26:6 27:4 28:16 29:3 35:9 36:15 42:1 43:14 44:11 50:13 51:16 52:10 53:8 54:9 55:1 57:2 58:14 59:16 60:16 61:16 62:16 63:6 64:2
0 2:8 3:12 4:7 10:14 11:8 12:15 13:14 17:3 18:14 20:6 21:15 22:2 25:5 26:11 29:9 30:8 33:8 34:8 37:5 38:8 41:5 42:11 45:8 46:8 49:1 50:15 51:2 52:2 53:14 54:5 58:6 59:15 60:16 61:12 62:1
0 3:3 4:10 11:9 12:8 18:4 19:15 26:9 27:9 28:1 33:3 34:16 35:2 36:10 37:6 41:13 42:16 43:6 44:14 45:12 49:15 50:16 51:16 52:16 53:13 59:4 60:13 61:3 64:4
0 2:1 3:11 4:4 10:5 11:14 12:1 18:12 19:7 25:1 26:15 28:4 29:1 33:4 34:15 35:14 36:16 37:14 38:1 41:2 42:14 43:5 44:1 45:6 46:11 49:1 50:13 51:7 53:1 54:14 58:3 59:10 60:15 61:16 62:10 64:6
0 1:2 2:12 3:16 4:14 5:1 9:12 10:12 11:8 12:16 13:7 17:2 18:1 19:1 20:16 21:8 26:2 27:14 28:16 29:10 34:1 35:11 36:12 37:16 38:7 45:15 46:12 49:3 50:13 51:6 52:4 53:16 54:11 57:1 58:14 59:16 60:16 61:12 62:3 64:3
0 2:8 3:12 4:15 5:12 9:8 10:15 11:7 12:4 13:4 17:6 18:14 19:4 20:3 25:7 26:16 27:13 28:16 29:8 33:1 34:4 36:5 37:16 38:5 45:15 46:9 49:1 50:7 51:4 52:6 53:15 54:8 58:10 59:15 60:16 61:9 64:5
0 2:11 3:15 4:7 9:2 10:16 11:10 12:16 13:14 14:4 17:5 18:13 20:6 21:16 22:6 25:4 26:16 27:9 28:10 29:16 30:8 34:7 35:12 36:11 37:14 38:8 45:12 46:8 49:1 50:12 51:10 52:10 53:15 54:6 57:1 58:10 59:12 60:14 61:10 62:1 64:9
0 2:9 3:16 4:16 5:3 9:5 10:16 11:10 12:14 13:7 17:1 18:10 20:14 21:10 26:2 27:15 28:16 29:9 34:1 35:8 36:11 37:16 38:6 44:3 45:16 46:8 49:1 50:16 51:11 52:11 53:16 54:4 58:11 59:16 60:16 61:11 64:3
0 2:3 3:16 4:7 11:13 12:13 18:2 19:15 20:11 25:8 26:16 27:16 28:16 29:12 30:3 33:6 34:12 35:15 36:16 37:16 38:12 43:8 44:16 45:7 46:1 51:10 52:15 53:2 58:2 59:16 60:13 64:4
0 1:1 2:10 3:16 4:16 5:9 9:11 10:15 11:8 12:15 13:12 17:3 18:2 19:2 20:16 21:9 27:7 28:16 29:4 35:2 36:15 37:11 44:5 45:16 46:6 50:3 51:7 52:6 53:15 54:12 58:12 59:16 60:16 61:14 62:5 64:3
0 3:7 4:14 5:6 10:1 11:15 12:11 13:2 18:8 19:13 25:1 26:14 27:13 28:8 29:1 33:3 34:16 35:14 36:12 37:10 42:15 43:2 45:7 46:9 50:11 51:13 52:7 53:4 54:15 59:7 60:12 61:12 62:13 63:2 64:6
0 1:1 2:10 3:14 4:7 9:7 10:12 11:5 12:15 17:4 18:7 19:5 20:15 21:1 26:2 27:15 28:9 35:9 36:16 37:4 44:4 45:14 46:4 50:10 51:3 52:3 53:10 54:12 58:11 59:16 60:16 61:14 62:4 64:3
0 2:7 3:15 4:10 5:1 9:1 10:16 11:10 12:14 13:7 18:11 19:2 21:15 29:15 30:3 36:5 37:16 43:3 44:15 45:9 50:9 51:16 52:16 53:10 54:6 58:9 59:12 60:12 61:12 62:13 63:1 64:2
0 2:6 3:14 4:15 5:3 10:8 11:15 12:12 13:2 18:8 19:14 20:12 21:11 22:1 29:9 30:6 37:3 38:9 42:3 43:1 45:1 46:12 50:13 51:8 52:4 53:9 54:11 58:5 59:13 60:16 61:13 62:7 64:5
0 2:9 3:13 4:6 10:15 11:16 12:15 13:5 17:4 18:13 19:1 20:3 21:14 25:5 26:11 29:10 30:7 33:8 34:8 37:8 38:6 41:4 42:12 45:7 46:7 49:2 50:13 51:4 52:7 53:16 58:8 59:16 60:13 61:8
0 3:6 4:16 5:3 10:5 11:16 12:8 13:1 18:10 19:14 26:14 27:15 28:8 29:3 34:14 35:15 36:12 37:15 38:4 42:16 43:6 45:6 46:11 50:9 51:13 52:5 53:6 54:15 58:1 59:8 60:12 61:15 62:13 63:1 64:6
0 1:1 2:15 3:10 9:9 10:13 11:12 12:9 17:10 18:8 19:8 20:16 21:10 25:3 26:14 27:16 28:16 29:12 36:6 37:14 44:2 45:14 46:3 49:3 50:11 51:5 52:2 53:8 54:12 57:1 58:8 59:13 60:16 61:16 62:11 64:9
0 2:7 3:10 4:2 9:3 10:16 11:16 12:16 13:10 17:5 18:16 19:12 20:11 21:16 22:2 25:6 26:12 29:9 30:8 33:4 34:12 37:8 38:8 41:4 42:16 45:8 46:8 49:1 50:16 51:10 52:11 53:15 54:6 58:7 59:16 60:13 61:5
0 2:4 3:15 4:10 10:14 11:8 12:16 13:7 18:15 20:13 21:10 25:1 26:15 27:16 28:16 29:9 36:5 37:12 41:2 42:1 44:3 45:15 49:8 50:14 51:6 52:4 53:14 54:1 58:6 59:13 60:16 61:15 64:9
0 2:7 3:14 4:5 9:3 10:16 11:16 12:16 13:5 17:6 18:16 20:5 21:14 25:4 26:12 29:13 30:3 33:8 34:8 37:12 38:8 41:7 42:9 45:12 46:7 49:1 50:15 51:8 52:14 53:16 54:3 58:8 59:14 60:12 61:4
0 2:14 3:16 4:8 5:3 9:5 10:15 11:8 12:16 13:16 14:3 17:9 18:11 19:1 20:12 21:15 22:2 25:1 26:13 27:16 28:15 29:3 34:11 35:14 36:15 37:3 41:1 42:16 43:4 44:4 45:14 46:5 49:4 50:14 51:5 52:4 53:11 54:12 58:9 59:12 60:13 61:12 62:8 64:8
0 2:1 3:11 4:13 5:2 10:9 11:14 12:13 13:3 17:1 18:15 19:12 25:3 26:15 27:9 28:2 33:2 34:16 35:16 36:16 37:11 42:13 43:7 44:4 45:14 46:7 50:9 51:11 52:9 53:16 54:6 58:1 59:12 60:16 61:7 64:6
0 3:10 4:14 5:1 10:8 11:16 12:10 13:1 17:2 18:16 19:9 25:7 26:16 27:7 28:4 29:1 33:5 34:16 35:15 36:12 37:13 42:15 43:6 45:4 46:11 50:5 51:13 52:2 53:9 54:13 59:6 60:15 61:16 62:6 64:6
0 1:1 2:9 3:16 4:10 9:6 10:12 11:4 12:15 13:2 20:13 21:3 27:10 28:16 29:1 35:6 36:13 37:11 45:14 46:4 49:3 50:10 51:1 53:10 54:8 58:10 59:16 60:16 61:15 62:3 64:3
0 2:6 3:15 4:2 10:3 11:16 12:8 18:4 19:16 20:10 26:7 27:16 28:13 35:9 36:16 37:2 43:1 44:16 45:7 50:2 51:10 52:15 53:15 54:15 55:6 58:4 59:16 60:16 61:16 62:16 63:13 64:1
0 2:3 3:12 4:11 5:1 10:9 11:13 12:10 13:10 18:5 19:13 20:11 21:13 27:7 28:12 29:14 30:5 37:6 38:10 45:1 46:15 50:8 51:8 52:4 53:4 54:13 55:5 58:3 59:10 60:16 61:16 62:16 63:5 64:9
0 2:14 3:12 9:3 10:13 11:16 17:12 18:16 19:16 20:4 25:5 26:10 27:16 28:6 34:1 35:15 36:9 43:12 44:15 50:7 51:13 52:16 53:9 54:8 58:13 59:16 60:16 61:16 62:16 63:3 64:1
0 4:11 5:15 11:2 12:15 13:11 19:9 20:16 21:4 26:8 27:16 28:8 29:7 30:3 33:9 34:16 35:16 36:12 37:16 38:11 41:4 42:11 43:12 44:14 45:16 46:5 52:9 53:16 54:4 60:12 61:15 62:2 64:4
0 2:12 3:16 4:12 9:4 10:16 11:12 12:16 13:6 17:1 18:8 20:12 21:8 28:15 29:5 35:3 36:16 37:3 42:8 43:16 44:8 49:3 50:16 51:16 52:16 53:13 54:2 57:1 58:8 59:9 60:14 61:16 62:4 64:2
0 2:10 3:16 4:7 9:1 10:16 11:16 12:15 13:3 17:4 18:16 19:16 20:16 21:13 25:4 26:16 27:10 28:11 29:14 30:2 33:6 34:16 37:12 38:4 41:5 42:15 45:10 46:7 49:4 50:16 51:8 52:11 53:16 57:1 58:10 59:15 60:13 61:4
0 2:10 3:16 4:11 5:8 6:3 10:6 11:12 12:13 13:16 14:7 20:5 21:15 22:1 26:4 27:6 28:13 29:8 34:15 35:16 36:16 37:16 38:4 42:1 43:14 44:11 45:13 46:4 50:4 51:16 52:1 58:12 59:10 64:7
0 3:3 4:12 5:5 10:8 11:16 12:12 13:4 17:2 18:16 19:8 25:6 26:16 27:14 28:9 29:2 33:4 34:16 35:11 36:10 37:15 38:3 42:14 43:3 45:6 46:10 50:5 51:15 52:5 53:12 54:9 59:5 60:15 61:11 62:2 64:6
0 2:11 3:15 4:4 10:7 11:16 12:16 13:16 14:11 19:1 20:7 21:16 22:11 25:2 26:4 27:2 28:15 29:12 30:1 33:13 34:16 35:16 36:16 37:12 38:3 41:2 42:6 43:16 44:11 45:14 46:4 50:7 51:16 52:4 58:14 59:14 60:1 64:7
0 1:1 2:14 3:12 4:1 9:7 10:16 11:16 12:13 17:6 18:14 19:3 20:16 21:2 25:2 26:12 28:14 29:6 36:15 37:8 43:8 44:16 45:4 49:2 50:12 51:16 52:16 53:12 54:10 58:15 59:16 60:16 61:16 62:16 63:6 64:2
0 2:7 3:14 4:12 9:5 10:16 11:16 12:16 13:6 17:8 18:16 19:8 20:5 21:15 22:3 25:8 26:12 29:10 30:7 33:8 34:11 37:12 38:5 41:4 42:13 45:12 46:5 50:16 51:12 52:9 53:16 54:3 58:8 59:14 60:12 61:7
0 2:9 3:9 10:7 11:16 12:2 18:8 19:16 20:3 26:6 27:16 28:9 35:6 36:14 43:1 44:15 45:4 50:6 51:12 52:15 53:14 54:9 55:5 58:7 59:16 60:16 61:16 62:16 63:14 64:1
0 1:4 2:16 3:13 9:12 10:11 11:15 12:4 17:12 18:6 19:10 20:10 25:1 26:1 27:8 28:10 35:15 36:7 42:4 43:16 44:1 50:13 51:16 52:12 53:12 54:8 57:2 58:16 59:16 60:16 61:16 62:16 64:2
0 2:11 3:8 10:9 11:15 17:12 18:15 19:16 20:6 25:8 26:15 27:16 28:9 34:1 35:13 36:13 43:6 44:16 45:2 50:8 51:13 52:16 53:13 54:12 55:5 58:11 59:16 60:16 61:16 62:16 63:11 64:1
0 2:5 3:13 4:5 9:4 10:16 11:11 12:12 13:11 14:2 17:7 18:8 20:12 21:16 22:6 25:3 26:15 27:14 28:16 29:12 30:1 34:9 35:14 36:14 37:10 42:11 43:1 44:2 45:13 46:5 50:9 51:7 52:4 53:8 54:12 58:5 59:14 60:15 61:13 62:7 64:8
0 3:1 4:11 5:14 11:2 12:16 13:10 19:11 20:16 21:4 26:12 27:15 28:3 29:5 30:1 33:7 34:16 35:13 36:9 37:16 38:10 41:5 42:16 43:16 44:16 45:16 46:5 52:12 53:13 60:13 61:13 62:1 64:4
0 4:11 5:13 11:2 12:16 13:10 19:13 20:15 21:2 26:11 27:15 28:8 29:11 30:4 33:9 34:16 35:15 36:14 37:16 38:11 41:2 42:7 43:11 44:13 45:16 46:4 52:8 53:16 54:3 60:15 61:16 62:2 64:4
0 3:1 4:15 5:8 11:2 12:16 13:9 19:7 20:16 21:4 25:1 26:7 27:16 28:15 29:15 30:2 33:11 34:16 35:16 36:13 37:16 38:5 41:7 42:12 43:12 44:14 45:16 46:5 52:13 53:15 59:4 60:16 61:10 64:4
0 2:6 3:12 4:12 5:1 9:4 10:16 11:8 12:13 13:7 17:5 18:10 20:11 21:8 28:14 29:3 36:13 37:8 44:3 45:14 46:2 50:7 51:9 52:4 53:11 54:7 58:7 59:12 60:12 61:13 62:5 64:3
0 2:5 3:14 4:15 5:2 9:4 10:15 11:7 12:11 13:8 17:4 18:6 19:1 20:15 21:5 27:4 28:15 29:4 36:7 37:15 38:1 45:9 46:7 49:3 50:12 51:5 52:4 53:12 54:7 58:6 59:13 60:16 61:9 62:1 64:3
0 2:10 3:13 4:16 5:5 10:15 11:15 12:10 13:12 17:3 18:14 19:1 21:14 22:2 25:6 26:12 29:9 30:7 33:4 34:12 37:4 38:8 42:12 45:11 46:6 50:16 51:10 52:14 53:16 54:2 58:8 59:13 60:10 61:1
0 2:4 3:15 4:8 10:12 11:16 12:15 13:3 17:1 18:16 19:11 20:7 21:14 22:2 25:4 26:14 29:12 30:8 33:4 34:12 37:14 38:5 41:4 42:14 43:1 45:15 46:5 50:13 51:9 52:9 53:16 54:6 58:7 59:16 60:12 61:5
0 2:10 3:9 10:7 11:16 12:2 17:11 18:14 19:16 20:3 25:5 26:15 27:16 28:5 34:1 35:10 36:10 43:5 44:15 50:5 51:12 52:16 53:14 54:12 55:4 58:8 59:16 60:16 61:16 62:16 63:13 64:1
0 2:4 3:15 4:11 5:1 10:9 11:13 12:10 13:11 18:7 19:11 20:3 21:16 22:1 26:1 27:14 28:16 29:16 30:5 36:2 37:11 38:6 45:6 46:10 50:8 51:5 52:4 53:8 54:13 58:4 59:12 60:15 61:16 62:8 64:9
0 2:4 3:16 4:16 5:16 6:12 10:1 11:7 12:8 13:13 14:15 21:14 22:10 26:2 27:8 28:11 29:15 30:1 34:4 35:14 36:16 37:16 38:4 43:8 44:15 45:13 46:4 51:14 52:10 58:6 59:16 60:4 64:7
0 2:7 3:13 4:12 5:3 9:2 10:14 11:8 12:14 13:8 17:2 18:15 19:4 20:14 21:8 26:8 27:12 28:12 29:8 36:4 37:12 44:1 45:15 50:10 51:10 52:1 53:16 54:3 58:5 59:13 60:16 61:12 64:9
0 1:1 2:6 3:13 4:16 5:5 9:6 10:16 11:9 12:15 13:4 17:4 18:9 19:5 20:16 21:2 27:8 28:13 35:3 36:15 37:7 44:6 45:15 50:4 51:6 52:4 53:14 54:6 58:10 59:16 60:16 61:16 62:5 64:3
0 2:10 3:16 4:16 5:15 6:2 10:5 11:8 12:8 13:16 14:6 20:4 21:16 22:3 26:6 27:8 28:12 29:11 33:1 34:16 35:16 36:16 37:15 38:1 42:1 43:13 44:10 45:11 46:3 50:8 51:14 58:13 59:6 64:7
0 1:3 2:14 3:16 4:4 9:8 10:10 11:11 12:11 17:5 18:9 20:13 21:2 28:12 29:4 35:2 36:15 37:1 43:14 44:11 49:1 50:13 51:16 52:14 53:12 54:6 57:2 58:12 59:12 60:12 61:12 62:11 64:2
0 2:7 3:14 4:1 10:6 11:16 12:8 17:8 18:16 19:16 20:10 26:11 27:13 28:16 29:1 35:3 36:16 37:6 43:1 44:13 45:12 50:10 51:16 52:16 53:16 54:12 55:7 58:5 59:15 60:16 61:16 62:16 63:15 64:1
0 2:5 3:15 4:10 5:10 6:4 10:12 11:12 12:15 13:14 14:8 18:11 19:7 20:1 21:15 22:5 26:6 27:15 28:8 29:14 34:4 35:14 36:16 37:2 41:3 42:16 43:11 44:12 45:5 49:7 50:14 51:7 52:6 53:14 58:7 59:13 60:16 61:14 64:8
0 2:5 3:16 4:11 5:3 10:14 11:15 12:10 13:15 14:2 17:5 18:13 19:6 21:11 22:8 25:8 26:8 29:5 30:8 33:8 34:7 37:8 38:5 41:4 42:10 44:1 45:13 46:1 50:14 51:9 52:13 53:10 58:5 59:13 60:9 61:1
0 1:1 2:14 3:14 4:2 9:7 10:16 11:16 12:8 17:11 18:11 19:10 20:14 27:8 28:16 35:10 36:13 42:5 43:16 44:12 49:4 50:16 51:16 52:16 53:16 54:6 57:1 58:8 59:6 60:8 61:15 62:11 64:2
0 3:8 4:11 10:3 11:16 12:12 18:11 19:15 20:1 25:1 26:15 27:12 28:5 33:2 34:16 35:16 36:13 37:12 38:1 42:14 43:9 44:1 45:4 46:13 50:5 51:14 52:3 54:11 55:6 59:5 60:15 61:16 62:16 63:7 64:6
0 2:11 3:11 10:12 11:14 17:13 18:16 19:15 25:6 26:11 27:16 28:3 34:1 35:16 36:4 43:11 44:9 50:10 51:15 52:15 53:12 54:7 58:11 59:16 60:16 61:16 62:16 63:4 64:1
0 3:11 4:11 10:2 11:16 12:13 18:6 19:16 20:5 26:11 27:16 28:5 34:13 35:16 36:14 37:12 38:1 42:11 43:14 44:2 45:8 46:14 50:6 51:16 52:5 53:12 54:15 55:1 59:8 60:15 61:13 62:6 64:6
0 2:8 3:16 4:7 10:11 11:14 12:16 13:4 19:1 20:14 21:3 26:8 27:14 28:16 29:6 34:6 35:16 36:16 37:16 38:7 43:12 44:9 45:13 46:5 50:4 51:14 52:2 58:9 59:10 64:7
0 2:4 3:14 4:3 10:9 11:16 12:16 13:4 18:14 19:16 20:16 21:14 25:2 26:16 27:6 28:1 29:16 30:4 33:5 34:15 37:12 38:4 41:5 42:13 45:12 46:8 50:16 51:10 52:9 53:16 54:7 58:6 59:16 60:15 61:8
0 2:11 3:14 4:5 9:5 10:13 11:4 12:16 13:6 17:3 18:14 19:11 20:15 21:8 26:2 27:6 28:6 29:13 37:14 38:2 45:5 46:10 49:1 50:4 53:7 54:12 57:1 58:9 59:15 60:16 61:15 62:4 64:9
0 2:2 3:13 4:10 5:1 10:8 11:16 12:16 13:14 14:1 18:11 19:8 20:3 21:15 22:1 26:6 27:12 28:9 29:11 34:9 35:16 36:16 37:2 41:1 42:16 43:7 44:9 45:10 49:2 50:14 51:5 52:4 53:16 54:3 58:4 59:11 60:14 61:13 62:5 64:8
0 1:2 2:15 3:10 4:1 9:8 10:15 11:16 12:9 17:8 18:10 19:11 20:12 25:1 26:5 27:7 28:16 35:10 36:13 42:2 43:15 44:10 49:5 50:16 51:16 52:16 53:12 54:8 57:3 58:12 59:12 60:11 61:14 62:16 63:1 64:2
0 2:3 3:14 4:11 5:1 9:1 10:15 11:10 12:16 13:5 17:2 18:10 19:2 20:16 21:3 27:1 28:16 29:6 36:9 37:15 38:3 42:6 45:10 46:9 49:2 50:16 51:7 52:4 53:13 54:10 58:5 59:11 60:14 61:11 62:1 64:3
0 2:7 3:13 4:9 10:13 11:11 12:13 13:11 18:14 19:8 20:12 21:16 22:2 26:5 27:13 28:13 29:15 30:3 37:11 38:7 45:3 46:13 50:12 51:9 52:4 53:4 54:16 58:7 59:16 60:16 61:16 62:12 64:9
0 2:14 3:14 4:11 5:2 9:1 10:16 11:16 12:16 13:15 17:4 18:16 19:9 20:7 21:14 22:6 25:8 26:15 29:8 30:8 33:8 34:11 37:8 38:8 41:8 42:12 45:12 46:5 49:4 50:16 51:10 52:14 53:13 58:9 59:16 60:15 61:3
0 2:2 3:15 4:3 10:2 11:14 12:10 18:15 19:16 20:14 26:6 27:12 28:16 35:1 36:16 37:2 44:13 45:6 50:8 51:14 52:14 53:14 54:8 55:3 58:2 59:11 60:12 61:12 62:13 63:9 64:1
0 1:1 2:12 3:10 4:2 9:5 10:14 11:13 12:12 17:4 18:8 19:3 20:16 26:1 28:15 35:5 36:12 42:4 43:15 44:6 49:4 50:16 51:16 52:15 53:10 54:3 57:2 58:11 59:7 60:8 61:11 62:9 64:2
0 2:5 3:14 4:15 5:2 10:11 11:16 12:12 13:1 18:7 19:16 20:13 21:2 26:1 27:11 28:14 29:15 30:2 37:10 38:10 41:1 42:8 43:1 45:2 46:15 47:1 49:2 50:13 51:10 52:5 53:7 54:16 55:2 58:4 59:13 60:16 61:16 62:14 64:5
0 2:10 3:15 4:8 5:2 10:5 11:13 12:16 13:15 14:1 20:4 21:16 22:4 26:1 27:4 28:7 29:16 30:3 34:9 35:16 36:16 37:16 38:1 42:1 43:12 44:15 45:12 46:4 50:3 51:16 52:5 58:14 59:14 64:7
0 3:8 4:13 10:6 11:15 12:8 17:2 18:16 19:10 25:2 26:16 27:13 28:10 29:1 33:2 34:16 35:11 36:9 37:13 38:1 42:10 43:6 45:5 46:13 50:4 51:15 52:1 53:9 54:16 55:2 59:7 60:15 61:16 62:7 64:6
0 2:11 3:8 10:12 11:15 12:1 18:13 19:16 20:5 26:12 27:16 28:6 34:2 35:15 36:7 43:10 44:14 45:1 50:16 51:16 52:16 53:16 54:11 55:3 58:11 59:16 60:16 61:16 62:16 63:11 64:1
0 2:1 3:14 4:9 10:5 11:15 12:13 13:6 18:9 19:12 20:4 21:12 26:6 27:15 28:10 29:16 30:4 35:10 36:16 37:16 38:10 45:2 46:16 50:1 51:4 52:4 53:6 54:15 55:4 58:1 59:13 60:15 61:14 62:11 64:9
0 2:6 3:15 4:16 5:7 9:10 10:16 11:9 12:14 13:11 17:5 18:3 19:1 20:14 21:10 27:9 28:16 29:5 35:8 36:16 37:16 38:4 42:1 44:1 45:12 46:8 49:3 50:13 51:5 52:4 53:13 54:11 58:8 59:16 60:16 61:12 62:2 64:3
0 2:1 3:13 4:15 5:3 9:6 10:16 11:16 12:16 13:9 17:9 18:15 19:16 20:16 21:6 25:3 26:16 27:16 28:10 34:12 35:16 36:11 42:14 43:6 44:10 45:15 46:2 50:11 51:12 52:6 53:16 54:13 58:1 59:10 60:15 61:13 62:5 64:8
0 2:3 3:9 4:8 9:2 10:15 11:14 12:14 13:4 17:9 18:16 19:5 20:13 21:16 22:1 25:5 26:16 27:16 28:16 29:16 30:7 34:6 35:8 36:8 37:16 38:6 45:15 46:9 50:7 51:4 52:9 53:16 54:8 58:9 59:16 60:13 61:9 62:1 64:9
0 2:6 3:11 4:11 5:1 10:9 11:16 12:16 13:14 18:11 19:16 20:16 21:10 26:7 27:16 28:16 29:12 34:12 35:16 36:16 37:11 42:9 43:16 44:16 45:12 50:8 51:16 52:16 53:16 58:5 59:12 60:12 61:12 62:3 64:1
0 3:1 4:12 5:2 10:1 11:16 12:16 13:2 18:10 19:15 20:3 26:14 27:11 33:1 34:16 35:16 36:15 37:7 42:14 43:16 44:11 45:15 46:5 50:6 51:16 52:6 53:16 54:9 59:5 60:12 61:12 62:3 64:6
0 2:7 3:15 4:16 5:15 6:3 10:15 11:8 12:6 13:4 18:16 19:5 20:4 21:2 25:3 26:16 27:14 28:16 29:10 33:7 34:16 35:13 36:10 37:14 42:4 44:6 45:16 46:1 50:8 51:8 52:12 53:14 58:7 59:13 60:11 61:4 64:5
0 3:11 4:13 9:2 10:12 11:16 12:16 13:7 17:12 18:16 19:8 20:3 21:14 22:2 25:6 26:16 27:10 29:14 30:6 34:15 35:9 37:11 38:5 42:11 43:13 45:9 46:9 50:8 51:16 52:13 53:16 54:5 59:13 60:16 61:10 62:1
0 3:2 4:15 5:5 11:9 12:15 13:2 14:2 18:3 19:16 20:7 21:5 22:16 23:2 25:1 26:12 27:16 28:8 29:14 30:13 33:11 34:16 35:16 36:16 37:16 38:10 41:10 42:10 43:4 44:14 45:14 46:1 52:14 53:8 59:1 60:15 61:3 64:4
0 3:4 4:13 5:1 10:3 11:16 12:13 18:8 19:15 20:4 26:12 27:14 34:15 35:11 36:6 37:6 42:13 43:16 44:16 45:16 46:10 50:8 51:16 52:5 53:11 54:16 55:2 59:6 60:12 61:15 62:10 64:6
0 3:6 4:14 5:3 10:2 11:15 12:14 13:4 18:9 19:16 20:2 26:13 27:13 34:14 35:14 36:16 37:16 38:5 42:14 43:16 44:15 45:13 46:11 50:10 51:16 52:6 53:13 54:13 58:1 59:9 60:15 61:13 62:4 64:6
0 2:3 3:14 4:10 9:2 10:14 11:15 12:13 13:3 17:2 18:16 19:8 20:4 21:10 26:15 27:14 28:13 29:16 30:4 34:2 35:10 36:14 37:15 38:10 42:3 45:11 46:9 50:10 51:8 52:4 53:15 54:8 58:2 59:12 60:13 61:14 62:4 64:9
0 3:2 4:13 11:11 12:12 18:3 19:16 20:6 21:1 22:4 26:11 27:10 29:12 30:8 33:6 34:16 35:7 36:7 37:16 38:1 41:9 42:16 43:16 44:16 45:16 46:3 50:3 51:5 52:15 53:8 54:1 59:2 60:11 64:4
0 2:8 3:12 4:13 5:16 6:8 10:9 11:9 12:9 13:16 14:5 20:7 21:15 26:6 27:11 28:15 29:11 30:1 34:9 35:14 36:15 37:15 38:6 43:16 44:8 50:3 51:16 52:3 58:8 59:14 64:7
0 2:2 3:10 4:12 5:1 10:10 11:15 12:14 13:8 17:6 18:16 19:7 20:8 21:8 25:5 26:16 27:16 28:16 29:10 34:8 35:16 36:16 37:16 38:2 42:11 43:14 44:1 45:13 46:6 50:12 51:13 52:7 53:14 54:4 58:4 59:14 60:12 61:10 62:2 64:8
0 3:10 4:15 5:2 11:13 12:16 13:11 19:15 20:16 21:9 26:6 27:16 28:16 29:7 33:1 34:15 35:16 36:16 37:3 41:1 42:14 43:16 44:16 45:2 51:14 52:16 53:8 59:6 60:14 61:9 64:1
0 2:7 3:12 4:14 5:12 6:8 10:10 11:8 12:9 13:16 14:14 20:2 21:16 22:6 26:6 27:16 28:13 29:14 30:1 34:3 35:10 36:16 37:10 43:14 44:11 50:3 51:16 52:3 58:8 59:11 64:7
0 1:1 2:11 3:14 4:14 5:4 9:3 10:14 11:8 12:10 13:16 20:5 21:16 22:1 27:3 28:16 29:14 35:4 36:12 37:16 38:7 45:9 46:12 50:9 51:8 52:8 53:14 54:13 58:7 59:12 60:12 61:10 62:3 64:3
0 2:9 3:15 4:12 5:10 6:7 10:5 11:8 12:12 13:16 14:12 20:4 21:16 22:6 26:1 27:5 28:14 29:10 34:13 35:16 36:16 37:12 41:1 42:8 43:16 44:10 45:2 50:9 51:16 52:3 58:9 59:13 64:7
0 2:1 3:10 4:9 9:1 10:10 11:13 12:8 13:7 17:5 18:16 19:2 21:9 26:16 27:12 28:14 29:16 30:1 34:11 35:16 36:13 37:13 38:3 42:2 43:15 44:5 45:6 46:3 50:4 51:15 52:4 53:13 54:2 58:1 59:11 60:12 61:4 64:8
0 3:1 4:10 11:11 12:8 13:2 14:1 18:3 19:13 21:8 22:8 26:10 27:8 28:2 29:15 30:3 33:6 34:16 35:15 36:16 37:16 38:5 41:12 42:15 43:12 44:15 45:14 46:3 52:15 53:1 60:12 64:4
0 3:4 4:14 5:4 10:3 11:16 12:14 13:4 18:8 19:16 20:5 26:15 27:12 28:11 29:8 30:1 34:16 35:16 36:16 37:16 38:8 41:2 42:16 43:16 44:4 45:3 46:14 50:10 51:16 52:5 53:10 54:16 55:1 59:7 60:13 61:14 62:10 64:6
0 2:13 3:16 4:16 5:11 10:10 11:7 12:4 13:16 20:10 21:12 27:3 28:13 29:14 30:2 35:10 36:13 37:14 38:6 45:6 46:11 49:1 50:14 51:6 52:4 53:13 54:7 58:9 59:13 60:16 61:12 64:3
0 2:10 3:15 4:16 5:15 6:1 9:7 10:16 11:10 12:4 13:3 14:1 17:8 18:13 19:8 25:7 26:16 27:16 28:7 33:1 34:8 35:10 36:8 43:5 44:15 50:1 51:8 52:14 58:6 59:16 60:10 64:5
0 2:3 3:14 4:9 5:1 10:10 11:15 12:13 13:8 18:13 19:10 20:4 21:14 26:12 27:16 28:16 29:16 30:4 35:6 36:8 37:12 38:10 45:4 46:13 50:3 51:8 52:8 53:13 54:13 58:2 59:10 60:12 61:10 62:5 64:9
0 2:4 3:10 4:16 5:4 9:4 10:16 11:13 12:10 13:10 17:8 18:16 19:8 20:7 21:12 25:3 26:15 27:16 28:16 29:9 33:5 34:16 35:16 36:16 37:16 38:2 41:1 42:13 43:12 44:1 45:9 46:9 50:14 51:10 52:2 53:14 54:5 58:2 59:12 60:15 61:11 62:1 64:8
0 2:9 3:13 4:7 9:2 10:15 11:10 12:14 13:6 17:12 18:13 20:9 21:16 22:2 25:8 26:16 27:12 28:14 29:16 30:6 33:1 34:8 35:8 36:10 37:16 38:2 44:1 45:16 46:5 50:8 51:4 52:7 53:16 54:2 58:10 59:15 60:16 61:13 64:9
0 3:5 4:11 10:7 11:16 12:14 13:1 17:3 18:16 19:3 20:9 21:11 25:4 26:16 27:13 28:16 29:14 30:3 34:7 35:16 36:13 37:4 38:4 42:1 43:16 44:6 45:3 46:5 50:5 51:14 52:5 53:10 54:3 59:9 60:9 61:5 64:8
0 2:3 3:9 4:9 10:9 11:16 12:16 13:5 18:9 19:16 20:16 21:8 26:7 27:16 28:16 29:7 34:12 35:16 36:16 37:7 42:16 43:16 44:16 45:8 50:12 51:16 52:16 53:12 58:2 59:7 60:10 61:4 64:1
0 2:9 3:15 4:16 5:16 6:14 9:1 10:15 11:10 12:8 13:14 14:13 20:2 21:15 22:9 27:10 28:14 29:16 30:4 34:1 35:16 36:16 37:16 38:11 43:13 44:15 45:4 46:1 50:5 51:16 52:7 58:9 59:15 64:7
0 2:4 3:16 4:12 9:9 10:16 11:16 12:16 13:8 17:9 18:16 19:9 20:6 21:14 25:6 26:16 27:2 29:12 30:5 33:6 34:16 35:1 37:8 38:9 41:3 42:16 43:1 45:12 46:10 50:12 51:13 52:15 53:16 54:8 58:3 59:12 60:12 61:10 62:1
0 3:9 4:7 10:3 11:16 12:8 18:8 19:14 20:2 26:13 27:10 34:15 35:16 36:16 37:15 38:5 42:15 43:16 44:11 45:11 46:12 50:8 51:15 52:6 53:9 54:15 59:8 60:14 61:16 62:8 64:6
0 2:4 3:8 4:10 5:13 6:8 10:10 11:12 12:12 13:14 14:12 21:13 22:8 26:5 27:12 28:13 29:16 30:6 34:7 35:13 36:16 37:12 38:3 43:8 44:14 45:1 50:3 51:16 52:9 58:5 59:14 60:2 64:7
0 2:6 3:16 4:12 5:12 6:14 7:6 10:5 11:8 12:8 13:11 14:15 15:2 20:1 21:14 22:5 27:1 28:12 29:12 35:11 36:16 37:15 38:1 43:10 44:11 45:1 50:1 51:14 52:4 58:5 59:12 60:2 64:7
0 2:6 3:12 4:12 5:15 6:7 10:14 11:15 12:12 13:16 14:9 21:16 22:8 26:1 27:1 28:9 29:14 33:3 34:15 35:16 36:16 37:16 38:2 41:3 42:8 43:14 44:16 45:5 50:3 51:16 52:8 58:7 59:15 60:5 64:7
0 3:9 4:13 10:5 11:16 12:16 13:4 18:15 19:15 20:7 25:1 26:16 27:13 33:3 34:16 35:15 36:16 37:16 38:6 41:1 42:14 43:16 44:16 45:16 46:15 47:1 50:8 51:16 52:13 53:14 54:16 55:1 59:7 60:12 61:12 62:6 64:6
0 2:1 3:15 4:1 10:6 11:16 13:2 18:11 19:13 20:2 21:16 22:2 25:6 26:16 27:8 28:9 29:14 33:8 34:16 35:16 36:16 37:14 38:3 42:8 43:15 44:16 45:16 46:8 51:12 52:14 53:3 58:1 59:16 60:9 64:4
0 2:1 3:12 4:11 5:2 10:2 11:16 12:16 13:3 18:5 19:16 20:16 21:3 25:1 26:15 27:16 28:14 29:2 33:5 34:16 35:16 36:13 41:1 42:11 43:16 44:14 50:5 51:16 52:16 53:7 58:1 59:15 60:16 61:9 64:1
0 1:3 2:11 3:15 4:14 5:2 9:10 10:13 11:8 12:14 13:10 17:5 18:1 20:13 21:8 27:9 28:16 29:8 35:5 36:9 37:16 38:3 45:16 46:9 49:4 50:12 51:8 52:11 53:15 54:3 57:1 58:8 59:12 60:11 61:4 64:3
0 2:7 3:13 4:12 5:12 6:5 9:3 10:15 11:8 12:7 13:8 14:3 17:4 18:15 19:5 20:6 25:5 26:16 27:16 28:16 29:2 33:2 34:8 35:1 36:12 37:4 44:12 45:4 50:3 51:5 52:16 53:2 58:9 59:15 60:8 64:5
0 2:11 3:16 4:15 5:8 10:9 11:13 12:5 13:3 18:12 19:13 26:12 27:13 28:8 29:2 34:15 35:16 36:16 37:7 44:9 45:11 50:5 51:6 52:15 53:8 58:11 59:16 60:13 61:2 64:5
0 2:3 3:11 4:14 5:11 6:8 7:4 10:3 11:8 12:8 13:10 14:16 15:6 21:13 22:9 27:3 28:11 29:16 30:9 35:11 36:16 37:8 38:3 43:10 44:13 50:1 51:16 52:3 58:5 59:11 64:7
0 2:10 3:16 4:16 5:14 6:1 10:15 11:9 12:8 13:8 14:2 17:4 18:16 25:6 26:16 27:15 28:14 33:5 34:13 35:12 36:16 37:3 44:13 45:7 50:9 51:8 52:16 53:7 58:11 59:16 60:15 64:5
0 4:13 5:9 11:10 12:16 13:16 14:1 17:1 18:12 19:16 20:16 21:13 25:7 26:16 27:16 28:16 29:15 34:7 35:12 36:16 37:13 43:4 44:16 45:16 51:3 52:16 53:16 54:3 60:13 61:16 62:6 64:1
0 2:7 3:15 4:16 5:9 9:1 10:16 11:12 12:8 13:7 18:14 19:3 26:14 27:16 28:13 29:1 34:12 35:16 36:15 37:7 44:9 45:9 50:4 51:5 52:14 53:9 58:6 59:16 60:15 61:3 64:5
0 2:8 3:12 4:12 5:14 6:8 9:2 10:11 11:12 12:12 13:16 14:12 20:3 21:16 22:5 26:3 27:7 28:15 29:13 34:15 35:16 36:16 37:16 38:4 42:1 43:15 44:9 50:10 51:14 58:10 59:11 64:7
0 2:6 3:15 4:10 9:4 10:16 11:15 12:15 13:5 17:10 18:11 19:1 20:12 21:4 25:11 26:9 28:15 29:3 33:4 34:8 35:1 36:14 37:4 43:8 44:16 45:2 46:1 50:5 51:16 52:16 53:15 54:15 55:2 58:8 59:16 60:14 61:11 62:13 63:1 64:2
0 2:9 3:15 4:16 5:8 10:7 11:7 12:9 13:15 14:1 20:9 21:12 26:5 27:13 28:16 29:13 30:3 34:1 35:11 36:14 37:4 38:2 43:15 44:4 50:6 51:16 52:3 58:10 59:12 64:7
0 2:5 3:14 4:16 5:13 6:1 10:15 11:14 12:9 13:10 14:2 17:1 18:16 19:5 25:4 26:16 27:16 28:5 33:2 34:8 35:12 36:12 43:6 44:15 49:2 50:13 51:14 52:11 57:1 58:10 59:12 60:3 64:5
0 2:1 3:8 4:12 5:3 10:9 11:16 12:16 13:12 18:11 19:16 20:7 21:11 26:14 27:11 29:7 30:2 34:14 35:8 37:9 38:4 42:16 43:7 44:2 45:13 46:1 50:11 51:15 52:11 53:15 58:1 59:7 60:9 61:1
0 2:6 3:16 4:13 9:7 10:16 11:14 12:15 13:10 17:12 18:16 19:3 20:7 21:16 22:1 25:11 26:13 28:7 29:16 30:1 36:14 37:14 42:2 43:9 44:16 45:10 46:5 50:11 51:16 52:16 53:16 54:16 55:3 58:6 59:16 60:11 61:8 62:8 63:2 64:2
0 3:8 4:14 5:4 10:5 11:16 12:10 18:12 19:13 20:1 25:1 26:16 27:7 28:1 33:4 34:16 35:16 36:16 37:12 38:1 41:2 42:16 43:14 44:9 45:14 46:5 50:12 51:14 52:6 53:16 54:5 58:1 59:8 60:13 61:9 62:2 64:6
0 2:6 3:13 4:16 5:7 9:5 10:16 11:16 12:12 13:14 14:1 17:9 18:16 19:11 21:16 22:4 25:6 26:16 27:4 29:13 30:7 33:8 34:13 37:12 38:7 41:4 42:16 45:11 46:8 49:2 50:15 51:6 52:9 53:16 54:5 58:6 59:16 60:16 61:11
0 2:1 3:9 4:10 5:1 10:5 11:16 12:16 13:8 18:6 19:16 20:16 21:10 26:7 27:16 28:16 29:10 34:2 35:16 36:16 37:7 42:1 43:16 44:16 45:10 50:8 51:16 52:16 53:15 54:1 58:1 59:6 60:9 61:9 62:2 64:1
0 2:13 3:16 4:16 5:15 9:4 10:16 11:13 12:7 13:3 17:5 18:16 19:11 20:1 25:7 26:16 27:16 28:12 33:3 34:9 35:6 36:16 37:1 43:3 44:16 45:4 50:7 51:10 52:16 53:3 57:1 58:13 59:16 60:14 64:5
0 2:3 3:14 4:10 9:4 10:15 11:12 12:15 13:2 17:11 18:15 19:1 20:11 21:5 25:9 26:12 28:10 29:7 33:1 34:1 36:15 37:7 43:7 44:16 45:6 46:2 50:1 51:16 52:16 53:16 54:16 55:3 58:2 59:12 60:11 61:8 62:8 63:3 64:2
0 2:10 3:16 4:8 9:3 10:16 11:14 12:14 13:2 17:6 18:13 19:6 20:16 21:2 25:2 26:7 27:8 28:16 29:1 34:2 35:16 36:10 41:1 42:12 43:16 44:5 45:2 46:2 49:4 50:16 51:16 52:16 53:15 54:14 55:1 58:9 59:12 60:11 61:12 62:13 63:1 64:2
0 1:1 2:13 3:16 4:16 5:10 9:2 10:16 11:13 12:9 13:11 14:2 17:5 18:16 19:4 25:7 26:16 27:16 28:12 33:1 34:7 35:7 36:16 43:3 44:16 45:3 50:14 51:14 52:15 53:3 58:9 59:12 60:7 64:5
0 2:6 3:15 4:6 9:4 10:16 11:14 12:15 13:2 17:4 18:16 19:7 20:13 21:12 25:3 26:16 27:16 28:16 29:16 30:3 34:5 35:11 36:10 37:14 38:10 45:12 46:10 51:2 52:12 53:16 54:8 58:5 59:15 60:16 61:11 62:1 64:9
0 2:11 3:16 4:14 5:5 10:15 11:10 12:8 13:8 18:12 19:7 26:16 27:16 28:9 34:15 35:11 36:15 37:1 44:8 45:5 50:2 51:3 52:11 53:7 58:12 59:16 60:15 61:3 64:5
0 2:8 3:15 4:10 9:3 10:16 11:16 12:15 13:1 17:9 18:13 19:1 20:16 21:1 25:7 26:11 27:2 28:16 29:1 35:9 36:14 42:1 43:16 44:9 45:2 46:4 50:13 51:16 52:16 53:16 54:16 58:11 59:16 60:9 61:8 62:9 64:2
0 3:7 4:14 5:2 10:5 11:16 12:16 13:4 18:13 19:16 20:7 26:14 27:13 34:16 35:16 36:16 37:5 38:2 42:14 43:16 44:15 45:13 46:15 47:1 50:8 51:16 52:11 53:14 54:16 55:1 59:4 60:12 61:14 62:7 64:6
0 3:5 4:12 5:5 10:2 11:16 12:14 13:7 18:8 19:16 20:2 26:14 27:7 34:15 35:14 36:16 37:16 38:5 41:1 42:16 43:16 44:12 45:6 46:14 50:10 51:16 52:7 53:7 54:16 55:1 58:1 59:8 60:14 61:16 62:10 63:1 64:6
0 2:6 3:15 4:16 5:13 6:1 9:3 10:16 11:16 12:16 13:16 14:6 17:7 18:16 19:8 20:12 21:14 22:1 26:12 27:16 28:14 29:1 34:11 35:14 36:16 37:6 42:14 44:2 45:15 46:3 50:16 51:2 52:3 53:13 54:8 58:6 59:14 60:16 61:14 62:2 64:8
0 2:1 3:14 4:15 5:2 9:2 10:12 11:16 12:16 13:5 16:5 17:16 18:16 19:16 20:16 21:2 24:1 25:8 26:5 27:11 28:14 35:10 36:16 37:1 43:8 44:15 51:12 52:14 59:14 60:16 61:1 64:1
0 2:7 3:16 4:12 5:1 10:9 11:12 12:9 13:11 18:5 19:13 20:10 21:16 22:3 27:9 28:16 29:16 30:9 37:6 38:13 45:3 46:15 53:5 54:16 58:6 59:16 60:16 61:16 62:12 64:9
0 2:6 3:15 4:13 5:2 10:11 11:16 12:13 13:12 18:8 19:13 20:6 21:16 22:2 27:2 28:2 29:16 30:5 36:4 37:16 38:4 44:10 45:16 46:3 50:2 51:11 52:16 53:15 54:8 55:1 58:6 59:14 60:16 61:16 62:16 63:14 64:2
0 1:1 2:10 3:14 4:15 5:6 9:6 10:13 11:1 12:4 13:9 17:3 18:14 19:2 20:1 21:9 22:3 26:7 27:15 28:16 29:16 30:3 36:6 37:10 44:4 45:11 50:2 52:4 53:9 58:8 59:14 60:15 61:9 64:9
0 3:12 4:14 10:4 11:16 12:14 13:1 18:10 19:15 20:2 26:14 27:14 28:1 34:14 35:16 36:15 37:5 42:10 43:11 44:4 45:14 46:1 50:6 51:12 52:4 53:14 54:7 59:9 60:16 61:16 62:6 64:6
0 3:9 4:10 5:2 10:5 11:16 12:16 13:2 17:4 18:14 19:16 20:16 21:4 25:8 26:11 27:10 28:16 29:6 35:7 36:16 37:3 43:10 44:16 45:2 51:12 52:11 59:9 60:13 64:1
0 2:14 3:4 4:4 9:9 10:16 11:16 12:16 13:9 17:3 18:11 19:5 20:14 21:15 27:14 28:16 29:10 35:9 36:16 37:16 38:6 42:1 45:7 46:16 49:2 50:15 51:4 52:5 53:12 54:15 58:10 59:16 60:16 61:15 62:3 64:3
0 2:15 3:16 4:16 5:15 6:2 10:5 11:8 12:11 13:16 14:3 20:15 21:8 25:3 26:8 27:8 28:16 29:7 30:2 33:6 34:15 35:16 36:16 37:16 38:8 42:2 43:15 44:7 45:3 50:11 51:13 58:16 59:7 64:7
0 2:5 3:14 4:15 5:4 9:1 10:16 11:2 12:3 13:13 14:2 17:7 18:12 19:4 21:5 22:4 26:13 27:3 29:1 30:7 33:2 34:12 37:1 38:8 42:13 45:2 46:12 50:14 51:1 53:13 54:4 58:6 59:16 60:15 61:9 62:1
0 2:8 3:12 4:11 5:1 10:13 11:12 12:6 13:12 17:1 18:14 19:4 21:12 25:2 26:16 27:1 29:5 30:4 33:5 34:11 37:8 38:4 41:4 42:12 45:9 46:5 49:2 50:15 51:6 52:8 53:14 58:5 59:15 60:12 61:3
0 2:5 3:13 4:14 5:12 6:1 10:9 11:16 12:7 13:7 14:7 18:16 19:4 21:1 22:8 25:4 26:12 29:4 30:8 33:4 34:8 37:6 38:5 41:5 42:8 45:11 46:2 49:1 50:14 51:5 52:11 53:8 58:4 59:14 60:11
0 2:9 3:15 4:16 5:4 10:8 11:7 12:6 13:16 20:10 21:12 26:3 27:15 28:15 29:1 34:1 35:9 36:12 37:11 38:2 45:5 46:10 50:12 51:4 52:4 53:6 54:15 58:5 59:11 60:12 61:12 62:6 64:3
0 2:12 3:16 4:15 5:6 10:15 11:13 12:11 13:16 14:3 18:1 19:7 20:5 21:16 22:5 26:1 27:13 28:16 29:11 34:1 35:10 36:15 37:15 38:1 45:13 46:11 49:2 50:11 51:4 52:4 53:14 54:8 58:11 59:16 60:16 61:14 62:1 64:3
0 1:3 2:16 3:16 4:16 5:16 6:8 10:5 11:8 12:12 13:16 14:6 20:13 21:12 25:8 26:12 27:12 28:16 29:10 30:1 33:8 34:16 35:16 36:16 37:15 38:1 42:8 43:15 44:3 49:2 50:15 51:8 57:2 58:15 59:2 64:7
0 3:4 4:16 5:5 10:1 11:12 12:16 13:6 17:5 18:14 19:16 20:16 21:1 25:13 26:16 27:14 28:16 29:3 33:1 34:2 35:9 36:16 37:4 43:5 44:16 45:4 51:4 52:16 53:6 59:5 60:16 61:9 64:1
0 4:15 5:8 11:2 12:16 13:8 19:11 20:16 21:3 26:5 27:16 28:16 29:3 33:9 34:16 35:11 36:16 37:1 41:1 42:7 43:1 44:16 45:2 51:1 52:16 53:5 60:13 61:8 64:1
0 2:13 3:16 4:16 5:12 10:9 11:12 12:8 13:7 18:11 19:16 20:7 26:11 27:15 28:14 29:3 34:1 35:2 36:6 37:11 44:3 45:14 52:9 53:12 58:12 59:16 60:16 61:6 64:5
0 2:8 3:16 4:16 5:7 9:2 10:16 11:14 12:7 13:16 17:3 18:15 19:1 20:5 21:16 22:1 25:1 26:14 27:13 28:13 29:16 30:3 34:1 35:8 36:8 37:14 38:6 45:10 46:10 51:1 52:2 53:15 54:9 58:10 59:16 60:16 61:16 62:4 64:9
0 3:8 4:11 10:3 11:16 12:6 18:9 19:10 26:11 27:4 28:1 34:13 35:15 36:16 37:14 38:4 42:13 43:10 44:4 45:4 46:14 47:1 50:6 51:10 52:2 53:6 54:16 55:2 58:1 59:8 60:13 61:14 62:5 64:6
0 3:9 4:14 5:1 10:2 11:16 12:11 18:7 19:16 20:5 26:11 27:14 34:14 35:10 36:4 42:16 43:16 44:16 45:13 46:2 50:9 51:15 52:6 53:12 54:10 59:8 60:16 61:16 62:12 64:6
0 3:3 4:16 5:9 11:8 12:16 13:10 18:5 19:15 20:16 21:11 25:5 26:16 27:16 28:16 29:12 33:7 34:12 35:3 36:16 37:11 44:15 45:9 51:3 52:16 53:9 59:4 60:16 61:4 64:1
0 2:4 3:10 4:14 5:3 10:16 11:11 12:10 13:12 17:4 18:12 21:10 22:3 25:5 26:11 29:7 30:4 33:6 34:8 37:10 38:4 41:3 42:9 45:10 46:3 50:13 51:9 52:11 53:13 58:2 59:14 60:12 61:3
0 1:2 2:16 3:14 4:12 5:9 6:2 10:6 11:12 12:16 13:16 14:12 17:1 18:1 19:1 20:15 21:11 22:2 25:10 26:13 27:12 28:16 29:7 33:3 34:14 35:16 36:16 37:16 38:5 42:10 43:14 44:6 45:6 46:1 49:2 50:16 51:8 57:2 58:16 59:4 64:7
0 2:3 3:12 4:13 5:3 10:12 11:14 12:7 13:12 17:1 18:16 19:1 21:14 26:14 29:15 34:1 36:4 37:12 44:14 45:8 50:2 51:14 52:16 53:12 54:14 55:2 58:7 59:16 60:12 61:12 62:12 63:3 64:2
0 2:8 3:16 4:15 5:5 9:7 10:16 11:14 12:5 13:15 14:2 17:10 18:16 19:8 21:9 22:9 25:10 26:16 27:3 29:4 30:12 33:9 34:14 37:6 38:12 41:7 42:13 45:14 46:7 49:2 50:16 51:8 52:12 53:14 54:1 58:10 59:16 60:13 61:3
0 3:11 4:13 10:3 11:15 12:9 18:10 19:13 20:1 21:5 22:11 25:5 26:16 27:4 28:3 29:14 30:11 33:10 34:16 35:9 36:15 37:15 38:3 41:9 42:16 43:13 44:16 45:9 51:6 52:16 53:2 59:14 60:9 64:4
0 1:2 2:11 3:11 4:16 5:16 6:4 9:3 10:16 11:12 12:10 13:8 17:7 18:16 19:11 20:1 25:11 26:16 27:16 28:13 33:1 34:4 36:16 37:4 44:12 45:8 50:4 51:4 52:16 53:5 57:1 58:15 59:16 60:13 61:1 64:5
0 1:2 2:6 3:16 4:11 9:9 10:16 11:8 12:10 13:10 17:7 18:11 21:11 22:1 25:8 26:13 29:7 30:5 33:6 34:13 37:8 38:7 41:2 42:14 45:14 46:4 50:12 51:7 52:12 53:12 58:2 59:13 60:14 61:4
0 2:6 3:16 4:16 5:13 6:1 10:11 11:13 12:7 13:16 14:6 18:1 19:3 21:16 22:7 27:2 28:8 29:15 30:2 34:8 35:16 36:16 37:8 43:5 44:11 45:15 46:6 52:1 53:14 54:12 58:9 59:13 60:16 61:15 62:3 64:3
0 3:12 4:15 5:2 10:6 11:16 12:11 13:1 18:14 19:14 26:16 27:11 28:3 33:2 34:16 35:16 36:16 37:7 42:16 43:13 44:4 45:14 46:5 50:10 51:14 52:6 53:15 54:10 59:9 60:15 61:16 62:5 64:6
0 2:3 3:8 4:14 5:9 10:11 11:14 12:6 13:13 14:3 17:3 18:16 19:3 21:6 22:6 25:6 26:15 29:8 30:5 33:4 34:12 37:11 38:1 41:1 42:12 44:4 45:10 50:9 51:11 52:14 53:5 58:2 59:13 60:7
0 2:8 3:16 4:16 5:10 9:1 10:15 11:15 12:9 13:15 14:1 18:14 19:3 21:15 22:5 29:15 30:6 36:5 37:16 38:4 44:12 45:14 50:8 51:15 52:16 53:6 54:4 55:1 58:10 59:16 60:16 61:16 62:16 63:9 64:2
0 3:4 4:16 5:5 11:11 12:16 13:8 17:2 18:9 19:16 20:16 21:4 25:11 26:16 27:16 28:16 29:4 33:3 34:4 35:6 36:16 37:4 43:4 44:16 45:3 51:6 52:16 53:6 59:6 60:16 61:2 64:1
0 3:4 4:12 5:1 10:2 11:16 12:11 13:3 18:7 19:15 20:1 26:11 27:11 28:4 29:2 34:13 35:16 36:13 37:15 38:4 42:13 43:7 46:15 47:1 50:5 51:13 52:2 53:3 54:15 55:1 59:6 60:14 61:15 62:5 64:6
0 3:10 4:16 5:2 10:4 11:16 12:13 13:1 18:10 19:16 20:2 26:13 27:10 34:16 35:15 36:10 42:14 43:16 44:13 45:10 50:11 51:16 52:8 53:16 54:1 58:1 59:10 60:16 61:13 64:6
0 3:10 4:13 10:3 11:16 12:10 18:6 19:15 20:1 26:10 27:13 34:8 35:16 36:15 37:7 42:11 43:15 44:12 45:13 46:7 50:5 51:15 52:5 53:7 54:16 55:1 59:6 60:15 61:16 62:15 63:1 64:6
0 2:5 3:16 4:16 5:8 10:6 11:14 12:10 13:16 14:1 19:4 20:13 21:16 22:1 26:6 27:16 28:16 29:5 34:1 35:9 36:15 37:10 42:6 44:3 45:15 46:5 50:14 51:8 52:11 53:16 54:7 58:5 59:15 60:16 61:13 62:1 64:3
0 3:8 4:16 5:5 11:13 12:16 13:7 18:5 19:16 20:8 26:7 27:16 28:4 34:9 35:15 36:8 37:8 38:5 42:15 43:16 44:16 45:16 46:16 47:4 50:5 51:15 52:10 53:8 54:16 55:5 59:6 60:15 61:16 62:14 64:6
0 1:1 2:7 3:15 4:13 5:6 9:7 10:13 11:2 12:4 13:15 17:4 18:12 19:6 20:13 21:4 26:10 27:16 28:8 34:14 35:12 36:6 41:2 42:12 44:12 45:3 50:14 51:1 52:6 53:8 58:4 59:13 60:13 61:5 64:8
0 2:5 3:12 4:14 5:3 10:9 11:10 12:7 13:12 20:6 21:15 26:1 27:5 28:15 29:7 34:2 35:14 36:16 37:1 44:8 45:13 46:1 50:4 51:1 52:1 53:10 54:8 58:7 59:13 60:16 61:13 62:7 64:3
0 1:3 2:15 3:16 4:16 5:16 6:4 9:1 10:10 11:8 12:12 13:16 20:14 21:10 25:5 26:16 27:13 28:16 29:14 30:9 33:3 34:12 35:16 36:13 37:8 38:2 42:9 43:14 44:1 49:2 50:16 51:7 57:5 58:13 59:1 64:7
0 3:13 4:8 10:11 11:13 12:3 17:2 18:16 19:5 21:4 22:2 25:7 26:14 27:1 28:5 29:16 30:5 33:6 34:15 35:12 36:16 37:11 42:6 43:11 44:16 45:1 51:8 52:13 59:15 60:7 64:4
0 2:6 3:16 4:14 5:5 10:9 11:15 12:12 13:15 19:6 20:2 21:16 22:5 28:6 29:16 30:3 36:13 37:15 42:1 43:9 44:16 45:8 50:11 51:16 52:16 53:12 54:5 58:6 59:16 60:16 61:16 62:14 64:2
0 1:7 2:16 3:16 4:16 5:16 6:3 9:3 10:12 11:12 12:13 13:15 14:1 19:2 20:14 21:6 25:3 26:8 27:11 28:15 29:8 30:5 33:5 34:16 35:16 36:14 37:12 38:6 42:7 43:13 49:2 50:16 51:3 57:7 58:11 64:7
0 2:5 3:16 4:16 5:7 10:6 11:15 12:8 13:15 14:3 21:15 22:6 27:1 28:10 29:16 30:5 35:10 36:16 37:8 42:4 43:1 44:13 45:13 49:3 50:15 51:5 52:7 53:16 58:2 59:15 60:16 61:13 62:1 64:3
0 2:1 3:15 4:10 10:11 11:15 12:3 17:5 18:16 19:7 21:9 22:5 25:11 26:13 28:8 29:16 30:11 33:11 34:15 35:12 36:16 37:12 41:3 42:11 43:16 44:16 45:1 51:13 52:12 59:15 60:8 64:4
0 2:5 3:16 10:12 11:9 12:2 13:13 14:1 17:4 18:16 19:1 20:8 21:15 25:8 26:13 27:1 28:14 29:15 30:11 33:7 34:16 35:16 36:16 37:9 38:2 41:1 42:8 43:14 44:13 50:1 51:15 52:7 58:4 59:16 64:4
0 3:4 4:15 5:12 11:10 12:16 13:14 17:2 18:9 19:16 20:16 21:13 25:14 26:16 27:13 28:14 29:14 33:5 34:12 36:11 37:16 44:13 45:14 51:1 52:16 53:11 59:4 60:16 61:7 64:1
0 2:6 3:15 4:12 5:2 9:3 10:16 11:5 12:8 13:12 17:3 18:14 19:4 20:5 21:16 26:6 27:12 28:12 29:14 30:1 37:6 38:6 45:3 46:9 50:2 51:1 52:1 53:8 54:10 58:5 59:11 60:15 61:14 62:7 64:9
0 3:12 4:13 5:1 10:1 11:14 12:16 13:3 17:2 18:13 19:16 20:16 21:2 25:15 26:16 27:16 28:16 29:3 33:5 34:3 35:10 36:16 37:2 43:6 44:16 45:5 51:9 52:16 53:5 59:10 60:16 61:3 64:1
0 1:4 2:16 3:16 4:16 5:16 6:6 9:3 10:11 11:8 12:14 13:15 14:2 20:15 21:7 26:2 27:7 28:16 29:8 30:3 33:7 34:16 35:16 36:16 37:16 38:11 41:1 42:9 43:16 44:3 50:13 51:13 57:6 58:15 59:4 64:7
0 1:2 2:16 3:16 4:16 5:16 6:5 10:4 11:8 12:10 13:16 14:6 20:10 21:9 25:3 26:4 27:4 28:15 29:5 30:3 33:9 34:16 35:16 36:16 37:16 38:8 41:1 42:12 43:14 44:5 45:2 49:1 50:14 51:6 57:4 58:14 64:7
0 1:1 2:14 3:16 4:6 9:4 10:15 11:10 12:13 17:1 18:3 19:4 20:15 27:2 28:15 35:9 36:9 42:1 43:15 44:4 49:1 50:13 51:14 52:7 53:2 57:3 58:15 59:16 60:16 61:16 62:13 63:1 64:2
0 3:1 4:13 5:2 11:8 12:16 13:4 19:16 20:8 26:3 27:16 28:2 34:13 35:16 36:11 37:5 41:1 42:15 43:12 44:6 45:12 46:4 50:1 51:13 52:8 53:12 54:10 59:2 60:12 61:13 62:8 64:6
0 1:1 2:12 3:14 4:16 5:11 9:3 10:15 11:11 12:13 13:16 14:2 18:2 19:11 20:16 21:5 26:8 27:16 28:16 29:6 35:3 36:12 37:16 38:3 45:12 46:15 49:3 50:10 51:1 52:3 53:14 54:15 57:3 58:11 59:16 60:16 61:16 62:4 64:3
0 2:11 3:12 4:16 5:15 6:2 10:14 11:13 12:4 13:4 18:14 19:9 25:1 26:16 27:16 28:11 29:1 34:3 35:4 36:14 37:7 44:6 45:12 49:2 50:9 51:2 52:14 53:11 58:15 59:16 60:15 61:3 64:5
0 1:3 2:16 3:16 4:16 5:16 10:13 11:12 12:8 13:4 18:12 19:12 26:16 27:16 28:8 34:11 35:5 36:14 37:7 44:8 45:16 49:2 50:11 51:4 52:14 53:13 57:2 58:15 59:16 60:15 61:2 64:5
0 2:9 3:15 4:16 5:6 9:7 10:16 11:12 12:11 13:14 14:1 17:7 18:16 19:4 20:9 21:16 22:5 26:11 27:16 28:16 29:16 30:3 35:3 36:8 37:16 38:2 44:3 45:16 46:4 50:9 51:2 52:5 53:16 54:3 58:10 59:16 60:16 61:13 62:1 64:9
0 1:2 2:13 3:16 4:14 5:3 9:11 10:15 11:8 12:14 13:14 17:9 18:6 20:6 21:15 22:2 28:11 29:13 35:2 36:16 37:6 42:1 43:12 44:13 49:1 50:12 51:16 52:8 53:4 54:4 57:2 58:15 59:16 60:16 61:16 62:16 63:5 64:2
0 2:9 3:16 4:16 5:8 10:15 11:13 12:12 13:12 18:11 19:2 20:13 21:11 27:4 28:16 29:8 34:5 35:15 36:10 41:3 42:16 43:13 49:7 50:16 51:10 52:4 53:4 54:7 58:8 59:16 60:16 61:16 62:14 64:2
0 1:3 2:16 3:14 4:12 5:13 6:7 10:7 11:8 12:13 13:15 14:5 19:3 20:15 21:4 27:9 28:10 33:9 34:14 35:16 36:13 37:12 38:9 41:3 42:13 43:13 44:9 45:8 46:5 49:2 50:16 51:2 57:5 58:14 64:7
0 3:14 4:6 10:4 11:16 12:6 18:8 19:15 26:12 27:11 28:4 29:3 34:15 35:16 36:16 37:16 38:10 42:16 43:12 44:4 45:3 46:12 47:6 50:9 51:13 52:1 54:11 55:12 59:9 60:15 61:16 62:16 63:7 64:6
0 3:15 4:2 10:10 11:12 17:5 18:15 19:1 21:6 22:6 25:12 26:9 28:3 29:16 30:11 33:6 34:16 35:12 36:14 37:13 38:1 42:3 43:11 44:16 45:2 51:10 52:12 59:15 60:7 64:4
0 2:5 3:16 4:16 5:10 10:14 11:12 12:10 13:13 18:11 19:12 20:15 21:10 26:3 27:16 28:14 29:1 34:7 35:16 36:15 42:16 43:9 44:14 45:6 49:1 50:16 51:4 52:10 53:12 58:5 59:16 60:16 61:8 64:8
0 1:5 2:15 3:15 4:3 9:12 10:14 11:13 12:12 17:7 18:9 19:3 20:16 21:2 28:16 29:4 35:5 36:16 43:9 44:12 49:1 50:8 51:16 52:12 53:4 54:1 57:8 58:16 59:16 60:16 61:16 62:13 64:2
0 2:7 3:10 4:10 5:2 10:12 11:16 12:16 13:4 18:5 19:16 20:16 21:4 26:4 27:16 28:16 29:5 34:1 35:15 36:16 37:7 42:4 43:16 44:16 45:12 50:9 51:16 52:16 53:12 58:6 59:12 60:12 61:11 64:1
0 1:7 2:16 3:13 4:2 9:8 10:14 11:12 12:14 17:1 18:2 19:4 20:16 28:16 29:4 35:5 36:16 37:2 43:11 44:15 49:1 50:11 51:16 52:16 53:13 54:11 57:4 58:16 59:16 60:12 61:12 62:9 64:2
0 2:8 3:15 4:16 5:8 9:5 10:16 11:12 12:11 13:16 17:3 18:8 19:1 20:12 21:13 27:11 28:16 29:13 30:1 35:5 36:8 37:15 38:9 42:2 43:1 45:9 46:11 50:14 51:12 52:5 53:15 54:7 58:9 59:16 60:16 61:13 62:1 64:3
0 2:8 3:16 4:12 5:2 10:13 11:4 12:6 13:12 17:3 18:15 19:1 20:3 21:13 25:6 26:14 27:10 28:4 29:16 30:1 34:8 35:12 36:11 37:13 38:4 45:6 46:8 50:6 51:4 53:6 54:7 58:6 59:14 60:14 61:15 62:1 64:9
0 2:5 3:16 4:16 5:6 9:1 10:15 11:13 12:10 13:15 14:1 17:5 18:16 19:9 21:12 22:7 25:8 26:11 29:7 30:12 33:12 34:9 37:4 38:12 41:9 42:13 45:6 46:13 49:1 50:15 51:10 52:4 53:11 54:11 58:6 59:16 60:16 61:13 62:1
0 2:3 3:11 4:9 5:3 10:8 11:16 12:16 13:15 14:1 18:1 19:16 20:16 21:16 26:2 27:16 28:16 29:15 30:2 34:4 35:16 36:16 37:16 38:3 42:6 43:16 44:16 45:16 50:9 51:16 52:16 53:14 58:7 59:12 60:11 61:5 64:1
0 1:3 2:16 3:16 4:7 9:4 10:16 11:11 12:16 13:5 18:3 19:1 20:12 21:12 28:10 29:12 36:10 37:11 43:3 44:15 45:8 50:4 51:14 52:16 53:11 54:6 57:1 58:16 59:16 60:16 61:14 62:16 63:5 64:2
0 1:1 2:12 3:12 4:13 5:13 6:4 9:3 10:14 11:6 12:4 13:2 14:1 17:5 18:11 19:6 20:2 25:6 26:16 27:12 28:15 29:4 33:1 34:1 36:5 37:14 44:2 45:16 50:4 51:3 52:7 53:14 57:2 58:14 59:16 60:14 61:3 64:5
0 1:2 2:11 3:16 4:15 5:4 9:11 10:15 11:8 12:15 13:10 17:3 18:3 19:8 20:16 21:7 26:4 27:16 28:16 29:9 35:4 36:7 37:16 38:4 45:13 46:11 49:2 50:15 51:6 52:1 53:14 54:10 57:2 58:16 59:16 60:16 61:13 62:3 64:3
0 2:9 3:16 4:10 5:1 9:9 10:16 11:9 12:16 13:6 17:16 18:9 19:3 20:16 21:5 25:3 26:6 27:12 28:16 29:10 34:1 35:10 36:9 37:15 38:8 45:9 46:15 50:3 51:9 52:2 53:13 54:12 58:7 59:16 60:16 61:15 62:4 64:3
0 2:2 3:10 4:13 5:3 9:1 10:13 11:7 12:7 13:13 17:7 18:7 20:2 21:16 22:1 25:2 26:11 27:2 29:13 30:4 34:6 35:15 36:13 37:16 38:8 45:8 46:8 51:10 52:4 53:9 54:7 59:11 60:16 61:14 62:2 64:9
0 3:1 4:14 5:7 11:5 12:16 13:1 18:2 19:14 20:7 26:10 27:15 28:1 29:6 30:12 33:3 34:15 35:3 36:1 37:14 38:6 40:1 41:15 42:10 43:4 44:10 45:15 48:10 49:16 50:16 51:16 52:16 53:12 57:2 58:2 60:16 61:2 64:4
0 2:1 3:12 4:7 10:10 11:13 17:2 18:15 19:3 25:4 26:15 28:3 33:4 34:14 35:15 36:16 37:15 38:2 42:16 43:11 44:2 45:6 46:12 50:13 51:10 52:1 53:5 54:13 58:2 59:10 60:16 61:16 62:6 64:6
0 3:9 4:15 5:10 10:6 11:10 12:4 13:14 14:4 18:12 19:2 21:12 22:5 25:5 26:15 27:3 28:6 29:13 30:2 34:5 35:16 36:14 37:1 42:2 43:14 44:12 45:5 51:13 52:1 53:13 54:3 59:9 60:13 61:13 62:2 64:8
0 1:1 2:12 3:16 4:15 5:3 9:11 10:13 11:5 12:13 13:8 17:3 18:1 19:8 20:16 21:5 26:3 27:16 28:16 29:13 30:1 36:1 37:14 38:6 42:1 45:9 46:11 49:2 50:15 51:1 53:13 54:9 58:13 59:16 60:15 61:15 62:2 64:3
0 2:8 3:12 4:13 5:14 6:4 10:15 11:8 12:2 13:4 14:1 17:1 18:16 19:5 20:2 25:4 26:12 27:13 28:14 29:8 36:1 37:12 38:4 45:8 46:5 50:6 51:3 52:2 53:14 54:2 58:9 59:16 60:14 61:5 64:5
0 2:6 3:12 10:12 11:9 18:15 19:3 25:1 26:16 27:1 33:3 34:16 35:15 36:10 37:4 38:2 41:2 42:16 43:9 45:6 46:12 50:13 51:10 53:6 54:15 58:6 59:16 60:16 61:15 62:7 64:6
0 3:1 4:12 5:10 11:1 12:16 13:7 19:12 20:12 22:4 26:5 27:15 28:3 29:7 30:13 33:2 34:15 35:5 36:1 37:15 38:6 41:12 42:14 43:8 44:11 45:16 46:5 48:1 49:15 50:16 51:15 52:15 53:14 54:2 60:12 61:10 64:4
0 3:11 4:6 10:5 11:16 12:3 18:10 19:14 26:14 27:8 34:16 35:15 36:16 37:14 38:5 42:15 43:9 45:4 46:14 50:9 51:15 53:3 54:16 55:2 59:9 60:14 61:12 62:7 64:6
0 2:12 3:15 4:16 5:8 10:11 11:13 13:2 18:11 19:6 20:1 25:2 26:16 27:16 28:15 29:8 34:3 37:11 38:2 45:8 46:8 49:4 50:5 52:1 53:12 54:2 57:1 58:11 59:15 60:16 61:8 64:5
0 3:10 4:2 10:2 11:16 12:5 18:6 19:11 26:12 27:13 28:7 29:1 33:1 34:16 35:14 36:12 37:14 38:2 41:2 42:16 43:10 45:6 46:13 50:10 51:14 52:2 53:1 54:16 55:2 58:1 59:10 60:16 61:15 62:14 63:2 64:6
0 2:6 3:12 4:9 5:4 10:2 11:14 12:16 13:14 19:12 20:16 21:16 27:15 28:16 29:13 35:16 36:16 37:12 42:5 43:16 44:16 45:5 50:7 51:16 52:16 53:5 58:9 59:12 60:11 61:2 64:1
0 2:3 3:13 10:11 11:9 18:14 19:6 26:16 27:1 33:2 34:16 35:15 36:16 37:8 41:1 42:16 43:13 44:5 45:11 46:10 50:13 51:11 53:2 54:16 55:3 58:2 59:15 60:16 61:16 62:13 63:1 64:6
0 2:13 3:16 4:15 5:13 6:4 10:11 11:14 12:4 13:2 14:1 18:6 19:12 20:15 21:7 28:1 29:11 30:2 37:5 38:7 41:1 42:3 45:5 46:8 49:7 50:9 51:2 52:4 53:13 54:4 57:1 58:10 59:14 60:14 61:7 64:5
0 2:9 3:12 4:12 5:12 6:7 10:10 11:12 12:4 13:4 14:2 18:14 19:9 20:5 25:3 26:16 27:15 28:14 29:12 33:3 34:9 37:15 38:5 45:10 46:7 50:7 51:6 52:1 53:15 54:2 58:8 59:16 60:16 61:10 64:5
0 2:3 3:10 4:15 5:13 6:2 9:3 10:14 11:12 12:9 13:12 14:7 17:4 18:14 19:4 20:2 21:14 22:2 26:5 27:15 28:14 29:8 34:3 35:15 36:12 37:13 38:1 42:10 43:8 45:12 46:7 50:11 51:7 53:9 54:8 58:3 59:11 60:15 61:14 62:2 64:8
0 2:9 3:16 4:16 5:12 6:14 10:4 11:8 12:11 13:14 14:13 20:3 21:15 22:2 27:6 28:13 29:15 30:8 34:6 35:16 36:15 37:8 38:2 42:1 43:14 44:9 50:4 51:16 52:1 58:12 59:9 64:7
0 2:13 3:15 4:16 5:16 6:3 9:1 10:14 11:4 12:4 17:2 18:14 19:11 20:7 21:1 25:2 26:15 27:9 28:13 29:11 37:15 38:2 45:14 46:3 49:3 50:13 51:4 52:6 53:14 58:13 59:16 60:12 61:3 64:5
0 2:12 3:16 4:12 5:1 9:8 10:15 11:10 12:15 13:6 17:3 18:6 19:1 20:15 21:3 27:10 28:16 29:9 30:1 34:2 35:14 36:12 37:16 38:6 42:4 45:10 46:9 50:16 51:8 52:6 53:15 54:7 58:10 59:16 60:16 61:13 62:1 64:3
0 4:12 5:7 11:2 12:16 13:4 19:12 20:13 21:9 22:3 26:8 27:15 28:4 29:16 30:1 33:1 34:15 35:8 36:4 37:16 41:14 42:14 43:8 44:11 45:15 46:1 49:9 50:16 51:16 52:16 53:16 54:4 60:13 61:6 64:4
0 2:10 3:16 4:15 5:14 6:8 10:7 11:9 12:8 13:14 14:13 20:3 21:15 22:2 27:6 28:13 29:13 30:6 34:1 35:16 36:15 37:12 38:4 43:12 44:6 50:6 51:13 52:1 58:12 59:6 64:7
0 2:6 3:13 4:15 5:6 9:1 10:16 11:5 12:3 13:13 17:8 18:13 20:4 21:12 25:3 26:12 27:5 28:15 29:4 34:7 35:16 36:11 42:14 43:7 44:12 45:7 50:13 51:1 52:1 53:16 54:2 58:4 59:13 60:13 61:10 62:1 64:8
0 1:3 2:15 3:15 4:3 9:6 10:16 11:10 12:14 13:2 18:4 20:16 21:5 28:15 29:7 35:3 36:16 37:2 43:8 44:14 50:10 51:16 52:7 53:6 54:7 55:1 57:2 58:16 59:16 60:16 61:16 62:13 63:2 64:2
0 3:13 4:6 10:4 11:15 12:1 18:11 19:9 25:1 26:15 27:6 33:1 34:16 35:12 36:16 37:12 38:3 42:15 43:16 44:5 45:6 46:14 50:12 51:15 52:1 53:1 54:15 55:2 58:1 59:12 60:15 61:15 62:10 64:6
0 2:4 3:12 4:9 10:8 11:15 12:9 13:9 18:15 19:6 21:12 22:2 25:3 26:12 29:8 30:7 33:7 34:11 37:5 38:8 41:6 42:12 45:7 46:8 49:3 50:16 51:7 52:5 53:15 54:4 58:5 59:13 60:13 61:8
0 2:5 3:12 4:15 5:11 6:2 9:7 10:11 11:5 12:5 13:16 14:4 17:7 18:6 20:11 21:13 26:13 27:14 28:11 29:1 34:14 35:14 36:13 37:2 41:3 42:13 44:8 45:12 46:2 50:14 51:3 53:11 54:12 58:8 59:16 60:16 61:14 62:3 64:8
0 2:6 3:12 4:8 5:4 10:6 11:16 12:16 13:10 18:2 19:16 20:16 21:14 27:14 28:16 29:16 30:1 34:1 35:14 36:16 37:13 42:7 43:16 44:16 45:10 50:8 51:16 52:16 53:7 58:6 59:12 60:12 61:11 64:1
0 1:2 2:14 3:16 4:10 5:1 9:11 10:15 11:8 12:15 13:9 17:8 18:5 20:11 21:12 28:11 29:15 35:1 36:16 37:7 43:8 44:16 45:4 50:7 51:16 52:14 53:4 54:1 57:2 58:16 59:16 60:16 61:16 62:15 63:1 64:2
0 2:7 3:16 4:16 5:10 10:13 11:16 12:16 13:7 18:9 19:16 20:16 21:14 22:1 26:7 27:16 28:16 29:13 34:2 35:16 36:16 37:10 42:6 43:16 44:16 45:10 50:12 51:16 52:16 53:6 58:8 59:16 60:16 61:10 64:1
0 2:3 3:14 4:3 10:12 11:11 18:15 19:4 25:4 26:16 27:10 28:6 33:3 34:16 35:15 36:13 37:11 38:1 41:2 42:16 43:4 45:9 46:9 50:13 51:11 53:6 54:15 58:4 59:14 60:13 61:16 62:7 64:6
0 2:5 3:12 4:14 5:5 10:6 11:16 12:16 13:13 14:1 19:16 20:16 21:16 27:13 28:16 29:16 30:1 35:14 36:16 37:10 42:2 43:16 44:16 45:8 50:7 51:16 52:16 53:5 58:9 59:16 60:16 61:7 64:1
0 3:6 4:14 5:1 11:13 12:7 18:6 19:14 20:2 22:6 25:1 26:14 27:5 29:9 30:15 33:9 34:14 36:2 37:16 38:6 40:1 41:15 42:15 43:12 44:14 45:15 46:3 48:1 49:12 50:12 51:10 52:16 53:4 59:7 60:13 64:4
0 2:2 3:10 4:16 5:13 9:2 10:15 11:9 12:1 13:15 14:3 17:8 18:10 20:6 21:14 25:6 26:14 27:12 28:14 29:3 33:2 34:16 35:13 36:11 41:7 42:10 44:11 45:8 50:14 51:3 53:13 54:1 58:2 59:14 60:16 61:14 64:8
0 2:9 3:15 4:12 5:2 9:4 10:15 11:5 12:8 13:15 17:7 18:13 20:4 21:16 22:1 25:2 26:16 27:7 28:8 29:16 30:4 34:5 35:12 36:11 37:14 38:6 45:12 46:8 50:3 51:2 52:1 53:13 54:4 58:11 59:16 60:16 61:10 64:9
0 1:1 2:14 3:15 4:2 9:2 10:13 11:12 12:12 19:4 20:16 21:3 27:1 28:16 29:6 35:5 36:16 43:8 44:12 50:5 51:16 52:10 53:8 54:7 55:1 57:1 58:15 59:16 60:16 61:14 62:12 63:2 64:2
0 2:4 3:15 10:11 11:9 18:16 19:3 25:3 26:16 27:4 28:7 33:3 34:16 35:16 36:14 37:11 38:1 41:3 42:16 43:9 45:8 46:10 50:14 51:9 53:2 54:16 58:3 59:14 60:16 61:16 62:10 63:1 64:6
0 1:2 2:12 3:13 4:15 5:16 6:7 9:2 10:16 11:6 14:1 17:1 18:16 19:12 20:8 25:2 26:12 27:6 28:11 29:13 37:11 38:6 41:1 42:1 45:8 46:8 49:6 50:10 52:3 53:15 54:2 57:2 58:15 59:16 60:12 61:5 64:5
0 2:3 3:12 4:13 5:1 9:1 10:14 11:11 12:10 13:8 17:4 18:16 19:3 21:12 22:2 25:4 26:13 27:1 29:9 30:6 33:6 34:12 37:5 38:8 41:3 42:13 45:4 46:9 50:15 51:8 52:4 53:13 54:8 58:5 59:15 60:15 61:9
0 2:7 3:16 4:16 5:4 9:5 10:15 11:14 12:8 13:13 17:8 18:12 21:12 22:6 25:8 26:8 29:6 30:12 33:12 34:8 37:4 38:12 41:8 42:10 45:7 46:11 49:2 50:16 51:7 52:6 53:14 54:7 58:6 59:15 60:15 61:8
0 2:3 3:11 4:13 5:10 9:3 10:15 11:7 12:4 13:14 14:2 17:8 18:13 19:1 20:1 21:14 22:2 25:7 26:13 27:14 28:10 29:13 34:1 35:14 36:16 37:1 42:10 43:11 44:10 45:10 50:11 51:6 52:3 53:13 58:3 59:13 60:16 61:9 64:8
0 3:4 4:15 5:2 11:9 12:12 14:1 15:2 18:1 19:15 20:4 22:12 23:8 25:1 26:12 27:9 29:5 30:15 31:1 33:8 34:13 37:12 38:10 40:4 41:16 42:13 43:12 44:14 45:15 46:1 48:7 49:14 50:12 51:12 52:16 53:6 59:6 60:14 64:4
0 4:15 5:11 11:1 12:16 13:8 19:12 20:13 21:1 26:7 27:15 28:2 29:12 30:3 33:1 34:15 35:7 36:2 37:16 38:4 41:10 42:16 43:11 44:11 45:16 46:3 49:15 50:12 51:12 52:15 53:16 54:5 60:13 61:7 64:4
0 2:14 3:16 4:16 5:15 6:5 10:13 11:8 12:4 13:5 14:2 18:13 19:6 20:2 26:16 27:13 28:14 29:2 36:5 37:11 45:16 49:4 50:11 51:1 52:5 53:12 57:1 58:11 59:16 60:15 61:3 64:5
0 1:1 2:6 3:14 4:11 9:7 10:10 11:2 12:15 13:4 17:5 18:10 19:1 20:13 21:9 25:2 26:14 27:4 28:12 29:16 34:5 35:12 36:5 37:11 38:7 45:8 46:8 50:3 51:1 53:11 54:6 58:10 59:13 60:12 61:8 64:9
0 2:6 3:14 4:16 5:9 9:5 10:16 11:10 12:12 13:12 17:1 18:7 20:9 21:12 26:2 27:13 28:16 29:8 34:2 35:13 36:14 37:16 38:7 42:1 45:10 46:9 50:11 51:9 52:5 53:15 54:7 58:7 59:16 60:16 61:10 64:3
0 2:11 3:15 10:9 11:16 12:1 18:9 19:16 26:11 27:13 29:9 30:5 34:13 35:11 37:11 38:13 41:1 42:15 43:10 44:6 45:12 46:16 47:1 49:4 50:16 51:16 52:16 53:15 54:16 55:4 58:7 59:7 60:4 62:15 63:7 64:4
0 3:10 4:15 5:6 10:7 11:16 12:10 13:12 14:2 17:1 18:15 19:5 20:1 21:11 22:4 25:3 26:14 29:5 30:6 33:7 34:10 37:3 38:8 41:4 42:12 45:4 46:11 50:15 51:4 53:10 54:8 58:2 59:12 60:13 61:13 62:1
0 3:1 4:16 5:6 11:9 12:15 13:2 18:3 19:16 20:4 21:1 22:4 25:1 26:13 27:11 29:11 30:13 33:6 34:15 35:2 36:2 37:16 38:7 41:13 42:15 43:12 44:15 45:16 46:6 49:4 50:8 51:8 52:14 53:11 54:1 60:15 61:6 64:4
0 2:4 3:13 4:14 5:3 9:6 10:15 11:6 12:5 13:11 17:11 18:8 20:4 21:12 25:8 26:11 27:4 28:16 29:5 33:1 34:10 35:16 36:15 37:2 41:1 42:14 43:7 44:6 45:15 46:4 49:1 50:15 51:2 53:6 54:15 58:5 59:12 60:13 61:15 62:6 64:8
0 2:3 3:16 4:13 5:6 9:1 10:9 11:13 12:12 13:16 14:2 17:10 18:16 19:10 20:6 21:16 22:4 25:7 26:16 27:16 28:16 29:16 30:8 34:4 35:8 36:5 37:10 38:10 45:8 46:12 50:1 51:10 52:5 53:15 54:8 58:2 59:14 60:16 61:12 64:9
0 1:2 2:12 3:16 4:16 5:13 6:1 9:11 10:15 11:4 12:3 13:16 14:7 17:7 18:11 19:1 20:13 21:13 27:10 28:16 29:15 30:3 35:1 36:4 37:14 38:11 41:1 42:4 45:12 46:12 49:8 50:14 52:3 53:16 54:5 57:3 58:13 59:16 60:16 61:10 64:3
0 2:7 3:15 4:16 5:11 6:1 11:15 12:16 13:16 14:1 19:13 20:16 21:16 22:6 27:13 28:16 29:16 30:3 35:14 36:16 37:14 38:2 42:2 43:16 44:16 45:12 50:5 51:16 52:16 53:14 58:8 59:16 60:16 61:8 64:1
0 2:12 3:16 4:14 5:6 9:2 10:16 11:16 12:16 13:6 17:4 18:16 19:16 20:12 21:2 25:3 26:16 27:16 28:16 29:1 33:2 34:16 35:16 36:16 41:4 42:16 43:16 44:12 49:3 50:16 51:16 52:15 53:4 57:2 58:14 59:16 60:12 61:8 64:1
0 3:8 4:16 5:5 10:9 11:13 12:7 13:14 18:15 19:2 21:9 22:4 25:3 26:13 29:4 30:8 33:4 34:7 37:4 38:8 41:3 42:12 45:4 46:9 50:11 51:10 52:1 53:7 54:9 58:1 59:9 60:15 61:14 62:3
0 2:14 3:16 4:12 5:16 6:16 10:8 11:12 12:8 13:16 14:11 20:7 21:15 22:3 26:2 27:7 28:14 29:14 30:3 34:12 35:16 36:14 37:12 38:6 42:1 43:15 44:5 50:9 51:16 58:16 59:9 64:7
0 1:6 2:16 3:12 4:2 9:1 10:13 11:16 12:12 19:12 20:12 26:1 27:15 28:9 34:4 35:16 36:1 42:14 43:11 49:5 50:16 51:15 52:16 53:15 54:4 57:4 58:15 59:13 60:12 61:11 62:8 64:2
0 3:5 4:16 5:4 10:1 11:13 12:13 13:1 18:7 19:16 20:5 21:2 22:3 25:3 26:16 27:15 28:10 29:15 30:13 33:10 34:16 35:16 36:16 37:16 38:8 41:1 42:4 43:5 44:16 45:15 46:3 51:4 52:16 53:11 59:7 60:16 61:3 64:4
0 2:6 3:9 4:13 5:7 9:7 10:16 11:12 12:13 13:14 17:5 18:3 19:1 20:15 21:7 27:5 28:16 29:1 35:4 36:16 37:6 44:10 45:16 46:10 51:1 52:7 53:16 54:10 58:4 59:15 60:13 61:8 64:3
0 1:5 2:14 3:15 4:9 5:1 9:7 10:14 11:12 12:16 13:15 14:1 18:1 20:9 21:16 22:4 28:7 29:16 30:4 36:12 37:14 42:1 43:11 44:16 45:4 49:3 50:14 51:16 52:13 53:8 54:2 57:4 58:12 59:16 60:12 61:10 62:4 64:2
0 2:3 3:10 4:12 10:9 11:16 12:16 13:11 18:14 19:12 20:2 21:15 22:3 25:1 26:16 27:9 29:9 30:7 33:4 34:15 35:1 37:8 38:8 41:3 42:16 45:7 46:11 49:2 50:15 51:10 52:9 53:15 54:6 58:3 59:15 60:15 61:7
0 2:1 3:14 4:10 10:10 11:13 12:1 17:2 18:15 19:4 25:5 26:16 27:2 33:8 34:15 35:2 41:4 42:16 43:16 44:16 45:14 46:2 50:12 51:16 52:14 53:16 54:10 58:2 59:11 60:14 61:13 62:7 64:6
0 2:1 3:10 4:2 5:3 10:8 11:16 12:15 13:16 18:12 19:16 20:16 21:4 26:12 27:16 28:7 33:3 34:16 35:13 36:13 37:1 41:1 42:16 43:4 44:12 45:10 50:11 51:12 52:11 53:16 54:2 58:2 59:12 60:14 61:9 62:1 64:8
0 2:9 3:15 4:4 9:8 10:16 11:11 12:7 17:11 18:11 20:2 21:10 25:6 26:16 27:6 28:13 29:14 30:1 34:7 35:16 36:16 37:4 42:5 43:16 44:16 45:9 50:10 51:16 52:16 53:14 58:6 59:16 60:9 61:4 64:8
0 2:7 3:15 4:10 5:8 6:1 9:4 10:16 11:7 12:11 13:16 14:8 17:8 18:16 19:2 20:7 21:16 22:5 26:14 27:16 28:16 29:9 34:6 35:16 36:16 37:3 42:9 43:14 44:15 45:14 46:2 50:15 51:12 52:11 53:16 54:4 58:7 59:15 60:14 61:7 64:8
0 2:1 3:11 4:10 10:11 11:16 12:13 13:3 17:2 18:16 19:14 20:14 21:16 22:10 25:2 26:13 27:16 28:16 29:16 30:8 35:2 37:16 38:7 44:2 45:16 46:3 51:4 52:15 53:12 59:13 60:8 64:9
0 2:11 3:8 10:11 11:12 18:14 19:8 25:4 26:16 27:10 28:5 29:1 33:3 34:16 35:16 36:16 37:13 38:2 42:16 43:10 44:10 45:16 46:8 50:16 51:11 52:12 53:16 54:6 58:8 59:16 60:16 61:9 64:6
0 1:1 2:8 3:14 4:13 5:2 9:8 10:15 11:12 12:16 13:10 17:3 18:3 19:3 20:16 21:4 27:4 28:14 35:3 36:16 37:5 44:8 45:16 46:5 50:2 51:7 52:9 53:16 54:6 58:7 59:15 60:11 61:5 64:3
0 1:1 2:3 3:15 4:14 5:4 9:6 10:13 11:16 12:14 13:14 17:10 18:6 19:9 20:2 21:14 22:3 25:8 26:4 29:7 30:8 33:7 34:6 37:8 38:8 41:1 42:13 43:1 45:13 46:5 50:10 51:11 52:9 53:15 54:1 58:2 59:12 60:16 61:6
0 3:7 4:15 11:14 12:13 18:5 19:16 20:3 25:1 26:13 27:13 29:6 30:11 33:8 34:16 35:9 36:2 37:15 38:10 40:1 41:14 42:16 43:16 44:16 45:16 46:6 49:4 50:8 51:9 52:16 53:14 59:7 60:16 61:10 64:4
0 2:4 3:15 4:10 5:7 10:8 11:16 12:16 13:16 14:1 18:8 19:16 20:16 21:16 26:3 27:16 28:16 29:10 30:1 34:10 35:16 36:16 37:4 41:3 42:16 43:14 44:15 45:11 49:3 50:15 51:11 52:13 53:15 58:5 59:13 60:16 61:8 64:8
0 2:4 3:12 4:12 5:1 9:1 10:15 11:16 12:16 13:8 17:6 18:16 19:16 20:16 21:16 22:1 25:1 26:4 27:5 28:7 29:16 30:4 36:1 37:16 38:8 44:2 45:16 46:7 50:10 51:8 52:13 53:14 54:1 58:7 59:16 60:9 61:1 64:9
0 2:5 3:12 4:15 5:10 6:1 9:6 10:16 11:16 12:16 13:15 14:2 17:4 18:14 19:16 20:16 21:5 26:5 27:16 28:8 34:3 35:16 36:16 37:10 38:1 43:3 44:16 45:16 46:7 50:4 51:14 52:16 53:12 58:4 59:14 60:8 64:3
0 2:10 3:10 4:7 10:13 11:16 12:16 13:12 14:1 17:3 18:16 19:14 20:6 21:15 22:7 25:6 26:12 27:2 29:8 30:8 33:4 34:8 36:1 37:14 38:7 41:4 42:10 44:8 45:15 46:1 49:2 50:16 51:14 52:15 53:4 58:10 59:16 60:9
0 2:6 3:9 10:5 11:16 12:12 17:4 18:5 19:3 20:13 21:11 25:6 26:11 28:1 29:14 30:5 33:3 34:13 37:8 38:9 42:15 43:1 44:5 45:12 46:12 50:15 51:14 52:16 53:14 54:4 58:5 59:16 60:10 61:2
0 2:3 3:14 4:12 9:1 10:16 11:16 12:16 13:7 17:6 18:16 19:12 20:16 21:16 22:2 25:3 26:16 27:16 28:12 29:16 30:4 37:16 38:6 44:2 45:16 46:7 50:1 51:11 52:15 53:15 54:2 58:4 59:13 60:9 61:3 64:9
0 3:3 4:13 5:8 11:12 12:16 13:10 19:15 20:16 21:11 25:1 26:15 27:16 28:16 29:12 33:7 34:16 35:16 36:16 37:12 41:4 42:13 43:14 44:16 45:13 51:8 52:16 53:16 54:2 59:6 60:14 61:11 62:3 64:1
0 3:9 4:8 10:2 11:15 12:16 13:8 18:9 19:16 20:16 21:8 26:13 27:16 28:16 29:12 33:1 34:13 35:16 36:16 37:12 42:1 43:16 44:16 45:15 51:16 52:16 53:16 54:3 59:9 60:12 61:12 62:7 64:1
0 2:6 3:11 4:16 5:8 9:1 10:15 11:15 12:11 13:2 17:8 18:16 19:7 25:6 26:16 27:5 34:10 35:16 36:13 37:4 43:1 44:14 45:16 50:2 51:8 52:15 53:10 58:10 59:14 60:7 64:5
0 2:3 3:13 4:16 5:16 6:2 10:10 11:14 12:13 13:16 14:7 20:6 21:16 22:4 26:2 27:11 28:15 29:16 30:12 34:9 35:14 36:16 37:9 38:1 43:9 44:15 50:2 51:15 52:6 58:7 59:10 64:7
0 2:5 3:15 4:2 10:16 11:15 17:5 18:16 19:6 25:8 26:16 27:11 28:11 29:4 33:8 34:16 35:16 36:16 37:16 38:2 41:6 42:16 43:8 44:6 45:16 46:5 49:2 50:16 51:14 52:16 53:16 54:2 58:9 59:16 60:14 61:7 64:6
0 3:11 4:15 5:6 10:11 11:16 12:16 13:11 17:2 18:16 19:16 20:16 21:12 26:12 27:16 28:16 29:9 34:5 35:16 36:16 37:15 38:1 42:7 43:16 44:3 45:15 46:2 50:1 51:16 52:6 53:16 58:1 59:11 60:15 61:7 64:8
0 2:4 3:14 4:16 5:8 9:3 10:16 11:16 12:16 13:16 17:3 18:9 19:4 20:16 21:16 22:4 26:2 27:16 28:16 29:16 30:14 34:2 35:13 36:16 37:12 38:2 43:7 44:16 45:4 51:13 52:13 58:5 59:13 60:3 64:7
0 4:13 5:4 11:9 12:12 13:1 18:4 19:14 20:4 25:1 26:14 27:12 28:4 29:4 30:1 33:7 34:16 35:16 36:16 37:16 38:7 41:4 42:7 43:2 44:9 45:16 46:3 52:12 53:12 60:14 61:5 64:4
0 2:9 3:15 4:8 5:2 9:3 10:15 11:15 12:16 13:9 18:11 19:16 20:16 21:12 28:2 29:14 30:2 37:15 38:8 45:9 46:12 50:14 51:5 52:7 53:13 54:14 58:10 59:16 60:15 61:12 62:1 64:9
0 2:11 3:3 4:8 5:7 9:1 10:15 11:11 12:16 13:16 14:7 18:16 19:4 20:5 21:13 22:10 25:3 26:13 29:8 30:9 33:5 34:13 37:8 38:8 41:6 42:13 44:7 45:16 46:2 49:2 50:16 51:12 52:16 53:10 58:9 59:13 60:8
0 3:1 4:11 5:7 11:13 12:16 13:15 14:2 18:4 19:16 20:16 21:16 22:4 25:2 26:16 27:16 28:16 29:16 33:1 34:8 35:9 36:16 37:16 38:1 43:10 44:16 45:16 46:1 51:9 52:16 53:16 59:2 60:11 61:7 64:1
0 3:1 4:13 5:9 11:8 12:16 13:2 18:7 19:16 20:4 25:4 26:16 27:7 28:3 29:11 30:4 33:12 34:16 35:13 36:16 37:16 38:5 41:11 42:12 43:12 44:16 45:15 52:15 53:13 59:1 60:16 61:5 64:4
0 3:1 4:13 5:7 11:12 12:14 18:8 19:15 20:3 22:2 25:6 26:16 27:7 28:4 29:10 30:13 33:13 34:16 35:16 36:16 37:16 38:10 41:1 42:8 43:8 44:9 45:15 46:2 52:10 53:10 60:15 61:7 64:4
0 2:4 3:15 4:6 9:3 10:16 11:16 12:16 13:5 17:7 18:11 19:4 20:8 21:14 22:1 25:7 26:10 29:14 30:6 33:7 34:10 37:11 38:9 41:2 42:14 45:9 46:10 50:12 51:10 52:9 53:15 54:6 58:2 59:13 60:16 61:7
0 2:8 3:13 4:1 10:12 11:16 18:15 19:11 26:15 27:13 28:6 29:3 34:15 35:16 36:16 37:16 38:5 42:15 43:16 44:14 45:16 46:12 50:13 51:16 52:15 53:16 54:7 58:5 59:15 60:13 61:7 64:6
0 1:1 2:10 3:12 4:16 5:12 6:3 10:12 11:16 12:10 13:11 14:3 18:7 19:14 26:7 27:16 28:7 29:1 34:1 35:12 36:15 37:12 41:2 42:11 43:13 44:3 45:16 46:2 49:8 50:15 51:6 52:15 53:11 57:3 58:13 59:14 60:9 61:1 64:5
0 1:2 2:15 3:12 4:12 5:12 6:7 10:12 11:16 12:14 13:14 14:9 18:10 19:10 26:8 27:13 28:3 35:7 36:15 37:4 44:10 45:11 49:2 50:7 51:9 52:14 53:3 57:4 58:15 59:11 60:1 64:5
0 2:3 3:13 4:16 5:15 6:2 10:10 11:12 12:10 13:16 14:10 15:3 20:8 21:16 22:15 23:4 27:8 28:16 29:15 30:1 35:2 36:10 37:10 43:4 44:15 45:1 51:11 52:9 58:4 59:15 64:7
0 2:11 3:16 4:14 5:9 6:1 10:15 11:13 12:13 13:16 14:4 20:4 21:16 22:5 28:10 29:15 30:2 35:8 36:16 37:6 42:8 43:16 44:8 49:6 50:16 51:16 52:16 53:10 57:1 58:8 59:8 60:12 61:13 64:2
0 1:4 2:16 3:13 9:10 10:16 11:16 12:2 17:8 18:7 19:16 20:4 26:5 27:16 28:2 34:10 35:14 41:1 42:15 43:10 49:8 50:16 51:16 52:16 53:16 54:6 57:3 58:13 59:16 60:16 61:15 62:5 64:2
0 2:8 4:8 5:7 10:16 11:4 12:13 13:16 14:2 17:2 18:14 19:2 20:7 21:16 22:6 25:7 26:12 29:13 30:7 33:5 34:13 37:12 38:8 41:5 42:16 43:8 44:4 45:15 46:7 49:3 50:16 51:16 52:16 53:16 54:1 58:7 59:14 60:10 61:3
0 1:4 2:16 3:14 4:1 9:9 10:16 11:16 12:8 17:5 18:9 19:12 20:7 26:1 27:16 28:3 34:6 35:15 41:1 42:15 43:10 49:6 50:16 51:14 52:10 53:6 54:1 57:4 58:15 59:16 60:16 61:16 62:13 64:2
0 2:5 3:16 4:10 10:12 11:15 12:15 13:5 18:10 19:3 20:11 21:9 28:12 29:8 36:15 37:6 42:2 43:7 44:16 45:2 50:11 51:16 52:16 53:15 54:10 55:2 58:6 59:8 60:4 61:9 62:15 63:3 64:2
0 2:5 3:13 4:3 10:12 11:16 12:11 18:5 19:13 20:16 21:1 27:3 28:16 29:3 35:9 36:16 37:1 42:1 43:16 44:9 50:7 51:16 52:13 53:8 54:4 58:5 59:16 60:16 61:16 62:16 63:5 64:2
0 2:4 3:13 4:12 5:3 10:15 11:16 12:16 13:7 18:16 19:16 20:16 21:16 22:3 26:11 27:16 28:16 29:5 34:15 35:10 36:12 37:15 38:1 41:2 42:16 43:4 44:1 45:16 46:10 49:1 50:15 51:12 52:11 53:16 54:5 58:6 59:15 60:9 61:1 64:8
0 3:6 4:16 5:2 11:12 12:13 18:8 19:15 20:2 25:3 26:16 27:8 28:1 29:11 30:7 33:14 34:16 35:16 36:16 37:16 38:10 41:5 42:12 43:12 44:16 45:16 46:4 51:3 52:16 53:9 59:7 60:16 61:5 64:4
0 2:6 3:15 4:16 5:9 9:2 10:15 11:14 12:15 13:16 18:2 20:13 21:15 26:2 27:6 28:14 29:15 30:2 34:12 35:16 36:16 37:16 38:10 42:2 43:11 44:16 45:2 50:2 51:15 52:9 58:8 59:13 60:1 64:7
0 2:8 3:13 4:16 5:11 6:1 10:16 11:8 12:8 13:12 14:2 17:4 18:15 25:4 26:12 33:2 34:15 35:14 36:9 37:1 42:2 43:7 44:12 45:11 46:1 49:2 50:10 51:5 52:7 53:16 54:2 58:10 59:16 60:14 61:5 64:5
0 2:6 3:14 4:16 5:10 9:3 10:15 11:14 12:16 13:16 14:1 18:3 20:10 21:16 22:4 27:5 28:12 29:16 30:8 35:13 36:16 37:15 38:6 43:5 44:16 45:10 51:11 52:15 58:8 59:15 60:2 64:7
0 2:1 3:11 4:14 5:10 6:4 10:8 11:16 12:16 13:16 14:12 17:1 18:15 19:14 20:14 21:16 22:12 25:7 26:16 27:16 28:16 29:16 30:8 34:4 35:3 36:8 37:16 38:1 44:16 45:12 51:6 52:16 53:9 58:2 59:16 60:7 64:9
0 2:1 3:10 4:14 5:7 6:1 9:4 10:16 11:12 12:11 13:16 14:4 17:6 18:6 20:5 21:15 22:1 27:3 28:16 29:6 35:6 36:16 37:11 44:10 45:16 46:4 51:7 52:10 53:16 54:4 59:7 60:13 61:5 64:3
0 2:11 3:15 4:8 9:4 10:16 11:9 12:15 13:5 17:6 18:15 19:1 20:15 21:13 25:1 26:15 27:15 28:16 29:16 30:4 34:1 35:7 36:5 37:16 38:6 45:16 46:5 50:15 51:9 52:11 53:15 54:3 57:1 58:13 59:16 60:14 61:3 64:9
0 2:5 3:12 4:16 5:9 9:1 10:16 11:15 12:15 13:13 18:4 19:1 20:13 21:14 22:2 27:5 28:16 29:16 30:13 35:12 36:16 37:11 38:4 43:8 44:15 45:1 51:15 52:12 58:4 59:15 60:2 64:7
0 2:5 3:14 4:10 9:2 10:15 11:14 12:13 17:6 18:16 19:3 20:9 21:14 22:1 25:8 26:16 27:16 28:16 29:16 30:7 34:8 35:5 36:6 37:16 38:8 44:8 45:15 46:6 50:3 51:12 52:16 53:7 58:6 59:16 60:7 64:9
0 2:5 3:10 4:16 5:8 9:1 10:16 11:16 12:16 13:6 17:4 18:16 19:15 20:4 25:3 26:16 27:10 34:11 35:16 36:6 42:1 43:15 44:15 45:2 50:5 51:13 52:16 53:8 58:7 59:16 60:13 61:3 64:5
0 2:5 3:11 4:14 5:2 9:8 10:16 11:16 12:14 13:4 17:12 18:15 19:8 20:1 25:2 26:15 27:10 34:2 35:13 36:13 37:3 43:1 44:9 45:15 46:4 50:2 51:10 52:15 53:15 54:3 58:3 59:12 60:8 61:3 64:5
0 1:1 2:10 3:13 4:16 5:9 9:11 10:16 11:14 12:16 13:16 14:2 17:7 18:6 19:3 20:16 21:11 27:5 28:16 29:9 35:3 36:16 37:12 44:9 45:16 46:5 50:3 51:9 52:16 53:15 54:1 58:12 59:15 60:11 61:1 64:3
0 3:8 4:15 5:10 10:1 11:16 12:16 13:16 18:6 19:16 20:16 21:15 22:1 25:3 26:14 27:16 28:16 29:12 33:8 34:16 35:16 36:16 37:12 41:5 42:7 43:13 44:16 45:13 51:8 52:16 53:16 54:4 59:6 60:15 61:15 62:9 64:1
0 2:7 3:15 4:8 9:7 10:16 11:16 12:12 17:12 18:14 19:11 20:11 25:8 26:3 27:16 28:7 34:5 35:16 36:3 42:9 43:14 50:12 51:15 52:12 53:8 54:3 58:6 59:16 60:16 61:16 62:11 64:2
0 2:7 3:9 4:15 5:6 9:2 10:16 11:16 12:16 13:16 14:3 17:7 18:15 19:8 20:1 21:13 22:8 25:8 26:10 29:8 30:8 33:8 34:9 37:8 38:8 41:7 42:14 44:3 45:15 46:5 49:2 50:16 51:14 52:16 53:13 54:1 58:8 59:13 60:8
0 2:8 3:12 4:5 9:3 10:15 11:13 12:15 19:9 20:13 27:13 28:12 35:7 36:16 37:11 38:3 44:3 45:14 46:14 50:4 51:7 52:7 53:15 54:12 58:8 59:13 60:12 61:6 64:3
0 3:1 4:14 5:4 11:9 12:15 13:2 18:2 19:16 20:8 26:13 27:14 29:3 30:2 33:7 34:16 35:7 36:10 37:16 38:9 40:1 41:14 42:16 43:16 44:16 45:16 46:6 49:7 50:8 51:4 52:15 53:14 54:1 60:16 61:10 64:4
0 1:1 2:9 3:12 4:14 5:6 9:6 10:16 11:10 12:16 13:12 17:1 18:14 19:13 20:12 21:16 28:2 29:16 30:4 37:15 38:9 45:10 46:9 52:5 53:14 54:11 58:10 59:16 60:16 61:7 64:9
0 3:11 4:9 10:3 11:16 12:3 18:10 19:14 21:1 22:2 25:3 26:16 27:5 29:13 30:9 33:10 34:16 35:8 36:10 37:16 38:8 40:3 41:16 42:16 43:16 44:16 45:15 46:4 49:4 50:3 51:7 52:16 53:3 59:11 60:11 64:4
0 3:6 4:14 5:3 10:2 11:14 12:16 13:12 18:4 19:16 20:16 21:16 25:1 26:11 27:16 28:16 29:12 33:6 34:16 35:16 36:16 37:12 42:8 43:16 44:16 45:9 50:4 51:16 52:16 53:10 54:1 59:9 60:14 61:11 62:2 64:1
0 2:1 3:11 4:14 5:13 9:1 10:13 11:16 12:9 13:5 17:2 18:16 19:9 20:1 21:8 22:6 26:13 27:16 28:15 29:16 30:6 34:1 35:13 36:16 37:13 42:1 43:16 44:16 45:16 46:2 50:5 51:16 52:16 53:14 54:1 58:2 59:14 60:11 61:1 64:8
0 2:1 3:11 4:5 10:8 11:16 12:1 17:2 18:15 19:10 25:6 26:16 27:5 28:3 33:8 34:16 35:16 36:16 37:14 41:3 42:16 43:9 44:1 45:16 46:10 50:11 51:16 52:12 53:16 54:6 59:10 60:14 61:11 62:1 64:6
0 2:3 3:12 4:16 5:10 10:16 11:10 12:5 13:16 14:1 17:4 18:16 19:11 20:10 21:14 26:14 27:16 28:16 29:13 30:1 34:2 35:8 36:8 37:16 38:7 44:1 45:16 46:3 51:10 52:16 53:7 58:2 59:10 60:3 64:9
0 2:1 3:14 4:6 5:2 6:6 10:10 11:13 12:1 13:10 14:10 17:4 18:16 19:3 20:3 21:16 22:5 25:10 26:16 27:12 28:14 29:16 30:9 33:3 34:16 35:16 36:16 37:10 38:2 43:5 44:15 45:1 51:11 52:10 59:13 60:8 64:4
0 3:14 4:4 5:1 6:1 10:4 11:16 12:1 13:12 14:7 17:1 18:15 19:8 20:5 21:16 22:3 25:9 26:14 28:10 29:11 33:11 34:16 35:14 36:16 37:14 38:4 41:6 42:8 43:14 44:16 45:14 46:5 51:11 52:9 59:13 60:4 64:4
0 4:8 5:16 6:2 11:6 12:16 13:16 14:3 18:1 19:15 20:16 21:16 26:13 27:16 28:16 29:12 33:4 34:16 35:7 36:16 37:12 41:5 42:4 43:3 44:16 45:9 51:2 52:16 53:8 60:12 61:14 64:1
0 3:4 4:14 5:5 6:9 10:4 11:16 12:6 13:11 14:13 17:2 18:14 19:9 20:2 21:16 22:4 25:7 26:16 27:16 28:16 29:15 33:3 34:16 35:16 36:16 37:13 38:2 42:2 43:9 44:16 45:1 51:6 52:16 53:2 59:6 60:16 61:5 64:4
0 2:9 3:12 4:13 5:15 6:16 7:3 9:1 10:14 11:13 12:12 13:16 14:14 15:1 20:6 21:15 22:3 26:5 27:13 28:16 29:16 30:10 33:1 34:16 35:16 36:15 37:12 38:3 42:5 43:16 44:7 50:7 51:16 58:11 59:14 64:7
0 2:6 3:13 4:16 5:14 6:1 9:5 10:15 11:4 12:1 13:12 14:4 17:1 18:16 19:10 20:15 21:10 22:2 26:10 27:13 28:3 34:9 35:15 36:1 42:13 43:11 44:10 50:15 51:3 52:13 53:6 58:5 59:12 60:14 61:9 64:8
0 2:7 3:12 4:15 5:13 6:3 9:2 10:16 11:6 12:2 13:11 14:7 17:7 18:14 19:9 20:13 21:11 22:1 25:2 26:16 27:12 28:6 29:7 30:2 33:2 34:16 35:15 36:8 37:2 41:2 42:16 43:14 44:2 50:14 51:16 52:8 58:4 59:12 60:11 64:8
0 4:10 5:12 6:1 11:1 12:15 13:16 14:3 18:2 19:10 20:16 21:11 25:1 26:11 27:16 28:16 29:12 33:5 34:8 35:3 36:16 37:9 43:1 44:16 45:10 52:15 53:11 60:7 61:13 62:1 64:1
0 3:8 4:11 5:3 6:7 10:6 11:15 12:4 13:10 14:9 17:3 18:15 19:6 20:1 21:16 22:5 25:7 26:16 27:12 28:14 29:16 30:14 33:5 34:16 35:16 36:16 37:14 38:7 42:4 43:7 44:16 45:5 51:9 52:15 59:7 60:16 64:4
0 4:2 5:15 6:3 12:12 13:16 14:4 19:6 20:16 21:16 26:7 27:16 28:16 29:14 33:6 34:16 35:11 36:16 37:12 41:1 42:3 44:15 45:13 52:10 53:16 60:2 61:14 62:5 64:1
0 3:7 4:12 5:2 9:1 10:10 11:16 12:15 13:6 18:15 19:13 20:1 25:2 26:16 27:8 33:2 34:16 35:11 36:12 37:9 41:2 42:16 43:14 44:10 45:14 46:10 50:11 51:15 52:8 53:11 54:16 55:1 58:1 59:9 60:16 61:16 62:13 63:1 64:6
0 2:4 3:14 4:15 5:6 9:2 10:16 11:12 12:15 13:14 17:7 18:9 21:12 22:4 25:8 26:6 29:6 30:7 33:5 34:8 37:4 38:8 41:2 42:14 43:1 45:7 46:7 50:12 51:16 52:16 53:16 54:2 58:2 59:11 60:15 61:8
0 3:9 4:16 5:7 10:7 11:16 12:8 18:14 19:10 25:1 26:16 27:4 33:2 34:16 35:8 36:8 37:2 41:1 42:14 43:14 44:9 45:15 46:7 50:9 51:14 52:4 53:8 54:14 59:9 60:15 61:15 62:7 64:6
0 4:3 5:13 6:3 12:11 13:16 14:4 19:11 20:16 21:16 22:2 26:9 27:16 28:16 29:16 33:3 34:16 35:5 36:13 37:16 41:3 42:2 44:12 45:15 46:1 52:8 53:16 60:2 61:14 62:3 64:1
0 2:5 3:15 4:13 5:2 9:3 10:16 11:16 12:16 13:16 17:8 18:7 19:1 20:3 21:14 22:7 25:3 26:1 29:5 30:8 33:5 34:10 37:5 38:8 41:3 42:16 43:12 44:8 45:14 46:8 50:13 51:16 52:16 53:16 54:5 58:3 59:14 60:16 61:10
0 2:3 3:13 10:11 11:14 17:2 18:16 19:3 25:7 26:14 33:8 34:13 35:8 36:12 37:7 38:1 41:6 42:16 43:10 44:10 45:16 46:6 50:13 51:14 52:12 53:15 54:8 58:3 59:13 60:16 61:12 62:3 64:6
0 2:3 3:15 4:16 5:16 6:9 10:1 11:9 12:14 13:16 14:5 19:1 20:11 21:15 26:5 27:16 28:16 29:16 30:14 34:1 35:12 36:14 37:5 38:2 42:1 43:15 44:8 50:5 51:16 52:2 58:7 59:15 60:2 64:7
0 4:9 5:10 11:5 12:16 13:15 18:3 19:14 20:16 21:12 25:3 26:15 27:16 28:16 29:10 33:4 34:4 35:8 36:16 37:8 43:3 44:16 45:9 51:3 52:15 53:10 60:7 61:14 62:2 64:1
0 2:4 3:15 4:8 9:1 10:14 11:12 12:16 13:1 17:2 18:10 19:1 20:16 26:3 27:11 28:8 35:10 36:15 37:6 43:2 44:12 45:15 46:2 50:1 51:10 52:8 53:15 54:3 58:2 59:15 60:16 61:11 64:3
0 3:4 4:13 5:15 10:6 11:16 12:9 13:1 18:15 19:9 25:3 26:15 33:8 34:12 41:4 42:15 43:12 44:12 45:7 46:1 50:9 51:15 52:9 53:13 54:11 59:6 60:12 61:16 62:10 64:6
0 3:12 4:15 5:4 10:7 11:9 12:8 13:15 17:2 18:12 21:9 22:4 25:5 26:11 29:4 30:8 33:8 34:4 37:8 38:6 41:2 42:12 44:1 45:14 46:5 50:13 51:15 52:16 53:12 54:1 58:2 59:10 60:12 61:1
0 3:9 4:14 5:13 6:4 10:6 11:14 12:6 13:10 14:12 18:9 19:12 20:6 21:15 22:7 25:1 26:11 27:16 28:15 29:5 33:7 34:16 35:16 36:10 41:7 42:16 43:9 44:16 45:9 49:1 50:11 51:8 52:7 53:16 58:2 59:11 60:12 61:13 64:8
0 2:8 3:15 4:16 5:16 6:12 10:4 11:12 12:13 13:16 14:8 20:10 21:14 25:1 26:9 27:12 28:16 29:13 30:4 33:5 34:16 35:16 36:16 37:14 38:5 42:2 43:16 44:5 50:10 51:14 58:11 59:11 64:7
0 2:2 3:11 4:16 5:9 10:9 11:14 12:15 13:14 20:13 21:10 26:4 27:9 28:16 29:12 30:5 33:9 34:16 35:16 36:16 37:16 38:11 41:3 42:8 43:12 44:11 51:16 52:5 58:2 59:16 60:2 64:7
0 2:1 3:10 4:16 5:16 6:7 10:13 11:14 12:10 13:7 14:3 17:6 18:16 19:2 25:10 26:16 27:16 28:16 29:8 30:1 33:1 34:6 35:11 36:13 37:16 38:9 44:4 45:16 46:8 51:1 52:9 53:16 54:5 58:2 59:15 60:16 61:8 64:5
0 3:6 4:15 5:16 6:6 10:3 11:16 12:5 13:9 14:12 18:4 19:15 20:7 21:13 22:4 26:14 27:16 28:16 29:10 33:5 34:16 35:13 36:11 41:5 42:15 43:1 44:16 45:3 50:10 51:13 52:15 53:6 59:5 60:13 61:5 64:8
0 2:1 3:11 4:15 5:2 9:6 10:6 11:16 12:16 13:9 17:8 18:14 19:13 20:3 21:13 22:4 25:7 26:16 27:1 29:6 30:6 33:3 34:12 37:6 38:9 42:14 43:5 44:2 45:13 46:12 50:3 51:16 52:16 53:16 54:8 59:9 60:16 61:13 62:2
0 2:4 3:12 4:13 5:11 9:3 10:15 11:3 12:7 13:16 14:1 17:4 18:12 19:9 20:15 21:4 26:11 27:15 28:1 33:1 34:13 35:16 36:12 41:3 42:14 43:1 44:14 45:3 50:12 51:3 52:4 53:12 58:3 59:12 60:12 61:13 64:8
0 2:10 3:15 4:2 9:5 10:16 11:16 12:8 17:9 18:13 19:8 20:12 25:12 26:7 27:4 28:14 33:3 34:1 35:7 36:12 43:15 44:13 45:1 50:9 51:16 52:16 53:16 54:6 58:10 59:16 60:16 61:16 62:10 64:2
0 2:2 3:11 4:16 5:16 6:11 10:13 11:11 12:4 13:13 14:13 18:12 19:14 20:15 21:14 22:2 26:12 27:16 28:15 29:5 34:8 35:16 36:11 41:2 42:16 43:9 44:16 45:4 49:4 50:16 51:6 52:14 53:10 58:3 59:12 60:15 61:6 64:8
0 3:8 4:13 5:1 10:6 11:16 12:11 13:1 18:12 19:12 25:2 26:16 27:6 34:15 35:10 36:9 37:6 38:2 41:2 42:15 43:12 44:10 45:16 46:11 50:8 51:15 52:10 53:14 54:14 59:9 60:13 61:12 62:7 64:6
0 1:2 2:15 3:14 4:3 9:7 10:15 11:14 12:13 17:9 18:11 19:2 20:16 21:4 25:7 26:4 28:14 29:6 36:14 37:7 43:3 44:16 45:3 50:4 51:15 52:16 53:8 54:4 57:1 58:16 59:16 60:16 61:16 62:16 63:5 64:2
0 3:8 4:13 5:10 6:5 10:8 11:16 12:11 13:14 14:15 18:9 19:16 20:16 21:14 22:11 26:3 27:10 28:16 29:16 30:7 36:2 37:16 38:4 44:4 45:16 46:2 51:1 52:11 53:11 59:14 60:15 61:2 64:9
0 2:3 3:12 4:13 5:9 10:12 11:8 12:2 13:12 14:2 18:11 19:8 20:12 21:11 26:7 27:16 28:5 33:3 34:12 35:6 36:11 41:4 42:8 44:7 45:9 49:1 50:12 51:2 53:13 54:4 58:2 59:12 60:11 61:12 62:6 64:8
0 2:9 3:15 4:16 5:15 6:8 9:5 10:16 11:16 12:13 13:12 14:13 15:1 17:6 18:16 19:5 20:1 25:11 26:16 27:16 28:10 33:8 34:15 35:11 36:16 43:10 44:12 50:2 51:15 52:7 58:9 59:13 64:5
0 2:7 3:11 4:15 5:13 9:1 10:14 11:12 12:16 13:9 19:3 20:16 21:6 26:2 27:11 28:16 29:8 30:1 33:1 34:15 35:16 36:16 37:16 38:10 42:10 43:16 44:9 45:4 46:1 50:8 51:13 58:11 59:9 64:7
0 3:4 4:13 5:10 11:12 12:10 13:14 14:4 19:14 20:4 21:15 22:4 25:1 26:9 27:15 28:14 29:8 33:5 34:14 35:10 36:8 41:4 42:8 43:2 44:12 50:9 51:8 52:12 53:4 58:1 59:7 60:13 61:2 64:8
0 2:2 3:14 4:1 10:9 11:11 18:16 19:4 25:4 26:16 33:3 34:13 35:2 36:8 37:8 38:3 42:16 43:14 44:8 45:12 46:12 49:1 50:10 51:12 52:4 53:10 54:13 58:2 59:11 60:14 61:14 62:4 64:6
0 3:2 4:10 5:16 6:2 11:10 12:13 13:16 14:6 20:5 21:16 22:7 25:1 26:7 27:8 28:10 29:16 30:3 33:5 34:16 35:13 36:16 37:13 38:3 43:2 44:16 45:9 51:4 52:16 53:5 60:11 61:8 64:7
0 2:6 3:12 4:16 5:16 6:11 10:5 11:15 12:13 13:4 18:1 19:14 26:7 27:16 28:14 29:4 34:1 35:6 36:12 37:15 45:16 46:2 50:3 52:3 53:13 58:10 59:16 60:14 61:4 64:5
0 1:1 2:13 3:16 4:1 9:7 10:16 11:16 12:3 17:12 18:9 19:16 20:4 25:5 26:3 27:15 28:4 34:6 35:15 36:1 42:14 43:10 49:4 50:16 51:13 52:11 53:9 54:3 57:1 58:15 59:16 60:16 61:15 62:5 64:2
0 3:10 4:10 5:1 10:5 11:16 12:5 13:11 14:7 17:2 18:16 19:7 20:3 21:16 22:4 25:7 26:16 27:2 28:9 29:15 30:2 33:7 34:16 35:12 36:16 37:15 38:7 41:1 42:10 43:14 44:16 45:10 46:1 51:11 52:15 53:1 59:12 60:13 64:4
0 3:3 4:10 5:13 6:12 7:4 10:3 11:16 12:6 13:5 14:14 15:9 18:12 19:16 20:13 21:12 22:14 23:4 26:11 27:16 28:16 29:16 30:12 36:2 37:15 38:2 44:10 45:6 51:1 52:16 53:4 59:1 60:15 61:1 64:9
0 2:7 3:15 4:16 5:11 10:9 11:11 12:13 13:12 20:12 21:8 26:5 27:8 28:16 29:7 33:10 34:16 35:16 36:16 37:16 38:7 41:5 42:6 43:16 44:11 45:4 46:1 50:4 51:16 52:2 58:8 59:14 60:1 64:7
0 2:7 3:14 10:9 11:16 12:2 17:1 18:14 19:16 20:4 25:8 26:16 27:16 28:9 33:12 34:13 35:9 36:16 41:1 42:2 43:3 44:16 45:5 50:4 51:10 52:16 53:13 54:7 55:1 58:7 59:16 60:16 61:16 62:16 63:3 64:1
0 1:2 2:14 3:4 9:6 10:16 11:10 17:8 18:8 19:14 25:2 26:3 27:15 34:4 35:12 41:1 42:13 43:8 49:6 50:16 51:16 52:16 53:12 54:4 57:3 58:15 59:16 60:14 61:7 62:2 64:2
0 2:4 3:13 4:16 5:16 6:5 10:13 11:16 12:12 13:7 18:8 19:15 26:10 27:16 28:16 29:15 30:2 34:6 35:13 36:15 37:16 38:7 44:1 45:15 46:6 51:7 52:9 53:16 54:2 58:5 59:16 60:15 61:7 64:5
0 2:1 3:12 4:2 10:10 11:8 13:9 14:9 17:1 18:16 19:1 21:15 22:5 25:3 26:16 27:5 28:7 29:16 30:2 33:2 34:16 35:16 36:16 37:16 38:7 42:6 43:10 44:16 45:1 51:9 52:7 59:14 60:1 64:4
0 1:1 2:9 3:14 4:16 5:16 6:13 9:8 10:16 11:12 12:7 13:4 14:2 17:10 18:15 19:4 20:2 25:8 26:16 27:16 28:15 29:3 34:3 35:6 36:15 37:13 44:5 45:16 46:2 50:2 51:4 52:8 53:16 54:4 58:13 59:16 60:16 61:10 64:5
0 2:12 3:9 9:4 10:15 11:15 12:5 17:7 18:10 19:3 20:11 25:10 26:6 28:12 29:2 33:5 34:3 36:12 37:5 42:1 43:3 44:16 45:4 50:14 51:16 52:16 53:16 54:14 58:12 59:13 60:10 61:8 62:4 64:2
0 2:1 3:10 4:7 10:9 11:15 12:2 18:13 19:7 26:16 27:1 33:5 34:16 35:16 36:16 37:10 41:2 42:14 43:8 44:5 45:13 46:7 50:4 51:15 52:9 53:12 54:10 58:1 59:9 60:15 61:13 62:3 64:6
0 1:1 2:13 3:16 4:7 9:8 10:15 11:15 12:9 17:12 18:8 19:8 20:12 25:10 26:7 27:8 28:12 33:1 35:11 36:10 42:3 43:16 44:5 50:13 51:15 52:6 53:6 54:1 57:1 58:16 59:16 60:16 61:16 62:8 64:2
0 3:4 4:10 5:13 6:12 10:9 11:16 12:13 13:10 14:16 17:2 18:15 19:16 20:16 21:16 22:10 29:14 30:6 36:5 37:15 38:1 44:11 45:9 52:15 53:3 59:2 60:11 64:9
0 2:6 3:15 4:10 10:15 11:16 12:9 17:5 18:16 19:16 20:3 25:8 26:16 27:16 28:16 29:9 34:4 35:8 36:13 37:16 38:4 43:2 44:4 45:16 46:6 50:10 51:15 52:14 53:14 54:1 58:8 59:16 60:14 61:2 64:3
0 2:2 3:16 4:16 5:11 10:13 11:15 12:15 13:16 14:5 17:4 18:14 19:3 20:3 21:14 22:9 25:8 26:15 29:6 30:8 33:4 34:12 37:6 38:8 41:1 42:16 43:11 44:10 45:16 46:7 50:14 51:16 52:16 53:11 54:1 58:2 59:12 60:11 61:2
0 2:6 3:16 4:15 5:3 10:16 11:13 12:8 13:1 18:12 19:7 20:4 26:14 27:16 28:16 29:13 30:2 34:3 35:4 36:4 37:13 38:8 45:9 46:4 50:2 51:8 52:13 53:15 54:3 58:4 59:14 60:12 61:5 64:5
0 3:1 4:12 5:14 11:5 12:16 13:12 18:1 19:14 20:16 21:12 25:3 26:15 27:16 28:16 29:8 33:9 34:15 35:7 36:16 37:8 41:1 42:2 43:6 44:16 45:5 51:2 52:16 53:10 60:11 61:16 62:4 64:1
0 2:4 3:13 4:16 5:16 6:9 9:1 10:15 11:14 12:13 13:16 14:7 18:6 20:10 21:15 22:2 27:5 28:16 29:7 35:4 36:15 37:15 38:1 43:1 44:8 45:16 46:5 50:4 51:15 52:13 53:16 54:2 58:3 59:15 60:15 61:5 64:3
0 2:3 3:12 4:14 5:16 6:2 10:8 11:12 12:15 13:16 14:1 19:1 20:16 21:8 25:2 26:8 27:13 28:16 29:8 30:3 33:9 34:16 35:16 36:16 37:16 38:10 41:1 42:9 43:16 44:5 45:4 46:1 50:8 51:16 52:1 58:4 59:16 60:3 64:7
0 2:13 3:13 4:2 9:2 10:16 11:15 12:11 17:2 18:16 19:9 20:16 21:1 25:2 26:16 27:8 28:16 34:8 35:9 36:15 42:2 43:15 44:13 45:4 50:12 51:16 52:16 53:16 54:11 55:3 58:13 59:11 61:6 62:9 63:3 64:2
0 3:9 4:10 10:6 11:16 12:7 18:15 19:7 25:3 26:16 27:2 33:5 34:16 35:16 36:16 37:7 41:2 42:16 43:12 44:10 45:16 46:4 50:8 51:15 52:9 53:14 54:7 59:7 60:14 61:16 62:3 64:6
0 2:5 3:9 4:13 5:13 10:11 11:16 12:9 13:4 18:7 19:12 26:10 27:15 28:12 29:12 30:2 34:3 35:12 36:8 37:14 38:7 45:13 46:4 50:1 51:9 52:14 53:12 54:1 58:3 59:16 60:10 61:1 64:5
0 2:9 3:16 4:16 5:16 6:12 10:8 11:12 12:10 13:14 14:10 18:2 19:5 20:4 21:15 22:1 26:9 27:16 28:16 29:16 30:13 34:2 35:14 36:15 37:7 38:1 43:14 44:7 50:6 51:14 58:10 59:9 64:7
0 2:16 3:13 4:16 5:16 6:10 10:11 11:7 12:4 13:2 14:2 18:11 19:1 25:5 26:15 27:6 28:1 33:2 34:8 35:10 36:15 37:4 44:4 45:11 49:2 50:9 52:8 53:8 58:11 59:16 60:13 61:1 64:5
0 2:3 3:14 4:10 5:1 10:12 11:9 12:9 13:12 17:2 18:16 19:5 21:8 22:6 25:4 26:8 27:1 29:3 30:7 33:5 34:7 37:4 38:8 41:2 42:12 45:7 46:5 50:12 51:7 52:5 53:13 54:2 58:3 59:14 60:15 61:6
0 2:8 3:16 4:15 5:4 9:2 10:16 11:5 12:7 13:8 18:6 20:5 21:8 28:12 29:5 35:9 36:14 41:1 42:11 43:15 44:4 49:3 50:16 51:13 52:4 58:8 59:13 60:16 61:15 62:5 64:2
0 2:6 3:10 4:16 5:12 9:1 10:16 11:13 12:11 13:12 17:1 18:4 20:10 21:8 22:1 26:5 27:8 28:15 29:16 30:13 33:1 34:16 35:16 36:14 37:8 38:1 42:4 43:16 44:4 50:5 51:13 52:1 58:9 59:10 64:7
0 1:1 2:11 3:13 4:12 5:4 9:1 10:8 11:8 12:12 13:11 19:1 20:11 21:10 26:7 27:12 28:13 29:1 33:7 34:16 35:16 36:8 42:4 43:9 44:14 45:12 46:2 49:1 50:10 51:7 52:5 53:16 54:7 57:2 58:15 59:16 60:15 61:9 62:1 64:3
0 4:11 5:16 6:3 10:1 11:11 12:16 13:16 14:8 17:3 18:13 19:16 20:16 21:16 22:5 25:10 26:16 27:11 28:9 29:16 30:6 33:1 34:4 36:11 37:16 38:4 44:12 45:16 46:2 52:13 53:15 54:1 60:8 61:16 62:5 64:1
0 2:1 3:11 4:12 5:4 9:1 10:13 11:11 12:6 13:15 17:7 18:13 20:3 21:15 25:1 26:12 27:13 28:15 29:6 34:4 35:15 36:13 37:11 41:2 42:15 43:4 44:1 45:14 46:6 49:3 50:14 51:3 53:12 54:7 58:4 59:13 60:16 61:15 62:1 64:8
0 2:4 3:14 4:8 10:15 11:13 12:15 13:8 17:3 18:14 20:1 21:14 22:5 25:4 26:12 29:9 30:8 33:4 34:12 37:8 38:8 41:4 42:13 45:14 46:6 50:15 51:10 52:10 53:13 54:1 58:5 59:15 60:12 61:3
0 2:10 3:13 4:16 5:16 6:12 10:6 11:12 12:8 13:13 14:11 20:2 21:16 22:5 26:6 27:8 28:14 29:16 30:13 34:15 35:16 36:15 37:9 38:1 43:13 44:6 50:6 51:14 52:1 58:14 59:9 64:7
0 1:6 2:16 3:16 4:13 5:1 9:13 10:11 11:8 12:15 13:9 17:5 18:1 20:10 21:14 28:12 29:11 35:3 36:16 37:2 43:13 44:13 49:3 50:14 51:16 52:12 53:8 54:7 57:5 58:16 59:16 60:16 61:16 62:10 64:2
0 3:9 4:14 5:4 10:10 11:14 12:4 13:1 18:14 19:4 25:6 26:16 27:16 28:10 29:3 33:3 34:16 35:2 36:5 37:14 38:4 42:14 43:2 45:12 46:10 50:7 51:12 53:13 54:9 59:8 60:16 61:14 62:2 64:6
0 3:1 4:12 5:14 11:6 12:16 13:4 18:3 19:16 20:4 21:9 22:3 25:2 26:13 27:15 28:6 29:16 30:6 33:11 34:16 35:16 36:16 37:16 38:9 41:3 42:4 43:4 44:10 45:16 46:1 52:11 53:13 60:12 61:10 64:4
0 2:7 3:16 4:16 5:16 6:3 10:8 11:15 12:12 13:16 14:3 18:13 19:12 25:1 26:13 27:16 28:14 29:5 34:1 35:4 36:13 37:13 41:1 42:5 44:4 45:16 46:3 49:4 50:15 51:8 52:11 53:15 58:7 59:16 60:16 61:8 64:5
0 3:4 4:13 5:5 10:2 11:14 12:12 13:5 18:7 19:12 20:1 26:11 27:7 34:12 35:14 36:12 37:8 41:1 42:14 43:14 44:8 45:12 46:8 50:2 51:14 52:5 53:9 54:14 59:3 60:15 61:15 62:6 64:6
0 1:3 2:13 3:16 4:16 5:12 6:1 9:1 10:8 11:4 12:5 13:15 14:6 19:1 20:9 21:15 22:2 26:6 27:16 28:15 29:5 34:5 35:14 36:16 37:8 44:8 45:16 46:2 49:6 50:12 51:6 52:12 53:15 54:1 57:4 58:13 59:12 60:11 61:2 64:3
0 2:6 3:14 4:16 5:9 9:5 10:15 11:5 12:8 13:16 14:1 17:4 18:14 19:1 20:3 21:16 22:6 26:7 27:16 28:15 29:14 30:8 37:8 38:8 45:8 46:9 50:12 51:3 53:11 54:9 58:8 59:14 60:16 61:13 62:1 64:9
0 3:4 4:16 5:11 11:13 12:16 13:10 18:12 19:16 20:16 21:7 25:5 26:14 27:13 28:16 29:5 35:8 36:16 37:4 43:4 44:16 45:7 51:4 52:16 53:8 59:3 60:14 61:8 64:1
0 2:1 3:10 4:16 5:9 10:10 11:13 12:5 13:3 17:1 18:16 19:3 25:4 26:13 33:3 34:15 35:15 36:13 37:5 41:1 42:16 43:11 44:4 45:15 46:4 50:8 51:14 52:5 53:14 54:2 59:8 60:16 61:12 62:1 64:6
0 2:4 3:16 4:16 5:16 6:16 7:12 10:2 11:8 12:8 13:11 14:16 15:4 20:1 21:15 22:8 26:2 27:4 28:10 29:16 30:11 33:11 34:16 35:16 36:16 37:6 41:9 42:9 43:13 44:11 50:2 51:15 52:2 58:8 59:12 64:7
0 1:1 2:13 3:16 4:16 5:3 10:2 11:2 12:10 13:14 20:5 21:14 27:11 28:16 29:3 35:11 36:15 37:8 38:1 44:9 45:16 46:4 50:3 51:4 52:7 53:15 54:1 58:15 59:16 60:12 61:5 64:3
0 2:10 3:15 4:13 5:8 9:1 10:12 11:4 12:11 13:10 19:8 20:13 21:3 25:3 26:13 27:16 28:5 33:1 34:8 35:13 36:16 37:13 38:2 44:1 45:13 46:6 49:5 50:10 51:8 52:8 53:16 54:2 58:10 59:16 60:16 61:6 64:3
0 2:2 3:13 4:16 5:7 10:7 11:15 12:12 13:16 14:2 18:4 19:16 20:11 21:16 22:8 27:8 28:16 29:13 30:10 33:5 34:4 37:7 38:13 41:4 42:13 45:9 46:11 49:1 50:12 51:10 52:4 53:13 54:10 58:2 59:12 60:16 61:16 62:4 64:9
0 3:5 4:16 5:1 10:1 11:13 12:8 13:2 14:7 18:9 19:12 21:10 22:10 25:7 26:16 27:4 28:4 29:16 30:11 33:11 34:16 35:16 36:16 37:16 38:7 41:2 42:8 43:7 44:14 45:8 51:2 52:16 53:2 59:6 60:12 64:4
0 2:6 3:10 4:10 5:15 6:3 9:4 10:13 11:6 12:9 13:8 14:8 17:3 18:11 20:7 21:13 22:1 26:14 27:14 28:9 33:1 34:14 35:13 36:3 41:3 42:8 43:1 44:14 45:1 50:13 52:6 53:9 58:5 59:15 60:15 61:5 64:8
0 3:6 4:15 5:10 6:1 11:12 12:16 13:14 14:2 17:1 18:12 19:16 20:16 21:7 25:7 26:16 27:16 28:16 29:7 33:1 34:4 35:10 36:16 37:4 43:5 44:16 45:7 51:8 52:16 53:11 59:6 60:16 61:12 64:1
0 1:2 2:13 3:16 4:16 5:16 6:2 9:1 10:10 11:8 12:10 13:16 18:7 19:8 20:12 21:15 22:7 25:3 26:16 27:16 28:16 29:12 30:5 34:2 35:11 36:14 42:3 43:15 44:3 50:10 51:12 58:15 59:4 64:7
0 3:6 4:15 5:2 6:2 10:3 11:15 12:10 13:4 14:15 17:2 18:14 19:9 21:12 22:11 25:9 26:16 27:4 28:3 29:16 30:14 33:11 34:16 35:16 36:16 37:15 38:7 41:1 42:10 43:11 44:16 45:8 51:3 52:16 53:1 59:8 60:11 64:4
0 1:2 2:15 3:16 4:10 9:8 10:16 11:10 12:16 13:2 17:4 18:7 20:16 21:6 27:2 28:16 29:4 35:8 36:14 42:2 43:16 44:7 49:2 50:15 51:16 52:9 53:8 54:8 57:3 58:16 59:16 60:16 61:16 62:12 64:2
0 1:4 2:15 3:16 4:12 9:12 10:15 11:7 12:16 13:5 17:3 18:3 20:15 21:4 28:13 29:7 35:5 36:15 37:2 42:1 43:14 44:11 49:1 50:13 51:16 52:9 53:8 54:3 57:3 58:16 59:16 60:16 61:16 62:16 63:1 64:2
0 2:7 3:15 4:13 5:3 10:11 11:6 12:8 13:14 19:3 20:8 21:12 27:16 28:14 29:2 35:10 36:15 37:7 44:2 45:11 46:10 49:1 50:15 51:3 52:1 53:11 54:10 58:4 59:15 60:16 61:13 62:2 64:3
0 2:10 3:16 4:12 9:1 10:14 11:13 12:16 13:4 18:2 19:3 20:16 21:5 27:4 28:16 29:2 35:11 36:14 42:2 43:16 44:8 46:3 49:1 50:13 51:16 52:14 53:16 54:16 55:3 58:12 59:16 60:16 61:13 62:7 64:2
0 2:5 3:16 4:16 5:15 6:1 10:10 11:9 12:10 13:16 14:2 19:1 20:12 21:10 27:9 28:16 29:8 35:2 36:14 37:16 38:5 43:4 45:16 46:5 50:3 51:14 52:8 53:13 58:4 59:16 60:13 61:3 64:3
0 2:11 3:16 4:15 5:2 10:12 11:10 12:14 13:8 20:11 21:8 27:1 28:15 29:3 34:1 35:11 36:11 41:6 42:15 43:15 44:2 49:9 50:16 51:14 52:9 53:3 57:1 58:9 59:12 60:15 61:16 62:13 64:2
0 2:1 3:9 4:15 5:12 10:13 11:8 12:5 13:14 14:4 18:14 19:1 20:5 21:14 22:1 26:7 27:13 28:16 29:4 34:11 35:12 36:14 37:12 38:1 41:4 42:13 45:11 46:7 49:1 50:13 51:7 52:2 53:8 54:8 58:1 59:9 60:16 61:13 62:2 64:8
0 1:3 2:15 3:16 4:11 9:10 10:15 11:13 12:16 13:2 17:10 18:7 19:4 20:16 25:1 27:9 28:12 34:1 35:16 36:6 42:10 43:15 49:7 50:16 51:14 52:12 53:14 54:11 57:6 58:16 59:16 60:16 61:11 62:3 64:2
0 2:9 3:13 4:15 5:10 6:1 10:7 11:4 12:4 13:12 14:13 21:7 22:11 26:2 27:12 28:13 29:12 30:2 35:10 36:15 37:1 43:1 44:11 45:9 50:12 51:3 52:3 53:15 58:8 59:16 60:16 61:3 64:3
0 1:2 2:16 3:10 4:9 5:8 10:10 11:16 12:16 13:12 17:1 18:5 19:10 20:16 21:10 22:6 25:11 26:16 27:16 28:16 29:15 30:7 33:3 34:5 35:14 36:9 37:2 42:6 43:16 50:10 51:10 57:3 58:16 59:1 64:7
0 2:3 3:14 4:16 5:12 6:1 9:3 10:16 11:14 12:3 13:11 14:4 17:2 18:13 19:1 20:3 21:15 22:4 26:10 27:16 28:16 29:8 33:2 34:15 35:10 36:14 37:4 41:5 42:14 44:3 45:14 46:1 50:14 51:4 52:1 53:14 54:2 58:2 59:13 60:16 61:10 64:8
0 3:9 4:14 10:5 11:16 12:4 13:4 14:9 17:4 18:16 19:3 21:13 22:9 25:6 26:16 27:15 28:12 29:16 30:13 34:8 35:11 36:15 37:14 38:3 44:16 45:5 51:6 52:13 59:9 60:10 64:4
0 4:8 5:13 6:1 10:1 11:9 12:15 13:14 14:1 17:6 18:14 19:16 20:16 21:10 25:5 26:11 27:4 28:16 29:9 35:3 36:16 37:5 43:3 44:16 45:7 52:16 53:10 60:11 61:13 64:1
0 2:1 3:13 4:14 5:2 10:7 11:16 12:10 13:12 17:3 18:15 19:10 21:12 22:3 25:7 26:9 29:8 30:7 33:5 34:9 37:8 38:7 41:1 42:13 45:11 46:2 50:13 51:7 52:5 53:10 58:3 59:14 60:15 61:3
0 4:15 5:15 6:1 11:2 12:16 13:16 14:4 18:2 19:11 20:16 21:15 22:1 25:9 26:16 27:16 28:16 29:12 33:3 34:10 35:8 36:16 37:8 44:16 45:11 52:15 53:13 60:15 61:15 64:1
0 2:2 3:14 4:15 5:8 10:8 11:10 12:3 13:15 14:1 18:5 19:11 20:1 21:15 22:4 27:12 28:15 29:16 30:5 36:2 37:8 38:6 41:1 42:3 45:7 46:5 49:1 50:12 51:4 53:10 54:7 58:4 59:14 60:14 61:13 62:1 64:9
0 2:9 3:15 4:14 5:1 9:2 10:16 11:8 12:15 13:10 17:2 18:14 19:4 20:13 21:14 22:1 26:7 27:15 28:15 29:14 30:6 35:1 36:1 37:7 38:9 45:3 46:12 50:6 53:6 54:12 58:9 59:16 60:16 61:16 62:6 64:9
0 2:7 3:10 4:13 5:5 9:6 10:16 11:12 12:16 13:12 17:6 18:15 19:6 20:16 21:14 22:1 25:1 26:13 27:16 28:12 29:16 30:2 37:13 38:4 45:11 46:7 50:11 51:6 52:4 53:13 54:8 58:9 59:16 60:16 61:12 62:3 64:9
0 2:8 3:16 4:16 5:16 6:16 7:2 10:8 11:10 12:7 13:12 14:13 20:3 21:15 22:2 26:4 27:11 28:15 29:16 30:13 34:11 35:16 36:14 37:6 42:1 43:14 44:6 50:7 51:13 52:1 58:12 59:8 64:7
0 2:10 3:12 4:13 5:11 6:2 10:14 11:9 12:8 13:8 14:2 18:15 25:6 26:16 27:6 33:3 34:12 35:13 36:15 37:5 44:6 45:13 46:1 50:9 51:5 52:4 53:14 58:8 59:15 60:15 61:7 64:5
0 2:2 3:13 4:13 5:4 10:12 11:13 12:11 13:14 18:9 19:13 20:13 21:14 22:1 27:4 28:8 29:13 30:3 37:7 38:9 45:3 46:13 50:14 51:6 53:6 54:12 58:2 59:12 60:16 61:16 62:7 64:9
0 3:5 4:12 5:15 6:7 10:3 11:14 12:4 13:13 14:6 18:4 19:13 21:14 22:7 27:13 28:14 29:16 30:8 36:3 37:8 38:8 41:1 42:3 45:10 46:8 49:5 50:16 51:7 53:12 54:4 58:2 59:6 60:13 61:15 62:1 64:9
0 2:6 3:12 4:15 5:15 6:9 10:8 11:12 12:4 13:4 14:3 18:12 19:3 25:1 26:15 27:6 28:3 33:8 34:16 35:12 36:16 37:6 41:3 42:4 44:4 45:11 49:4 50:15 51:5 52:13 53:6 58:6 59:16 60:10 64:5
0 2:3 3:10 4:13 5:5 10:15 11:12 12:5 13:14 14:1 17:4 18:12 19:1 21:10 22:4 25:5 26:8 29:8 30:7 33:5 34:8 37:8 38:8 41:4 42:11 45:11 46:5 49:1 50:14 51:6 52:7 53:12 58:4 59:15 60:14 61:4
0 3:2 4:15 5:7 11:11 12:12 13:1 18:6 19:15 20:1 21:14 22:2 25:5 26:15 27:5 28:3 29:16 30:1 33:7 34:16 35:14 36:13 37:16 38:8 41:1 42:6 43:12 44:15 45:14 46:3 51:1 52:13 53:7 59:3 60:16 61:1 64:4
0 2:5 3:13 4:12 5:15 6:2 10:13 11:13 12:8 13:8 14:2 17:3 18:16 19:5 25:7 26:16 27:13 28:5 33:1 34:7 35:10 36:16 37:10 44:4 45:16 46:4 50:8 51:6 52:5 53:16 54:4 58:7 59:13 60:13 61:10 64:5
0 3:2 4:14 5:5 6:1 10:1 11:12 12:13 13:1 14:15 15:4 18:9 19:15 20:2 21:6 22:16 23:2 25:7 26:16 27:13 28:8 29:14 30:12 33:9 34:16 35:16 36:16 37:16 38:10 43:3 44:11 45:15 46:1 52:14 53:10 59:2 60:16 61:4 64:4
0 2:7 3:13 4:12 5:9 6:1 9:3 10:15 11:5 12:5 13:16 14:4 17:3 18:15 19:2 20:7 21:16 22:1 26:5 27:15 28:16 29:15 30:4 37:11 38:7 41:1 42:4 45:9 46:7 49:3 50:13 51:1 53:10 54:8 58:9 59:15 60:16 61:16 62:1 64:9
0 2:2 3:14 4:12 5:2 10:12 11:13 12:7 13:13 17:5 18:16 19:1 21:12 22:3 25:6 26:12 27:2 29:4 30:8 33:7 34:8 37:7 38:8 41:1 42:14 43:1 45:9 46:6 50:9 51:11 52:7 53:16 54:1 58:2 59:12 60:16 61:8
0 2:2 3:8 4:15 5:7 10:11 11:15 12:6 13:14 14:3 18:16 19:6 21:4 22:9 25:8 26:4 29:4 30:8 33:6 34:7 37:5 38:8 41:3 42:13 45:13 46:1 50:10 51:11 52:8 53:11 58:1 59:13 60:11 61:2
0 1:3 2:16 3:16 4:10 9:2 10:12 11:11 12:16 13:3 19:2 20:16 21:5 27:3 28:16 29:2 34:1 35:15 36:10 42:13 43:16 44:1 49:7 50:16 51:13 52:10 53:12 54:13 57:2 58:15 59:16 60:16 61:12 62:6 64:2
0 2:14 3:16 4:14 5:5 10:3 12:2 13:16 14:3 19:4 20:10 21:15 22:1 25:6 26:16 27:16 28:14 29:2 33:1 34:4 35:6 36:12 37:12 45:12 46:9 50:10 52:4 53:14 54:5 58:13 59:16 60:13 61:4 64:3
0 3:13 4:16 5:16 6:16 7:1 11:7 12:8 13:13 14:11 21:14 22:10 23:1 25:6 26:12 27:13 28:16 29:14 30:9 33:6 34:14 35:10 36:16 37:6 43:7 44:13 45:1 51:13 52:10 59:15 60:3 64:7
0 2:6 3:12 4:13 5:12 6:6 10:6 11:8 12:2 13:5 14:7 18:12 19:2 25:7 26:15 27:12 28:7 29:2 33:2 34:8 35:8 36:9 37:15 38:4 45:7 46:7 50:4 51:5 52:4 53:13 54:2 58:4 59:15 60:16 61:6 64:5
0 2:1 3:8 4:15 5:8 10:14 11:11 12:14 13:16 17:3 18:12 20:6 21:9 25:1 26:15 27:10 28:14 29:1 34:1 35:15 36:16 37:5 42:5 43:12 44:3 45:15 46:3 50:6 51:11 52:1 53:13 54:4 59:8 60:16 61:13 62:1 64:8
0 2:5 3:8 4:12 5:12 6:13 10:14 11:12 12:8 13:4 14:4 18:14 20:2 25:3 26:16 27:16 28:16 29:10 34:5 35:1 36:2 37:15 38:2 45:16 50:4 51:10 52:8 53:9 58:3 59:16 60:13 61:1 64:5
0 2:4 3:15 4:10 9:3 10:16 11:9 12:10 13:7 17:7 18:15 19:3 20:1 21:11 22:2 25:8 26:6 29:6 30:7 33:8 34:5 37:4 38:8 41:4 42:10 45:7 46:8 50:13 51:6 52:5 53:15 54:3 58:4 59:15 60:14 61:6
0 3:3 4:15 5:4 11:13 12:9 18:8 19:12 21:7 22:4 25:4 26:14 27:3 29:15 30:5 33:11 34:16 35:16 36:16 37:16 38:10 41:5 42:9 43:9 44:13 45:12 52:12 53:7 59:2 60:16 61:3 64:4
0 3:2 4:11 5:1 11:7 12:13 13:1 18:6 19:15 20:2 21:4 22:7 25:1 26:14 27:11 29:14 30:8 33:7 34:16 35:16 36:16 37:16 38:3 43:3 44:13 45:14 52:15 53:9 59:3 60:15 61:5 64:4
0 2:4 3:14 4:5 10:12 11:15 12:14 18:12 19:8 20:15 21:9 26:5 27:16 28:15 29:16 30:4 36:6 37:12 38:10 45:5 46:15 50:3 51:8 52:4 53:9 54:16 55:4 58:5 59:12 60:15 61:12 62:11 64:9
0 3:3 4:12 11:12 12:9 13:1 14:1 18:3 19:16 20:3 21:10 22:7 25:1 26:13 27:10 28:1 29:16 30:3 33:8 34:16 35:13 36:13 37:16 38:2 41:3 42:6 43:8 44:16 45:14 46:2 51:2 52:16 53:2 59:3 60:13 64:4
0 2:2 3:13 4:14 5:2 9:1 10:15 11:16 12:16 13:9 17:7 18:16 19:8 20:5 21:16 22:1 25:6 26:16 27:3 29:11 30:7 33:5 34:16 35:4 37:8 38:8 42:16 43:9 45:10 46:11 50:10 51:15 52:10 53:16 54:8 58:2 59:13 60:16 61:14 62:2
0 2:3 3:15 4:8 10:8 11:16 12:16 13:7 18:7 19:11 20:9 21:12 26:2 27:5 28:9 29:11 36:13 37:7 42:7 43:10 44:16 45:4 50:14 51:16 52:16 53:16 54:15 58:1 59:4 60:4 61:7 62:11 63:1 64:2
0 3:6 4:11 5:6 10:8 11:13 12:9 13:16 14:3 17:2 18:15 19:4 21:13 22:3 26:7 27:14 28:9 29:13 34:1 35:15 36:16 37:6 42:11 43:10 44:10 45:12 50:9 51:10 52:1 53:16 54:3 59:9 60:12 61:10 62:1 64:8
0 2:4 3:16 4:7 5:1 10:10 11:13 12:15 13:11 17:2 18:15 19:3 20:4 21:15 22:3 25:4 26:16 29:12 30:8 33:5 34:16 35:1 37:9 38:8 41:4 42:16 43:2 44:1 45:13 46:7 50:14 51:9 52:9 53:14 54:1 58:5 59:14 60:15 61:6
0 2:5 3:12 4:6 10:11 11:16 12:15 13:6 18:10 19:11 20:11 21:15 22:2 26:4 27:15 28:15 29:16 30:6 35:4 36:8 37:13 38:9 45:8 46:13 50:9 51:8 52:8 53:12 54:13 58:5 59:10 60:13 61:12 62:5 64:9
0 2:1 3:13 4:10 10:9 11:16 12:11 17:3 18:16 19:11 25:5 26:16 27:11 28:7 29:1 33:4 34:16 35:16 36:16 37:15 38:3 41:3 42:16 43:12 44:2 45:12 46:11 50:12 51:14 52:5 53:9 54:15 59:10 60:15 61:16 62:11 64:6
0 2:2 3:9 4:3 9:5 10:14 11:9 12:13 13:9 17:7 18:14 20:10 21:10 26:9 27:14 28:15 29:6 34:7 35:16 36:16 42:12 43:6 44:7 45:12 46:1 50:15 51:5 53:14 54:6 58:2 59:8 60:12 61:11 62:3 64:8
0 2:6 3:12 4:8 5:4 9:1 10:14 11:5 12:7 13:16 14:1 17:2 18:16 19:4 20:6 21:13 26:9 27:14 28:15 29:2 34:7 35:14 36:12 37:1 42:15 43:2 44:9 45:11 50:15 51:7 52:6 53:16 58:3 59:8 60:9 61:6 64:8
0 1:1 2:8 3:15 4:10 9:6 10:15 11:13 12:16 13:8 19:3 20:14 21:12 26:4 27:15 28:16 29:10 34:7 35:12 36:13 37:16 38:6 45:14 46:8 50:8 51:10 52:13 53:16 54:3 58:10 59:16 60:12 61:5 64:3
0 1:1 2:13 3:12 9:7 10:16 11:16 12:8 17:8 18:10 19:4 20:14 25:2 26:6 27:2 28:15 35:9 36:10 42:5 43:16 44:5 49:2 50:16 51:16 52:16 53:16 54:11 57:1 58:11 59:11 60:8 61:9 62:9 64:2
0 2:8 3:12 4:9 5:1 9:3 10:16 11:16 12:16 13:10 17:3 18:16 19:16 20:16 21:10 26:8 27:16 28:16 29:4 34:12 35:16 36:16 37:8 41:1 42:15 43:16 44:16 45:9 50:13 51:16 52:16 53:9 58:6 59:9 60:11 61:3 64:1
0 2:6 3:14 4:16 5:5 9:3 10:16 11:13 12:13 13:12 17:1 18:4 19:1 20:12 21:12 26:4 27:14 28:16 29:6 34:6 35:14 36:16 37:15 38:2 44:8 45:16 46:2 49:2 50:16 51:10 52:13 53:15 58:9 59:14 60:8 61:2 64:3
0 2:6 3:12 4:12 5:8 10:11 11:16 12:16 13:16 18:9 19:16 20:16 21:16 22:1 26:12 27:16 28:16 29:15 30:2 34:12 35:16 36:16 37:16 38:4 42:12 43:16 44:16 45:11 46:1 50:8 51:16 52:16 53:1 57:1 58:11 59:12 60:5 64:1
0 2:1 3:12 4:14 5:16 6:10 10:3 11:10 12:8 13:16 14:6 20:3 21:15 22:1 26:1 27:7 28:14 29:14 30:3 34:4 35:13 36:16 37:12 38:5 43:7 44:13 51:13 52:7 58:2 59:14 60:2 64:7
0 2:10 3:16 4:6 10:15 11:14 12:16 18:14 19:4 20:16 27:2 28:15 35:6 36:10 42:1 43:14 44:6 49:1 50:14 51:16 52:13 53:12 54:6 58:8 59:8 60:8 61:11 62:11 64:2
0 3:4 4:15 10:1 11:13 12:11 18:7 19:16 20:7 21:12 25:2 26:16 27:11 28:10 29:16 30:2 33:6 34:16 35:16 36:16 37:16 38:3 42:4 43:4 44:15 45:13 46:1 51:1 52:16 53:7 59:4 60:11 61:1 64:4
0 2:2 3:16 4:15 5:6 9:7 10:11 11:15 12:12 13:16 17:9 18:16 19:10 20:10 21:16 22:1 26:11 27:16 28:16 29:6 34:15 35:16 36:15 37:2 42:14 43:5 44:10 45:13 46:1 50:11 51:11 52:6 53:16 54:7 58:3 59:11 60:16 61:12 62:3 64:8
0 3:4 4:15 10:3 11:15 12:10 18:11 19:15 21:4 25:5 26:16 27:8 28:4 29:16 30:3 33:3 34:16 35:14 36:13 37:16 38:2 42:4 43:6 44:15 45:14 46:2 52:15 53:6 59:2 60:15 61:2 64:4
0 1:1 2:9 3:13 4:12 5:6 9:5 10:16 11:13 12:8 13:10 14:2 17:4 18:14 19:1 25:2 26:16 27:14 28:4 33:5 34:16 35:15 36:16 37:4 43:1 44:11 45:16 46:3 50:6 51:6 52:15 53:15 54:1 58:7 59:13 60:10 61:3 64:5
0 2:9 3:16 4:15 5:5 9:4 10:16 11:12 12:12 13:16 14:7 17:5 18:16 19:4 21:1 22:1 25:8 26:16 27:15 28:11 29:3 33:4 34:14 35:12 36:14 37:15 38:2 44:4 45:16 46:4 50:5 51:8 52:15 53:15 54:2 58:11 59:15 60:9 61:2 64:5
0 4:9 5:6 11:9 12:14 13:2 18:3 19:15 20:4 21:3 22:6 25:1 26:13 27:11 29:13 30:7 33:7 34:16 35:13 36:13 37:16 38:3 42:4 43:4 44:13 45:13 46:1 51:1 52:16 53:7 59:1 60:14 61:1 64:4
0 1:1 2:15 3:12 4:3 9:1 10:12 11:16 12:15 13:4 19:4 20:16 21:10 27:15 28:16 29:5 35:12 36:14 37:13 38:1 45:8 46:12 50:7 51:8 52:6 53:13 54:13 58:13 59:16 60:16 61:13 62:7 64:3
0 1:3 2:14 3:14 4:4 9:8 10:15 11:11 12:16 13:6 17:1 18:4 19:4 20:16 21:7 26:5 27:16 28:16 29:4 34:2 35:9 36:15 37:16 38:3 44:4 45:16 46:8 50:7 51:4 52:11 53:16 54:5 57:2 58:14 59:16 60:14 61:7 64:3
0 2:4 3:14 4:15 5:4 9:1 10:16 11:14 12:15 13:13 17:4 18:16 19:7 20:4 21:16 22:3 25:5 26:16 27:3 29:12 30:4 33:4 34:16 35:2 37:11 38:8 41:2 42:16 43:6 44:1 45:15 46:4 50:12 51:13 52:13 53:14 54:1 58:3 59:16 60:15 61:4
0 2:6 3:14 4:9 9:3 10:16 11:13 12:16 13:6 17:2 18:16 19:3 20:9 21:13 25:1 26:16 27:1 28:1 29:15 30:4 33:3 34:16 37:12 38:6 42:16 43:1 45:13 46:4 50:16 51:8 52:8 53:15 54:1 58:7 59:15 60:14 61:5
0 2:4 3:14 4:11 9:3 10:16 11:9 12:15 13:7 17:9 18:15 20:4 21:14 22:2 25:8 26:13 29:12 30:6 33:8 34:12 37:11 38:7 41:6 42:14 43:1 45:14 46:4 50:14 51:11 52:8 53:16 54:1 58:5 59:16 60:14 61:6
0 2:1 3:8 4:6 10:14 11:16 12:16 13:16 18:16 19:16 20:16 21:16 26:16 27:16 28:16 29:16 34:16 35:16 36:16 37:15 42:16 43:16 44:16 45:13 50:9 51:16 52:16 53:9 58:6 59:8 60:6 61:1 64:1
0 1:2 2:10 3:15 4:8 9:6 10:16 11:15 12:16 13:8 17:8 18:16 19:5 20:13 21:16 25:4 26:16 27:12 28:16 29:16 30:5 34:5 35:11 36:13 37:16 38:7 44:1 45:16 46:8 50:2 51:4 52:10 53:16 54:8 58:12 59:16 60:14 61:11 64:9
0 1:2 2:15 3:13 4:2 9:6 10:16 11:14 12:15 13:1 17:7 18:12 20:15 21:8 25:4 26:7 28:16 29:8 35:1 36:16 37:3 43:9 44:15 49:2 50:15 51:16 52:16 53:14 54:5 57:2 58:10 59:12 60:13 61:16 62:8 64:2
0 2:13 3:14 4:4 9:4 10:16 11:13 12:14 13:2 18:16 19:4 20:16 21:14 22:2 26:11 27:14 28:16 29:14 35:8 36:11 37:15 44:4 45:16 46:2 50:6 51:6 52:7 53:16 54:2 58:12 59:16 60:16 61:10 64:9
0 1:1 2:12 3:16 4:15 5:11 6:3 9:7 10:16 11:14 12:11 13:9 14:4 17:3 18:16 19:8 20:2 25:5 26:16 27:16 28:15 29:3 33:2 34:14 35:16 36:16 37:14 44:12 45:16 46:1 49:2 50:12 51:12 52:16 53:16 57:1 58:14 59:16 60:10 61:3 64:5
0 2:8 3:16 4:15 5:5 10:7 11:8 12:15 13:10 20:14 21:10 26:5 27:12 28:16 29:14 30:2 34:16 35:16 36:15 37:10 38:6 42:1 43:14 44:7 50:4 51:16 58:4 59:12 64:7
0 2:8 3:12 4:3 9:5 10:16 11:16 12:14 13:4 17:10 18:15 19:2 20:14 21:16 22:2 25:3 26:16 27:10 28:13 29:16 30:7 34:5 35:8 36:10 37:16 38:8 45:12 46:12 50:10 51:7 52:4 53:14 54:12 58:10 59:16 60:16 61:14 62:7 64:9
0 2:3 3:8 4:6 5:1 9:2 10:15 11:16 12:16 13:12 18:13 19:16 20:16 21:13 26:10 27:16 28:16 29:16 34:12 35:16 36:16 37:16 42:14 43:16 44:16 45:16 46:2 50:12 51:16 52:16 53:15 54:2 58:1 59:6 60:6 64:1
0 2:5 3:14 4:12 5:1 10:14 11:15 12:16 13:10 17:4 18:13 19:1 20:3 21:15 25:5 26:7 29:11 30:7 33:4 34:13 37:6 38:8 41:4 42:16 43:2 45:9 46:8 50:13 51:15 52:10 53:16 54:3 58:4 59:13 60:16 61:11
0 1:1 2:9 3:13 4:9 5:2 9:6 10:16 11:10 12:16 13:7 19:2 20:16 21:6 26:2 27:13 28:14 34:2 35:13 36:16 37:13 44:4 45:15 46:8 50:8 51:4 52:4 53:14 54:11 57:1 58:14 59:16 60:16 61:12 62:1 64:3
0 2:8 3:13 4:16 5:10 6:3 9:5 10:16 11:10 12:8 13:10 14:6 17:6 18:12 25:6 26:15 27:12 28:3 33:4 34:12 35:14 36:16 37:1 44:16 45:8 50:4 51:7 52:16 53:7 58:11 59:14 60:10 64:5
0 3:6 4:7 10:2 11:15 12:6 18:10 19:11 20:1 21:1 25:4 26:16 27:5 28:10 29:9 33:8 34:16 35:16 36:16 37:15 38:2 41:1 42:4 43:7 44:16 45:10 51:5 52:16 53:1 59:9 60:11 64:4
0 2:2 3:12 4:5 9:1 10:13 11:16 12:13 13:2 17:3 18:16 19:10 20:14 21:11 25:7 26:16 27:8 28:5 29:16 30:4 33:7 34:16 35:8 36:1 37:14 38:5 41:2 42:15 43:9 44:1 45:15 46:5 50:11 51:14 52:11 53:15 54:2 58:3 59:16 60:15 61:3
0 2:1 3:8 4:12 5:7 9:2 10:15 11:8 12:5 13:14 18:11 19:5 20:3 21:15 26:1 27:14 28:16 29:12 34:5 35:15 36:15 37:9 41:1 42:15 43:6 44:1 45:12 46:1 50:12 51:11 52:1 53:12 54:5 58:1 59:8 60:8 61:9 62:3 64:8
0 2:2 3:12 4:16 5:14 6:10 10:1 11:8 12:4 13:11 14:13 21:14 22:5 27:3 28:9 29:15 34:5 35:16 36:16 37:15 38:3 42:2 43:10 44:13 45:3 51:13 52:7 58:1 59:15 60:2 64:7
0 3:12 4:7 10:7 11:16 12:3 17:2 18:15 19:6 25:4 26:16 27:10 28:7 33:5 34:16 35:16 36:16 37:12 41:6 42:16 43:9 44:5 45:16 46:3 49:1 50:14 51:15 52:11 53:16 54:3 58:1 59:10 60:16 61:7 64:6
0 2:9 3:16 4:8 5:1 9:5 10:16 11:9 12:14 13:11 14:1 17:10 18:10 20:8 21:16 22:4 25:4 26:16 27:15 28:15 29:16 30:8 34:4 35:8 36:7 37:13 38:8 45:9 46:11 50:11 51:6 52:9 53:16 54:7 58:11 59:13 60:12 61:6 64:9
0 3:11 4:12 10:7 11:16 12:11 13:1 17:2 18:16 19:12 25:2 26:16 27:7 33:8 34:16 35:16 36:8 37:1 41:4 42:16 43:13 44:13 45:14 46:3 50:13 51:14 52:7 53:16 54:12 59:10 60:16 61:12 62:6 64:6
0 2:7 3:14 4:7 10:15 11:14 12:16 13:3 18:15 19:12 20:16 21:6 26:6 27:16 28:16 29:4 34:8 35:16 36:16 37:11 42:15 43:12 44:3 45:16 46:8 49:2 50:15 51:11 52:8 53:16 54:10 58:9 59:16 60:16 61:12 62:6 64:8
0 2:1 3:14 4:13 5:1 10:12 11:16 12:16 13:12 17:1 18:11 19:14 20:11 21:16 22:5 25:3 26:8 27:16 28:2 29:8 30:10 34:5 35:14 37:8 38:7 42:7 43:12 45:15 46:3 50:7 51:14 52:11 53:11 58:2 59:16 60:13 61:2
0 1:3 2:12 3:16 4:15 5:4 9:4 10:11 11:8 12:14 13:11 19:6 20:16 21:3 26:3 27:15 28:15 29:1 34:1 35:11 36:15 37:14 38:1 44:4 45:12 46:6 49:1 50:8 51:12 52:15 53:16 54:6 57:2 58:12 59:12 60:11 61:7 64:3
0 2:2 3:6 4:9 5:4 9:3 10:15 11:5 12:8 13:13 17:4 18:15 19:3 20:5 21:16 26:9 27:13 28:15 29:7 34:3 35:16 36:12 42:9 43:9 44:13 45:6 50:10 51:8 52:11 53:16 54:1 58:5 59:12 60:12 61:7 64:8
0 2:7 3:15 4:14 5:3 10:8 11:11 12:10 13:12 20:5 21:13 27:5 28:15 29:9 35:5 36:12 37:15 38:6 45:8 46:12 50:8 51:1 52:1 53:12 54:12 58:9 59:15 60:16 61:13 62:1 64:3
0 1:1 2:8 3:15 4:16 5:12 6:3 9:4 10:16 11:13 12:5 13:6 14:2 18:16 19:7 20:1 25:6 26:16 27:16 28:15 29:8 33:1 34:12 35:8 36:12 37:16 38:5 44:5 45:16 46:5 50:3 51:8 52:15 53:12 58:8 59:14 60:8 64:5
0 2:4 3:15 4:6 10:13 11:13 12:16 17:4 18:15 19:1 20:16 21:2 27:2 28:16 35:8 36:12 41:1 42:12 43:16 44:6 45:4 49:7 50:16 51:16 52:16 53:16 54:6 58:2 60:4 61:8 62:3 64:2
0 3:8 4:12 5:1 10:8 11:16 12:14 13:8 17:6 18:16 19:2 20:2 21:16 25:8 26:16 27:2 29:10 30:6 33:4 34:16 35:3 37:8 38:8 42:10 43:9 45:8 46:8 50:4 51:16 52:12 53:16 54:2 59:7 60:13 61:8
0 2:10 3:12 4:13 5:9 6:4 9:2 10:16 11:11 12:8 13:5 14:3 17:3 18:16 19:1 25:7 26:16 27:16 28:15 29:3 33:6 34:12 35:9 36:14 37:15 38:1 44:6 45:16 46:2 50:4 51:4 52:13 53:15 54:1 58:13 59:15 60:9 61:2 64:5
0 2:13 3:15 4:3 9:2 10:16 11:11 12:15 13:4 17:4 18:16 19:2 20:16 21:16 25:2 26:13 27:16 28:16 29:16 30:2 35:4 36:5 37:15 38:2 45:12 46:7 50:2 51:4 52:4 53:11 54:12 58:11 59:16 60:16 61:15 62:10 64:9
0 2:12 3:16 4:6 9:6 10:16 11:11 12:15 13:5 17:8 18:16 20:11 21:15 22:1 25:8 26:14 28:2 29:16 30:5 33:8 34:14 37:12 38:7 41:5 42:16 43:2 44:1 45:16 46:4 49:3 50:15 51:10 52:11 53:14 54:2 58:6 59:12 60:10 61:1
0 2:11 3:16 4:12 5:1 10:16 11:12 12:16 13:12 18:3 19:2 20:12 21:12 26:5 27:16 28:16 29:6 34:4 35:12 36:16 37:15 38:2 44:5 45:15 46:7 49:1 50:11 51:12 52:12 53:16 54:7 57:2 58:12 59:15 60:12 61:5 62:1 64:3
0 2:3 3:11 4:7 9:4 10:16 11:16 12:16 17:4 18:16 19:16 20:16 25:4 26:16 27:16 28:10 33:1 34:14 35:16 36:16 42:12 43:16 44:16 45:6 50:11 51:16 52:16 53:11 58:2 59:11 60:12 61:6 64:1
0 2:6 3:11 4:14 5:3 9:2 10:16 11:12 12:11 13:16 17:4 18:16 19:9 20:7 21:15 26:14 27:15 28:16 29:12 34:10 35:16 36:16 37:3 41:1 42:16 43:6 44:11 45:15 46:1 49:3 50:16 51:3 52:7 53:16 54:3 58:7 59:14 60:16 61:12 62:1 64:8
0 1:2 2:12 3:16 4:16 5:10 6:2 9:7 10:16 11:8 12:6 13:8 14:2 17:6 18:15 25:6 26:16 27:13 28:8 33:6 34:15 35:12 36:16 37:6 44:11 45:13 50:4 51:6 52:16 53:12 57:2 58:15 59:14 60:9 64:5
0 2:6 3:16 4:5 9:6 10:16 11:16 12:16 13:7 17:11 18:15 19:2 20:16 21:14 25:9 26:16 27:10 28:16 29:16 30:7 33:2 34:13 35:16 36:16 37:16 38:8 45:13 46:12 50:3 51:8 52:12 53:16 54:7 58:5 59:16 60:12 61:5 64:9
0 2:3 3:15 4:13 5:2 9:2 10:15 11:14 12:16 13:8 17:5 18:15 19:6 20:4 21:15 25:1 26:15 27:1 28:1 29:15 30:3 33:3 34:16 35:2 37:12 38:5 41:3 42:16 43:3 45:12 46:6 50:12 51:14 52:15 53:15 58:2 59:14 60:14 61:4
0 2:2 3:14 4:1 10:11 11:13 17:2 18:16 19:1 25:4 26:16 27:1 28:3 33:8 34:12 35:12 36:16 37:13 41:4 42:16 43:9 44:4 45:13 46:6 50:13 51:12 52:8 53:12 54:11 58:2 59:10 60:13 61:14 62:4 64:6
0 2:8 3:12 4:11 5:6 9:1 10:14 11:16 12:16 13:13 17:4 18:16 19:16 20:16 21:8 25:1 26:15 27:16 28:16 29:3 33:3 34:15 35:16 36:16 37:7 41:2 42:13 43:16 44:16 45:8 49:1 50:14 51:16 52:16 53:7 58:7 59:12 60:9 64:1
0 2:1 3:12 4:14 5:1 10:8 11:15 12:7 17:1 18:14 19:7 25:1 26:16 27:16 28:16 29:10 30:2 33:1 34:16 35:15 36:5 37:11 38:10 41:1 42:16 43:4 45:8 46:13 50:11 51:11 52:9 53:16 54:8 58:2 59:11 60:15 61:5 64:6
0 1:1 2:10 3:16 4:12 5:1 9:7 10:16 11:10 12:13 13:5 17:1 18:6 20:9 21:8 27:7 28:15 29:10 35:6 36:12 37:14 38:7 45:2 46:14 50:7 51:6 52:4 53:9 54:14 58:7 59:15 60:16 61:13 62:7 64:3
0 2:8 3:15 4:10 5:1 10:15 11:13 12:15 13:10 18:16 19:2 21:14 22:1 26:14 27:5 28:7 29:16 30:2 34:7 35:12 36:11 37:15 38:3 45:13 46:4 50:6 51:6 52:9 53:16 54:2 58:7 59:13 60:14 61:3 64:9
0 1:4 2:16 3:16 4:16 5:16 6:13 9:5 10:12 11:12 12:13 13:16 14:14 20:10 21:15 22:4 27:3 28:16 29:9 35:7 36:16 37:2 42:3 43:15 44:9 50:13 51:16 52:2 57:2 58:16 59:12 64:7
0 2:1 3:16 4:15 5:5 10:9 11:16 12:16 13:12 17:2 18:16 19:16 20:16 21:7 26:12 27:16 28:16 29:2 34:8 35:16 36:16 37:5 42:15 43:16 44:16 45:11 50:15 51:16 52:16 53:16 54:8 58:2 59:10 60:15 61:11 62:4 64:1
0 2:2 3:16 4:10 5:1 10:8 11:15 12:13 13:7 18:3 19:9 20:4 21:13 28:6 29:13 36:12 37:8 43:4 44:16 45:3 50:2 51:15 52:14 53:8 54:14 55:5 58:2 59:15 60:16 61:16 62:12 63:7 64:2
0 2:1 3:12 4:13 5:2 10:12 11:16 12:10 13:2 17:2 18:16 19:7 25:1 26:16 27:12 28:8 29:2 33:2 34:16 35:13 36:13 37:14 38:2 42:13 43:7 45:12 46:12 50:9 51:13 52:6 53:15 54:13 58:1 59:11 60:15 61:14 62:6 64:6
0 2:4 3:9 4:9 9:1 10:16 11:15 12:12 13:10 17:3 18:16 19:5 25:6 26:16 27:16 28:7 33:3 34:16 35:15 36:16 37:1 42:1 44:12 45:5 50:13 51:10 52:16 53:6 58:8 59:16 60:9 64:5
0 2:12 3:14 4:8 5:3 9:3 10:16 11:15 12:16 13:16 14:3 18:14 19:12 20:14 21:13 22:1 26:7 27:16 28:16 29:3 34:12 35:16 36:16 37:2 41:1 42:15 43:4 44:9 45:14 49:3 50:15 51:4 52:5 53:16 54:1 57:1 58:12 59:16 60:16 61:12 64:8
0 2:2 3:9 4:16 5:6 9:1 10:15 11:16 12:11 13:5 17:2 18:16 19:7 25:5 26:16 28:3 33:4 34:16 35:16 36:16 37:14 38:3 41:2 42:16 43:6 44:1 45:10 46:10 50:10 51:12 52:8 53:15 54:10 58:1 59:11 60:16 61:12 62:4 64:6
0 1:1 2:11 3:9 4:14 5:11 6:1 9:8 10:16 11:14 12:14 13:16 14:2 17:7 18:16 20:11 21:12 25:1 26:1 27:1 28:15 29:5 35:10 36:14 42:2 43:15 44:5 50:12 51:16 52:4 58:15 59:11 60:1 64:7
0 2:11 3:15 4:16 5:16 6:16 7:7 10:14 11:14 12:12 13:16 14:16 15:3 18:1 20:4 21:16 22:6 28:13 29:12 35:7 36:15 37:4 42:3 43:16 44:9 50:11 51:16 52:5 58:15 59:15 64:7
0 2:11 3:12 4:2 9:3 10:16 11:12 12:7 17:2 18:14 19:3 20:10 27:5 28:8 35:11 36:5 42:3 43:16 44:1 50:11 51:14 52:9 53:15 54:15 58:8 59:13 60:12 61:8 62:10 63:2 64:2
0 2:2 3:16 4:11 9:1 10:11 11:16 12:16 13:7 17:10 18:16 19:16 20:16 21:9 25:2 26:9 27:15 28:16 29:11 35:12 36:16 37:8 42:4 43:16 44:16 45:5 50:10 51:16 52:16 53:15 54:4 58:3 59:15 60:16 61:12 64:1
0 1:4 2:8 3:8 4:12 5:16 6:5 9:8 10:16 11:16 12:16 13:15 14:3 17:2 18:3 19:7 20:16 21:7 27:12 28:14 29:1 34:9 35:16 36:7 42:14 43:16 49:6 50:16 51:12 57:6 58:14 59:7 64:7
0 2:9 3:16 4:16 5:7 10:13 11:15 12:13 13:11 17:1 18:15 19:11 20:1 25:2 26:16 27:16 28:15 29:3 34:7 35:12 36:12 37:10 44:9 45:14 50:4 51:8 52:15 53:15 58:10 59:16 60:16 61:7 64:5
0 2:5 3:7 4:13 5:7 9:7 10:16 11:16 12:10 13:15 17:5 18:15 19:5 20:6 21:11 25:1 26:9 27:15 28:15 29:4 34:5 35:16 36:16 37:3 42:14 43:7 44:13 45:8 50:15 51:11 52:13 53:11 58:5 59:12 60:12 61:4 64:8
0 2:4 3:15 4:9 5:1 10:11 11:16 12:16 13:9 18:1 19:10 20:16 21:11 27:8 28:16 29:12 35:11 36:16 37:10 42:1 43:16 44:16 45:7 50:5 51:16 52:16 53:12 58:5 59:16 60:14 61:6 64:1
0 1:4 2:15 3:9 4:8 5:8 6:1 9:4 10:16 11:16 12:16 13:16 14:8 17:9 18:15 19:2 20:15 21:14 22:1 25:5 26:5 27:5 28:16 29:4 35:12 36:12 42:7 43:15 44:2 49:3 50:16 51:7 57:6 58:16 59:4 64:7
0 2:3 3:13 4:14 5:1 10:8 11:15 12:7 13:2 18:10 19:12 20:2 26:13 27:16 28:16 29:10 30:1 34:15 35:14 36:11 37:10 38:10 42:13 43:5 45:6 46:14 50:8 51:12 52:8 53:12 54:10 58:1 59:10 60:12 61:12 62:4 64:6
0 3:10 4:13 5:3 10:7 11:16 12:12 13:6 18:12 19:13 20:1 26:16 27:16 28:16 29:10 33:2 34:16 35:15 36:1 37:12 38:8 42:16 43:4 45:6 46:15 50:11 51:14 52:8 53:15 54:14 55:1 58:2 59:11 60:16 61:11 62:2 64:6
0 2:10 3:13 4:11 5:10 10:12 11:16 12:16 13:16 18:13 19:11 21:2 26:14 27:16 28:13 29:1 34:5 35:10 36:14 37:9 44:10 45:13 50:14 51:16 52:16 53:11 58:10 59:16 60:13 61:1 64:5
0 2:3 3:14 4:3 9:3 10:15 11:16 12:15 13:1 17:6 18:15 19:5 20:8 21:11 25:7 26:10 29:12 30:5 33:4 34:11 37:6 38:10 41:2 42:14 45:6 46:12 50:12 51:9 52:5 53:13 54:8 58:2 59:15 60:16 61:13 62:2
0 2:8 3:12 4:13 5:2 9:7 10:16 11:10 12:10 13:15 14:2 17:10 18:11 20:1 21:16 22:4 25:6 26:15 27:12 28:16 29:16 30:7 34:5 35:8 36:4 37:12 38:8 45:12 46:12 50:11 51:10 52:12 53:16 54:8 58:9 59:12 60:15 61:9 62:1 64:9
0 2:5 3:13 4:12 5:2 10:14 11:12 12:12 13:13 18:11 19:4 20:2 21:15 26:8 27:8 28:4 29:16 30:1 34:2 35:14 36:16 37:16 38:6 45:7 46:10 50:8 51:9 52:8 53:15 54:10 58:4 59:16 60:16 61:13 62:2 64:9
0 3:15 4:12 5:3 11:16 12:16 13:8 18:9 19:16 20:16 21:9 27:10 28:16 29:13 35:4 36:16 37:16 38:2 42:1 43:8 44:16 45:16 46:10 50:8 51:16 52:16 53:16 54:16 55:5 58:1 59:9 60:12 61:14 62:12 63:4 64:1
0 2:14 3:15 4:12 5:12 6:6 9:1 10:16 11:12 12:12 13:16 14:7 18:6 19:1 20:12 21:12 27:8 28:15 29:2 35:13 36:7 42:6 43:15 44:1 50:15 51:10 58:15 59:6 64:7
0 1:1 2:12 3:13 4:9 5:5 9:5 10:16 11:11 12:15 13:16 17:4 18:16 19:5 20:8 21:16 22:4 25:2 26:13 27:16 28:16 29:16 30:5 35:3 36:4 37:15 38:6 44:1 45:15 46:6 50:11 51:9 52:12 53:16 54:2 58:11 59:16 60:14 61:8 64:9
0 3:7 4:8 11:14 12:4 13:5 18:2 19:14 20:4 21:12 26:9 27:7 28:7 29:9 33:1 34:16 35:2 36:10 37:12 38:3 41:10 42:16 43:16 44:16 45:16 46:3 49:4 50:8 51:8 52:15 53:4 59:7 60:11 64:4
0 2:4 3:16 4:14 5:2 10:16 11:11 12:11 13:10 17:1 18:4 19:1 20:11 21:10 26:1 27:11 28:16 29:6 34:6 35:16 36:14 37:13 38:2 42:1 43:2 44:1 45:10 46:11 50:7 51:11 52:6 53:13 54:14 58:3 59:12 60:16 61:15 62:7 64:3
0 2:9 3:11 4:8 5:5 9:2 10:16 11:14 12:16 13:15 17:6 18:16 19:11 20:2 25:8 26:16 27:16 28:13 29:2 33:1 34:3 36:12 37:9 44:9 45:12 50:5 51:8 52:16 53:6 58:8 59:15 60:10 64:5
0 2:4 3:14 4:10 10:14 11:15 12:15 13:6 17:1 18:16 19:5 20:5 21:11 26:5 27:4 28:6 29:13 36:14 37:6 43:3 44:16 45:2 50:3 51:15 52:16 53:12 54:16 55:3 58:4 59:16 60:12 61:12 62:12 63:5 64:2
0 2:6 3:15 4:16 5:6 9:5 10:15 11:16 12:16 13:11 17:8 18:16 19:16 20:16 21:9 26:4 27:16 28:16 29:6 34:2 35:16 36:16 42:8 43:16 44:16 45:2 50:11 51:16 52:16 53:13 54:2 58:5 59:13 60:11 61:8 62:2 64:1
0 2:5 3:3 4:10 5:10 9:4 10:16 11:13 12:14 13:13 17:4 18:14 20:8 21:8 25:1 26:13 27:13 28:15 35:14 36:16 37:1 42:13 43:13 44:8 45:5 49:1 50:13 51:10 52:8 53:10 58:2 59:13 60:16 61:6 64:8
0 2:5 3:10 4:12 5:7 9:1 10:14 11:16 12:16 13:16 17:11 18:16 19:4 20:7 21:15 25:5 26:12 28:11 29:14 35:5 36:16 37:9 42:2 43:14 44:13 45:5 46:1 50:10 51:16 52:16 53:16 54:15 58:7 59:12 60:12 61:9 62:12 63:1 64:2
0 2:9 3:14 4:9 5:2 9:2 10:16 11:10 12:14 13:8 17:2 18:16 19:2 20:6 21:16 22:1 26:14 27:9 28:11 29:16 30:5 34:2 35:11 36:11 37:14 38:9 45:13 46:11 50:5 51:9 52:11 53:16 54:6 58:7 59:13 60:12 61:8 64:9
0 2:11 3:16 4:14 5:7 6:1 9:7 10:15 11:7 12:13 13:16 14:4 17:10 18:12 20:5 21:16 22:6 25:3 26:16 27:12 28:15 29:16 30:8 34:2 35:4 36:7 37:16 38:6 44:3 45:16 46:4 50:7 51:10 52:10 53:15 54:2 58:11 59:16 60:14 61:6 64:9
0 2:5 3:15 4:12 5:3 10:9 11:12 12:10 13:3 18:14 19:6 26:15 27:16 28:16 29:3 34:7 35:8 36:10 37:10 44:5 45:13 50:4 51:12 52:16 53:11 58:6 59:16 60:11 61:2 64:5
0 2:5 3:12 4:11 5:2 9:1 10:14 11:15 12:13 13:14 17:2 18:15 19:4 20:6 21:16 27:2 28:13 29:12 35:11 36:16 37:13 38:2 43:1 44:5 45:12 46:12 50:8 51:11 52:8 53:14 54:12 58:7 59:16 60:12 61:12 62:3 64:3
0 3:11 4:15 5:5 10:8 11:16 12:13 13:6 18:11 19:14 26:15 27:15 28:12 29:8 34:16 35:14 36:12 37:15 38:9 42:16 43:6 45:11 46:14 50:10 51:14 52:9 53:16 54:11 58:1 59:11 60:13 61:12 62:1 64:6
0 2:11 3:12 4:16 5:10 6:1 9:5 10:16 11:15 12:7 13:15 14:4 17:5 18:16 19:6 20:8 21:15 22:1 26:7 27:16 28:16 29:10 34:6 35:16 36:16 37:7 42:14 43:10 44:10 45:12 49:4 50:16 51:9 52:12 53:14 57:1 58:11 59:16 60:15 61:5 64:8
0 2:2 3:13 4:16 5:6 10:11 11:16 12:11 13:5 18:15 19:6 25:4 26:16 27:4 28:10 29:2 33:3 34:14 35:15 36:16 37:14 38:1 41:3 42:16 43:8 45:14 46:9 50:13 51:8 52:5 53:16 54:5 58:4 59:13 60:16 61:10 64:6
0 3:5 4:4 5:1 11:14 12:8 13:12 18:4 19:13 20:4 21:12 26:12 27:5 28:7 29:9 33:2 34:16 35:4 36:13 37:16 38:7 41:10 42:16 43:16 44:16 45:11 46:1 49:5 50:6 51:7 52:15 59:7 60:7 64:4
0 3:11 4:8 11:13 12:7 18:3 19:16 20:6 21:15 26:9 27:11 28:7 29:14 33:1 34:15 35:6 36:12 37:13 38:1 41:7 42:16 43:16 44:16 45:16 46:11 49:5 50:12 51:13 52:16 53:8 54:3 59:12 60:12 64:4
0 2:10 3:16 4:16 5:8 10:15 11:14 12:9 13:9 17:3 18:16 19:5 25:2 26:16 27:16 28:10 34:11 35:13 36:15 37:6 44:10 45:11 50:5 51:11 52:15 53:13 58:7 59:16 60:15 61:4 64:5
0 2:5 3:12 4:8 5:2 10:12 11:6 12:8 13:13 17:2 18:10 21:12 22:2 26:14 27:12 28:12 29:10 34:1 35:15 36:16 37:7 42:14 43:8 45:9 46:1 50:14 51:2 52:1 53:12 54:2 58:8 59:12 60:12 61:6 64:8
0 2:4 3:11 4:4 10:12 11:15 12:16 13:14 17:4 18:15 20:5 21:12 22:6 25:6 26:10 29:7 30:8 33:7 34:8 37:8 38:8 41:6 42:13 44:1 45:13 46:3 49:2 50:16 51:10 52:12 53:13 58:6 59:13 60:12 61:1
0 2:3 3:16 4:11 10:5 11:16 12:16 17:1 18:11 19:16 20:15 25:3 26:15 27:16 28:15 34:2 35:16 36:14 43:15 44:16 50:1 51:16 52:16 53:2 58:1 59:11 60:14 61:5 64:1
0 2:3 3:14 4:7 5:1 10:11 11:15 12:16 13:12 18:14 19:8 21:13 22:4 25:1 26:16 27:2 29:12 30:6 33:1 34:16 35:2 37:13 38:7 41:2 42:16 44:4 45:16 46:1 50:13 51:10 52:15 53:13 58:6 59:15 60:12 61:6
0 2:9 3:13 4:4 9:1 10:16 11:9 12:11 17:2 18:11 20:13 26:2 27:3 28:13 35:11 36:5 42:3 43:14 44:1 50:11 51:14 52:10 53:8 54:11 58:11 59:13 60:12 61:12 62:14 63:2 64:2
0 2:7 3:11 4:13 5:7 9:1 10:15 11:15 12:13 13:15 14:2 17:4 18:16 19:4 20:5 21:14 22:4 26:10 27:16 28:16 29:13 30:2 34:7 35:15 36:16 37:3 41:1 42:16 43:9 44:8 45:15 49:3 50:15 51:6 52:9 53:16 58:6 59:16 60:15 61:6 64:8
0 2:4 3:14 4:15 5:8 6:1 10:14 11:14 12:12 13:15 14:7 17:3 18:15 19:1 21:9 22:7 25:6 26:12 29:8 30:8 33:8 34:11 37:9 38:8 41:8 42:12 45:14 46:5 49:3 50:16 51:9 52:14 53:11 58:6 59:14 60:11
0 1:2 2:12 3:16 4:16 5:16 6:14 9:9 10:16 11:16 12:15 13:16 14:6 17:11 18:13 20:11 21:14 27:2 28:16 29:6 35:12 36:14 37:1 42:4 43:16 44:6 50:11 51:16 52:1 57:2 58:15 59:13 64:7
0 2:1 3:7 4:12 5:5 10:4 11:16 12:9 13:6 18:11 19:8 26:15 27:8 28:8 29:5 34:16 35:16 36:12 37:16 38:2 42:15 43:5 45:15 46:5 50:11 51:9 52:8 53:16 54:4 58:2 59:14 60:15 61:8 64:6
0 2:5 3:10 4:12 5:2 9:2 10:16 11:13 12:11 13:11 17:7 18:14 20:4 21:15 25:1 26:6 28:10 29:12 35:2 36:16 37:6 43:9 44:12 50:4 51:16 52:16 53:16 54:16 55:2 58:7 59:15 60:11 61:8 62:8 63:1 64:2
0 2:7 3:13 4:16 5:8 9:9 10:16 11:12 12:8 13:16 14:2 17:4 18:7 20:6 21:15 22:1 26:4 27:13 28:16 29:8 34:6 35:13 36:15 37:16 38:3 44:2 45:11 46:12 50:7 51:8 52:4 53:14 54:12 58:10 59:16 60:16 61:14 62:4 64:3
0 2:10 3:15 4:10 9:10 10:15 11:10 12:16 13:6 17:2 18:2 19:13 20:15 21:1 26:4 27:16 28:16 29:5 35:3 36:7 37:15 38:5 45:9 46:13 50:13 51:7 52:5 53:11 54:14 58:7 59:16 60:16 61:14 62:3 64:3
0 3:11 4:14 5:2 10:9 11:16 12:12 13:6 17:2 18:15 19:8 26:16 27:4 28:3 29:1 34:16 35:14 36:16 37:15 38:3 42:13 43:14 44:2 45:4 46:14 47:1 50:7 51:14 52:5 53:8 54:16 55:4 58:1 59:9 60:15 61:14 62:7 64:6
0 2:10 3:14 4:11 5:9 10:9 11:12 12:8 13:9 18:11 19:9 20:1 26:15 27:16 28:14 29:2 34:12 35:2 36:10 37:6 45:13 50:7 51:5 52:8 53:12 58:10 59:16 60:15 61:4 64:5
0 1:1 2:11 3:14 4:12 5:6 9:8 10:15 11:7 12:11 13:15 17:11 18:9 20:8 21:16 22:4 25:8 26:14 27:13 28:16 29:16 30:7 34:6 35:9 36:4 37:15 38:8 45:11 46:10 50:9 51:8 52:11 53:16 54:3 58:14 59:14 60:11 61:5 64:9
0 2:8 3:11 4:15 5:4 10:14 11:14 12:12 13:6 18:11 19:9 26:10 27:16 28:14 29:2 34:4 35:8 36:9 37:14 38:2 45:15 46:2 50:4 51:11 52:13 53:16 54:1 58:4 59:15 60:12 61:9 64:5
0 2:8 3:12 4:14 5:15 6:15 7:1 9:3 10:15 11:16 12:14 13:16 14:15 15:2 18:10 19:2 20:5 21:16 22:7 27:1 28:14 29:12 35:6 36:16 37:5 43:15 44:12 50:6 51:16 52:7 58:11 59:16 60:3 64:7
0 2:7 3:8 4:8 5:8 10:12 11:16 12:14 13:12 18:15 19:5 20:2 26:14 27:16 28:13 29:2 34:7 35:4 36:12 37:9 44:6 45:12 50:11 51:12 52:16 53:10 58:8 59:13 60:8 61:1 64:5
0 2:3 3:12 4:15 5:3 10:14 11:15 12:14 13:4 17:1 18:16 19:15 20:1 25:3 26:16 27:16 28:5 29:2 30:1 33:2 34:16 35:11 36:4 37:8 38:10 41:2 42:16 43:2 45:6 46:13 50:11 51:11 52:4 53:11 54:10 58:1 59:10 60:13 61:10 62:3 64:6
0 2:5 3:15 4:11 5:9 6:1 10:10 11:16 12:12 13:14 14:7 18:15 19:2 21:10 22:8 25:2 26:12 29:11 30:8 33:4 34:10 37:12 38:5 41:8 42:10 44:3 45:15 46:1 49:2 50:15 51:12 52:14 53:9 58:6 59:14 60:9 61:1
0 3:10 4:14 10:4 11:16 12:7 18:8 19:16 20:6 21:8 26:14 27:9 28:8 29:15 33:4 34:16 35:3 36:11 37:15 38:6 41:10 42:16 43:16 44:16 45:16 46:9 49:6 50:12 51:13 52:16 53:7 59:12 60:16 61:2 64:4
0 2:1 3:10 4:14 5:13 6:2 10:9 11:15 12:13 13:16 14:5 21:11 22:5 28:4 29:13 34:8 35:16 36:16 37:13 38:2 42:8 43:14 44:16 45:10 46:1 51:12 52:7 59:14 60:2 64:7
0 2:7 3:15 4:8 5:2 10:12 11:16 12:14 13:5 18:12 19:16 20:16 21:4 26:12 27:16 28:16 29:2 34:13 35:16 36:16 37:2 42:14 43:16 44:16 49:1 50:14 51:16 52:16 53:14 54:1 57:1 58:8 59:16 60:11 61:8 64:1
0 2:6 3:9 4:4 5:1 10:6 11:16 12:16 13:9 14:1 18:4 19:16 20:1 21:13 22:7 27:14 28:5 29:12 30:8 33:1 34:10 35:15 36:16 37:10 41:6 42:15 43:9 44:16 45:1 49:7 50:13 51:8 52:14 53:4 58:6 59:10 60:13 61:1 64:8
0 2:5 3:12 4:8 5:1 10:15 11:16 12:16 13:8 18:15 19:16 20:16 21:6 25:1 26:14 27:16 28:16 29:4 33:2 34:15 35:16 36:16 37:9 42:6 43:16 44:16 45:14 46:1 50:8 51:16 52:16 53:15 58:4 59:12 60:10 61:4 64:1
0 3:2 4:15 5:3 11:8 12:14 19:12 20:8 21:2 22:4 26:4 27:15 28:2 29:15 30:8 33:4 34:13 35:14 36:9 37:16 38:6 40:3 41:16 42:16 43:16 44:16 45:14 48:1 49:6 50:4 51:4 52:13 53:9 59:3 60:16 61:4 64:4
0 2:7 3:16 4:10 9:1 10:13 11:14 12:16 13:8 17:5 18:16 19:4 20:7 21:13 25:4 26:16 27:4 29:13 30:5 33:7 34:16 37:12 38:8 41:2 42:15 43:7 45:10 46:11 50:12 51:15 52:12 53:16 54:5 58:6 59:15 60:16 61:8
0 2:4 3:14 4:16 5:11 10:12 11:12 12:16 13:15 19:1 20:16 21:11 26:2 27:9 28:16 29:9 34:13 35:16 36:16 37:16 38:9 42:2 43:15 44:12 45:8 46:1 50:4 51:16 52:9 58:5 59:15 60:7 64:7
0 2:3 3:12 4:15 5:3 10:9 11:15 12:15 13:7 18:12 19:14 20:12 21:1 26:8 27:16 28:16 29:14 37:13 38:7 45:7 46:12 49:2 50:16 51:10 52:8 53:13 54:10 58:6 59:11 60:16 61:14 62:3 64:5
0 3:3 4:15 5:5 11:6 12:16 13:2 19:6 20:16 21:3 26:2 27:13 28:5 29:12 30:2 33:5 34:13 35:13 36:9 37:16 38:1 40:4 41:16 42:16 43:16 44:16 45:15 48:2 49:9 50:7 51:4 52:13 53:9 59:5 60:16 61:5 64:4
0 1:3 2:13 3:16 4:16 5:6 9:4 10:16 11:9 12:14 13:12 18:8 19:3 20:14 21:7 27:12 28:16 29:3 35:5 36:15 37:15 38:1 44:1 45:16 46:10 49:2 50:12 51:8 52:11 53:16 54:7 57:2 58:15 59:16 60:15 61:9 64:3
0 1:1 2:14 3:16 4:9 9:8 10:16 11:12 12:15 13:6 17:6 18:16 19:7 20:5 21:14 25:4 26:16 27:4 29:14 30:4 33:4 34:16 35:3 37:10 38:6 41:6 42:16 43:1 45:10 46:8 49:3 50:16 51:9 52:7 53:15 54:6 57:1 58:15 59:16 60:15 61:9
0 2:8 3:16 4:11 9:1 10:15 11:15 12:14 13:9 17:1 18:15 19:12 21:12 22:6 26:16 27:7 29:10 30:4 34:16 35:6 37:10 38:8 41:3 42:16 43:3 45:15 46:3 49:1 50:14 51:14 52:12 53:16 58:7 59:13 60:16 61:8
0 2:8 3:14 4:12 5:2 9:3 10:16 11:12 12:15 13:6 17:3 18:7 19:7 20:13 21:9 26:5 27:15 28:16 29:3 35:7 36:14 37:14 38:1 44:3 45:16 46:5 50:7 51:5 52:10 53:16 54:5 58:13 59:10 60:8 61:3 64:3
0 1:1 2:9 3:15 4:5 9:6 10:16 11:13 12:15 13:3 17:12 18:11 20:12 21:14 25:5 26:15 27:11 28:15 29:16 30:3 34:4 35:8 36:10 37:16 38:5 45:12 46:12 50:6 51:4 52:7 53:14 54:13 58:7 59:14 60:14 61:12 62:5 64:9
0 1:2 2:14 3:16 4:11 9:8 10:15 11:7 12:16 17:1 18:2 20:15 21:1 26:2 27:12 28:14 34:1 35:11 36:14 37:11 44:2 45:14 46:5 49:2 50:8 51:3 52:4 53:10 54:12 57:1 58:13 59:16 60:16 61:14 62:4 64:3
0 2:3 3:11 4:16 5:16 6:10 10:11 11:10 12:8 13:16 14:7 20:4 21:16 22:2 26:1 27:4 28:13 29:11 34:10 35:16 36:16 37:16 38:9 42:4 43:13 44:13 45:8 46:2 50:2 51:14 52:6 58:4 59:12 60:1 64:7
0 2:1 3:13 4:12 5:14 6:7 10:5 11:12 12:9 13:16 14:2 20:3 21:13 28:10 29:7 34:7 35:16 36:16 37:10 38:1 42:9 43:14 44:16 45:11 46:1 51:15 52:5 58:1 59:15 60:2 64:7
0 4:10 5:7 12:15 13:5 19:4 20:16 21:3 27:7 28:15 29:3 33:3 34:7 35:14 36:12 37:16 38:1 40:1 41:14 42:16 43:16 44:16 45:15 49:9 50:10 51:14 52:16 53:16 60:12 61:9 64:4
0 2:4 3:16 4:16 5:8 9:2 10:16 11:10 12:12 13:16 14:4 17:4 18:16 19:4 20:10 21:16 22:4 25:3 26:16 27:16 28:16 29:16 30:1 36:4 37:16 38:4 44:2 45:16 46:1 51:6 52:11 53:16 58:4 59:13 60:9 61:3 64:9
0 1:1 2:11 3:16 4:15 5:2 9:4 10:12 11:8 12:14 13:8 17:1 18:1 19:2 20:15 21:6 27:7 28:16 29:4 35:1 36:13 37:13 44:2 45:16 46:7 50:10 51:11 52:8 53:15 54:8 58:8 59:14 60:16 61:12 62:1 64:3
0 3:8 4:14 5:5 11:9 12:16 13:14 14:2 19:11 20:16 21:13 22:1 26:6 27:16 28:16 29:7 33:3 34:13 35:16 36:16 37:4 41:3 42:11 43:15 44:16 45:12 51:10 52:16 53:15 54:3 59:8 60:16 61:15 62:6 64:1
0 2:3 3:15 4:12 5:2 9:1 10:16 11:14 12:13 13:11 17:5 18:16 19:12 21:11 22:5 25:4 26:11 27:11 29:3 30:8 33:6 34:8 37:4 38:8 41:4 42:11 45:9 46:7 50:15 51:13 52:9 53:13 54:5 58:3 59:12 60:14 61:12
0 3:10 4:13 5:3 11:16 12:16 13:8 18:4 19:16 20:16 21:7 25:2 26:15 27:16 28:16 29:10 33:6 34:16 35:16 36:16 37:13 43:8 44:16 45:14 51:11 52:16 53:16 54:1 59:12 60:12 61:7 64:1
0 3:9 4:14 5:14 6:12 7:6 10:3 11:8 12:8 13:11 14:16 15:7 20:1 21:12 22:12 26:3 27:4 28:11 29:14 34:13 35:16 36:16 37:15 38:4 43:10 44:11 51:14 52:9 59:15 60:4 64:7
0 2:2 3:14 4:16 5:13 10:15 11:9 12:7 13:9 18:14 19:6 20:5 21:4 26:11 27:16 28:16 29:16 30:3 34:1 35:5 36:4 37:11 38:8 42:3 45:7 46:9 49:2 50:16 51:11 52:4 53:8 54:10 58:1 59:10 60:14 61:15 62:3 64:5
0 2:4 3:13 4:16 5:15 6:4 9:3 10:16 11:10 12:8 13:16 14:4 17:3 18:10 20:3 21:16 22:4 27:11 28:16 29:15 35:3 36:14 37:16 38:6 44:2 45:16 46:9 50:2 51:12 52:8 53:16 54:8 58:3 59:16 60:16 61:13 62:1 64:3
0 2:8 3:14 4:13 5:1 9:3 10:16 11:16 12:16 13:7 17:4 18:16 19:3 20:11 21:8 26:4 28:15 29:4 35:3 36:15 37:1 42:7 43:14 44:15 45:5 46:2 49:1 50:16 51:16 52:16 53:16 54:15 58:6 59:4 60:6 61:9 62:11 64:2
0 2:6 3:11 4:4 10:12 11:16 12:14 18:12 19:16 20:6 21:1 26:5 27:16 28:16 29:5 34:12 35:16 36:16 37:4 42:12 43:16 44:16 45:9 50:13 51:16 52:16 53:12 58:8 59:12 60:11 61:6 64:1
0 3:16 4:11 5:4 10:2 11:16 12:16 13:12 18:10 19:16 20:16 21:8 25:2 26:16 27:16 28:16 29:4 33:2 34:11 35:16 36:16 37:4 42:1 43:16 44:16 45:6 51:14 52:16 53:16 54:6 59:12 60:16 61:15 62:6 64:1
0 3:9 4:15 5:10 10:2 11:16 12:16 13:16 19:15 20:16 21:16 26:2 27:16 28:16 29:12 34:14 35:16 36:16 37:12 41:4 42:16 43:16 44:16 45:11 51:12 52:16 53:16 54:4 59:14 60:15 61:10 62:2 64:1
0 2:13 3:14 4:5 9:3 10:16 11:15 12:16 13:3 17:7 18:11 19:1 20:13 21:4 25:1 26:2 27:2 28:15 29:2 35:9 36:12 42:8 43:16 44:4 45:1 46:1 50:16 51:16 52:16 53:16 54:8 58:11 59:12 60:10 61:11 62:7 64:2
0 2:7 3:13 4:14 5:6 9:2 10:16 11:16 12:16 13:14 17:3 18:16 19:9 20:4 21:2 25:2 26:16 27:16 28:14 29:5 34:6 35:8 36:9 37:15 38:7 45:8 46:12 50:11 51:4 52:5 53:14 54:11 58:8 59:16 60:16 61:13 62:1 64:5
0 2:9 3:16 4:14 5:1 9:4 10:16 11:14 12:15 13:8 17:8 18:16 19:5 20:3 21:15 22:2 25:7 26:13 29:15 30:4 33:8 34:12 37:12 38:5 41:5 42:14 43:1 44:2 45:14 46:4 50:16 51:16 52:16 53:13 54:1 58:8 59:14 60:11 61:3
0 3:7 4:8 5:2 10:2 11:15 12:16 13:8 18:4 19:16 20:16 21:8 26:8 27:16 28:16 29:9 33:3 34:16 35:16 36:16 37:16 41:1 42:6 43:9 44:16 45:16 51:7 52:16 53:16 54:2 59:7 60:11 61:3 64:1
0 2:3 3:14 4:8 9:8 10:16 11:16 12:16 13:6 17:11 18:14 19:4 20:7 21:14 25:9 26:10 29:12 30:7 33:6 34:11 37:6 38:8 42:16 43:4 45:4 46:12 50:10 51:14 52:10 53:14 54:10 58:2 59:12 60:16 61:13 62:2
0 2:12 3:13 4:9 5:2 9:3 10:16 11:16 12:16 13:7 17:2 18:16 19:5 26:14 27:16 28:14 29:3 34:1 35:4 36:10 37:15 38:3 45:9 46:12 50:13 51:12 52:12 53:13 54:13 58:6 59:12 60:14 61:14 62:5 64:5
0 2:2 3:11 4:15 5:8 10:14 11:13 12:13 13:8 18:14 19:8 20:8 21:4 26:7 27:16 28:16 29:14 30:2 34:1 35:4 36:1 37:13 38:6 45:7 46:13 50:10 51:7 52:2 53:7 54:12 58:2 59:10 60:14 61:16 62:7 64:5
0 2:12 3:10 4:2 9:2 10:16 11:8 12:10 13:2 18:16 20:10 21:10 26:5 27:10 28:12 29:15 35:6 36:8 37:14 38:3 45:5 46:12 51:1 52:4 53:9 54:13 58:10 59:15 60:16 61:15 62:5 64:9
0 2:1 3:12 4:7 10:14 11:16 12:6 17:2 18:16 19:5 25:1 26:16 27:2 33:3 34:16 35:11 36:5 37:3 41:1 42:16 43:15 44:14 45:16 46:8 50:11 51:16 52:5 53:7 54:16 55:5 58:1 59:10 60:16 61:16 62:13 63:1 64:6
0 1:1 2:11 3:14 4:14 5:3 9:9 10:14 11:10 12:11 13:14 17:8 18:8 20:9 21:12 25:3 26:3 27:8 28:16 29:6 35:8 36:14 37:16 38:2 45:10 46:12 50:5 51:6 52:4 53:12 54:13 58:11 59:12 60:15 61:14 62:6 64:3
0 3:1 4:16 5:8 11:3 12:16 13:6 19:7 20:15 21:9 22:3 26:3 27:14 28:8 29:16 30:4 33:7 34:15 35:14 36:12 37:16 38:3 40:3 41:15 42:16 43:16 44:16 45:16 46:1 48:1 49:4 50:4 51:4 52:14 53:13 59:1 60:16 61:7 64:4
0 2:3 3:15 4:16 5:16 6:6 10:11 11:15 12:12 13:16 14:2 20:11 21:13 26:4 27:8 28:16 29:8 30:2 34:14 35:16 36:16 37:16 38:10 42:3 43:13 44:12 45:6 46:1 50:1 51:16 52:6 58:7 59:15 60:2 64:7
0 3:4 4:16 5:1 11:6 12:14 19:11 20:10 21:9 22:2 26:4 27:16 28:8 29:16 30:4 33:5 34:14 35:11 36:11 37:16 38:2 40:3 41:15 42:16 43:16 44:16 45:14 48:3 49:12 50:11 51:14 52:16 53:13 59:7 60:16 61:7 64:4
0 2:10 3:16 4:14 5:6 10:14 11:16 12:9 13:15 14:3 18:10 19:16 20:5 21:15 22:4 26:3 27:16 28:16 29:13 30:1 34:12 35:16 36:16 37:10 41:2 42:16 43:5 44:10 45:14 49:7 50:16 51:8 52:7 53:16 54:3 58:9 59:14 60:16 61:11 62:1 64:8
0 1:1 2:12 3:8 9:9 10:16 11:14 12:9 17:9 18:8 20:16 25:1 27:4 28:13 35:9 36:7 42:1 43:13 44:3 49:1 50:15 51:15 52:11 53:10 54:7 58:11 59:12 60:12 61:12 62:11 64:2
0 3:1 4:16 5:5 11:4 12:16 13:6 19:7 20:15 21:3 22:2 26:1 27:14 28:8 29:16 30:7 33:3 34:12 35:15 36:9 37:16 38:2 40:2 41:15 42:16 43:16 44:16 45:15 49:3 50:7 51:8 52:15 53:12 59:1 60:16 61:9 64:4
0 2:6 3:8 10:11 11:14 18:13 19:7 26:16 27:7 34:16 35:9 36:6 41:4 42:16 43:16 44:16 45:14 46:2 49:2 50:14 51:14 52:8 53:16 54:9 58:6 59:15 60:16 61:16 62:6 64:6
0 3:9 4:9 5:1 10:10 11:16 12:10 13:12 14:1 18:5 19:14 20:1 21:12 22:4 27:11 28:15 29:16 30:2 34:3 35:12 36:16 37:9 41:1 42:12 43:10 44:4 45:16 46:7 49:2 50:15 51:5 53:11 54:12 58:1 59:10 60:13 61:13 62:6 64:8
0 2:13 3:16 4:5 9:4 10:15 11:13 12:13 17:7 18:8 19:3 20:16 21:1 25:9 26:3 27:4 28:16 35:8 36:10 42:2 43:15 44:5 50:12 51:16 52:16 53:16 54:7 58:13 59:12 60:9 61:15 62:7 64:2
0 2:10 3:16 4:14 5:3 9:2 10:16 11:10 12:14 13:12 18:7 19:4 20:14 21:8 27:8 28:16 29:9 36:7 37:16 38:4 45:13 46:7 49:8 50:11 51:5 52:4 53:16 54:4 57:1 58:11 59:15 60:16 61:8 62:1 64:3
0 3:9 4:14 11:13 12:11 14:4 18:2 19:16 20:6 21:6 22:15 26:9 27:14 29:14 30:10 33:12 34:16 35:14 36:13 37:15 38:1 41:11 42:14 43:14 44:16 45:12 51:7 52:16 53:5 59:14 60:13 64:4
0 2:11 3:15 4:6 10:10 11:16 12:8 18:8 19:16 20:16 25:2 26:12 27:16 28:14 29:2 34:6 35:16 36:16 37:7 42:8 43:16 44:16 45:9 50:12 51:16 52:16 53:15 54:3 58:8 59:15 60:12 61:5 62:1 64:1
0 2:6 3:9 4:13 5:11 6:2 9:7 10:16 11:16 12:16 13:16 14:3 17:8 18:16 19:10 20:6 25:5 26:16 27:16 28:16 29:13 30:1 35:3 36:6 37:16 38:4 41:3 45:12 46:5 49:5 50:16 51:9 52:8 53:14 54:6 58:5 59:10 60:12 61:10 64:5
0 1:1 2:10 3:10 4:6 9:4 10:15 11:11 12:15 13:7 17:2 18:14 19:1 20:11 21:14 26:11 27:16 28:16 29:16 37:16 38:3 45:11 46:8 49:2 50:8 51:8 52:8 53:12 54:12 57:2 58:12 59:12 60:16 61:13 62:5 64:9
0 2:8 3:16 4:15 5:4 10:8 11:16 12:16 13:10 18:8 19:16 20:16 21:7 26:8 27:16 28:16 29:4 33:2 34:16 35:16 36:16 37:4 42:12 43:16 44:16 45:4 50:7 51:16 52:16 53:11 58:7 59:16 60:16 61:13 62:4 64:1
0 2:7 3:11 4:15 5:6 9:3 10:16 11:15 12:12 13:4 17:5 18:16 19:13 20:14 21:8 25:6 26:15 27:11 28:8 29:15 30:6 37:8 38:8 45:4 46:8 50:13 51:9 52:8 53:13 54:5 58:6 59:11 60:14 61:9 64:5
0 1:1 2:12 3:16 4:16 5:8 9:4 10:10 11:8 12:8 13:4 17:9 18:11 19:6 20:7 25:4 26:16 27:16 28:16 29:11 36:1 37:16 38:4 45:16 46:6 50:5 51:8 52:11 53:14 54:2 58:15 59:13 60:10 61:1 64:5
0 2:7 3:13 4:16 5:8 10:16 11:14 12:10 13:16 14:2 18:9 19:14 20:4 21:16 22:1 26:1 27:16 28:16 29:14 34:8 35:16 36:16 37:3 41:2 42:16 43:13 44:14 45:15 46:1 49:4 50:16 51:7 52:5 53:16 54:6 58:10 59:15 60:16 61:15 62:2 64:8
0 2:6 3:16 4:8 10:14 11:10 12:11 13:7 18:16 19:1 20:3 21:16 22:1 26:11 27:10 28:13 29:16 30:5 34:2 35:8 36:8 37:9 38:10 45:2 46:14 52:1 53:5 54:15 55:1 58:6 59:15 60:16 61:14 62:5 64:9
0 1:1 2:9 3:15 4:2 9:10 10:14 11:14 12:7 17:5 18:3 19:10 20:8 27:14 28:4 34:2 35:16 42:10 43:12 44:1 49:2 50:16 51:16 52:16 53:14 54:8 58:7 59:9 60:14 61:16 62:7 64:2
0 2:5 3:15 4:10 9:1 10:15 11:12 12:13 13:10 17:5 18:16 19:2 20:1 21:11 22:3 25:5 26:14 27:2 29:4 30:8 33:4 34:12 37:4 38:8 41:3 42:14 43:2 45:9 46:9 50:12 51:12 52:7 53:14 54:9 58:5 59:16 60:16 61:10
0 3:8 4:11 10:5 11:14 12:7 18:12 19:10 25:4 26:16 27:3 33:5 34:15 35:12 36:10 37:3 41:4 42:16 43:12 44:8 45:15 46:5 50:10 51:15 52:6 53:10 54:15 59:7 60:12 61:12 62:8 64:6
0 2:2 3:14 4:11 5:4 9:1 10:14 11:16 12:13 13:16 14:2 17:4 18:16 19:10 20:3 21:15 22:3 26:9 27:16 28:14 29:14 30:2 33:1 34:12 35:16 36:16 37:4 41:5 42:16 43:9 44:11 45:13 49:1 50:14 51:13 52:10 53:16 54:7 58:4 59:9 60:13 61:11 62:1 64:8
0 2:9 3:14 4:10 5:1 9:3 10:13 11:2 12:8 13:9 17:4 18:12 20:4 21:16 22:1 25:1 26:14 27:8 28:11 29:16 30:6 34:1 35:6 36:3 37:10 38:7 45:8 46:8 49:3 50:8 51:3 52:1 53:10 54:8 57:1 58:9 59:11 60:16 61:12 62:1 64:9
0 2:11 3:12 4:4 9:4 10:16 11:8 12:14 13:7 17:5 18:16 19:7 20:6 21:15 22:1 26:12 27:16 28:16 29:16 30:2 35:1 37:7 38:9 45:4 46:12 50:4 51:8 52:10 53:14 54:12 58:10 59:12 60:9 61:7 64:9
0 2:10 3:16 4:16 5:16 6:5 10:2 11:4 12:10 13:16 14:5 20:9 21:12 26:4 27:14 28:16 29:13 30:6 34:6 35:15 36:16 37:15 38:7 43:14 44:10 50:6 51:16 52:7 58:11 59:15 64:7
0 1:1 2:12 3:12 4:11 5:5 9:5 10:15 11:8 12:12 13:15 14:2 17:7 18:12 20:9 21:16 22:3 25:3 26:15 27:9 28:10 29:16 30:7 34:5 35:11 36:16 37:16 38:8 44:1 45:14 46:10 50:7 51:8 52:11 53:16 54:2 58:12 59:16 60:13 61:6 64:9
0 1:1 2:10 3:16 4:13 5:4 9:9 10:13 11:4 12:11 13:15 20:4 21:16 22:1 27:3 28:13 29:11 35:7 36:16 37:14 38:2 44:4 45:15 46:8 50:5 51:4 52:5 53:14 54:9 58:15 59:16 60:14 61:9 64:3
0 2:8 3:16 4:8 10:10 11:16 12:16 18:6 19:10 20:16 21:4 28:16 29:2 35:7 36:13 42:1 43:14 44:8 50:13 51:16 52:16 53:16 54:14 58:8 59:12 60:11 61:8 62:14 64:2
0 2:3 3:12 4:6 10:16 11:16 12:16 13:8 18:14 19:14 20:7 21:15 26:5 27:16 28:15 29:8 35:13 36:16 41:2 42:14 43:10 44:13 45:7 49:3 50:15 51:7 52:9 53:15 58:5 59:12 60:11 61:5 64:8
0 1:1 2:11 3:13 4:5 9:7 10:12 11:7 12:15 13:4 17:8 18:4 20:8 21:12 25:2 26:6 29:13 35:1 36:8 37:3 43:11 44:8 49:1 50:12 51:16 52:13 53:8 54:2 57:2 58:12 59:12 60:12 61:12 62:12 64:2
0 1:3 2:13 3:16 4:13 5:1 9:11 10:11 11:8 12:14 13:8 17:5 18:1 20:5 21:14 28:5 29:11 35:1 36:14 37:3 43:9 44:11 50:11 51:16 52:15 53:12 54:7 57:1 58:8 59:8 60:9 61:13 62:7 64:2
0 1:3 2:14 3:16 4:12 5:2 9:11 10:12 11:4 12:12 13:8 17:1 18:1 20:12 21:7 27:9 28:16 29:6 35:4 36:11 37:16 38:2 45:8 46:11 49:1 50:8 51:6 52:7 53:14 54:6 57:2 58:11 59:16 60:12 61:8 64:3
0 2:8 3:10 4:16 5:13 9:4 10:16 11:16 12:16 13:16 14:1 17:6 18:16 19:12 20:8 21:15 22:5 25:6 26:16 27:1 29:12 30:8 33:5 34:13 36:1 37:14 38:6 41:4 42:14 43:2 44:12 45:16 46:2 49:2 50:16 51:16 52:16 53:8 58:9 59:12 60:7
0 2:6 3:15 4:8 10:13 11:15 12:16 13:4 18:15 19:6 20:15 21:13 26:15 27:12 28:16 29:16 30:1 34:3 35:11 36:7 37:12 38:6 45:6 46:11 50:1 51:4 52:2 53:7 54:14 58:7 59:14 60:16 61:15 62:9 64:9
0 1:2 2:16 3:14 4:2 9:6 10:14 11:12 12:14 17:7 18:12 19:8 20:15 25:2 26:5 27:8 28:12 35:15 36:1 42:5 43:13 49:1 50:13 51:14 52:9 53:8 54:2 57:2 58:14 59:15 60:12 61:16 62:10 64:2
0 1:1 2:5 3:11 4:13 5:5 9:10 10:16 11:16 12:15 13:3 17:10 18:13 25:10 26:14 27:8 28:8 29:3 33:2 34:12 35:13 36:13 37:16 38:5 45:11 46:14 50:2 51:11 52:8 53:14 54:15 58:2 59:11 60:16 61:14 62:6 64:5
0 1:1 2:10 3:12 4:12 5:2 9:7 10:15 11:8 12:12 13:8 18:2 20:13 21:7 27:7 28:16 29:4 35:5 36:13 37:13 38:1 44:1 45:11 46:9 50:8 51:4 52:6 53:14 54:8 57:2 58:12 59:16 60:14 61:9 62:1 64:3
0 2:14 3:14 4:13 5:15 6:5 10:16 11:14 12:12 13:6 17:4 18:16 19:11 20:8 21:1 25:3 26:16 27:16 28:16 29:9 36:5 37:16 38:2 44:3 45:16 46:4 50:6 51:9 52:15 53:14 58:12 59:16 60:10 61:2 64:5
0 3:1 4:16 5:14 6:1 11:10 12:16 13:14 17:3 18:9 19:16 20:16 21:3 25:5 26:16 27:16 28:16 29:4 35:14 36:16 37:4 43:9 44:16 45:8 51:5 52:16 53:12 59:2 60:15 61:14 62:2 64:1
0 1:1 2:9 3:12 4:12 5:2 9:7 10:12 11:4 12:11 13:10 18:1 20:11 21:8 26:2 27:15 28:16 29:2 34:2 35:8 36:12 37:12 44:1 45:16 46:6 49:1 50:16 51:3 52:6 53:16 54:6 57:1 58:11 59:15 60:12 61:4 64:3
0 2:2 3:12 4:16 5:10 10:11 11:12 12:11 13:16 14:4 18:1 19:1 20:1 21:16 22:4 28:8 29:14 30:2 35:4 36:15 37:5 42:8 43:16 44:5 49:5 50:16 51:16 52:14 53:9 54:1 58:3 59:8 60:10 61:15 62:3 64:2
0 2:6 3:15 4:12 5:10 6:8 10:11 11:16 12:16 13:16 14:7 17:1 18:14 19:11 20:12 21:6 25:4 26:16 27:16 28:16 29:13 33:2 34:11 35:8 36:10 37:16 38:2 44:1 45:16 46:1 51:11 52:13 53:15 58:4 59:16 60:12 61:1 64:5
0 2:7 3:12 4:8 10:15 11:16 12:15 13:2 18:11 19:16 20:16 21:2 26:12 27:16 28:16 29:4 34:12 35:16 36:16 37:7 42:9 43:16 44:16 45:11 50:11 51:16 52:16 53:13 58:2 59:8 60:12 61:6 64:1
0 2:12 3:16 4:12 5:2 9:12 10:15 11:9 12:15 13:12 17:12 18:7 20:8 21:16 25:3 26:1 28:8 29:14 35:4 36:16 37:6 42:1 43:13 44:15 45:1 50:11 51:16 52:13 53:12 54:8 58:11 59:12 60:12 61:15 62:14 64:2
0 2:14 3:14 4:16 5:15 9:4 10:16 11:13 12:12 13:8 17:6 18:13 25:5 26:16 27:12 28:4 33:3 34:14 35:16 36:14 44:12 45:12 50:10 51:8 52:15 53:10 58:15 59:16 60:11 61:1 64:5
0 3:2 4:13 5:10 11:6 12:16 13:4 19:14 20:12 26:11 27:15 28:1 29:6 30:1 33:6 34:16 35:5 36:6 37:16 38:6 40:4 41:15 42:16 43:12 44:14 45:16 46:2 48:1 49:8 50:12 51:13 52:16 53:10 59:4 60:15 61:4 64:4
0 2:6 3:15 4:16 5:14 9:2 10:11 11:5 12:7 13:16 14:2 20:4 21:16 26:8 27:13 28:16 29:6 34:5 35:13 36:16 37:14 38:3 43:14 44:8 45:14 46:4 50:6 51:16 52:2 58:7 59:9 60:1 64:7
0 2:6 3:16 4:16 5:16 6:12 10:6 11:12 12:11 13:15 14:16 15:1 21:15 22:12 26:1 27:11 28:12 29:16 30:3 34:3 35:16 36:16 37:16 38:4 43:9 44:16 45:13 46:3 50:1 51:16 52:9 58:7 59:15 60:4 64:7
0 2:9 3:15 4:7 5:1 9:5 10:16 11:7 12:12 13:14 17:10 18:10 20:8 21:16 25:6 26:12 28:5 29:16 30:4 34:12 35:13 36:15 37:16 38:3 44:1 45:13 46:10 50:2 51:4 52:5 53:13 54:11 58:8 59:16 60:12 61:8 62:1 64:9
0 1:1 2:7 3:12 4:10 5:1 9:1 10:14 11:16 12:16 13:12 18:12 19:16 20:16 21:14 26:7 27:16 28:16 29:14 30:1 34:5 35:16 36:16 37:13 42:7 43:16 44:16 45:14 49:1 50:14 51:16 52:16 53:15 54:2 57:1 58:8 59:12 60:10 61:8 64:1
0 2:4 3:14 4:13 5:4 10:13 11:14 12:6 13:15 18:4 19:15 20:8 21:16 27:3 28:14 29:14 35:9 36:16 37:12 42:8 43:15 44:4 45:15 46:3 50:15 51:8 52:4 53:14 54:7 58:4 59:13 60:13 61:12 62:2 64:8
0 2:6 3:13 4:12 5:4 9:2 10:16 11:9 12:12 13:13 18:9 20:13 21:10 27:6 28:16 29:4 36:8 37:14 38:1 45:14 46:9 50:4 51:9 52:5 53:10 54:13 58:7 59:12 60:13 61:12 62:5 64:3
0 1:1 2:15 3:16 4:14 5:2 9:1 10:11 11:12 12:16 13:8 19:5 20:16 21:4 26:2 27:15 28:16 29:3 34:4 35:16 36:16 37:14 38:4 42:5 43:16 44:12 45:16 46:7 50:11 51:11 58:16 59:6 64:7
0 2:11 3:16 4:13 5:12 6:3 9:3 10:16 11:11 12:8 13:8 14:1 17:5 18:16 19:9 20:9 21:1 25:8 26:16 27:16 28:16 29:6 33:6 34:11 35:3 36:9 37:11 44:4 45:12 50:10 51:14 52:11 53:16 58:9 59:12 60:12 61:6 64:5
0 2:4 3:6 4:14 5:14 6:1 10:16 11:16 12:16 13:16 14:5 17:3 18:16 19:7 20:3 21:12 22:8 25:4 26:16 29:9 30:8 33:4 34:16 37:8 38:8 41:1 42:15 43:1 44:1 45:13 46:7 50:14 51:13 52:15 53:12 58:6 59:14 60:14 61:4
0 2:5 3:15 4:12 5:2 10:7 11:16 12:16 13:1 18:10 19:16 20:16 21:6 26:11 27:16 28:16 29:2 34:7 35:16 36:16 37:3 42:7 43:16 44:16 45:7 50:8 51:16 52:16 53:8 58:12 59:16 60:13 61:3 64:1
0 1:1 2:13 3:14 4:6 9:3 10:16 11:9 12:15 13:4 17:2 18:16 19:8 20:15 21:4 28:16 29:4 35:6 36:12 43:14 44:6 50:14 51:16 52:9 53:6 54:4 57:2 58:11 59:12 60:12 61:12 62:12 64:2
0 3:8 4:15 11:16 12:10 18:4 19:16 20:4 26:12 27:12 33:9 34:16 35:5 36:7 37:14 40:3 41:16 42:16 43:13 44:16 45:13 48:1 49:7 50:9 51:15 52:16 53:7 59:12 60:14 61:2 64:4
0 3:5 4:16 5:2 11:12 12:14 18:4 19:16 20:5 25:1 26:12 27:12 29:4 30:6 33:8 34:16 35:3 36:2 37:16 38:10 40:2 41:16 42:16 43:16 44:15 45:16 46:2 48:1 49:4 50:7 51:11 52:16 53:11 59:7 60:16 61:4 64:4
0 2:8 3:15 4:11 5:4 9:7 10:15 11:13 12:14 13:16 14:2 17:8 18:14 20:10 21:16 22:4 26:14 27:15 28:16 29:12 30:1 34:9 35:16 36:13 37:1 42:14 43:16 44:11 50:15 51:16 52:16 53:2 58:8 59:16 60:15 61:3 64:8
0 2:9 3:12 4:9 10:16 11:16 12:16 13:4 18:13 19:16 20:16 21:4 26:12 27:16 28:16 29:2 34:12 35:16 36:16 37:4 42:13 43:16 44:16 45:4 50:16 51:16 52:16 53:9 58:4 59:8 60:10 61:4 64:1
0 2:7 3:12 4:14 5:7 10:12 11:11 12:12 13:16 19:2 20:4 21:12 27:14 28:15 29:14 30:1 35:12 36:15 37:15 38:6 43:12 44:8 45:1 46:1 50:5 51:16 52:1 58:7 59:7 64:7
0 2:3 3:14 4:13 5:2 10:16 11:14 12:14 13:11 17:7 18:15 19:2 20:1 21:16 22:1 25:5 26:12 29:12 30:8 33:8 34:10 37:11 38:8 41:1 42:15 45:8 46:11 50:11 51:10 52:7 53:15 54:6 58:3 59:12 60:16 61:11 62:1
0 1:1 2:14 3:13 4:9 5:2 9:2 10:16 11:16 12:16 13:14 14:2 18:14 19:10 20:3 21:16 22:3 26:5 27:15 28:14 29:13 34:1 35:15 36:15 37:3 42:8 43:16 44:16 45:2 50:16 51:13 52:16 53:8 58:12 59:12 60:9 61:2 64:8
0 2:9 3:16 4:4 10:14 11:14 12:13 13:7 17:4 18:15 19:12 20:16 21:16 22:5 25:4 26:12 27:7 28:8 29:14 30:8 33:7 34:12 37:12 38:8 41:5 42:13 45:13 46:8 49:2 50:16 51:12 52:15 53:16 54:5 58:9 59:14 60:12 61:8
0 2:8 3:14 4:10 5:2 10:15 11:14 12:11 13:13 20:5 21:16 22:1 28:11 29:14 36:3 37:15 38:3 45:9 46:13 50:3 51:9 52:8 53:15 54:11 58:6 59:16 60:14 61:7 62:1 64:3
0 3:8 4:16 5:1 11:14 12:16 13:2 18:3 19:15 20:13 26:9 27:16 28:3 29:3 30:1 33:1 34:14 35:11 36:4 37:16 38:7 40:1 41:12 42:16 43:14 44:14 45:16 46:2 48:1 49:11 50:12 51:14 52:16 53:11 59:9 60:16 61:5 64:4
0 3:2 4:13 5:7 11:9 12:15 13:3 18:2 19:14 20:10 26:13 27:13 28:2 29:6 33:8 34:15 35:2 36:14 37:14 40:4 41:15 42:16 43:16 44:16 45:12 48:1 49:4 50:8 51:10 52:16 53:7 59:5 60:16 61:6 64:4
0 3:4 4:15 11:11 12:13 18:1 19:15 20:7 26:11 27:11 33:2 34:16 35:2 36:11 37:8 40:2 41:13 42:14 43:10 44:16 45:8 48:2 49:6 50:12 51:15 52:16 53:4 59:5 60:14 61:1 64:4
0 2:8 3:16 4:15 5:11 10:5 11:7 12:11 13:16 14:3 20:9 21:13 26:7 27:15 28:15 29:5 34:8 35:14 36:16 37:14 38:4 43:10 44:9 45:4 46:1 50:4 51:14 52:1 58:10 59:7 64:7
0 4:10 5:13 6:2 11:4 12:16 13:16 14:2 19:10 20:16 21:16 22:2 25:1 26:13 27:16 28:16 29:16 30:4 33:5 34:12 35:10 36:16 37:16 44:15 45:16 46:1 52:14 53:16 54:5 60:11 61:16 62:6 64:1
0 2:4 3:12 4:10 5:3 10:9 11:16 12:16 13:5 18:10 19:16 20:16 21:3 26:12 27:16 28:16 29:3 34:4 35:16 36:15 37:2 42:7 43:16 44:16 45:4 50:8 51:16 52:16 53:6 58:6 59:12 60:9 61:4 64:1
0 2:5 3:14 10:12 11:14 18:15 19:12 25:1 26:16 27:9 28:5 29:2 33:5 34:16 35:16 36:16 37:15 38:2 41:7 42:16 43:15 44:10 45:16 46:9 49:1 50:15 51:13 52:13 53:16 54:5 58:5 59:13 60:13 61:9 64:6
0 2:8 3:15 4:12 5:2 9:4 10:16 11:13 12:11 13:12 14:1 17:9 18:14 19:1 20:13 21:15 22:2 25:9 26:15 28:14 29:15 33:2 34:15 35:16 36:16 37:16 42:1 43:4 44:4 45:16 46:4 50:4 51:8 52:4 53:16 54:5 58:5 59:14 60:16 61:15 62:5 64:9
0 1:1 2:12 3:15 4:16 5:9 9:2 10:16 11:16 12:12 13:9 17:6 18:14 19:1 25:7 26:15 27:5 28:1 33:7 34:16 35:16 36:12 42:4 43:4 44:15 45:4 50:8 51:5 52:16 53:6 58:13 59:16 60:12 61:1 64:5
0 2:15 3:14 4:14 5:15 6:10 10:16 11:8 12:11 13:10 14:6 17:5 18:14 25:8 26:16 27:16 28:16 29:4 33:4 34:14 35:9 36:12 37:12 44:5 45:15 50:11 51:4 52:11 53:9 58:14 59:16 60:14 61:1 64:5
0 1:2 2:14 3:12 4:16 5:13 6:1 9:4 10:16 11:15 12:4 13:10 14:7 17:2 18:16 19:5 20:2 21:14 22:2 26:9 27:12 28:14 29:6 34:2 35:16 36:11 42:11 43:13 44:12 49:2 50:13 52:15 57:2 58:14 59:15 60:10 64:8
0 3:2 4:16 5:6 11:6 12:16 13:2 19:13 20:13 26:6 27:16 28:4 29:9 30:4 33:3 34:15 35:10 36:4 37:16 38:6 40:2 41:15 42:16 43:16 44:14 45:16 46:5 48:1 49:8 50:13 51:16 52:16 53:15 59:2 60:16 61:9 64:4
0 3:7 4:15 5:6 10:10 11:13 12:14 13:13 17:2 18:13 20:12 21:6 26:2 27:3 28:12 29:1 34:1 35:15 36:3 41:2 42:13 43:8 49:10 50:16 51:14 52:12 53:8 57:2 58:4 59:7 60:9 61:14 64:2
0 1:1 2:8 3:15 4:16 5:11 6:1 9:5 10:16 11:13 12:10 13:13 14:7 17:4 18:13 21:9 22:8 25:1 26:13 27:8 28:6 29:15 30:4 34:2 35:15 36:16 37:9 42:8 43:14 44:15 45:8 50:14 51:8 52:9 53:14 58:11 59:16 60:14 61:8 64:8
0 2:6 3:9 4:16 5:10 6:1 9:2 10:15 11:15 12:9 13:15 14:8 17:6 18:16 19:1 21:12 22:8 26:14 27:13 28:14 29:12 30:2 34:4 35:16 36:15 37:1 42:11 43:11 44:16 45:3 49:2 50:16 51:8 52:13 53:14 58:8 59:16 60:12 61:10 64:8
0 2:9 3:16 4:13 5:2 9:3 10:16 11:9 12:12 13:12 17:4 18:16 21:16 25:1 26:8 28:2 29:16 36:5 37:13 43:1 44:11 45:9 50:4 51:11 52:16 53:10 54:7 58:9 59:12 60:8 61:9 62:13 64:2
0 2:5 3:14 4:16 5:14 6:1 9:2 10:15 11:4 12:7 13:16 14:1 18:5 20:12 21:12 27:6 28:16 29:3 36:7 37:15 38:1 44:2 45:16 46:2 50:1 51:4 52:8 53:16 54:4 58:8 59:15 60:13 61:8 64:3
0 2:7 3:15 4:13 5:3 10:16 11:16 12:16 13:16 14:1 17:5 18:15 19:7 20:7 21:16 22:5 25:8 26:12 29:15 30:5 33:6 34:16 37:13 38:7 41:5 42:16 43:1 44:2 45:16 46:4 49:3 50:16 51:9 52:14 53:15 58:9 59:13 60:12 61:3
0 3:7 4:12 5:7 10:13 11:13 12:13 13:12 17:3 18:12 20:9 21:9 27:7 28:16 29:9 35:2 36:8 37:16 44:1 45:15 46:3 51:12 52:9 53:15 58:1 59:12 60:15 61:5 64:3
0 2:7 3:14 10:12 11:15 18:16 19:9 25:1 26:15 27:7 28:2 33:1 34:16 35:16 36:15 37:10 38:2 41:3 42:16 43:12 44:4 45:14 46:12 50:12 51:10 52:1 53:14 54:9 58:5 59:16 60:16 61:11 62:3 64:6
0 2:9 3:15 4:16 5:10 10:16 11:16 12:16 13:16 14:4 18:14 19:11 20:14 21:16 22:2 26:7 27:16 28:16 29:7 34:10 35:16 36:11 41:2 42:16 43:15 44:14 45:1 49:4 50:16 51:14 52:16 53:4 58:9 59:15 60:13 61:1 64:8
0 1:1 2:14 3:16 4:16 5:12 6:1 10:13 11:8 12:4 13:4 18:12 19:4 26:8 27:16 28:16 29:9 34:4 35:7 36:5 37:14 45:13 50:5 52:3 53:15 57:2 58:14 59:16 60:14 61:7 64:5
0 3:13 4:7 9:5 10:14 11:16 12:16 13:8 17:12 18:10 20:6 21:16 25:2 26:14 27:12 28:5 29:16 30:3 35:11 36:16 37:11 42:2 43:15 44:9 45:16 46:5 50:10 51:14 52:4 53:13 54:12 58:1 59:9 60:14 61:16 62:11 64:8
0 2:7 3:12 4:14 5:6 9:7 10:16 11:14 12:14 13:6 17:5 18:16 19:10 20:3 25:6 26:16 27:16 28:16 29:6 33:3 34:7 35:4 36:10 37:14 44:10 45:15 46:1 50:2 51:15 52:16 53:8 58:5 59:16 60:9 64:5
0 2:5 3:15 4:2 10:15 11:16 12:16 13:13 14:2 17:4 18:16 19:16 20:14 21:16 22:8 25:7 26:12 29:8 30:8 33:4 34:12 37:8 38:8 41:4 42:15 45:9 46:7 49:1 50:15 51:5 52:7 53:15 54:4 58:5 59:13 60:12 61:7
0 2:2 3:12 4:14 5:5 9:2 10:15 11:6 12:8 13:14 14:6 17:5 18:9 20:5 21:16 22:4 25:5 26:9 27:4 28:15 29:12 34:14 35:13 36:16 37:5 43:4 44:12 51:11 52:5 58:2 59:15 60:4 64:9
0 3:12 4:15 10:5 11:16 12:9 17:3 18:14 19:10 21:1 25:10 26:14 27:1 28:4 29:15 30:9 33:11 34:15 35:15 36:16 37:16 38:4 41:1 42:8 43:10 44:16 45:12 51:8 52:16 53:3 59:11 60:16 64:4
0 1:6 2:16 3:16 4:13 5:3 9:12 10:16 11:12 12:15 13:16 14:5 17:10 18:14 19:1 21:4 22:1 25:2 26:15 27:8 34:7 35:16 36:2 42:2 43:15 44:9 49:1 50:5 51:15 52:10 57:7 58:16 59:15 60:1 64:5
0 2:11 3:16 4:9 9:9 10:12 11:6 12:14 13:10 17:11 18:5 20:13 21:13 25:1 26:11 27:14 28:12 29:15 30:6 37:12 38:8 45:10 46:10 50:1 52:4 53:13 54:6 58:9 59:14 60:16 61:10 64:9
0 2:12 3:16 4:16 5:10 10:15 11:13 12:13 13:16 14:1 18:3 19:14 20:16 21:14 22:1 27:15 28:14 29:2 35:7 36:16 37:5 44:9 45:16 46:2 50:6 51:5 52:11 53:16 54:8 58:10 59:16 60:16 61:15 62:3 64:3
0 3:4 4:13 5:13 10:3 11:16 12:14 13:3 17:1 18:15 19:11 20:1 21:1 25:10 26:15 29:11 30:9 33:7 34:15 35:9 36:9 37:16 38:6 42:4 43:8 44:16 45:15 46:1 51:2 52:16 53:7 59:3 60:16 61:1 64:4
0 1:2 2:13 3:16 4:15 5:7 9:10 10:16 11:15 12:6 13:14 14:3 17:8 18:16 19:1 25:3 26:14 27:8 34:4 35:15 36:4 43:5 44:16 50:5 51:9 52:16 53:3 57:1 58:15 59:16 60:10 64:5
0 2:1 3:12 4:9 10:7 11:16 12:5 18:10 19:9 26:15 27:11 28:11 29:1 34:13 35:16 36:14 37:14 38:1 42:10 43:13 45:12 46:5 50:4 51:13 52:2 53:16 54:3 59:11 60:16 61:8 64:6
0 2:3 3:16 4:8 5:1 10:4 11:16 12:16 13:2 17:7 18:16 19:16 20:16 25:9 26:10 27:15 28:14 34:1 35:16 36:13 43:16 44:11 50:3 51:16 52:13 58:1 59:13 60:15 64:1
0 2:8 3:16 4:16 5:12 9:3 10:16 11:9 12:11 13:16 14:3 17:4 18:7 20:8 21:14 22:1 26:5 27:8 28:14 29:12 30:1 33:5 34:16 35:16 36:16 37:16 38:10 41:6 42:5 43:9 44:11 50:4 51:16 52:3 58:11 59:8 64:7
0 1:2 2:12 3:15 4:16 5:14 6:2 9:6 10:16 11:15 12:11 13:12 14:5 17:4 18:16 19:2 25:1 26:13 27:5 34:11 35:8 42:5 43:16 49:2 50:12 51:14 57:2 58:16 59:10 64:5
0 1:1 2:6 3:12 4:15 5:4 9:6 10:16 11:12 12:12 13:16 14:3 17:12 18:8 20:5 21:16 22:2 25:1 26:2 28:12 29:13 35:6 36:16 37:2 43:16 44:9 50:7 51:16 52:8 53:8 54:7 58:3 59:11 60:12 61:12 62:7 64:2
0 2:7 3:16 4:6 5:5 10:16 11:12 12:9 13:14 14:1 17:4 18:15 21:16 22:2 25:4 26:14 29:15 30:3 33:5 34:12 36:3 37:14 41:3 42:16 44:6 45:10 49:1 50:15 51:6 52:16 53:3 58:8 59:15 60:8
0 3:10 4:12 10:3 11:16 12:9 18:8 19:12 26:10 27:10 28:1 34:12 35:16 36:16 37:15 38:3 42:10 43:15 44:4 45:8 46:16 47:1 50:6 51:14 53:9 54:15 58:1 59:10 60:16 61:15 62:4 64:6
0 1:3 2:15 3:16 4:16 5:15 6:1 9:14 10:13 11:7 12:8 13:16 14:8 17:2 18:1 20:8 21:16 22:7 27:7 28:16 29:10 35:14 36:13 43:10 44:14 45:2 49:2 50:8 51:5 52:16 53:8 57:2 58:16 59:16 60:13 61:3 64:3
0 1:1 2:10 3:16 4:16 5:13 9:6 10:15 11:6 12:9 13:16 14:3 17:3 18:5 20:8 21:16 22:3 26:1 27:10 28:16 29:14 30:3 34:6 35:16 36:16 37:9 38:8 43:15 44:9 50:6 51:15 52:1 58:14 59:5 64:7
0 1:3 2:15 3:14 4:5 5:1 9:12 10:16 11:16 12:16 13:16 14:5 17:9 18:16 19:15 20:7 21:8 22:3 25:1 26:13 27:13 34:6 35:16 36:5 42:1 43:15 44:11 50:7 51:16 52:10 57:2 58:16 59:13 60:1 64:5
0 3:13 4:3 10:5 11:16 12:7 18:9 19:14 26:10 27:14 28:8 29:3 34:15 35:15 36:12 37:14 38:6 42:15 43:9 45:4 46:15 47:1 50:7 51:14 52:2 53:9 54:16 58:1 59:11 60:15 61:14 62:6 64:6
0 3:10 4:11 10:2 11:16 12:7 18:7 19:12 26:10 27:10 34:10 35:16 36:16 37:9 42:10 43:14 44:2 45:14 46:3 50:6 51:14 52:1 53:14 54:5 59:7 60:16 61:15 62:1 64:6
0 2:8 3:16 4:15 5:5 10:14 11:16 12:11 13:15 18:16 19:2 21:8 22:4 25:2 26:12 29:8 30:6 33:3 34:11 37:11 38:5 41:3 42:12 44:2 45:15 46:1 49:1 50:15 51:2 52:14 53:8 58:7 59:15 60:12
0 2:1 3:16 4:14 10:3 11:16 12:16 13:1 18:1 19:15 20:16 21:4 27:14 28:16 29:6 34:2 35:16 36:16 37:2 42:1 43:16 44:16 45:1 50:3 51:16 52:16 58:2 59:15 60:16 61:4 64:1
0 2:6 3:15 4:13 5:3 9:5 10:15 11:6 12:13 13:15 14:3 17:10 18:11 20:13 21:16 22:5 25:4 26:15 27:14 28:16 29:15 30:1 35:1 36:12 37:9 43:8 44:15 45:1 50:1 51:14 52:8 58:6 59:15 64:9
0 2:6 3:15 4:11 5:2 9:1 10:16 11:10 12:14 13:16 14:3 17:4 18:11 20:14 21:16 22:3 25:3 26:15 27:16 28:12 29:15 30:5 34:1 35:2 37:12 38:7 44:1 45:13 46:6 50:1 51:5 52:13 53:12 58:8 59:12 60:6 64:9
0 1:4 2:16 3:16 4:12 5:1 9:8 10:14 11:5 12:15 13:6 17:3 18:5 20:13 21:8 27:3 28:15 29:7 34:1 35:13 36:13 42:11 43:15 44:2 49:6 50:16 51:9 52:4 53:4 54:1 57:4 58:15 59:16 60:16 61:16 62:15 63:1 64:2
0 1:2 2:14 3:16 4:13 5:1 9:10 10:14 11:10 12:15 13:8 17:5 18:2 20:12 21:12 27:4 28:16 29:6 34:1 35:15 36:10 42:11 43:14 44:1 49:4 50:16 51:8 52:1 57:2 58:15 59:16 60:16 61:16 62:8 64:2
0 1:1 2:9 3:12 4:15 5:14 6:4 9:6 10:14 11:4 12:4 13:14 14:8 17:3 18:8 20:7 21:15 22:2 27:6 28:14 29:2 35:8 36:11 43:1 44:15 45:2 50:5 52:12 53:9 58:11 59:16 60:14 61:3 64:3
0 2:14 3:11 4:7 5:1 9:2 10:16 11:16 12:16 13:14 14:4 18:15 19:11 21:6 22:3 26:7 27:14 34:2 35:16 36:4 42:1 43:12 44:12 49:4 50:12 51:14 52:11 58:14 59:16 60:6 64:5
0 2:15 3:2 9:5 10:16 11:15 12:11 13:5 17:7 18:16 19:15 20:12 21:13 22:4 25:1 26:15 27:7 34:5 35:16 36:5 43:10 44:14 50:1 51:12 52:15 58:11 59:16 60:6 64:5
0 2:8 3:9 4:15 5:11 9:9 10:15 11:15 12:4 13:15 14:2 17:8 18:9 20:8 21:12 25:2 26:14 27:11 28:14 29:2 34:11 35:16 36:7 42:14 43:2 44:13 45:6 49:2 50:12 51:1 52:8 53:12 58:8 59:16 60:14 61:5 64:8
0 2:6 3:15 4:8 9:2 10:15 11:7 12:16 13:5 17:6 18:11 19:1 20:10 21:14 22:2 25:7 26:7 29:10 30:6 33:7 34:5 37:8 38:8 41:4 42:10 45:10 46:7 50:12 51:8 52:4 53:15 54:2 58:2 59:12 60:12 61:8
0 1:4 2:15 3:16 4:16 5:12 6:1 9:15 10:13 11:5 12:5 13:16 14:8 17:7 18:3 20:10 21:16 22:4 26:1 27:11 28:16 29:10 34:7 35:16 36:10 42:1 43:7 44:16 45:6 49:3 50:8 51:6 52:16 53:10 57:5 58:16 59:16 60:12 61:1 64:3
0 2:8 3:16 4:16 5:15 9:3 10:16 11:9 12:8 13:16 14:4 17:9 18:8 20:6 21:16 22:2 25:1 26:8 27:13 28:16 29:16 30:5 34:15 35:12 36:16 37:13 38:8 43:9 44:15 45:1 50:2 51:16 52:4 58:11 59:11 64:7
0 3:5 4:16 5:5 10:6 11:15 12:16 13:9 16:3 17:16 18:16 19:16 20:16 21:3 25:9 26:11 27:13 28:16 29:3 35:14 36:14 43:14 44:13 51:11 52:14 59:4 60:15 61:4 64:1
0 2:6 3:15 4:16 5:5 9:5 10:16 11:13 12:15 13:11 17:10 18:12 19:1 20:16 21:9 25:3 26:3 27:9 28:16 29:2 34:4 35:16 36:7 42:11 43:13 50:12 51:14 52:8 53:8 54:2 58:5 59:16 60:16 61:16 62:11 64:2
0 3:13 4:11 10:6 11:16 12:6 18:15 19:13 21:5 22:1 25:6 26:16 27:6 28:4 29:16 30:9 33:11 34:16 35:5 36:13 37:16 38:2 41:1 42:11 43:16 44:16 45:9 51:11 52:15 53:2 59:12 60:13 64:4
0 2:9 3:13 4:15 5:10 9:2 10:15 11:5 12:6 13:16 14:6 18:3 20:2 21:16 22:6 28:11 29:13 35:8 36:14 37:1 42:5 43:15 44:3 50:12 51:6 58:8 59:16 60:16 61:12 64:2
0 2:6 3:13 4:16 5:11 6:1 9:4 10:15 11:6 12:9 13:16 14:5 17:6 18:9 20:7 21:16 22:6 25:3 26:15 27:12 28:15 29:15 30:8 34:2 35:5 36:2 37:10 38:8 45:13 46:7 49:2 50:9 51:4 52:8 53:15 54:2 58:10 59:13 60:12 61:2 64:9
0 3:1 4:15 5:9 11:9 12:16 13:11 17:4 18:8 19:16 20:16 21:6 25:15 26:16 27:16 28:16 29:4 33:5 34:9 35:4 36:16 37:4 43:5 44:16 45:2 51:4 52:16 53:5 59:2 60:14 61:9 64:1
0 2:6 3:13 4:6 10:10 11:16 12:14 13:6 18:14 19:9 20:3 21:16 22:1 26:15 27:2 29:15 30:5 34:14 35:2 37:15 38:1 42:12 43:4 44:5 45:15 50:10 51:9 52:15 53:8 58:5 59:14 60:10
0 2:9 3:13 4:10 5:1 9:7 10:14 11:4 12:15 13:8 17:10 18:8 20:10 21:14 25:4 26:14 27:12 28:14 29:15 30:4 34:2 35:4 36:2 37:12 38:6 44:1 45:15 46:5 51:4 52:10 53:15 54:1 58:9 59:12 60:9 61:2 64:9
0 3:5 4:16 5:4 11:13 12:15 13:1 18:10 19:16 20:3 21:2 25:5 26:16 27:9 29:13 30:10 33:12 34:16 35:6 36:6 37:16 38:6 41:1 42:15 43:16 44:16 45:16 46:1 51:4 52:16 53:11 59:4 60:16 61:11 64:4
0 2:4 3:13 4:16 5:8 9:5 10:16 11:8 12:10 13:12 17:8 18:9 20:8 21:12 27:2 28:11 29:10 30:2 34:3 35:16 36:16 37:16 38:9 43:9 44:14 51:13 52:7 58:5 59:15 60:2 64:7
0 2:2 3:13 4:3 10:11 11:15 12:4 18:11 19:8 26:14 27:5 34:16 35:13 36:16 37:14 38:4 42:15 43:15 44:9 45:13 46:12 50:13 51:11 52:2 53:15 54:9 58:2 59:14 60:15 61:11 62:1 64:6
0 3:8 4:16 5:2 10:8 11:16 12:9 13:1 18:13 19:10 26:15 27:15 28:8 29:1 33:1 34:16 35:11 36:12 37:10 42:15 43:5 44:1 45:15 46:1 50:8 51:11 52:3 53:16 58:1 59:10 60:16 61:7 64:6
0 3:11 4:13 10:5 11:15 12:13 17:3 18:16 19:16 20:10 26:7 27:16 28:10 35:15 36:10 43:15 44:8 51:16 52:6 59:12 60:11 64:1
0 1:1 2:11 3:16 4:16 5:5 9:6 10:16 11:6 12:14 13:13 17:4 18:5 20:14 21:12 26:7 27:9 28:16 29:10 34:15 35:16 36:16 37:16 38:8 42:1 43:14 44:11 45:4 50:10 51:16 52:1 58:15 59:9 64:7
0 2:8 3:16 4:16 5:10 9:1 10:16 11:14 12:11 13:16 14:1 18:12 19:8 20:13 21:15 22:1 26:1 27:7 28:16 29:7 35:4 36:16 37:6 44:11 45:14 51:4 52:13 53:16 54:2 58:10 59:16 60:16 61:12 64:3
0 1:2 2:12 3:15 4:16 5:10 6:1 9:3 10:16 11:5 12:10 13:16 14:3 19:5 20:15 21:7 27:14 28:8 35:15 36:4 43:4 44:14 45:2 49:1 50:2 51:2 52:15 53:6 57:2 58:12 59:15 60:12 61:1 64:3
0 2:6 3:15 4:16 5:10 10:14 11:11 12:10 13:15 18:2 20:9 21:14 26:5 27:9 28:15 29:14 30:2 33:11 34:16 35:16 36:16 37:16 38:11 41:1 42:3 43:11 44:13 45:1 50:5 51:16 52:3 58:8 59:12 64:7
0 3:8 4:12 5:1 10:6 11:16 12:13 18:10 19:14 20:1 26:14 27:8 34:15 35:12 36:8 37:8 38:2 42:11 43:16 44:13 45:14 46:13 50:8 51:16 52:5 53:10 54:15 59:8 60:16 61:13 62:7 64:6
0 2:7 3:15 4:16 5:16 6:8 9:4 10:16 11:12 12:5 13:13 14:13 17:1 18:5 21:16 22:10 27:1 28:8 29:16 30:6 34:9 35:15 36:16 37:16 38:11 41:2 42:12 43:14 44:15 45:4 46:1 50:1 51:15 52:6 58:10 59:11 64:7
0 2:6 3:15 4:16 5:13 6:1 9:3 10:16 11:10 12:11 13:16 14:3 17:5 18:8 20:4 21:16 22:4 27:2 28:9 29:16 30:1 34:9 35:16 36:16 37:15 38:6 42:10 43:10 44:16 45:10 46:3 51:11 52:12 58:7 59:13 60:1 64:7
0 2:9 3:13 4:11 5:9 6:1 10:11 11:10 12:10 13:14 14:4 18:5 19:14 20:7 21:13 27:10 28:15 29:3 34:8 35:16 36:12 42:14 43:3 44:12 45:4 50:13 51:1 52:12 53:7 58:10 59:16 60:13 61:1 64:8
0 2:4 3:12 4:15 5:2 10:12 11:14 12:14 13:15 14:2 17:2 18:15 19:1 20:11 21:16 22:4 25:5 26:11 29:11 30:7 33:5 34:11 37:13 38:3 42:15 44:1 45:15 50:14 51:7 52:13 53:11 58:2 59:15 60:12 61:3
0 3:14 4:13 5:1 10:2 11:16 12:16 13:2 18:4 19:16 20:15 26:3 27:16 28:13 34:7 35:16 36:12 42:7 43:16 44:12 50:6 51:16 52:14 58:1 59:11 60:16 61:4 64:1
0 2:8 3:11 4:16 5:12 6:1 9:2 10:16 11:16 12:9 13:16 14:3 18:13 19:11 20:8 21:15 22:2 26:5 27:16 28:16 29:6 34:9 35:16 36:12 41:2 42:16 43:12 44:16 49:3 50:16 51:4 52:16 53:2 58:12 59:16 60:12 64:8
0 3:12 4:11 10:4 11:16 12:5 18:9 19:8 26:13 27:7 34:14 35:11 36:12 37:5 42:12 43:16 44:10 45:15 46:4 50:6 51:13 52:2 53:11 54:9 59:10 60:13 61:15 62:3 64:6
0 2:1 3:15 4:11 10:9 11:16 12:16 13:1 17:8 18:16 19:16 20:15 24:1 25:16 26:16 27:16 28:14 33:4 34:6 35:15 36:15 42:2 43:16 44:12 50:1 51:16 52:13 59:14 60:12 64:1
0 3:9 4:11 10:2 11:16 12:9 18:6 19:14 20:1 26:9 27:11 34:11 35:16 36:16 37:9 42:10 43:15 44:4 45:10 46:8 50:4 51:14 52:3 53:11 54:12 59:8 60:16 61:12 62:4 64:6
0 2:15 3:16 4:16 5:12 6:1 9:5 10:16 11:13 12:11 13:16 14:4 17:1 18:16 19:2 20:3 21:15 22:4 26:11 27:11 28:15 29:11 34:4 35:16 36:14 37:1 42:13 43:16 44:8 49:2 50:16 51:14 52:11 58:12 59:16 60:7 64:8
0 2:2 3:13 4:11 5:5 9:2 10:15 11:10 12:15 13:16 17:4 18:13 19:1 21:11 22:4 25:6 26:6 29:6 30:6 33:5 34:8 37:6 38:7 42:12 45:11 46:6 50:10 51:8 52:2 53:16 54:1 58:2 59:11 60:13 61:6
0 2:4 3:16 4:9 10:15 11:16 12:16 13:9 17:3 18:16 19:15 20:5 21:13 22:3 25:5 26:8 27:4 29:5 30:7 33:5 34:6 37:7 38:7 41:2 42:11 45:11 46:6 50:13 51:1 52:6 53:15 58:5 59:15 60:13 61:3
0 2:9 3:13 4:16 5:12 6:1 9:5 10:16 11:14 12:16 13:16 14:4 17:4 18:16 20:13 21:13 22:1 25:2 26:14 27:14 28:15 29:3 34:8 35:16 36:4 42:15 43:16 44:5 49:1 50:16 51:16 52:7 58:12 59:16 60:6 64:8
0 2:8 3:3 4:11 5:11 6:2 9:2 10:16 11:6 12:7 13:12 14:8 17:1 18:16 19:1 20:7 21:14 22:1 26:11 27:14 28:12 29:1 34:11 35:16 36:1 41:3 42:12 43:11 44:8 49:5 50:10 51:5 52:12 57:1 58:10 59:16 60:9 64:8
0 2:1 3:14 4:7 10:10 11:16 12:4 17:1 18:15 19:7 25:2 26:16 27:3 33:3 34:16 35:16 36:16 37:14 38:3 41:1 42:15 43:16 45:4 46:13 47:1 50:10 51:15 52:3 53:7 54:16 55:5 58:1 59:11 60:15 61:15 62:9 64:6
0 2:6 3:14 6:12 7:6 10:15 11:13 13:6 14:16 15:6 17:2 18:16 19:12 20:4 21:16 22:12 25:1 26:14 27:16 28:16 29:16 30:7 34:1 35:8 36:16 37:7 43:12 44:16 45:2 50:3 51:16 52:6 58:7 59:15 64:4
0 2:9 3:16 4:15 5:8 9:3 10:16 11:13 12:7 13:8 17:10 18:16 19:5 25:10 26:16 27:15 28:5 34:4 35:9 36:15 37:3 43:2 44:16 45:8 50:2 51:12 52:16 53:3 58:9 59:16 60:8 64:5
0 2:5 3:12 4:15 5:15 6:5 10:8 11:7 12:4 13:13 14:7 20:2 21:16 22:1 26:2 27:4 28:12 29:10 33:7 34:16 35:14 36:16 37:12 38:2 41:2 43:11 44:7 50:3 51:14 52:1 58:8 59:7 64:7
0 2:9 3:16 4:16 5:7 10:8 11:9 12:11 13:16 14:1 19:2 20:13 21:16 22:1 27:13 28:16 29:6 35:3 36:13 37:13 38:2 44:1 45:13 46:9 50:4 51:2 52:1 53:12 54:13 58:11 59:16 60:16 61:16 62:11 64:3
0 2:9 3:16 4:15 5:4 10:12 11:14 12:12 13:16 14:1 19:10 20:16 21:14 26:2 27:16 28:16 29:10 30:1 35:4 36:8 37:13 38:13 45:4 46:16 47:2 50:9 51:6 52:9 53:15 54:15 58:10 59:16 60:16 61:14 62:3 64:3
0 2:7 3:14 4:16 5:8 9:1 10:16 11:16 12:8 13:6 17:8 18:16 19:10 25:14 26:16 27:16 28:10 29:1 33:7 34:12 35:8 36:15 37:6 44:14 45:9 50:3 51:9 52:16 53:6 58:12 59:16 60:10 61:1 64:5
0 3:5 4:12 5:11 6:1 10:3 11:14 12:6 13:7 14:11 17:5 18:16 19:2 20:1 21:9 22:9 25:8 26:14 27:8 28:14 29:16 30:1 33:1 34:7 35:8 36:13 37:10 43:1 44:14 45:4 51:5 52:13 59:11 60:7 64:9
0 2:1 3:14 4:10 10:3 11:16 12:16 13:1 18:3 19:16 20:13 26:5 27:16 28:9 34:6 35:16 36:10 42:4 43:16 44:9 50:3 51:16 52:6 58:1 59:12 60:6 64:1
0 1:1 2:12 3:10 9:4 10:16 11:3 13:9 14:9 17:8 18:14 20:3 21:16 22:6 25:9 26:15 27:8 28:13 29:14 30:5 33:1 34:12 35:16 36:16 37:15 38:5 42:1 43:14 44:6 50:8 51:13 57:2 58:12 59:3 64:4
0 2:14 3:16 4:16 5:8 10:6 11:5 12:8 13:16 14:3 20:7 21:16 22:2 27:7 28:16 29:13 35:8 36:12 37:16 38:7 45:8 46:14 47:1 50:10 51:4 52:4 53:10 54:16 55:1 58:12 59:16 60:16 61:16 62:9 64:3
0 2:2 3:15 4:16 5:12 6:2 10:13 11:12 12:4 13:12 14:12 17:6 18:16 19:1 20:3 21:13 22:12 25:11 26:16 27:15 28:16 29:16 30:9 33:1 34:7 35:9 36:16 37:11 43:9 44:15 45:1 51:14 52:10 58:4 59:16 60:3 64:9
0 2:9 3:16 4:16 5:5 10:13 11:16 12:9 13:6 18:9 19:12 26:3 27:16 28:3 35:12 36:10 43:5 44:15 50:3 51:5 52:16 53:5 58:7 59:16 60:15 61:1 64:5
0 1:3 2:15 3:16 4:13 5:4 9:4 10:6 11:4 12:10 13:16 19:5 20:14 21:11 26:10 27:16 28:12 34:6 35:9 36:15 37:12 45:12 46:8 49:1 50:6 51:4 52:6 53:15 54:8 57:4 58:13 59:13 60:11 61:7 64:3
0 2:1 3:15 4:12 10:6 11:16 12:15 18:5 19:16 20:9 26:5 27:16 28:6 34:3 35:16 36:8 42:2 43:16 44:8 50:1 51:16 52:9 58:1 59:13 60:6 64:1
0 2:10 3:11 4:9 5:1 10:14 11:16 12:16 13:6 18:14 19:12 20:6 21:15 25:1 26:16 27:6 29:14 30:3 33:3 34:16 35:6 37:12 38:6 41:3 42:16 44:6 45:15 46:4 49:1 50:16 51:12 52:16 53:15 54:2 58:7 59:16 60:14 61:5
0 2:6 3:14 4:16 5:10 10:13 11:13 12:10 13:15 18:5 19:15 20:11 21:14 27:10 28:16 29:7 35:14 36:16 37:1 42:8 43:15 44:15 45:2 50:12 51:14 52:16 53:1 58:10 59:16 60:11 64:8
0 1:5 2:14 3:16 4:8 5:1 9:4 10:11 11:4 12:12 13:11 17:1 18:2 19:1 20:11 21:11 26:1 27:15 28:13 29:1 34:1 35:10 36:16 37:9 44:1 45:13 46:8 49:5 50:5 52:2 53:12 54:8 57:5 58:16 59:16 60:16 61:13 62:1 64:3
0 2:12 3:16 4:16 5:16 6:11 10:8 11:10 12:9 13:16 14:11 20:9 21:16 22:2 27:2 28:15 29:9 33:8 34:16 35:16 36:16 37:14 41:3 42:9 43:16 44:12 45:3 50:9 51:16 52:2 58:14 59:10 64:7
0 2:2 3:10 4:16 5:13 6:1 9:8 10:16 11:15 12:5 13:12 14:6 17:10 18:16 19:10 21:7 22:10 25:12 26:16 27:12 28:10 29:16 30:8 33:3 34:12 35:16 36:16 37:12 43:5 44:16 45:4 51:7 52:15 59:11 60:11 64:9
0 2:3 3:13 4:10 10:11 11:11 12:11 13:5 17:2 18:16 19:6 21:10 22:1 25:2 26:14 27:1 29:6 30:5 33:3 34:11 37:2 38:9 41:2 42:14 45:4 46:9 50:12 51:9 52:7 53:12 54:9 58:2 59:11 60:15 61:12 62:4
0 2:12 3:15 4:16 5:16 6:15 7:2 10:10 11:12 12:10 13:14 14:14 15:2 20:2 21:16 22:7 28:12 29:11 33:3 34:12 35:14 36:16 37:13 38:3 41:12 42:12 43:16 44:11 45:7 50:5 51:15 52:2 58:12 59:11 64:7
0 2:3 3:16 4:9 5:1 10:12 11:16 12:16 13:1 18:15 19:16 20:10 26:14 27:16 28:5 34:13 35:16 36:4 42:13 43:16 44:4 50:9 51:16 52:5 58:2 59:16 60:6 64:1
0 2:5 3:16 4:14 5:3 10:9 11:15 12:10 13:11 19:4 20:8 21:13 28:14 29:10 35:4 36:16 37:5 43:13 44:16 45:5 50:4 51:16 52:16 53:16 54:14 55:8 58:4 59:16 60:12 61:8 62:9 63:13 64:2
0 2:9 3:16 4:16 5:10 10:15 11:13 12:11 13:16 14:1 18:3 19:1 20:13 21:13 27:5 28:16 29:5 34:1 35:15 36:11 42:8 43:16 44:2 45:2 46:2 50:15 51:13 52:14 53:16 54:15 55:3 58:9 59:16 60:15 61:10 62:8 63:1 64:2
0 2:6 3:15 4:16 5:16 6:9 10:9 11:12 12:8 13:16 14:12 20:5 21:16 22:4 25:1 26:7 27:8 28:16 29:9 30:2 33:9 34:16 35:16 36:16 37:16 38:9 41:2 42:7 43:16 44:4 50:8 51:14 58:10 59:9 64:7
0 3:6 4:13 11:13 12:9 18:1 19:16 20:3 26:3 27:15 34:6 35:14 36:8 37:7 38:1 42:7 43:16 44:12 45:12 46:13 47:2 50:4 51:16 52:3 53:3 54:13 55:7 59:7 60:16 61:16 62:11 63:1 64:6
0 2:9 3:16 4:15 5:5 10:4 11:7 12:12 13:15 19:1 20:9 21:16 22:3 27:10 28:16 29:13 35:3 36:8 37:15 38:9 45:7 46:14 50:10 51:7 52:4 53:10 54:16 55:1 58:7 59:16 60:16 61:16 62:10 64:3
0 2:15 3:16 4:15 5:7 9:2 10:16 11:12 12:11 13:9 18:12 19:12 26:3 27:15 28:5 35:8 36:14 43:2 44:16 45:2 50:7 51:8 52:16 53:4 58:12 59:16 60:14 61:1 64:5
0 2:2 3:6 4:15 5:16 6:8 10:15 11:16 12:10 13:8 14:16 17:4 18:16 19:5 21:7 22:12 25:9 26:16 27:10 28:10 29:16 30:8 33:1 34:9 35:16 36:15 37:16 38:4 44:9 45:13 51:3 52:16 53:4 59:7 60:13 64:9
0 1:1 2:15 3:16 4:16 5:13 10:7 11:8 12:12 13:16 20:10 21:14 25:1 26:4 27:6 28:16 29:5 33:11 34:16 35:16 36:16 37:15 38:8 41:4 42:9 43:16 44:8 45:8 46:2 50:11 51:12 57:2 58:16 59:4 64:7
0 3:10 4:10 10:3 11:16 12:10 18:10 19:10 26:16 27:5 34:16 35:7 36:8 37:7 42:12 43:16 44:13 45:9 46:13 47:2 50:6 51:16 52:5 53:5 54:13 55:8 59:9 60:14 61:13 62:9 63:1 64:6
0 2:15 3:15 4:8 5:1 10:4 11:6 12:11 13:15 14:2 21:16 22:4 26:4 27:9 28:15 29:13 30:1 34:4 35:12 36:16 37:13 38:1 42:1 44:2 45:10 46:8 49:4 50:11 51:3 52:5 53:12 54:8 57:1 58:9 59:15 60:15 61:10 64:3
0 2:10 3:16 6:12 7:6 9:2 10:15 11:9 13:8 14:16 15:5 17:6 18:16 19:6 20:1 21:14 22:13 25:7 26:16 27:11 28:11 29:16 30:13 33:1 34:11 35:14 36:16 37:12 38:2 43:11 44:14 45:1 50:2 51:16 52:5 58:13 59:10 64:4
0 2:2 3:16 4:10 10:5 11:16 12:15 13:1 18:4 19:16 20:12 26:4 27:16 28:11 34:1 35:16 36:12 42:1 43:16 44:12 50:1 51:16 52:10 59:15 60:5 64:1
0 1:2 2:10 3:16 4:16 5:16 6:7 9:14 10:16 11:15 12:11 13:13 14:5 17:12 18:15 19:1 25:4 26:16 27:7 34:16 35:8 42:15 43:9 50:12 51:14 58:15 59:7 64:5
0 2:1 3:11 4:16 5:16 6:6 10:13 11:14 12:7 13:10 14:15 17:6 18:16 19:4 20:2 21:11 22:14 25:7 26:16 27:16 28:16 29:16 30:10 34:5 35:8 36:9 37:16 38:2 43:2 44:14 45:8 51:11 52:13 59:16 60:7 64:9
0 2:9 3:15 4:14 5:2 9:3 10:16 11:13 12:15 13:11 17:2 18:9 20:14 21:9 27:5 28:16 29:5 35:12 36:14 42:5 43:16 44:4 49:1 50:14 51:15 52:8 53:8 54:9 55:1 58:11 59:16 60:16 61:16 62:16 63:7 64:2
0 3:7 4:16 5:16 6:5 10:8 11:15 12:6 13:13 14:11 17:2 18:15 19:5 21:13 22:10 25:10 26:16 27:10 28:13 29:16 30:11 33:2 34:11 35:16 36:16 37:16 38:6 43:1 44:16 45:8 51:7 52:16 53:1 59:10 60:12 64:9
0 2:4 3:13 4:10 5:1 10:11 11:16 12:14 13:7 17:1 18:15 19:9 21:12 22:1 25:2 26:16 27:6 29:7 30:5 33:2 34:16 35:10 37:8 38:8 41:1 42:16 43:5 44:2 45:15 46:5 50:11 51:16 52:16 53:13 58:4 59:15 60:11 61:2
0 2:7 3:16 4:2 6:4 10:15 11:12 13:4 14:16 15:3 17:6 18:16 19:2 20:2 21:15 22:10 25:10 26:14 28:12 29:12 30:1 33:9 34:16 35:16 36:16 37:10 41:1 42:8 43:16 44:9 45:1 50:7 51:14 52:1 58:10 59:8 64:4
0 1:4 2:16 3:16 4:16 5:12 6:1 10:7 11:8 12:12 13:16 14:2 20:8 21:15 22:1 26:3 27:4 28:15 29:11 33:2 34:16 35:16 36:16 37:16 38:6 42:9 43:16 44:10 45:4 46:1 50:10 51:15 52:1 57:1 58:16 59:8 64:7
0 2:9 3:16 4:16 5:9 10:13 11:13 12:15 13:16 18:9 19:16 20:16 21:7 26:4 27:16 28:12 34:10 35:15 36:14 37:1 42:14 43:7 44:12 45:5 50:15 51:9 52:16 53:5 58:9 59:16 60:14 61:1 64:8
0 1:1 2:8 3:16 4:14 5:7 9:5 10:16 11:6 12:8 13:15 17:1 18:13 19:8 20:15 21:9 26:1 27:15 28:10 34:8 35:12 36:11 42:13 43:5 44:8 45:1 50:14 51:1 52:9 53:4 58:9 59:14 60:14 61:1 64:8
0 2:9 3:15 4:16 5:7 10:16 11:9 12:7 13:15 18:5 19:14 20:13 21:8 27:14 28:14 34:4 35:16 36:13 42:10 43:8 44:12 50:13 51:8 52:15 53:1 58:11 59:16 60:5 64:8
0 1:1 2:12 3:16 4:14 5:6 9:2 10:13 11:7 12:5 13:15 14:2 18:6 19:15 20:9 21:13 27:10 28:15 29:1 34:4 35:15 36:8 42:12 43:4 44:12 49:3 50:14 51:10 52:11 58:14 59:13 60:3 64:8
0 2:1 3:16 4:8 10:2 11:16 12:16 13:7 18:2 19:16 20:16 21:1 26:3 27:16 28:16 29:1 34:2 35:16 36:12 42:3 43:16 44:14 50:4 51:16 52:14 58:2 59:15 60:10 64:1
0 3:9 4:16 5:10 10:3 11:15 12:12 13:15 14:4 17:1 18:12 19:14 20:1 21:15 22:11 25:8 26:16 27:12 28:14 29:16 30:7 33:7 34:16 35:16 36:16 37:12 42:7 43:8 44:16 45:5 51:8 52:13 59:9 60:11 64:9
0 1:4 2:16 3:16 4:16 5:14 6:3 9:1 10:8 11:8 12:8 13:15 14:10 20:5 21:16 22:6 28:13 29:12 33:8 34:16 35:16 36:16 37:15 38:8 41:3 42:11 43:16 44:9 45:8 46:3 50:14 51:12 57:5 58:16 59:2 64:7
0 2:15 3:7 5:2 6:11 7:1 9:3 10:16 11:6 12:1 13:12 14:13 15:2 17:4 18:16 19:5 20:8 21:15 22:3 25:2 26:16 27:16 28:16 29:13 34:4 35:14 36:15 37:3 42:7 43:16 44:3 49:1 50:13 51:10 57:1 58:16 59:3 64:4
0 2:3 3:13 4:15 5:6 9:2 10:11 11:15 12:7 13:16 14:3 17:16 18:16 19:9 20:8 21:16 22:6 25:9 26:16 27:16 28:16 29:16 30:5 34:4 35:8 36:16 37:11 43:9 44:16 45:1 51:14 52:11 58:1 59:16 60:7 64:9
0 3:3 4:15 5:16 6:3 11:12 12:10 13:15 14:3 19:2 20:6 21:14 27:1 28:15 29:5 34:1 35:13 36:9 41:1 42:12 43:12 44:1 49:9 50:16 51:16 52:16 53:13 54:5 57:2 58:4 59:5 60:10 61:13 62:12 64:2
0 2:1 3:11 4:13 10:7 11:16 12:8 13:1 18:15 19:12 25:1 26:15 27:7 34:15 35:7 36:4 37:5 38:1 42:15 43:16 44:16 45:16 46:13 47:1 50:10 51:16 52:9 53:8 54:16 55:6 58:1 59:9 60:14 61:16 62:13 63:2 64:6
0 2:4 3:13 4:15 5:4 10:11 11:13 12:8 13:13 18:5 19:2 20:4 21:13 28:12 29:7 35:6 36:15 37:2 43:15 44:5 50:9 51:14 52:6 53:11 54:5 58:9 59:16 60:12 61:12 62:10 64:2
0 2:3 3:15 4:16 5:6 10:6 11:11 12:11 13:16 14:5 20:7 21:16 22:7 28:13 29:16 30:2 33:9 34:13 35:13 36:16 37:12 38:2 41:2 42:12 43:14 44:16 45:16 46:15 51:15 52:13 58:3 59:16 60:8 64:7
0 1:2 2:16 3:16 4:16 5:10 10:11 11:8 12:12 13:16 14:2 20:14 21:13 25:2 26:9 27:12 28:16 29:4 33:11 34:16 35:16 36:16 37:16 38:8 42:10 43:14 44:1 45:4 49:2 50:16 51:7 57:2 58:15 59:6 64:7
0 3:14 4:15 5:4 10:7 11:16 12:14 13:2 18:14 19:13 20:1 26:3 27:7 33:3 34:16 35:6 36:8 37:3 41:2 42:15 43:16 44:16 45:15 46:3 50:9 51:16 52:15 53:15 54:11 59:10 60:16 61:16 62:11 64:6
0 1:1 2:10 3:16 4:11 9:8 10:16 11:12 12:16 13:3 17:1 18:12 19:3 20:16 21:4 27:6 28:15 35:11 36:13 42:3 43:16 44:7 50:11 51:16 52:16 53:16 54:14 55:5 58:11 59:13 60:9 61:12 62:15 63:11 64:2
0 1:1 2:15 3:8 5:1 6:2 9:8 10:16 11:8 13:12 14:15 17:7 18:16 19:11 20:10 21:16 22:7 25:2 26:15 27:16 28:16 29:16 30:2 34:2 35:12 36:16 37:9 42:1 43:16 44:12 50:10 51:15 52:1 58:12 59:11 64:4
0 3:11 4:13 10:4 11:16 12:8 13:1 18:13 19:10 26:15 27:5 33:1 34:16 35:3 36:4 37:2 42:13 43:16 44:15 45:14 46:7 50:7 51:16 52:7 53:4 54:16 55:1 59:9 60:16 61:16 62:11 64:6
0 2:1 3:11 4:16 5:15 6:3 9:1 10:13 11:13 12:5 13:13 14:8 17:6 18:16 19:8 20:2 21:15 22:8 25:10 26:16 27:16 28:16 29:16 30:7 33:1 34:1 35:6 36:15 37:14 38:1 43:3 44:16 45:5 51:9 52:14 58:1 59:15 60:7 64:9
0 1:4 2:14 3:16 4:16 5:12 6:2 9:10 10:16 11:10 12:8 13:14 14:7 17:10 18:12 25:2 26:16 27:7 34:15 35:11 42:9 43:15 44:3 49:1 50:12 51:16 52:4 57:5 58:16 59:15 60:1 64:5
0 2:6 3:10 4:12 5:4 9:2 10:15 11:10 12:8 13:9 18:6 20:3 21:12 28:8 29:7 35:6 36:14 37:1 42:4 43:14 44:6 49:1 50:16 51:11 52:7 53:11 54:8 58:13 59:16 60:13 61:12 62:12 64:2
0 2:1 3:11 4:6 10:7 11:13 12:2 18:13 19:6 25:1 26:13 27:1 33:1 34:12 36:4 37:3 41:1 42:11 43:11 44:14 45:14 46:10 50:12 51:15 52:5 53:4 54:15 55:3 58:1 59:13 60:16 61:12 62:9 63:1 64:6
0 2:5 3:13 4:11 5:2 9:2 10:14 11:15 12:15 13:12 17:2 18:16 19:5 21:7 22:4 25:4 26:16 27:3 29:3 30:6 33:3 34:14 37:8 38:7 41:2 42:16 44:2 45:14 46:6 49:1 50:15 51:15 52:16 53:11 58:7 59:14 60:10 61:1
0 3:10 4:12 10:4 11:16 12:7 13:1 18:11 19:8 26:12 27:5 34:14 35:2 36:3 37:4 38:1 42:11 43:10 44:16 45:13 46:13 50:7 51:16 52:7 54:11 55:5 59:8 60:15 61:16 62:13 63:1 64:6
0 1:1 2:7 3:11 4:15 5:11 6:1 9:4 10:9 11:4 13:13 14:5 20:9 21:15 22:1 26:4 27:15 28:11 29:3 34:3 35:16 36:8 37:2 43:2 44:7 45:16 46:6 51:6 52:9 53:16 54:5 58:13 59:12 60:7 61:3 64:3
0 2:1 3:16 4:14 5:2 10:4 11:16 12:16 13:8 18:7 19:16 20:16 21:3 26:10 27:16 28:16 29:3 34:13 35:16 36:12 42:15 43:16 44:12 50:11 51:16 52:11 58:3 59:15 60:16 61:9 64:1
0 3:2 4:9 5:15 6:9 10:8 11:14 12:7 13:9 14:12 17:3 18:16 19:5 20:4 21:13 22:6 25:2 26:10 27:12 28:15 29:14 36:1 37:13 38:3 44:2 45:16 52:7 53:12 60:12 61:6 64:9
0 1:3 2:12 3:16 4:16 5:14 9:13 10:16 11:14 12:8 13:5 17:10 18:10 25:5 26:15 27:3 34:14 35:9 42:7 43:14 44:1 50:10 51:16 52:4 58:15 59:15 60:2 64:5
0 2:4 3:11 4:14 5:12 9:4 10:16 11:9 12:5 13:16 14:1 17:11 18:8 20:6 21:13 25:5 26:6 27:1 28:13 29:5 35:11 36:9 42:4 43:16 44:1 50:10 51:9 54:1 58:3 59:16 60:16 61:14 62:6 64:2
0 1:2 2:12 3:16 4:15 5:8 9:2 10:7 11:4 12:10 13:16 14:2 19:3 20:16 21:13 27:15 28:15 29:1 35:10 36:13 44:14 45:10 46:1 50:1 51:5 52:10 53:16 54:4 57:1 58:13 59:13 60:12 61:8 64:3
0 2:1 3:11 4:8 10:8 11:15 12:3 17:1 18:15 19:4 25:4 26:16 27:8 28:15 29:14 30:3 33:4 34:14 35:11 36:7 37:5 38:10 41:1 42:13 45:1 46:13 50:11 51:5 53:9 54:13 58:2 59:11 60:16 61:12 62:1 64:6
0 3:10 4:15 5:4 10:6 11:16 12:10 13:1 18:11 19:15 20:1 26:16 27:10 28:6 29:3 33:4 34:16 35:16 36:16 37:16 38:7 42:15 43:16 44:11 45:6 46:16 47:1 50:11 51:13 52:2 53:4 54:16 55:4 59:10 60:16 61:16 62:13 63:1 64:6
0 2:5 3:14 4:16 5:14 9:7 10:16 11:15 12:8 13:8 17:14 18:13 25:13 26:16 27:13 28:3 34:5 35:11 36:15 37:1 44:16 45:9 50:5 51:11 52:16 53:8 58:11 59:16 60:10 61:1 64:5
0 3:5 4:15 11:11 12:10 13:3 14:8 18:6 19:15 20:1 21:13 22:9 25:3 26:16 27:8 28:9 29:16 30:5 33:12 34:16 35:15 36:15 37:13 38:8 41:3 42:4 44:16 45:2 51:4 52:11 59:6 60:11 64:4
0 2:5 3:14 4:16 5:8 9:6 10:15 11:10 12:12 13:16 14:1 17:9 18:5 20:13 21:8 25:6 26:15 27:13 28:15 29:1 34:11 35:16 36:4 42:15 43:16 44:7 50:16 51:13 52:14 58:5 59:16 60:15 61:4 64:8
0 1:2 2:16 3:16 4:15 5:3 10:3 11:3 12:14 13:8 19:3 20:16 21:2 27:10 28:14 33:3 34:16 35:16 36:16 37:16 38:8 42:11 43:15 44:4 45:4 46:1 50:14 51:6 57:3 58:16 59:3 64:7
0 1:1 2:10 3:16 4:16 5:14 6:6 9:11 10:16 11:7 12:4 13:16 14:10 17:9 18:16 19:10 20:10 21:16 22:4 26:5 27:12 28:16 29:3 35:7 36:16 43:13 44:15 50:6 51:16 52:7 57:2 58:15 59:10 64:9
0 1:1 2:9 3:16 4:16 5:14 6:2 9:11 10:16 11:7 12:5 13:16 14:6 17:16 18:14 19:10 20:16 21:16 22:4 25:4 26:8 27:10 28:16 29:13 34:1 35:13 36:13 37:1 42:6 43:16 44:6 50:12 51:10 58:11 59:11 64:9
0 2:5 3:14 4:13 5:2 9:3 10:14 11:5 12:8 13:12 17:3 18:9 20:12 21:4 25:1 26:14 27:9 28:13 34:2 35:14 36:12 42:4 43:14 44:14 45:3 50:10 51:7 52:12 53:6 58:6 59:16 60:13 61:1 64:8
0 3:12 4:8 6:6 7:3 10:4 11:16 12:3 13:3 14:15 15:3 18:12 19:10 21:12 22:8 25:8 26:15 27:5 28:8 29:16 30:4 33:10 34:16 35:16 36:16 37:16 38:10 42:4 43:5 44:15 45:1 51:8 52:11 59:12 60:6 64:4
0 1:3 2:13 3:16 4:4 9:7 10:14 11:16 12:8 18:1 19:16 20:7 26:9 27:15 28:1 33:1 34:16 35:8 41:7 42:16 43:1 49:9 50:16 51:4 52:4 53:4 54:4 57:4 58:16 59:16 60:16 61:16 62:8 64:2
0 2:2 3:16 4:15 5:7 10:3 11:12 12:13 13:13 19:6 20:16 21:10 27:6 28:16 29:3 34:3 35:15 36:10 37:12 41:1 42:13 43:5 45:13 46:6 50:16 51:5 53:7 54:15 58:3 59:11 60:16 61:16 62:12 63:2 64:8
0 2:9 3:13 4:16 5:9 10:4 11:5 12:11 13:15 19:6 20:15 21:8 27:13 28:10 35:8 36:12 37:1 44:9 45:14 46:2 51:3 52:12 53:16 54:4 58:11 59:16 60:11 61:3 64:3
0 2:2 3:13 4:9 5:1 9:1 10:13 11:7 12:15 13:5 16:1 17:15 18:9 20:15 21:2 25:6 26:13 27:7 28:13 34:5 35:16 36:8 42:1 43:15 44:14 45:2 50:4 51:12 52:6 53:11 59:11 60:16 61:8 64:8
0 2:2 3:13 4:6 6:4 10:13 11:11 13:2 14:15 15:3 17:4 18:16 19:2 21:13 22:8 25:3 26:16 27:16 28:12 29:16 30:7 34:2 35:7 36:15 37:10 38:1 43:4 44:13 51:13 52:5 58:2 59:12 64:4
0 1:4 2:12 3:14 4:12 5:6 9:2 10:4 11:4 12:5 13:16 14:6 20:6 21:16 22:4 27:5 28:16 29:6 35:5 36:16 37:3 44:11 45:13 51:5 52:13 53:16 57:5 58:16 59:12 60:11 61:1 64:3
0 1:7 2:16 3:16 4:16 5:9 9:3 10:8 11:4 12:13 13:16 19:8 20:16 21:6 27:4 28:16 29:4 36:11 37:15 38:5 44:1 45:13 46:15 50:5 51:9 52:15 53:16 54:10 57:4 58:16 59:16 60:10 61:3 64:3
0 2:1 3:14 4:11 10:12 11:13 12:1 17:5 18:16 19:3 21:7 22:15 23:1 25:6 26:16 27:11 28:12 29:16 30:10 34:11 35:14 36:16 37:11 43:7 44:15 45:2 51:15 52:12 58:1 59:15 60:7 64:4
0 2:11 3:16 4:15 5:3 10:2 11:4 12:16 13:7 19:4 20:16 21:3 25:2 26:4 27:10 28:14 29:4 30:2 33:9 34:16 35:16 36:16 37:16 38:8 42:7 43:15 44:2 50:10 51:9 58:12 59:7 64:7
0 2:7 3:15 4:15 5:3 10:10 11:14 12:12 13:14 18:1 19:6 20:16 21:12 26:1 27:15 28:14 29:3 35:9 36:15 37:5 44:5 45:15 46:6 50:7 51:6 52:7 53:13 54:16 55:1 58:7 59:16 60:16 61:15 62:8 64:3
0 2:1 3:14 4:6 10:6 11:15 12:3 17:1 18:14 19:7 26:16 27:9 28:8 29:3 33:7 34:16 35:16 36:12 37:15 38:3 41:5 42:14 43:7 45:4 46:9 49:3 50:15 51:6 52:1 53:12 54:9 58:4 59:13 60:16 61:14 62:3 64:6
0 2:2 3:13 4:14 5:2 10:10 11:16 12:13 13:4 18:13 19:15 20:1 25:1 26:16 27:9 33:1 34:16 35:15 36:12 37:2 41:1 42:15 43:16 44:11 45:13 50:11 51:12 52:8 53:16 54:1 58:2 59:13 60:16 61:15 64:6
0 3:10 4:14 6:3 7:1 10:5 11:16 12:6 13:1 14:14 15:5 17:2 18:15 19:8 20:3 21:10 22:13 25:8 26:16 27:14 28:16 29:16 30:8 33:5 34:11 35:6 36:15 37:13 38:3 43:1 44:15 51:7 52:10 59:13 60:3 64:4
0 1:1 2:8 3:16 4:16 5:11 9:2 10:10 11:6 12:12 13:12 20:11 21:11 27:4 28:16 29:8 30:3 33:3 34:15 35:16 36:16 37:16 38:11 41:4 42:10 43:16 44:6 45:6 46:2 50:9 51:13 57:1 58:14 59:7 64:7
0 3:12 4:14 5:2 10:6 11:15 12:16 13:4 18:13 19:16 20:12 25:1 26:14 27:16 28:8 33:1 34:15 35:16 36:2 41:1 42:15 43:16 44:4 50:10 51:16 52:11 53:4 59:11 60:13 61:5 64:1
0 2:9 3:16 4:13 5:3 9:2 10:16 11:16 12:16 13:12 19:6 20:16 21:7 26:1 27:15 28:12 34:13 35:15 36:2 41:4 42:16 43:7 49:8 50:16 51:8 52:6 53:8 54:3 57:1 58:11 59:16 60:16 61:12 62:4 64:2
0 2:10 3:16 4:16 5:9 9:4 10:13 11:5 12:9 13:12 19:1 20:13 21:5 26:5 27:13 28:16 29:16 30:9 34:11 35:16 36:11 37:11 38:9 42:1 43:13 44:3 50:8 51:10 58:11 59:8 64:7
0 2:1 3:12 4:16 5:3 10:8 11:8 12:4 18:14 19:1 25:2 26:16 27:9 28:8 29:6 30:1 33:4 34:16 35:14 36:11 37:12 38:6 41:2 42:16 43:4 44:1 45:7 46:11 50:11 51:11 52:5 53:13 54:9 59:10 60:13 61:10 62:3 64:6
0 2:5 3:16 4:16 5:6 10:16 11:9 12:11 13:13 18:11 19:11 20:14 21:8 26:1 27:15 28:12 29:1 34:3 35:16 36:15 37:4 42:12 43:10 44:7 45:13 46:1 50:15 51:4 52:3 53:16 54:6 58:8 59:16 60:16 61:13 62:1 64:8
0 2:1 3:11 4:16 5:15 6:2 9:2 10:14 11:15 12:11 13:16 14:6 17:11 18:14 19:2 20:8 21:15 22:1 25:8 26:16 27:12 28:16 29:16 30:9 34:3 35:7 36:9 37:16 38:8 44:13 45:15 46:1 51:7 52:16 53:4 59:11 60:13 64:9
0 2:3 3:11 4:15 5:15 6:4 9:2 10:14 11:8 12:4 13:15 14:5 17:7 18:11 19:1 20:13 21:15 22:1 25:1 26:11 27:12 28:13 29:16 30:5 36:8 37:12 43:3 44:15 45:2 51:11 52:7 59:13 60:4 64:9
0 2:1 3:8 4:15 5:16 6:7 9:1 10:13 11:14 12:9 13:16 14:8 17:8 18:16 19:5 20:11 21:15 22:2 25:5 26:16 27:16 28:16 29:10 30:1 34:1 35:4 36:10 37:16 38:9 44:3 45:16 46:7 51:3 52:14 53:14 54:1 59:11 60:15 61:3 64:9
0 1:2 2:12 3:16 4:16 5:9 9:2 10:15 11:10 12:7 13:16 14:4 20:5 21:16 22:6 27:6 28:16 29:13 35:5 36:13 37:16 38:6 45:9 46:16 50:6 51:4 52:5 53:12 54:16 55:2 57:2 58:13 59:16 60:16 61:16 62:10 64:3
0 2:5 3:16 4:14 5:1 10:13 11:10 12:9 13:10 17:1 18:16 19:4 21:16 25:3 26:16 27:7 29:13 30:6 33:5 34:12 37:13 38:8 41:4 42:16 45:14 46:5 50:15 51:13 52:14 53:12 58:5 59:14 60:10 61:4
0 3:9 4:12 10:5 11:16 12:6 18:10 19:11 26:12 27:8 28:4 34:13 35:16 36:15 37:11 38:1 42:13 43:14 44:1 45:6 46:6 50:5 51:12 52:1 53:11 54:6 59:9 60:15 61:10 64:6
0 1:1 2:12 3:16 4:16 5:8 9:1 10:8 11:5 12:9 13:12 20:11 21:8 26:5 27:14 28:14 29:10 30:5 34:3 35:15 36:14 37:12 38:5 42:2 43:16 44:3 50:10 51:9 58:13 59:2 64:7
0 2:1 3:14 4:13 10:6 11:16 12:8 18:12 19:9 26:14 27:10 28:16 29:12 30:1 33:1 34:16 35:10 36:14 37:8 38:13 42:13 43:9 44:10 46:12 47:4 50:8 51:10 53:5 54:16 55:5 58:1 59:11 60:16 61:16 62:11 64:6
0 1:2 2:12 3:16 4:15 5:9 9:1 10:4 11:7 12:15 13:14 18:3 19:15 20:14 21:3 26:6 27:14 28:5 34:1 35:11 36:16 37:7 44:6 45:16 46:7 50:3 51:9 52:14 53:15 54:5 57:1 58:14 59:12 60:8 61:1 64:3
0 2:4 3:14 4:16 5:7 9:1 10:16 11:14 12:8 13:5 17:8 18:10 25:3 26:13 34:12 35:6 42:4 43:13 51:16 52:5 58:7 59:16 60:4 64:5
0 3:12 4:14 5:5 10:3 11:16 12:16 13:12 18:14 19:16 20:16 21:2 25:1 26:15 27:16 28:8 33:4 34:16 35:15 36:4 41:3 42:16 43:16 44:1 50:10 51:16 52:13 59:11 60:16 61:5 64:1
0 2:6 3:13 4:16 5:16 6:13 9:6 10:16 11:10 12:7 13:15 14:14 17:1 18:4 20:10 21:16 22:6 27:10 28:16 29:4 34:3 35:16 36:9 42:15 43:11 50:16 51:10 58:9 59:16 60:16 61:12 62:1 64:2
0 2:1 3:16 4:10 10:3 11:16 12:16 13:4 18:6 19:16 20:14 26:6 27:16 28:14 34:8 35:16 36:11 42:6 43:16 44:12 50:6 51:16 52:11 58:1 59:11 60:13 64:1
0 2:3 3:13 4:16 5:16 6:3 10:8 11:10 12:5 13:5 17:7 18:15 25:10 26:13 27:2 33:3 34:15 35:14 36:1 43:11 44:11 51:7 52:13 58:3 59:16 60:11 64:5
0 1:5 2:15 3:13 9:3 10:10 11:16 12:5 19:14 20:4 26:6 27:14 33:1 34:14 35:7 41:7 42:13 43:1 49:13 50:14 51:10 52:11 53:9 54:5 57:5 58:15 59:16 60:14 61:10 62:3 64:2
0 1:1 2:10 3:16 4:16 5:15 6:2 9:9 10:16 11:11 12:4 13:16 14:11 17:6 18:16 19:15 20:12 21:16 22:7 26:4 27:9 28:16 29:14 30:1 35:1 36:15 37:8 43:13 44:15 45:2 50:9 51:16 52:5 57:3 58:16 59:7 64:9
0 2:1 3:11 4:13 5:1 10:11 11:13 12:9 13:11 17:2 18:16 19:2 21:10 22:2 25:5 26:12 29:5 30:7 33:8 34:8 37:4 38:8 41:2 42:12 45:7 46:7 50:13 51:5 52:8 53:16 54:2 58:2 59:15 60:14 61:5
0 2:3 3:15 4:10 5:1 10:11 11:14 12:10 13:7 17:2 18:16 19:3 21:11 22:1 25:4 26:15 29:7 30:5 33:3 34:12 37:3 38:9 41:2 42:11 45:7 46:9 50:11 51:8 52:9 53:16 54:4 58:2 59:10 60:16 61:9
0 2:1 3:15 4:14 10:6 11:16 12:16 13:8 18:12 19:16 20:16 21:2 26:12 27:16 28:13 34:15 35:16 36:7 42:14 43:16 44:7 50:11 51:16 52:11 58:2 59:14 60:13 64:1
0 2:2 3:15 4:12 5:1 10:6 11:16 12:15 13:1 18:14 19:16 20:8 25:2 26:16 27:16 28:2 33:3 34:16 35:15 41:2 42:16 43:13 50:9 51:16 52:2 58:2 59:13 60:12 64:1
0 2:2 3:14 4:14 5:4 10:15 11:16 12:16 13:15 14:1 17:6 18:14 19:16 20:5 21:12 22:6 25:2 26:11 27:12 29:6 30:8 34:12 35:4 37:9 38:6 42:11 43:5 45:12 46:3 50:8 51:12 52:11 53:15 54:2 58:1 59:12 60:10 61:2
0 3:8 4:15 5:1 10:2 11:16 12:7 18:7 19:15 20:1 26:10 27:11 34:14 35:16 36:16 37:13 38:2 42:15 43:16 44:5 45:6 46:14 47:1 50:9 51:12 52:2 53:4 54:14 55:5 59:8 60:15 61:16 62:13 63:4 64:6
0 2:7 3:13 6:3 7:8 10:15 11:7 13:3 14:15 15:7 18:16 19:12 20:6 21:14 22:9 26:6 27:12 28:16 29:12 35:2 36:14 37:2 43:9 44:9 50:2 51:13 52:1 58:8 59:5 64:4
0 2:3 3:12 4:16 5:10 9:3 10:14 11:5 13:12 17:9 18:8 19:1 20:9 21:16 22:4 25:5 26:15 27:15 28:15 29:14 30:2 36:15 37:3 43:8 44:10 51:11 52:6 58:3 59:15 60:2 64:9
0 2:1 3:13 4:16 5:5 10:6 11:16 12:11 13:2 18:13 19:15 25:3 26:16 27:9 33:4 34:16 35:5 36:5 37:10 38:3 41:4 42:16 43:5 44:16 45:14 46:15 47:4 50:13 51:11 52:7 53:8 54:16 55:7 58:2 59:12 60:16 61:16 62:12 63:2 64:6
0 3:8 4:14 10:9 11:16 12:5 17:2 18:14 19:12 20:4 21:7 22:8 25:5 26:16 27:16 28:16 29:16 30:13 33:1 34:7 35:10 36:12 37:16 38:6 43:2 44:15 45:10 51:10 52:16 53:2 59:10 60:15 61:3 64:4
0 2:3 3:16 4:14 5:3 10:6 11:16 12:16 13:5 18:12 19:16 20:9 26:16 27:16 28:5 33:2 34:16 35:16 36:1 41:1 42:16 43:16 44:1 50:13 51:16 52:1 58:4 59:15 64:1
0 2:4 3:12 4:13 5:2 10:16 11:9 12:12 13:9 17:2 18:12 19:1 20:15 21:5 26:1 27:6 28:14 29:1 35:15 36:7 42:9 43:12 50:9 51:9 52:4 53:8 54:14 55:2 58:4 59:13 60:13 61:9 62:2 64:2
0 2:2 3:15 4:15 5:6 10:9 11:13 12:4 13:15 14:3 18:14 19:7 21:8 22:4 26:15 27:4 29:5 30:8 33:4 34:13 37:7 38:6 41:2 42:12 45:12 46:5 50:15 51:9 52:12 53:14 58:3 59:13 60:13
0 2:4 3:12 4:15 5:6 9:4 10:16 11:8 12:8 13:15 17:10 18:9 20:3 21:15 22:2 25:6 26:15 27:7 28:10 29:16 30:4 34:7 35:8 36:8 37:13 38:8 45:7 46:9 50:2 51:4 52:4 53:10 54:11 58:8 59:16 60:15 61:10 62:2 64:9
0 4:7 5:13 6:1 12:9 13:16 14:2 18:1 19:9 20:16 21:16 25:4 26:12 27:16 28:16 29:16 33:5 34:10 35:3 36:12 37:15 44:10 45:15 52:12 53:15 60:9 61:12 64:1
0 1:3 2:13 3:14 4:7 5:1 9:6 10:12 11:8 12:13 13:6 17:1 20:10 21:7 27:9 28:16 29:4 35:9 36:14 37:15 38:4 45:13 46:8 49:1 50:8 51:8 52:10 53:16 54:3 57:4 58:14 59:16 60:11 61:2 64:3
0 2:2 3:11 10:11 11:13 18:16 19:6 26:15 27:7 28:4 29:1 33:4 34:16 35:16 36:16 37:15 38:3 41:1 42:16 43:13 44:8 45:14 46:12 50:14 51:15 52:12 53:15 54:12 58:2 59:15 60:16 61:14 62:4 64:6
0 3:10 4:13 10:1 11:16 12:11 13:2 18:8 19:16 26:13 27:12 34:14 35:16 36:14 37:9 42:12 43:15 44:5 45:9 46:13 50:3 51:16 52:4 53:6 54:16 55:2 59:8 60:13 61:14 62:9 64:6
0 2:5 3:13 4:16 5:3 9:1 10:15 11:15 12:16 13:8 17:5 18:8 19:5 20:16 21:11 25:2 26:12 27:16 28:16 29:16 30:10 33:2 34:14 35:16 36:15 37:10 38:5 42:1 43:16 44:11 50:5 51:16 52:8 58:8 59:14 60:2 64:7
0 2:11 3:15 4:10 9:3 10:15 11:6 12:16 13:3 19:3 20:14 21:2 26:1 27:14 28:13 29:2 34:3 35:13 36:14 37:15 38:3 45:14 46:7 50:8 51:1 52:7 53:15 54:2 58:12 59:16 60:14 61:4 64:3
0 2:3 3:13 4:13 5:4 9:1 10:14 11:13 12:10 13:16 14:1 17:6 18:12 19:1 20:3 21:16 22:6 25:7 26:15 27:4 28:10 29:16 30:8 33:2 34:11 35:15 36:12 37:16 38:8 45:15 46:8 50:5 51:10 52:4 53:16 54:8 58:2 59:12 60:16 61:11 62:1 64:9
0 1:1 2:14 3:13 9:9 10:16 11:16 12:2 17:7 18:11 19:16 20:8 26:1 27:13 28:8 34:2 35:16 36:5 42:6 43:16 44:4 49:1 50:15 51:16 52:16 53:12 54:6 58:16 59:16 60:16 61:16 62:16 63:3 64:2
0 2:10 3:16 4:15 5:1 9:5 10:15 11:8 12:15 13:6 17:3 18:6 19:1 20:14 21:4 27:10 28:16 29:13 35:1 36:7 37:16 38:7 42:1 43:2 45:15 46:7 50:12 51:13 52:6 53:16 54:5 58:9 59:16 60:16 61:9 64:3
0 2:4 3:13 4:14 5:1 9:1 10:16 11:9 12:16 13:3 17:2 18:5 20:12 21:6 26:3 27:6 28:16 29:4 33:6 34:16 35:16 36:16 37:16 38:6 41:4 42:6 43:13 44:12 45:4 46:2 51:14 52:4 58:5 59:11 64:7
0 2:6 3:14 4:13 5:1 9:2 10:15 11:15 12:16 13:7 17:1 18:5 19:4 20:16 21:6 27:7 28:16 29:10 30:3 33:1 34:9 35:16 36:16 37:16 38:10 41:1 42:15 43:16 44:13 45:8 46:1 50:2 51:16 52:8 58:8 59:13 64:7
0 2:8 3:15 4:15 5:5 9:4 10:16 11:13 12:16 13:9 17:1 18:4 19:4 20:16 21:6 27:11 28:16 29:5 33:1 34:13 35:16 36:16 37:15 38:5 41:5 42:13 43:16 44:13 45:12 46:5 50:9 51:16 52:3 58:12 59:10 64:7
0 2:5 3:13 4:16 5:15 6:3 9:3 10:16 11:16 12:15 13:16 14:5 18:4 20:6 21:16 22:2 26:3 27:12 28:16 29:16 30:4 34:9 35:16 36:16 37:16 38:8 42:2 43:13 44:15 45:2 50:2 51:16 52:9 58:5 59:14 60:1 64:7
0 2:6 3:14 4:3 10:12 11:14 12:14 18:14 19:7 20:14 21:2 26:10 27:5 28:10 29:6 36:13 37:5 43:2 44:14 45:5 46:3 50:8 51:16 52:16 53:16 54:16 58:9 59:14 60:8 61:8 62:8 63:2 64:2
0 2:3 3:15 4:4 10:8 11:13 12:15 13:7 17:2 18:16 19:6 20:5 21:16 22:3 25:4 26:14 29:11 30:8 33:6 34:12 37:8 38:8 41:4 42:15 43:1 45:9 46:7 49:1 50:15 51:11 52:9 53:16 54:3 58:4 59:10 60:15 61:8
0 1:1 2:8 3:15 4:13 5:2 9:5 10:14 11:8 12:14 13:7 17:1 18:2 19:2 20:15 21:2 27:15 28:15 29:3 35:9 36:14 37:16 38:3 45:13 46:8 50:6 51:8 52:8 53:15 54:4 58:11 59:12 60:12 61:5 64:3
0 2:14 3:11 4:1 9:7 10:15 11:14 12:8 17:7 18:8 19:4 20:8 26:4 28:12 35:4 36:10 43:8 44:6 49:1 50:13 51:16 52:13 53:8 54:4 57:1 58:14 59:12 60:16 61:16 62:10 64:2
0 2:5 3:14 4:16 5:10 9:3 10:15 11:13 12:8 13:15 14:6 18:14 19:13 20:7 21:16 22:9 26:10 27:16 28:16 29:12 30:3 34:6 35:16 36:16 37:3 42:14 43:13 44:16 45:7 50:14 51:12 52:14 53:9 58:6 59:14 60:11 61:2 64:8
0 2:3 3:10 4:14 5:9 9:3 10:15 11:11 12:9 13:8 17:6 18:12 19:8 20:7 21:1 25:4 26:16 27:14 28:16 29:15 30:1 33:2 34:8 35:4 36:3 37:14 38:8 45:8 46:9 51:7 52:8 53:13 54:9 59:14 60:14 61:9 64:5
0 3:4 4:13 5:2 11:14 12:8 18:5 19:14 21:9 22:7 25:2 26:16 27:3 28:5 29:16 30:5 33:7 34:14 36:12 37:13 41:7 42:16 43:13 44:15 45:11 50:5 51:13 52:16 53:16 54:2 59:3 60:14 61:2 64:4
0 2:4 3:15 4:7 9:2 10:15 11:5 12:13 13:5 17:5 18:11 20:2 21:13 22:2 25:5 26:8 29:6 30:8 33:7 34:8 37:5 38:8 41:3 42:11 45:9 46:7 50:14 51:10 52:6 53:15 54:2 58:6 59:12 60:13 61:6
0 2:4 3:16 4:1 10:10 11:12 17:1 18:14 19:8 25:3 26:16 27:16 28:14 29:4 33:3 34:16 35:8 36:6 37:15 38:5 41:1 42:14 43:3 45:7 46:12 50:11 51:11 52:7 53:16 54:8 58:5 59:14 60:14 61:9 64:6
0 2:9 3:13 4:16 5:5 9:7 10:16 11:12 12:9 13:12 17:6 18:14 19:1 20:1 21:7 22:1 25:1 26:13 27:16 28:16 29:12 30:3 34:9 35:16 36:12 41:1 42:16 43:8 44:16 45:2 49:4 50:14 51:2 52:16 53:4 58:13 59:16 60:10 64:8
0 2:3 3:11 10:11 11:10 18:16 19:5 25:2 26:16 27:5 28:4 29:2 33:3 34:16 35:16 36:16 37:16 38:6 41:2 42:16 43:6 45:6 46:13 50:15 51:7 52:3 53:12 54:11 58:4 59:14 60:16 61:11 62:3 64:6
0 2:9 3:16 4:11 5:5 9:5 10:16 11:10 12:9 13:16 14:3 17:8 18:12 21:12 22:2 25:5 26:16 27:12 28:15 29:16 30:7 34:11 35:16 36:16 37:5 41:1 42:15 43:11 44:13 45:10 49:3 50:16 51:6 52:11 53:12 58:10 59:16 60:13 61:4 64:8
0 3:9 4:4 11:16 12:3 18:8 19:12 21:1 25:4 26:15 27:2 28:1 29:15 30:3 33:8 34:13 36:8 37:16 38:3 41:8 42:16 43:16 44:16 45:13 46:4 50:4 51:10 52:13 59:7 60:12 64:4
0 2:3 3:10 4:13 5:1 9:2 10:15 11:10 12:16 13:3 17:2 18:4 19:1 20:16 21:4 27:7 28:16 34:7 35:14 36:16 37:12 38:3 41:2 42:13 43:15 44:13 45:9 46:2 51:13 52:8 58:1 59:15 60:3 64:7
0 4:15 5:16 6:3 12:15 13:16 14:2 19:4 20:16 21:16 22:2 26:8 27:16 28:16 29:13 33:8 34:16 35:16 36:16 37:9 41:1 42:8 43:6 44:16 45:12 51:3 52:16 53:13 60:13 61:13 64:1
0 4:13 5:12 11:2 12:16 13:16 14:2 19:7 20:16 21:16 22:2 25:4 26:14 27:16 28:16 29:15 33:9 34:16 35:13 36:16 37:10 43:4 44:16 45:12 51:1 52:16 53:15 60:13 61:16 62:4 64:1
0 1:2 2:15 3:13 9:12 10:16 11:16 12:6 17:14 18:7 19:11 20:10 25:3 26:1 27:10 28:12 34:1 35:15 36:6 42:12 43:14 49:4 50:16 51:15 52:12 53:12 54:5 57:2 58:15 59:16 60:16 61:16 62:13 64:2
0 2:3 3:11 4:12 5:12 6:1 10:15 11:12 12:4 13:14 14:2 18:15 19:12 20:5 21:16 22:4 26:6 27:16 28:16 29:13 30:1 34:8 35:15 36:14 37:13 38:1 41:1 42:15 43:4 44:3 45:16 46:6 49:3 50:16 51:5 52:6 53:15 54:1 58:9 59:14 60:13 61:6 64:8
0 2:8 3:15 4:16 5:3 9:3 10:15 11:14 12:16 13:5 18:3 19:6 20:16 21:2 26:3 27:12 28:16 29:8 30:3 33:1 34:14 35:16 36:16 37:16 38:10 42:9 43:16 44:12 45:5 50:8 51:16 52:4 58:11 59:11 64:7
0 3:8 4:15 5:1 10:1 11:15 12:11 18:12 19:14 20:1 21:8 22:15 23:1 25:7 26:16 27:6 28:4 29:16 30:10 33:9 34:16 35:16 36:16 37:16 38:1 41:1 42:5 43:12 44:16 45:11 46:1 51:10 52:15 53:1 59:10 60:10 64:4
0 3:10 4:16 5:7 11:9 12:16 13:16 14:2 19:11 20:16 21:14 27:14 28:16 29:12 34:7 35:16 36:16 37:8 41:2 42:15 43:16 44:16 45:7 49:3 50:10 51:16 52:16 53:8 59:11 60:16 61:15 62:3 64:1
0 2:6 3:12 4:14 5:15 6:2 10:14 11:9 12:8 13:5 17:3 18:14 19:6 25:6 26:16 27:16 28:15 29:9 34:4 35:4 36:7 37:15 38:7 45:11 46:8 50:2 51:9 52:13 53:16 54:4 58:7 59:15 60:12 61:6 64:5
0 2:6 3:13 4:15 5:9 9:4 10:15 11:8 12:4 13:16 14:4 17:8 18:9 21:15 22:8 25:7 26:15 27:9 28:10 29:16 30:8 34:5 35:8 36:5 37:12 38:8 45:12 46:8 50:11 51:9 52:3 53:14 54:3 58:4 59:15 60:16 61:7 64:9
0 2:8 3:12 4:1 10:15 11:16 12:11 18:10 19:3 20:14 21:1 28:11 29:2 36:14 37:3 43:4 44:16 45:1 50:6 51:16 52:16 53:16 54:11 55:1 58:5 59:16 60:13 61:12 62:12 63:6 64:2
0 2:9 3:16 4:10 9:1 10:15 11:15 12:16 13:3 17:1 18:16 19:6 20:13 21:8 26:10 27:5 28:11 29:9 36:14 37:8 43:3 44:16 45:5 50:9 51:16 52:16 53:16 54:14 55:4 58:9 59:16 60:14 61:12 62:16 63:8 64:2
0 3:15 4:3 10:3 11:16 12:2 18:7 19:15 26:10 27:12 28:3 34:14 35:16 36:16 37:11 38:2 41:1 42:15 43:11 44:1 45:11 46:11 50:12 51:13 52:4 53:8 54:13 58:2 59:11 60:14 61:13 62:5 64:6
0 2:5 3:14 4:16 5:6 9:2 10:15 11:10 12:7 13:15 18:3 20:9 21:7 27:6 28:16 29:5 35:2 36:11 37:16 38:3 45:11 46:7 50:8 51:8 52:7 53:15 54:3 58:7 59:15 60:13 61:6 64:3
0 2:4 3:11 10:8 11:9 18:15 19:4 25:2 26:16 27:8 28:7 29:2 33:6 34:16 35:12 36:13 37:14 38:4 41:5 42:16 43:2 44:1 45:10 46:11 50:16 51:9 52:4 53:16 54:9 58:7 59:14 60:15 61:8 64:6
0 2:9 3:15 4:15 5:7 9:3 10:16 11:7 12:7 13:11 18:16 19:10 20:3 21:6 26:7 27:16 28:16 29:15 30:4 34:9 35:16 36:16 37:3 41:1 42:15 43:4 44:11 45:10 49:4 50:14 51:3 52:9 53:11 58:8 59:15 60:15 61:4 64:8
0 1:1 2:8 3:16 4:14 9:4 10:15 11:9 12:16 13:3 17:1 18:4 19:7 20:16 27:11 28:16 29:9 36:5 37:15 38:5 45:15 46:5 50:15 51:9 52:9 53:15 54:2 58:6 59:13 60:10 61:4 64:3
0 4:7 5:7 11:4 12:15 13:1 19:13 20:6 21:9 22:1 26:8 27:12 29:14 30:3 33:3 34:16 35:3 36:2 37:16 41:5 42:16 43:16 44:13 45:16 46:4 50:1 51:7 52:12 53:14 54:2 60:9 61:10 64:4
0 2:7 3:12 4:16 5:16 6:7 10:14 11:14 12:11 13:16 14:7 18:2 20:7 21:16 22:3 26:2 27:11 28:15 29:16 30:4 34:13 35:16 36:16 37:16 38:7 42:4 43:15 44:12 50:6 51:16 52:3 58:9 59:15 60:2 64:7
0 3:6 4:16 11:9 12:15 18:2 19:15 20:8 21:14 26:12 27:14 28:8 29:16 33:9 34:16 35:12 36:14 37:14 38:3 41:8 42:16 43:16 44:16 45:15 46:8 49:1 50:4 51:10 52:16 53:5 59:5 60:16 61:4 64:4
0 2:6 3:13 4:12 5:9 6:1 9:4 10:16 11:11 12:6 13:13 14:7 17:7 18:16 19:6 20:2 21:13 22:8 25:1 26:14 27:15 28:16 29:13 30:3 34:7 35:16 36:16 37:5 41:2 42:16 43:9 44:13 45:14 49:1 50:15 51:8 52:7 53:16 54:3 58:6 59:16 60:15 61:7 64:8
0 1:2 2:10 3:13 4:3 9:10 10:15 11:10 12:14 13:8 17:11 18:14 19:4 20:13 21:14 25:2 26:9 27:12 28:12 29:16 30:4 37:16 38:7 45:12 46:12 49:2 50:12 51:4 52:5 53:15 54:11 58:9 59:13 60:12 61:11 62:1 64:9
0 2:2 3:15 4:8 10:9 11:14 12:16 13:6 18:15 19:9 20:3 21:14 22:3 25:4 26:16 27:2 29:9 30:7 33:8 34:12 37:7 38:8 41:3 42:14 43:1 45:8 46:9 50:15 51:15 52:13 53:15 54:7 58:3 59:14 60:15 61:9
0 3:7 4:14 5:1 11:9 12:11 19:12 20:7 21:4 22:8 26:5 27:15 28:2 29:16 30:5 33:3 34:16 35:7 36:6 37:16 41:11 42:16 43:15 44:15 45:16 46:2 50:2 51:8 52:16 53:9 59:5 60:16 61:2 64:4
0 1:3 2:15 3:16 4:11 5:1 9:12 10:13 11:10 12:16 13:4 17:5 18:1 19:8 20:16 21:1 27:16 28:16 29:6 35:7 36:13 37:16 38:5 44:1 45:15 46:13 49:4 50:11 51:8 52:8 53:15 54:13 57:2 58:14 59:16 60:16 61:10 62:1 64:3
0 1:1 2:12 3:14 4:6 9:8 10:14 11:5 12:15 13:7 17:6 18:11 19:1 20:11 21:15 22:2 25:1 26:14 27:16 28:13 29:16 30:8 37:12 38:8 41:1 42:3 45:11 46:9 49:4 50:13 51:2 52:1 53:13 54:6 58:10 59:16 60:16 61:9 64:9
0 3:12 4:11 10:5 11:16 12:8 18:12 19:11 26:15 27:8 28:4 29:1 33:3 34:16 35:16 36:16 37:15 38:5 41:2 42:16 43:3 44:1 45:9 46:13 50:12 51:9 52:4 53:13 54:13 59:11 60:16 61:13 62:3 64:6
0 2:4 3:15 4:15 5:5 9:1 10:16 11:12 12:11 13:15 14:3 17:7 18:16 19:2 20:4 21:16 22:4 25:5 26:16 27:16 28:16 29:16 30:5 35:1 37:16 38:8 45:14 46:8 50:10 51:13 52:8 53:16 54:5 58:7 59:13 60:14 61:9 62:1 64:9
0 2:5 3:15 4:8 5:1 9:1 10:15 11:13 12:15 13:9 17:8 18:15 19:1 20:3 21:14 22:1 25:4 26:14 29:11 30:8 33:5 34:12 37:12 38:8 41:5 42:15 43:1 45:12 46:10 49:1 50:16 51:10 52:9 53:15 54:3 58:5 59:15 60:15 61:4
0 3:2 4:13 5:2 11:14 12:10 18:11 19:10 21:10 22:4 25:4 26:16 27:3 28:1 29:14 30:3 33:6 34:16 35:16 36:16 37:16 38:5 42:5 43:8 44:14 45:11 46:1 52:15 53:2 59:1 60:13 64:4
0 3:1 4:15 5:5 11:11 12:15 14:7 15:1 18:8 19:15 20:2 21:5 22:16 25:3 26:15 27:8 28:4 29:12 30:11 33:10 34:16 35:16 36:16 37:16 38:7 41:2 42:8 43:8 44:13 45:16 46:1 52:14 53:10 59:2 60:14 61:3 64:4
0 1:2 2:16 3:10 4:1 9:3 10:16 11:16 12:8 17:1 18:11 19:11 20:12 27:4 28:16 35:9 36:12 42:5 43:15 44:8 49:5 50:16 51:16 52:16 53:16 54:13 57:2 58:16 59:16 60:16 61:16 62:14 64:2
0 1:1 2:7 3:9 4:12 5:14 6:1 9:11 10:16 11:15 12:10 13:5 14:1 17:2 18:16 19:7 26:9 27:16 28:16 29:9 35:2 36:8 37:13 38:6 45:8 46:11 50:7 51:13 52:14 53:16 54:4 58:10 59:16 60:12 61:3 64:5
0 1:1 2:10 3:16 4:14 5:3 9:4 10:16 11:13 12:15 13:14 17:1 18:1 20:9 21:16 22:2 26:5 27:14 28:16 29:13 34:7 35:16 36:16 37:15 38:2 44:4 45:15 46:9 49:1 50:13 51:8 52:13 53:16 54:5 57:1 58:14 59:16 60:14 61:7 64:3
0 3:11 4:16 5:8 10:9 11:15 12:5 13:3 18:14 19:6 25:4 26:14 33:5 34:11 35:2 36:4 37:1 41:4 42:14 43:15 44:15 45:15 46:3 49:1 50:11 51:16 52:11 53:11 54:15 58:1 59:11 60:15 61:16 62:12 64:6
0 1:3 2:16 3:14 4:10 5:5 9:1 10:8 11:8 12:11 13:16 14:2 18:2 19:6 20:12 21:11 22:1 26:12 27:16 28:16 29:6 35:3 36:11 37:16 38:2 45:14 46:7 49:1 50:8 51:9 52:14 53:13 57:3 58:16 59:12 60:9 61:1 64:3
0 2:2 3:11 4:13 5:1 10:11 11:15 12:8 13:1 17:1 18:16 19:5 25:4 26:15 33:3 34:16 35:10 36:12 37:10 38:2 41:2 42:16 43:15 44:11 45:12 46:14 50:14 51:12 52:7 53:11 54:16 55:2 58:3 59:11 60:16 61:14 62:6 64:6
0 2:7 3:13 4:5 9:4 10:14 11:4 12:14 13:13 18:13 19:8 20:12 21:16 22:4 26:5 27:12 28:11 29:6 30:6 37:5 38:9 45:9 46:7 50:2 51:2 52:8 53:16 54:2 58:10 59:16 60:12 61:3 64:9
0 2:8 3:15 4:15 5:1 9:4 10:16 11:16 12:16 13:10 17:7 18:12 20:1 21:16 25:6 26:11 29:9 30:7 33:8 34:12 37:9 38:4 41:4 42:16 43:1 44:2 45:15 46:8 50:15 51:16 52:16 53:16 54:1 58:7 59:16 60:16 61:8
0 1:3 2:15 3:16 4:3 9:11 10:16 11:15 12:12 17:1 18:1 19:6 20:16 27:5 28:16 35:14 36:12 42:9 43:16 44:9 45:8 46:5 49:3 50:16 51:16 52:16 53:16 54:11 57:5 58:16 59:16 60:13 61:8 62:1 64:2
0 2:7 3:16 4:16 5:16 6:13 10:6 11:9 12:11 13:15 14:13 20:2 21:16 22:5 27:5 28:13 29:16 30:4 34:9 35:16 36:16 37:16 38:8 42:3 43:14 44:11 50:3 51:16 52:5 58:7 59:15 64:7
0 2:4 3:12 4:15 5:3 9:3 10:16 11:14 12:14 13:13 17:5 18:16 19:1 20:2 21:15 22:5 25:8 26:16 29:9 30:11 33:5 34:16 37:8 38:12 42:15 43:2 45:11 46:13 50:10 51:12 52:12 53:16 54:9 58:4 59:16 60:16 61:9
0 2:6 3:11 4:15 5:16 6:12 10:6 11:8 12:5 13:12 14:10 20:2 21:15 22:2 26:7 27:12 28:13 29:15 30:4 34:6 35:10 36:16 37:9 38:4 43:13 44:7 50:5 51:15 52:2 58:10 59:10 64:7
0 2:2 3:11 4:12 5:12 6:15 7:8 10:5 11:12 12:12 13:13 14:15 15:2 21:7 22:10 27:4 28:12 29:16 30:8 34:1 35:16 36:16 37:12 38:3 43:4 44:13 45:1 50:1 51:12 52:6 58:2 59:14 60:1 64:7
0 2:9 3:15 4:16 5:16 6:10 10:15 11:11 12:11 13:16 14:4 20:12 21:11 26:2 27:8 28:16 29:16 30:12 34:14 35:16 36:13 37:8 38:2 42:5 43:16 44:6 50:8 51:14 58:13 59:9 64:7
0 2:8 3:13 4:11 5:4 9:3 10:16 11:8 12:8 13:15 14:2 17:6 18:16 19:8 20:9 21:16 22:8 26:10 27:16 28:13 29:13 30:8 37:11 38:7 44:2 45:16 46:3 50:3 51:9 52:15 53:7 58:10 59:10 60:3 64:9
0 1:3 2:12 3:11 4:6 9:11 10:15 11:8 12:16 13:8 17:10 18:11 19:1 20:13 21:15 22:1 25:2 26:14 27:16 28:15 29:15 30:8 34:1 35:4 37:14 38:2 44:3 45:16 46:1 49:1 50:11 51:9 52:14 53:8 57:2 58:15 59:13 60:10 64:9
0 2:7 3:16 4:15 5:5 10:15 11:7 12:6 13:15 14:2 17:3 18:15 19:4 20:5 21:13 22:2 25:2 26:15 27:16 28:16 29:15 34:8 35:16 36:15 37:15 38:3 42:11 43:13 44:1 45:6 46:7 50:16 51:12 52:8 53:11 54:4 58:7 59:15 60:16 61:12 62:2 64:8
0 2:4 3:14 4:15 5:9 10:14 11:9 13:2 17:2 18:15 19:1 25:5 26:9 33:7 34:12 35:10 36:15 37:7 41:4 42:16 43:15 44:3 45:11 46:6 50:13 51:15 52:14 53:11 54:10 58:5 59:14 60:16 61:11 62:2 64:6
0 2:6 3:12 4:15 5:10 9:5 10:15 11:5 12:4 13:11 14:6 17:7 18:11 19:4 20:5 21:14 22:6 25:2 26:16 27:16 28:16 29:6 34:15 35:15 36:12 37:14 38:1 42:14 43:3 45:9 46:6 50:16 51:7 52:6 53:14 54:6 58:7 59:15 60:12 61:9 64:8
0 1:4 2:14 3:15 4:7 5:1 9:8 10:14 11:12 12:16 13:4 20:12 21:8 26:2 27:9 28:16 29:7 34:3 35:13 36:13 37:16 38:5 45:12 46:8 49:3 50:11 51:7 52:12 53:16 54:4 57:4 58:14 59:16 60:11 61:4 64:3
0 2:5 3:14 4:15 5:6 9:1 10:16 11:8 12:8 13:15 14:2 18:16 19:10 20:10 21:15 22:5 26:11 27:16 28:16 29:9 34:6 35:16 36:16 37:16 38:3 42:9 43:13 45:10 46:7 50:12 51:10 52:8 53:15 54:2 58:7 59:16 60:13 61:5 64:8
0 1:1 2:8 3:14 4:16 5:5 9:5 10:15 11:7 12:11 13:11 18:1 20:11 21:9 26:3 27:11 28:16 29:3 34:12 35:16 36:16 37:15 38:3 42:2 43:1 44:1 45:12 46:8 50:5 51:9 52:14 53:15 54:3 58:11 59:12 60:8 61:1 64:3
0 2:3 3:14 4:13 5:1 10:12 11:12 12:3 13:2 17:1 18:16 19:2 25:4 26:14 33:2 34:14 36:2 37:2 41:2 42:14 43:14 44:16 45:16 46:8 50:11 51:16 52:11 53:11 54:16 55:2 58:1 59:10 60:12 61:12 62:9 64:6
0 1:3 2:7 3:13 4:16 5:12 6:2 9:10 10:16 11:12 12:6 13:2 17:9 18:16 19:8 20:1 25:4 26:11 27:16 28:15 29:6 35:1 36:8 37:15 38:5 44:1 45:14 46:7 50:11 51:13 52:16 53:15 54:1 58:10 59:12 60:8 61:3 64:5
0 2:5 3:11 4:15 5:5 9:6 10:13 11:2 12:3 13:15 14:3 17:7 18:13 19:8 20:11 21:16 22:8 25:1 26:9 27:12 28:8 29:8 30:8 36:1 37:13 38:4 44:9 45:12 51:8 52:13 58:7 59:10 60:1 64:9
0 3:6 4:15 5:1 10:6 11:16 12:8 13:3 14:7 17:1 18:16 19:12 21:12 22:11 25:5 26:16 27:16 28:13 29:16 30:12 33:3 34:12 35:15 36:16 37:16 38:7 44:14 45:10 51:3 52:16 53:3 59:8 60:14 61:1 64:4
0 3:10 4:14 5:9 10:10 11:14 12:6 13:4 17:1 18:16 19:5 25:6 26:12 33:7 34:10 35:1 36:4 37:1 41:2 42:15 43:16 44:14 45:14 46:1 50:12 51:12 52:4 53:14 54:11 58:1 59:10 60:13 61:12 62:4 64:6
0 1:1 2:9 3:12 4:12 5:13 6:16 7:4 9:1 10:11 11:12 12:12 13:16 14:13 15:1 20:7 21:16 22:2 26:8 27:12 28:15 29:13 34:16 35:16 36:16 37:12 43:13 44:10 50:7 51:16 52:5 58:12 59:15 60:2 64:7
0 2:6 3:16 4:16 5:13 6:7 10:14 11:12 12:16 13:16 14:9 20:5 21:15 22:1 27:4 28:11 29:14 30:6 34:3 35:16 36:16 37:16 38:10 42:1 43:12 44:13 45:4 46:1 50:3 51:15 52:5 58:7 59:15 64:7
0 2:3 3:15 4:13 5:1 9:1 10:15 11:12 12:13 13:10 17:3 18:16 19:1 20:1 21:12 22:2 25:6 26:12 29:4 30:6 33:4 34:11 37:4 38:8 42:13 43:3 44:5 45:13 46:8 50:10 51:15 52:16 53:16 54:5 58:2 59:14 60:12 61:5
0 3:10 4:10 10:2 11:15 12:7 14:7 15:1 17:1 18:13 19:13 21:5 22:16 23:3 25:6 26:16 27:12 28:8 29:14 30:14 33:4 34:15 35:16 36:16 37:16 38:9 43:3 44:15 45:13 51:6 52:16 53:4 59:12 60:8 64:4
0 2:8 3:16 4:8 9:6 10:14 11:5 12:13 13:6 17:7 18:12 19:2 20:7 21:16 22:2 26:12 27:16 28:16 29:16 30:6 35:3 36:3 37:9 38:8 44:5 45:16 46:3 50:3 51:9 52:16 53:8 58:10 59:11 60:4 64:9
0 1:1 2:15 3:15 4:1 9:7 10:16 11:16 12:11 17:3 18:7 19:8 20:13 27:7 28:16 29:2 34:2 35:15 36:9 42:8 43:16 44:5 46:3 49:3 50:15 51:16 52:16 53:16 54:16 57:2 58:16 59:16 60:16 61:16 62:10 64:2
0 2:7 3:12 4:12 5:7 10:11 11:16 12:16 13:11 18:10 19:16 20:16 21:7 26:12 27:16 28:16 29:6 34:12 35:16 36:16 37:7 42:13 43:16 44:16 45:11 50:16 51:16 52:16 53:13 58:6 59:10 60:8 61:3 64:1
0 2:7 3:12 4:13 5:1 9:6 10:16 11:6 12:8 13:7 18:16 19:10 20:11 21:8 26:8 27:15 28:16 29:5 34:10 35:15 36:12 37:14 38:1 42:15 43:7 45:11 46:7 50:15 51:8 52:8 53:15 54:7 58:6 59:12 60:12 61:8 62:1 64:8
0 2:8 3:15 4:11 9:7 10:16 11:15 12:15 13:9 17:10 18:14 20:3 21:12 22:2 25:5 26:12 29:5 30:7 33:4 34:11 37:7 38:8 41:3 42:11 44:6 45:16 46:6 50:14 51:13 52:16 53:14 54:1 58:8 59:15 60:11 61:2
0 2:9 3:16 4:14 5:2 10:10 11:16 12:16 13:4 17:4 18:16 19:16 20:16 26:14 27:16 28:16 29:2 33:1 34:16 35:16 36:16 37:3 41:1 42:16 43:16 44:16 49:3 50:16 51:16 52:16 53:7 57:1 58:9 59:15 60:16 61:8 64:1
0 2:9 3:15 4:2 9:3 10:16 11:14 12:13 13:1 18:6 20:14 21:2 27:1 28:15 35:5 36:14 42:1 43:12 44:9 50:12 51:16 52:16 53:16 54:16 55:2 58:8 59:13 60:11 61:8 62:7 64:2
0 2:4 3:12 4:7 9:2 10:13 11:16 12:16 13:6 17:5 18:16 19:3 20:5 21:15 25:8 26:13 29:11 30:1 33:7 34:12 37:8 38:4 41:5 42:10 45:9 46:5 49:1 50:15 51:13 52:13 53:16 54:3 58:5 59:14 60:16 61:10
0 2:8 3:15 4:14 5:6 9:4 10:16 11:5 12:6 13:16 14:3 17:7 18:16 19:2 20:3 21:16 22:8 25:2 26:14 27:16 28:16 29:16 30:8 35:2 37:9 38:8 44:5 45:16 46:2 51:8 52:14 53:5 58:9 59:8 60:1 64:9
0 2:11 3:12 4:7 10:5 11:16 12:16 13:9 18:4 19:16 20:16 21:12 26:4 27:16 28:16 29:13 34:3 35:15 36:16 37:12 42:2 43:13 44:16 45:12 50:11 51:16 52:16 53:5 58:8 59:10 60:8 64:1
0 2:5 3:8 4:8 5:10 6:13 7:4 10:10 11:12 12:12 13:14 14:14 15:1 21:12 22:5 26:2 27:4 28:7 29:16 34:10 35:16 36:16 37:10 43:8 44:11 51:16 52:7 58:7 59:16 60:3 64:7
0 2:7 3:13 4:10 10:16 11:16 12:16 13:9 17:3 18:12 19:2 20:9 21:16 22:4 25:6 26:9 29:13 30:7 33:8 34:12 37:8 38:8 41:7 42:15 43:4 44:2 45:12 46:8 49:2 50:16 51:16 52:16 53:16 54:5 58:7 59:14 60:12 61:7
0 2:3 3:12 4:11 5:7 10:8 11:16 12:16 13:6 17:3 18:16 19:16 20:16 21:6 25:4 26:16 27:16 28:15 29:1 33:1 34:8 35:9 36:16 37:4 41:1 42:15 43:16 44:16 45:9 50:8 51:16 52:16 53:12 58:4 59:11 60:11 61:6 64:1
0 2:10 3:16 4:16 5:16 6:11 10:9 11:11 12:8 13:16 14:9 20:5 21:16 22:3 26:2 27:11 28:15 29:16 30:11 34:6 35:16 36:16 37:10 38:5 43:13 44:11 50:7 51:16 52:3 58:13 59:11 64:7
0 2:9 3:15 4:8 9:6 10:14 11:2 12:7 13:10 17:9 18:10 20:2 21:16 22:3 25:5 26:16 27:16 28:16 29:14 30:2 33:6 34:16 35:16 36:16 37:14 38:1 41:5 42:16 45:9 46:11 49:1 50:16 51:9 52:7 53:14 54:6 58:9 59:12 60:13 61:8 64:8
0 2:3 3:11 4:12 5:4 9:6 10:15 11:6 12:5 13:13 17:7 18:13 20:2 21:16 22:1 25:3 26:16 27:16 28:16 29:14 34:15 35:13 36:8 37:13 38:6 42:12 43:1 45:3 46:9 50:9 51:12 52:8 53:14 54:11 58:5 59:13 60:12 61:9 62:1 64:8
0 3:10 4:16 5:6 10:4 11:16 12:16 13:4 18:14 19:16 20:16 21:4 26:16 27:16 28:16 29:8 34:16 35:16 36:16 37:8 42:15 43:16 44:16 45:14 46:3 50:10 51:16 52:16 53:16 54:8 58:1 59:12 60:12 61:15 62:7 64:1
0 3:4 4:15 10:2 11:13 12:12 14:3 18:11 19:15 20:2 21:6 22:16 25:8 26:16 27:12 28:8 29:15 30:12 33:7 34:16 35:16 36:16 37:16 38:7 42:4 43:7 44:14 45:13 51:1 52:16 53:9 59:3 60:16 61:3 64:4
0 1:3 2:12 3:15 4:16 5:14 6:2 9:7 10:16 11:11 12:4 13:7 14:1 17:9 18:16 19:6 25:4 26:15 27:16 28:11 35:6 36:16 37:6 44:9 45:12 49:1 50:12 51:12 52:16 53:6 57:3 58:16 59:16 60:7 64:5
0 2:7 3:16 4:13 5:2 9:2 10:15 11:16 12:16 13:11 17:7 18:14 19:4 20:6 21:16 25:4 26:12 29:7 30:7 33:6 34:12 36:1 37:11 38:8 41:2 42:15 43:8 44:13 45:16 46:9 50:15 51:16 52:16 53:15 54:2 58:5 59:14 60:11 61:1
0 2:8 3:14 4:5 9:8 10:13 11:5 12:14 13:5 17:8 18:13 19:2 20:5 21:14 22:3 25:4 26:16 27:14 28:15 29:16 30:8 34:2 35:5 36:7 37:10 38:7 44:3 45:15 46:3 51:4 52:14 53:10 58:10 59:13 60:6 64:9
0 1:1 2:8 3:15 4:10 9:4 10:16 11:16 12:16 13:9 18:12 19:16 20:16 21:12 26:10 27:16 28:16 29:8 34:8 35:16 36:16 37:10 42:9 43:16 44:16 45:13 50:8 51:16 52:16 53:12 58:5 59:15 60:16 61:9 62:1 64:1
0 1:3 2:9 3:14 4:15 5:6 9:7 10:13 11:7 12:8 13:16 20:7 21:12 26:1 27:9 28:16 29:10 34:5 35:15 36:12 37:15 38:7 45:13 46:9 50:8 51:8 52:14 53:16 54:4 57:3 58:16 59:14 60:9 61:1 64:3
0 1:3 2:11 3:13 4:8 5:1 9:3 10:11 11:8 12:15 13:7 19:2 20:14 21:6 26:7 27:16 28:16 29:11 34:5 35:12 36:11 37:16 38:8 44:6 45:16 46:7 49:2 50:12 51:16 52:16 53:7 57:4 58:13 59:11 60:2 64:3
0 2:5 3:14 4:12 5:2 9:1 10:16 11:11 12:5 13:11 17:4 18:14 21:9 22:4 25:8 26:10 29:5 30:8 33:8 34:8 37:8 38:8 41:4 42:11 45:10 46:5 49:2 50:16 51:11 52:12 53:14 58:5 59:14 60:14 61:3
0 2:4 3:15 4:12 5:2 10:13 11:16 12:16 13:14 17:7 18:16 19:3 20:2 21:15 22:2 25:8 26:16 27:4 29:4 30:8 33:8 34:15 35:3 37:6 38:8 41:4 42:15 43:4 44:2 45:13 46:10 50:13 51:16 52:16 53:16 54:6 58:4 59:15 60:16 61:9
0 3:10 4:12 5:2 10:11 11:16 12:16 13:10 17:3 18:16 19:5 20:6 21:12 22:2 25:5 26:12 29:6 30:8 33:4 34:16 37:6 38:8 41:2 42:15 43:7 44:2 45:13 46:8 50:9 51:16 52:14 53:16 54:5 59:12 60:16 61:10
0 2:4 3:16 4:3 10:8 11:16 12:2 14:1 18:11 19:13 20:3 21:15 22:5 25:2 26:16 27:6 28:11 29:15 33:11 34:16 35:12 36:16 37:13 38:4 40:1 41:12 42:12 43:15 44:15 45:11 46:2 50:1 51:16 52:5 58:6 59:16 64:4
0 3:14 4:7 5:1 6:6 10:6 11:15 12:2 13:11 14:15 17:2 18:14 19:10 20:2 21:16 22:8 25:7 26:16 27:10 28:13 29:16 30:14 33:6 34:16 35:16 36:16 37:11 38:5 43:7 44:15 45:1 51:10 52:10 58:1 59:15 60:4 64:4
0 3:8 4:12 11:15 12:5 13:11 14:7 18:8 19:12 20:1 21:16 22:3 25:3 26:15 27:5 28:6 29:14 33:12 34:15 35:10 36:15 37:16 38:7 41:12 42:16 43:16 44:16 45:10 46:3 50:2 51:7 52:13 59:11 60:10 64:4
0 2:4 3:13 4:15 5:6 9:4 10:15 11:6 12:7 13:15 14:2 17:8 18:14 20:4 21:16 22:5 25:2 26:15 27:10 28:14 29:7 34:7 35:16 36:14 42:12 43:9 44:15 45:6 50:12 51:8 52:11 53:8 58:3 59:15 60:15 61:3 64:8
0 2:4 3:8 4:13 5:6 9:5 10:16 11:11 12:9 13:12 14:1 17:7 18:13 20:12 21:16 22:4 25:6 26:14 27:9 28:15 29:12 30:3 34:8 35:11 36:10 37:14 44:16 45:6 51:8 52:12 58:6 59:10 64:9
0 2:7 3:12 4:15 5:4 9:4 10:16 11:9 12:7 13:12 18:5 20:10 21:8 27:13 28:16 29:4 35:10 36:9 37:16 38:3 45:11 46:7 50:8 51:6 52:6 53:15 54:3 58:8 59:15 60:12 61:3 64:3
0 2:11 3:13 4:1 9:5 10:16 11:14 12:10 17:9 18:10 19:8 20:12 25:5 26:3 27:10 28:7 34:2 35:15 36:2 42:11 43:10 44:1 45:5 46:3 50:16 51:12 52:14 53:16 54:9 58:13 59:16 60:11 61:3 64:2
0 2:6 3:12 4:14 5:16 6:16 7:4 9:3 10:16 11:15 12:12 13:15 14:16 15:4 17:1 18:5 20:1 21:16 22:11 28:9 29:15 30:3 35:4 36:16 37:8 43:12 44:16 50:6 51:16 52:6 58:10 59:15 64:7
0 2:4 3:16 4:13 5:13 6:5 10:9 11:15 12:7 13:4 14:2 17:3 18:14 19:9 25:5 26:16 27:16 28:13 29:5 35:2 36:10 37:15 38:1 44:5 45:15 46:1 50:1 51:4 52:14 53:6 58:2 59:16 60:10 64:5
0 3:16 4:14 5:5 10:7 11:16 12:16 13:7 18:7 19:16 20:16 21:1 26:12 27:16 28:13 34:14 35:16 36:10 42:14 43:16 44:8 50:11 51:16 52:12 58:2 59:10 60:16 61:7 64:1
0 1:1 2:15 3:16 4:16 5:16 6:15 7:2 10:12 11:10 12:9 13:16 14:14 15:2 20:9 21:16 22:4 27:5 28:15 29:6 35:13 36:12 42:9 43:15 44:2 49:1 50:16 51:10 57:3 58:16 59:7 64:7
0 2:2 3:13 4:16 5:4 10:12 11:12 12:10 13:13 17:4 18:16 19:2 21:15 22:2 25:5 26:16 27:1 29:8 30:8 33:8 34:12 37:8 38:8 41:5 42:15 43:1 45:9 46:8 49:1 50:15 51:11 52:8 53:16 54:3 58:4 59:15 60:14 61:5
0 2:8 3:16 4:9 9:4 10:15 11:10 12:16 17:5 18:5 19:7 20:12 27:16 28:14 29:9 35:8 36:8 37:15 38:7 45:11 46:8 50:15 51:5 52:7 53:15 54:3 58:6 59:13 60:13 61:6 64:3
0 4:7 5:16 6:11 11:1 12:16 13:16 14:7 18:4 19:15 20:16 21:5 25:4 26:16 27:16 28:15 33:1 34:8 35:16 36:16 37:3 43:10 44:16 45:9 51:4 52:16 53:12 60:7 61:12 64:1
0 2:5 3:14 4:16 5:9 10:8 11:15 12:12 13:14 14:3 17:3 18:15 19:12 25:12 26:16 27:7 33:8 34:14 35:16 36:10 37:1 42:1 43:8 44:16 45:4 50:3 51:11 52:16 53:3 58:5 59:16 60:12 64:5
0 3:11 4:13 5:1 6:3 11:15 12:8 13:13 14:13 18:9 19:15 20:4 21:16 22:7 25:5 26:16 27:13 28:12 29:16 30:8 33:8 34:16 35:16 36:16 37:15 38:7 43:6 44:16 45:4 51:7 52:13 59:11 60:7 64:4
0 1:1 2:7 3:15 4:10 9:6 10:14 11:7 12:16 13:2 17:6 18:14 19:12 20:16 21:13 25:1 26:12 27:16 28:11 35:13 36:16 37:3 42:4 43:12 44:3 45:14 46:2 50:8 51:9 53:11 54:8 58:6 59:16 60:16 61:11 62:2 64:8
0 3:10 4:8 10:2 11:16 12:11 13:1 18:6 19:15 20:1 26:10 27:11 34:13 35:12 36:8 37:6 42:13 43:16 44:16 45:16 46:12 47:1 50:9 51:16 52:13 53:11 54:16 55:4 59:10 60:15 61:12 62:5 64:6
0 3:9 4:12 5:2 10:2 11:13 12:16 13:3 18:9 19:16 20:16 21:1 25:5 26:15 27:14 28:16 29:5 33:2 34:1 35:12 36:16 37:5 43:10 44:16 45:4 51:12 52:15 53:3 59:7 60:15 61:13 62:1 64:1
0 2:2 3:8 4:12 5:13 6:9 7:1 10:15 11:16 12:14 13:16 14:16 17:4 18:16 19:14 20:13 21:16 22:12 26:13 27:14 28:11 29:16 30:10 36:5 37:16 38:7 44:13 45:15 46:3 51:10 52:15 53:2 58:1 59:16 60:5 64:9
0 2:9 3:15 4:6 9:1 10:16 11:6 12:14 13:2 18:14 19:1 20:8 21:8 26:7 27:7 28:5 29:9 36:9 37:5 43:1 44:14 45:2 50:5 51:15 52:12 53:11 54:6 58:15 59:14 60:12 61:8 62:8 64:2
0 2:11 3:16 4:16 5:13 6:4 9:2 10:16 11:14 12:9 13:8 14:8 17:7 18:16 19:4 25:12 26:16 27:16 28:12 29:1 33:2 34:8 35:10 36:16 37:9 42:1 44:12 45:12 50:15 51:12 52:16 53:6 58:13 59:16 60:9 64:5
0 1:1 2:11 3:16 4:13 5:1 9:9 10:16 11:10 12:15 13:8 17:7 18:13 19:1 20:12 21:11 27:5 28:15 29:9 35:16 36:16 37:16 38:7 43:7 44:3 45:13 46:12 50:7 51:8 52:10 53:16 54:5 58:13 59:16 60:16 61:6 64:3
0 1:2 2:13 3:15 4:5 9:9 10:16 11:13 12:14 17:7 18:6 19:2 20:16 27:3 28:16 29:1 35:11 36:12 42:5 43:16 44:7 49:2 50:16 51:16 52:9 53:11 54:11 55:1 57:2 58:15 59:16 60:16 61:16 62:11 63:1 64:2
0 3:9 4:13 5:1 10:3 11:15 12:6 13:12 17:1 18:10 19:9 21:10 22:3 25:4 26:16 27:5 29:5 30:7 33:5 34:16 35:3 37:6 38:8 42:16 43:5 45:6 46:9 50:8 51:14 52:7 53:15 54:3 59:10 60:16 61:9
0 2:2 3:8 4:12 5:5 10:3 11:16 12:16 13:12 18:5 19:16 20:16 21:8 26:5 27:16 28:16 29:11 34:9 35:16 36:16 37:5 42:8 43:16 44:16 45:8 50:6 51:16 52:16 53:10 58:1 59:10 60:10 61:7 64:1
0 2:11 3:16 4:13 5:2 9:7 10:16 11:11 12:12 13:14 17:9 18:13 20:11 21:14 27:11 28:16 29:14 30:2 35:10 36:9 37:15 38:10 45:9 46:12 50:14 51:8 52:9 53:16 54:6 58:11 59:16 60:16 61:10 64:3
0 3:4 4:9 5:15 6:2 10:6 11:15 12:11 13:13 14:4 17:3 18:16 19:4 20:4 21:15 26:15 27:16 28:16 29:16 30:1 34:2 35:4 36:3 37:15 38:6 44:1 45:16 46:1 51:3 52:12 53:5 59:7 60:10 64:9
0 4:8 5:16 6:7 11:6 12:16 13:16 14:12 18:8 19:16 20:16 21:16 22:12 25:5 26:12 27:8 28:12 29:16 30:8 36:12 37:16 38:5 44:15 45:16 46:1 52:16 53:16 60:11 61:16 62:2 64:1
0 1:2 2:15 3:11 4:1 9:13 10:15 11:15 12:8 17:16 18:9 19:8 20:11 25:7 26:1 27:10 28:9 35:13 36:7 42:2 43:16 44:5 49:1 50:14 51:15 52:16 53:16 54:12 55:2 57:2 58:13 59:16 60:14 61:11 62:6 64:2
0 3:9 4:16 5:10 6:1 10:9 11:13 12:4 13:14 14:8 17:4 18:15 19:6 20:10 21:16 22:7 25:5 26:16 27:14 28:11 29:16 30:4 36:5 37:15 38:1 43:1 44:14 45:7 51:7 52:12 59:11 60:8 64:9
0 2:4 3:11 4:16 5:11 6:1 9:3 10:15 11:7 12:5 13:14 14:4 17:8 18:13 20:14 21:16 22:5 26:15 27:16 28:11 29:16 30:5 34:1 35:2 36:5 37:13 43:1 44:13 45:4 50:1 51:13 52:7 58:6 59:14 64:9
0 2:1 3:12 4:15 5:5 10:12 11:11 12:4 13:3 17:1 18:15 19:2 25:5 26:12 33:3 34:16 35:16 36:11 37:2 41:2 42:16 43:15 44:8 45:12 50:10 51:9 52:1 53:15 54:5 59:12 60:16 61:10 64:6
0 2:1 3:12 4:16 5:14 6:1 10:4 11:16 12:16 13:16 14:4 17:2 18:14 19:16 20:16 21:16 22:6 25:2 26:12 27:16 28:16 29:10 34:8 35:16 36:16 37:8 42:11 43:16 44:16 45:5 50:8 51:16 52:16 53:4 58:1 59:15 60:16 61:8 64:1
0 3:10 4:10 10:3 11:15 12:5 13:5 18:11 19:10 20:8 21:12 25:5 26:16 27:5 28:13 29:10 30:2 33:11 34:16 35:16 36:16 37:15 38:8 42:4 43:9 44:14 45:1 51:9 52:9 59:13 60:4 64:4
0 2:2 3:14 4:7 9:1 10:9 11:12 12:13 13:6 17:5 18:16 19:8 20:2 21:14 25:6 26:16 27:2 29:12 30:6 33:5 34:15 35:1 37:9 38:9 42:16 43:1 45:12 46:8 50:11 51:12 52:8 53:15 54:1 58:3 59:13 60:15 61:7
0 3:14 4:4 5:5 6:1 10:6 11:13 12:1 13:15 14:5 18:12 19:7 20:2 21:16 22:2 25:7 26:15 27:6 28:10 29:16 30:6 33:12 34:16 35:16 36:16 37:13 38:6 41:2 42:7 43:8 44:15 45:3 51:8 52:10 59:16 60:4 64:4
0 1:1 2:10 3:14 4:16 5:16 6:15 7:1 9:1 10:12 11:11 12:8 13:11 14:15 15:2 20:1 21:14 22:8 28:11 29:11 30:1 35:5 36:16 37:2 42:1 43:16 44:6 50:7 51:14 52:1 58:15 59:11 64:7
0 2:5 3:12 4:10 9:2 10:16 11:9 12:11 13:2 18:16 19:5 20:8 21:14 25:1 26:14 27:16 28:16 29:3 34:3 35:16 36:16 37:4 42:11 43:12 44:15 45:11 49:2 50:16 51:7 52:2 53:16 54:2 58:9 59:15 60:13 61:11 62:1 64:8
0 2:5 3:14 10:9 11:11 12:1 13:3 17:2 18:14 19:4 20:10 21:11 25:8 26:16 27:12 28:15 29:14 30:6 33:9 34:16 35:13 36:16 37:10 38:5 43:9 44:11 51:15 52:5 58:3 59:16 60:3 64:4
0 2:2 3:11 4:16 5:16 6:16 7:12 10:7 11:15 12:9 13:8 14:12 15:13 21:1 22:14 23:5 29:11 30:9 36:6 37:13 43:1 44:14 45:3 51:10 52:9 58:1 59:16 60:5 64:7
0 2:4 3:14 4:11 5:1 9:4 10:16 11:12 12:10 13:8 17:9 18:14 19:1 20:7 21:7 25:1 26:2 28:15 29:9 36:7 37:15 38:2 45:5 46:11 50:12 51:3 52:4 53:10 54:11 58:6 59:15 60:15 61:11 62:1 64:3
0 2:1 3:11 4:15 5:16 6:5 10:13 11:15 12:13 13:16 14:9 17:1 18:16 19:14 20:15 21:16 22:8 26:13 27:16 28:13 29:15 30:15 36:1 37:14 38:9 44:9 45:14 46:1 51:9 52:15 53:2 59:15 60:7 64:9
0 2:5 3:11 4:13 5:10 6:3 9:1 10:13 11:11 12:5 13:6 14:3 17:6 18:15 25:7 26:13 27:4 28:1 33:1 34:14 35:16 36:15 37:4 44:8 45:13 50:8 51:5 52:5 53:15 58:4 59:12 60:16 61:9 64:5
0 1:2 2:11 3:16 4:16 5:16 6:13 9:5 10:12 11:10 12:8 13:13 14:16 20:1 21:15 22:11 28:13 29:13 35:8 36:16 37:2 42:3 43:15 44:8 50:11 51:15 57:2 58:16 59:10 64:7
0 3:6 4:14 5:9 10:8 11:15 12:8 13:2 17:3 18:15 19:9 25:7 26:15 33:7 34:16 35:4 36:6 37:3 41:1 42:16 43:15 44:12 45:15 46:5 50:7 51:14 52:6 53:11 54:14 59:5 60:13 61:15 62:8 64:6
0 2:8 3:11 4:16 5:14 6:3 10:16 11:14 12:8 13:8 14:3 17:4 18:16 19:8 25:4 26:16 27:14 28:4 35:9 36:16 37:7 44:14 45:12 49:3 50:15 51:5 52:15 53:7 58:11 59:16 60:11 61:1 64:5
0 2:12 3:8 4:2 10:16 11:6 12:14 13:6 17:2 18:16 19:10 20:16 25:10 26:13 27:14 28:10 29:4 30:1 33:8 34:16 35:16 36:16 37:16 38:10 42:13 43:15 44:4 45:4 46:1 50:12 51:12 57:1 58:14 59:5 64:4
0 3:3 4:13 5:14 6:1 10:3 11:15 12:16 13:16 17:5 18:16 19:16 20:16 21:14 27:4 28:16 29:14 35:4 36:16 37:14 43:4 44:16 45:10 51:4 52:16 53:8 59:2 60:12 61:16 62:5 64:1
0 2:7 3:12 4:14 5:11 6:3 10:12 11:13 12:5 13:5 14:3 17:1 18:16 19:7 25:5 26:16 27:16 28:12 29:1 35:1 36:12 37:10 44:1 45:14 50:11 51:4 52:8 53:11 58:10 59:16 60:11 61:2 64:5
0 2:7 3:15 4:15 5:5 10:15 11:13 12:12 13:15 14:5 18:10 19:14 20:12 21:16 22:3 26:5 27:16 28:16 29:9 33:2 34:15 35:16 36:16 37:3 41:7 42:14 43:2 44:12 45:14 46:1 49:3 50:15 51:9 52:12 53:16 54:4 58:5 59:12 60:13 61:8 62:1 64:8
0 2:9 3:16 4:8 9:9 10:13 11:4 12:13 17:7 18:6 19:1 20:14 27:9 28:16 29:9 35:8 36:6 37:13 38:6 45:4 46:11 50:6 52:3 53:12 54:5 58:9 59:16 60:16 61:7 64:3
0 2:6 3:15 4:16 5:16 6:5 9:3 10:16 11:14 12:8 13:4 14:1 17:10 18:16 19:11 20:3 25:11 26:16 27:16 28:15 29:3 33:1 34:2 35:1 36:14 37:12 44:7 45:16 46:1 50:5 51:13 52:11 53:15 58:7 59:16 60:15 61:3 64:5
0 2:1 3:7 4:12 5:14 6:5 10:8 11:13 12:1 13:8 14:8 17:2 18:16 19:6 20:16 21:16 22:9 26:7 27:8 28:6 29:12 30:10 37:12 38:7 45:16 46:2 52:9 53:10 59:8 60:11 61:4 64:9
0 3:9 4:15 5:13 6:2 10:10 11:12 12:4 13:11 14:8 17:3 18:15 19:3 20:6 21:15 22:6 25:5 26:16 27:14 28:12 29:15 30:7 37:14 38:5 44:9 45:12 51:8 52:12 59:12 60:5 64:9
0 2:4 3:16 4:13 5:2 10:11 11:7 12:2 13:13 17:3 18:16 19:4 21:9 22:1 25:5 26:13 27:2 29:5 30:7 33:4 34:8 37:4 38:8 41:4 42:14 45:6 46:8 50:13 51:10 52:1 53:14 54:3 58:4 59:12 60:16 61:10
0 1:1 2:12 3:16 4:6 9:9 10:16 11:14 12:14 13:3 17:12 18:12 20:16 21:7 25:2 28:15 29:6 35:4 36:15 37:1 42:1 43:12 44:14 49:2 50:15 51:16 52:14 53:9 54:2 57:1 58:13 59:16 60:16 61:16 62:16 63:3 64:2
0 3:13 4:4 10:4 11:16 12:9 13:9 18:12 19:8 20:10 21:9 25:7 26:15 27:4 28:15 29:8 30:1 33:11 34:16 35:16 36:16 37:16 38:10 41:1 42:4 43:10 44:12 51:12 52:8 59:12 60:5 64:4
0 2:2 3:12 4:14 5:1 10:14 11:9 12:11 13:14 14:7 17:5 18:12 20:8 21:11 22:1 25:4 26:14 27:8 28:13 29:1 34:9 35:16 36:4 42:7 43:13 44:13 45:1 50:8 51:7 52:14 53:6 58:4 59:14 60:12 61:4 64:8
0 2:2 3:12 4:8 10:13 11:11 12:1 17:2 18:15 19:1 25:6 26:13 33:8 34:14 35:10 36:11 37:5 41:4 42:16 43:15 44:8 45:12 46:7 50:15 51:11 52:4 53:11 54:10 58:3 59:13 60:15 61:12 62:3 64:6
0 2:1 3:14 4:10 10:9 11:16 12:6 18:13 19:16 20:1 26:16 27:11 33:2 34:16 35:15 36:11 37:6 38:1 41:3 42:16 43:16 44:16 45:16 46:11 50:12 51:16 52:14 53:16 54:11 58:1 59:10 60:15 61:11 62:2 64:6
0 2:2 3:14 4:9 5:1 9:1 10:14 11:10 12:11 13:10 17:4 18:14 19:1 21:12 22:3 25:7 26:8 29:3 30:6 33:7 34:7 37:1 38:9 41:3 42:12 45:5 46:8 50:11 51:5 52:3 53:12 54:6 58:2 59:14 60:16 61:9
0 3:6 4:13 5:9 9:1 10:15 11:16 12:7 13:3 17:7 18:15 19:3 25:7 26:16 27:16 28:8 33:2 34:11 35:5 36:12 37:7 44:2 45:14 51:5 52:11 53:16 54:1 59:4 60:15 61:9 64:5
0 2:1 3:15 4:4 10:9 11:12 17:1 18:14 19:6 25:1 26:16 27:4 28:3 29:3 33:2 34:16 35:8 36:16 37:15 38:2 41:1 42:16 43:16 44:10 45:5 46:12 50:13 51:15 52:8 53:12 54:10 59:13 60:15 61:10 62:1 64:6
0 2:8 3:13 4:6 9:2 10:16 11:12 12:11 13:10 18:16 19:16 20:14 21:8 22:1 26:13 27:11 33:2 34:15 35:4 42:16 43:13 49:2 50:15 51:16 52:2 58:11 59:16 60:4 64:8
0 2:8 3:13 4:11 5:5 9:4 10:16 11:14 12:16 13:10 17:1 18:14 19:16 20:7 26:11 27:16 28:14 29:2 33:2 34:16 35:3 36:8 37:15 38:1 41:6 42:15 43:2 44:1 45:16 46:5 49:5 50:16 51:9 52:11 53:16 54:3 58:9 59:15 60:15 61:7 64:8
0 2:6 3:13 4:10 9:3 10:16 11:11 12:14 13:6 17:9 18:11 20:12 21:12 25:4 26:4 28:9 29:12 35:4 36:16 37:3 43:13 44:15 45:3 50:8 51:16 52:15 53:16 54:11 58:4 59:14 60:10 61:2 64:2
0 2:5 3:16 4:4 10:13 11:16 12:1 17:2 18:16 19:11 25:8 26:16 27:12 28:10 29:16 30:6 33:2 34:13 35:16 36:16 37:16 38:6 42:1 43:14 44:16 45:6 50:5 51:16 52:11 58:5 59:16 60:7 64:4
0 3:10 4:15 5:4 10:5 11:16 12:14 13:3 18:12 19:15 20:1 25:1 26:15 27:8 33:4 34:16 35:12 36:2 41:3 42:16 43:16 44:15 45:4 50:12 51:14 52:16 53:10 58:1 59:9 60:15 61:10 64:6
0 3:13 4:7 10:3 11:16 12:9 18:11 19:15 20:2 21:6 22:4 25:4 26:16 27:14 28:13 29:16 30:12 33:11 34:16 35:16 36:16 37:16 38:3 41:3 42:8 43:10 44:16 45:9 51:11 52:16 53:2 58:1 59:13 60:13 64:4
0 2:10 3:13 4:16 5:15 6:4 11:6 12:9 13:15 14:12 21:16 22:8 28:8 29:16 30:2 33:1 34:4 35:9 36:15 37:12 41:10 42:16 43:16 44:15 45:1 49:3 50:9 51:16 52:6 58:10 59:13 64:7
0 2:2 3:16 4:14 5:2 10:7 11:15 12:15 13:11 18:5 19:16 20:15 21:16 22:2 27:6 28:15 29:16 30:8 36:2 37:12 38:11 45:9 46:14 52:7 53:15 54:13 58:1 59:12 60:16 61:14 62:7 64:9
0 2:2 3:12 4:14 5:4 10:9 11:15 12:13 13:13 17:2 18:15 19:3 20:1 21:14 22:4 25:4 26:13 29:12 30:6 33:5 34:9 37:12 38:8 41:5 42:9 45:13 46:5 49:1 50:13 51:9 52:13 53:14 54:1 58:4 59:9 60:16 61:6
0 2:6 3:16 4:8 9:3 10:16 11:6 12:16 13:1 17:3 18:7 19:2 20:16 21:2 27:7 28:13 35:12 36:8 42:2 43:15 44:4 45:1 50:8 51:12 52:4 53:13 54:6 58:5 59:16 60:15 61:8 62:1 64:2
0 1:2 2:11 3:3 5:2 9:2 10:13 11:12 12:5 13:15 14:6 18:11 19:14 20:14 21:1 26:7 27:15 28:1 34:15 35:12 36:5 41:4 42:10 43:4 44:8 49:7 50:9 51:7 52:8 57:2 58:14 59:15 60:5 64:8
0 2:7 3:12 4:9 10:13 11:13 12:14 13:9 18:11 19:12 20:14 21:14 26:1 27:10 28:12 29:15 30:4 37:11 38:9 45:9 46:9 52:1 53:14 54:6 58:5 59:12 60:14 61:11 62:1 64:9
0 3:1 4:12 5:4 10:1 11:14 12:16 13:11 18:9 19:13 20:5 21:15 22:4 25:2 26:16 27:2 29:16 30:3 33:1 34:16 35:7 36:7 37:16 38:4 42:13 43:16 44:16 45:16 46:1 50:1 51:13 52:16 53:13 59:3 60:12 61:5
0 2:7 3:15 4:15 5:8 6:3 9:3 10:14 11:3 13:13 14:8 17:6 18:10 19:1 20:6 21:14 22:8 26:8 27:12 28:6 29:8 30:8 37:8 38:6 45:12 46:3 52:7 53:13 58:7 59:15 60:14 61:2 64:9
0 3:2 4:14 5:10 10:1 11:12 12:16 13:13 17:6 18:13 19:16 20:16 21:6 25:5 26:10 27:12 28:16 29:5 35:7 36:16 37:5 43:4 44:16 45:6 51:4 52:16 53:7 59:2 60:11 61:14 64:1
0 1:3 2:15 3:12 4:11 5:12 6:2 9:12 10:16 11:16 12:16 13:16 14:6 17:12 18:13 20:3 21:4 25:3 26:15 27:13 28:2 34:5 35:15 36:11 43:6 44:16 45:3 50:5 51:12 52:16 53:3 57:4 58:16 59:16 60:12 64:5
0 2:2 3:15 4:11 5:1 10:6 11:16 12:16 13:14 18:3 19:15 20:16 21:16 22:5 27:5 28:7 29:11 30:9 37:13 38:13 44:1 45:16 46:8 51:2 52:13 53:16 54:5 58:5 59:15 60:16 61:6 64:9
0 3:9 4:12 10:2 11:16 12:10 18:9 19:16 20:3 26:14 27:12 33:1 34:16 35:5 37:2 41:2 42:16 43:13 44:16 45:16 46:6 50:8 51:16 52:8 53:12 54:16 55:3 59:5 60:12 61:16 62:15 63:4 64:6
0 2:2 3:11 4:16 5:10 10:10 11:15 12:2 13:14 14:4 17:3 18:15 19:1 21:10 22:8 25:7 26:10 29:12 30:5 33:8 34:8 37:14 38:4 41:3 42:12 44:9 45:14 46:1 50:13 51:10 52:16 53:5 58:2 59:10 60:12 61:2
0 3:2 4:11 5:16 6:8 9:1 10:9 11:15 12:16 13:16 14:12 17:3 18:15 19:16 20:13 21:16 22:10 27:3 28:16 29:16 30:6 36:16 37:16 38:4 43:4 44:16 45:16 46:3 51:4 52:16 53:16 54:1 59:1 60:13 61:16 62:1 64:1
0 2:3 3:10 4:13 5:4 10:9 11:13 12:14 13:10 18:9 19:11 20:16 21:15 26:1 27:11 28:12 29:16 37:15 38:3 44:1 45:16 46:3 52:6 53:16 54:1 58:4 59:16 60:16 61:10 64:9
0 1:2 2:4 3:9 4:13 5:13 9:5 10:15 11:11 12:12 13:16 20:8 21:13 28:12 29:12 36:9 37:16 38:1 45:15 46:8 50:9 51:14 52:11 53:16 54:6 58:1 59:10 60:15 61:9 64:3
0 3:5 4:10 10:1 11:14 12:12 18:4 19:16 20:5 26:9 27:16 28:2 34:11 35:10 42:11 43:16 44:13 45:12 46:5 50:6 51:16 52:16 53:16 54:16 55:2 59:3 60:12 61:15 62:11 63:3 64:6
0 1:8 2:12 3:16 4:13 9:2 10:10 11:10 12:16 13:8 20:10 21:16 22:4 28:10 29:16 30:4 35:4 36:16 37:14 44:12 45:16 46:8 50:4 51:8 52:15 53:16 54:8 57:10 58:16 59:16 60:11 61:3 64:3
0 2:11 3:12 4:12 5:13 6:16 7:8 10:9 11:12 12:12 13:13 14:16 15:4 20:2 21:16 22:11 28:13 29:14 30:1 36:14 37:14 44:6 45:16 46:6 50:1 51:4 52:9 53:16 54:4 58:14 59:16 60:15 61:6 64:3
0 3:9 4:16 5:5 9:1 10:12 11:15 12:15 13:8 17:7 18:13 19:5 20:15 21:4 26:1 27:6 28:16 35:8 36:16 43:9 44:13 51:12 52:8 53:4 54:3 59:11 60:16 61:15 62:5 64:2
0 1:1 2:6 3:11 4:16 5:6 10:5 11:13 12:11 13:16 14:6 18:4 19:16 20:8 26:5 27:15 33:1 34:13 35:10 36:4 41:6 42:10 43:4 44:8 49:8 50:7 51:12 52:7 57:2 58:13 59:14 64:8
0 2:1 3:16 4:14 5:1 10:3 11:16 12:16 13:4 18:1 19:16 20:16 21:5 27:16 28:16 29:7 34:7 35:16 36:16 42:8 43:16 44:14 50:7 51:16 52:15 58:2 59:13 60:16 64:1
0 2:2 3:15 4:12 10:3 11:16 12:14 13:10 19:5 20:13 21:16 22:2 29:12 30:8 37:7 38:11 45:7 46:13 50:2 52:2 53:11 54:11 58:3 59:13 60:15 61:16 62:6 64:9
0 3:2 4:14 10:1 11:13 12:14 13:1 18:5 19:16 20:4 26:11 27:8 34:12 35:8 36:1 42:8 43:16 44:16 45:14 46:5 50:4 51:16 52:4 53:8 54:16 55:3 59:4 60:11 61:15 62:14 63:6 64:6
0 2:10 3:16 4:15 5:6 11:4 12:16 13:15 20:14 21:13 28:14 29:16 30:3 36:3 37:15 38:12 44:1 45:15 46:15 51:2 52:12 53:16 54:8 58:7 59:15 60:15 61:7 64:3
0 4:11 5:8 11:2 12:16 13:8 19:6 20:16 21:2 27:7 28:15 35:10 36:14 42:13 43:16 44:16 45:11 50:7 51:7 52:16 53:16 54:10 60:8 61:16 62:15 64:6
0 1:1 2:13 3:16 4:16 5:16 6:12 7:1 11:3 12:4 13:12 14:16 15:2 20:4 21:16 22:7 27:2 28:15 29:12 33:1 34:8 35:13 36:16 37:16 38:5 41:3 42:15 43:16 44:12 45:7 50:13 51:10 57:2 58:15 59:7 64:7
0 1:2 2:11 3:16 4:10 5:1 9:7 10:14 11:7 12:16 13:14 14:2 17:6 18:9 19:7 20:15 21:1 25:1 26:13 27:16 28:7 34:9 35:16 36:9 42:12 43:16 44:11 49:3 50:16 51:16 52:3 58:14 59:9 64:8
0 3:10 4:16 5:10 10:9 11:16 12:12 13:8 17:1 18:15 19:13 20:1 25:2 26:16 27:5 33:2 34:16 35:8 41:2 42:16 43:16 44:9 49:1 50:12 51:16 52:16 53:3 59:12 60:16 61:7 64:6
0 2:1 3:14 4:12 5:1 10:8 11:16 12:9 18:15 19:16 26:16 27:12 33:1 34:16 35:11 42:16 43:16 44:15 45:4 50:11 51:13 52:13 53:16 54:1 58:2 59:12 60:16 61:14 62:2 64:6
0 2:13 3:16 4:12 9:8 10:16 11:14 12:16 17:12 18:13 19:7 20:16 21:1 25:5 26:8 27:10 28:15 34:1 35:16 36:9 42:8 43:16 44:3 50:14 51:15 52:8 53:9 54:6 58:16 59:16 60:15 61:11 62:3 64:2
0 2:9 3:16 4:11 9:5 10:16 11:16 12:16 13:7 17:3 18:16 19:16 20:16 21:15 26:2 27:6 28:3 29:11 30:5 37:11 38:7 45:13 46:11 50:4 51:5 52:11 53:16 54:5 58:5 59:12 60:12 61:6 64:9
0 2:1 3:11 4:15 5:2 10:11 11:14 12:10 13:13 17:2 18:15 19:4 21:15 22:3 25:3 26:13 29:9 30:7 33:6 34:9 37:10 38:8 41:2 42:12 45:11 46:8 50:13 51:5 52:6 53:16 54:3 58:2 59:14 60:16 61:11 62:1
0 2:9 3:15 4:1 9:2 10:16 11:14 12:10 17:9 18:13 19:8 20:12 25:9 26:8 27:12 28:9 33:1 34:1 35:14 36:6 42:2 43:16 44:2 50:9 51:14 52:12 53:15 54:8 58:7 59:16 60:15 61:5 62:2 64:2
0 1:2 2:8 3:9 4:14 5:10 9:3 10:11 11:9 12:13 13:16 20:15 21:14 28:16 29:8 36:15 37:13 38:1 44:6 45:16 46:8 50:1 51:6 52:15 53:14 54:3 58:14 59:11 60:7 61:1 64:3
0 2:3 3:14 4:13 5:1 10:12 11:15 12:11 13:9 17:1 18:16 19:4 21:15 25:5 26:13 29:13 30:6 33:7 34:9 37:13 38:8 41:4 42:12 45:13 46:9 49:3 50:13 51:4 52:10 53:16 54:5 58:3 59:8 60:13 61:15 62:2
0 1:2 2:5 3:10 4:16 5:6 9:4 10:12 11:13 12:16 13:5 19:5 20:16 27:11 28:11 35:11 36:13 37:2 43:1 44:12 45:15 46:4 52:7 53:16 54:8 58:1 59:13 60:16 61:11 62:2 64:3
0 2:5 3:14 4:12 5:8 6:2 10:1 11:10 12:16 13:16 14:12 18:5 19:14 20:16 21:16 22:2 26:10 27:16 28:16 29:12 33:6 34:16 35:16 36:14 37:4 41:9 42:16 43:16 44:11 49:10 50:16 51:16 52:6 57:1 58:10 59:14 60:12 61:4 64:1
0 2:9 3:16 4:13 5:15 6:5 9:4 10:16 11:11 12:10 13:13 14:5 17:12 18:11 25:8 26:14 27:3 34:10 35:15 43:15 44:5 50:2 51:16 52:7 58:14 59:13 60:1 64:5
0 1:3 2:16 3:15 4:7 9:5 10:16 11:16 12:16 13:13 14:2 18:7 19:8 20:10 21:16 22:6 28:2 29:16 30:4 36:4 37:16 38:1 44:12 45:9 50:4 51:11 52:15 53:3 57:2 58:15 59:12 60:3 64:9
0 2:13 3:16 4:16 5:16 6:2 9:1 10:16 11:16 12:12 13:9 17:8 18:16 19:8 25:10 26:16 27:1 33:7 34:16 35:13 42:9 43:16 44:10 50:11 51:16 52:12 58:15 59:14 60:6 64:5
0 3:3 4:10 5:10 9:8 10:14 11:16 12:14 13:15 14:4 18:3 19:1 20:1 21:15 22:4 27:7 28:14 29:16 30:6 34:9 35:16 36:15 37:10 42:2 43:2 44:14 45:4 51:7 52:11 59:9 60:4 64:7
0 2:12 3:16 4:6 9:3 10:15 11:12 12:12 17:6 18:12 19:8 20:12 25:3 26:14 27:11 28:10 34:5 35:16 36:3 42:13 43:12 49:8 50:16 51:12 52:7 53:5 54:2 58:12 59:13 60:10 61:10 62:4 64:2
0 3:8 4:15 5:1 10:1 11:15 12:15 13:1 18:8 19:16 20:5 26:12 27:15 28:1 34:15 35:7 42:14 43:14 44:12 45:7 50:8 51:16 52:12 53:16 54:7 59:7 60:15 61:16 62:13 64:6
0 2:3 3:15 4:14 5:12 6:12 7:5 11:9 12:12 13:14 14:16 15:7 20:1 21:13 22:14 25:4 26:9 27:10 28:11 29:16 30:13 33:3 34:12 35:14 36:16 37:14 38:5 43:8 44:16 45:4 50:1 51:15 52:8 58:4 59:15 64:7
0 2:10 3:7 9:1 10:14 11:8 17:5 18:16 19:3 20:2 21:8 22:4 25:7 26:16 27:14 28:16 29:15 30:5 34:4 35:8 36:16 37:12 43:6 44:16 45:2 50:5 51:16 52:7 58:11 59:9 64:4
0 3:8 4:15 5:2 11:13 12:16 13:3 18:4 19:16 20:14 26:7 27:16 28:7 34:9 35:16 36:2 42:12 43:16 44:4 50:8 51:16 52:16 53:8 59:6 60:15 61:15 64:6
0 1:1 2:7 3:13 4:16 5:16 6:8 9:5 10:16 11:12 12:16 13:16 14:5 18:1 19:4 20:16 21:8 27:11 28:16 29:9 30:1 36:9 37:15 38:10 45:13 46:9 51:5 52:11 53:16 54:5 58:6 59:16 60:14 61:7 64:3
0 2:6 3:16 4:12 5:1 9:8 10:15 11:5 12:16 13:4 17:13 18:6 19:4 20:16 21:3 25:3 26:3 27:5 28:16 35:13 36:12 42:3 43:16 44:9 50:10 51:16 52:6 53:4 54:1 58:4 59:15 60:16 61:16 62:14 64:2
0 1:2 2:15 3:16 4:16 5:12 6:2 10:2 11:10 12:16 13:16 14:5 19:11 20:16 21:5 27:11 28:16 29:10 35:1 36:10 37:16 38:7 44:8 45:16 46:9 50:5 51:11 52:16 53:15 54:2 57:3 58:16 59:14 60:10 61:2 64:3
0 1:2 2:14 3:13 4:16 5:13 10:7 11:8 12:14 13:14 20:13 21:12 26:11 27:13 28:16 29:14 30:5 34:8 35:16 36:16 37:12 38:5 42:3 43:16 44:7 50:11 51:14 52:1 57:2 58:16 59:8 64:7
0 2:6 3:12 4:14 5:16 6:14 9:1 10:12 11:12 12:10 13:12 14:16 20:1 21:11 22:15 27:9 28:16 29:16 30:10 35:9 36:16 37:11 43:7 44:15 50:1 51:16 52:5 58:8 59:13 64:7
0 2:3 3:12 10:7 11:16 12:2 18:13 19:11 20:1 21:7 22:1 25:6 26:16 27:16 28:16 29:16 30:8 33:2 34:11 35:14 36:16 37:13 43:13 44:15 45:3 50:4 51:16 52:12 58:5 59:12 60:6 64:4
0 2:11 3:16 4:10 10:3 11:16 12:16 13:9 19:14 20:16 21:9 26:2 27:16 28:16 29:4 34:7 35:16 36:16 37:3 42:8 43:16 44:13 45:1 50:12 51:16 52:12 58:9 59:14 60:16 64:1
0 2:5 3:10 4:14 5:8 9:8 10:16 11:13 12:16 13:15 19:1 20:16 21:8 27:6 28:16 29:2 35:5 36:16 37:14 38:2 44:6 45:16 46:8 50:1 51:10 52:14 53:15 54:1 58:2 59:13 60:10 61:2 64:3
0 2:4 3:13 4:4 10:11 11:10 12:11 13:7 18:14 19:3 20:1 21:15 26:15 27:1 29:12 30:5 33:1 34:15 37:13 38:5 42:16 44:4 45:16 46:4 50:11 51:10 52:15 53:11 58:3 59:12 60:14 61:1
0 2:2 3:15 4:12 5:1 10:7 11:15 12:15 13:9 18:5 19:15 20:7 21:16 22:2 26:1 27:13 28:14 29:16 30:7 35:4 36:13 37:15 38:10 45:14 46:11 51:1 52:8 53:16 54:10 58:2 59:13 60:16 61:15 62:3 64:9
0 3:12 4:16 5:2 10:4 11:16 12:12 13:1 18:14 19:16 20:2 26:16 27:10 33:1 34:16 35:8 36:5 42:14 43:16 44:16 45:13 46:1 50:7 51:15 52:7 53:15 54:13 58:1 59:9 60:16 61:16 62:16 63:3 64:6
0 2:3 3:12 4:15 5:2 9:2 10:15 11:6 17:4 18:14 19:2 20:9 21:14 22:8 25:1 26:13 27:16 28:14 29:4 34:8 35:16 36:6 42:11 43:11 44:15 50:11 51:5 52:12 53:2 58:3 59:12 60:15 61:3 64:8
0 2:5 3:15 4:16 5:7 10:8 11:12 12:16 13:16 14:1 18:2 19:7 20:13 21:15 26:10 27:16 28:16 29:15 30:8 34:2 35:15 36:16 37:16 38:9 43:8 44:16 45:2 51:15 52:9 58:4 59:16 60:1 64:7
0 1:3 2:15 3:16 4:8 9:10 10:16 11:15 12:13 17:6 18:9 19:12 20:12 27:14 28:8 34:5 35:16 36:4 42:13 43:12 45:1 46:4 49:4 50:16 51:14 52:12 53:15 54:9 57:3 58:16 59:16 60:13 61:8 64:2
0 2:8 3:12 4:15 5:16 6:6 9:6 10:16 11:16 12:14 13:8 17:12 18:14 19:4 20:1 25:8 26:15 27:9 28:1 34:13 35:16 36:10 42:1 43:9 44:15 50:3 51:11 52:14 58:11 59:15 60:3 64:5
0 2:7 3:10 10:12 11:13 12:11 13:6 17:3 18:16 19:16 20:16 21:16 22:6 25:8 26:13 27:4 28:5 29:15 30:6 33:8 34:12 37:10 38:8 41:6 42:14 43:1 44:5 45:15 46:4 49:4 50:16 51:16 52:16 53:13 57:1 58:12 59:14 60:9 61:1
0 2:9 3:15 4:6 9:3 10:14 11:16 12:16 13:3 17:7 18:11 19:1 20:15 21:4 25:1 26:2 28:14 29:4 35:9 36:13 42:3 43:16 44:4 50:14 51:16 52:12 53:11 54:4 58:9 59:15 60:14 61:12 62:5 64:2
0 2:6 3:12 4:11 5:6 10:8 11:16 12:16 13:16 14:3 18:8 19:16 20:16 21:13 26:8 27:16 28:16 29:12 34:10 35:16 36:16 37:12 41:3 42:15 43:16 44:16 45:7 49:3 50:15 51:16 52:16 53:2 58:3 59:8 60:9 61:5 64:1
0 3:4 4:11 5:12 6:5 10:1 11:16 12:16 13:16 14:1 18:8 19:16 20:16 21:13 25:1 26:14 27:16 28:16 29:4 33:4 34:16 35:16 36:16 37:4 41:7 42:16 43:16 44:16 45:1 49:1 50:12 51:16 52:16 53:3 59:7 60:12 61:8 64:1
0 1:7 2:16 3:15 4:4 9:11 10:10 11:7 12:13 17:2 18:3 19:4 20:12 27:12 28:12 34:4 35:16 36:6 42:13 43:13 49:6 50:16 51:16 52:16 53:16 54:8 57:4 58:15 59:16 60:16 61:13 62:3 64:2
0 2:8 3:16 4:14 5:2 9:1 10:14 11:6 12:11 13:8 17:8 18:16 20:4 21:16 25:2 26:11 27:15 28:15 29:16 30:6 35:6 36:7 37:12 38:6 45:8 46:8 50:12 51:6 52:4 53:13 54:10 58:6 59:14 60:16 61:10 62:2 64:9
0 2:6 3:15 4:15 5:2 10:9 11:16 12:16 13:5 18:9 19:16 20:16 21:1 26:11 27:16 28:16 29:1 34:14 35:16 36:14 37:2 42:14 43:16 44:14 50:15 51:16 52:15 53:4 58:5 59:16 60:12 64:1
0 2:1 3:10 4:13 5:8 9:1 10:14 11:10 12:7 13:15 17:1 18:16 19:7 20:7 21:16 22:3 26:7 27:16 28:13 29:10 30:8 37:6 38:8 45:12 46:4 50:1 51:10 52:5 53:13 54:3 58:1 59:11 60:16 61:7 64:9
0 3:6 4:15 5:1 10:2 11:15 12:11 18:8 19:15 20:1 25:7 26:16 27:3 29:6 30:6 33:9 34:16 35:16 36:13 37:15 38:12 41:1 42:6 43:10 44:16 45:16 46:8 51:1 52:16 53:10 54:1 59:6 60:16 61:2 64:4
0 2:11 3:16 4:6 9:2 10:16 11:15 12:16 13:3 18:8 19:4 20:16 21:4 27:7 28:14 29:1 35:14 36:9 42:11 43:11 49:1 50:16 51:9 52:2 53:5 54:1 58:9 59:14 60:12 61:9 64:2
0 1:2 2:13 3:11 4:5 9:1 10:8 11:13 12:16 13:8 20:12 21:16 27:7 28:16 29:11 35:9 36:16 37:7 43:1 44:9 45:16 46:5 49:2 50:8 51:5 52:7 53:16 54:6 57:3 58:14 59:16 60:13 61:8 64:3
0 3:8 4:15 10:3 11:16 12:10 17:1 18:14 19:15 25:4 26:16 27:10 33:2 34:14 35:16 36:16 37:16 38:6 42:3 43:12 44:16 45:15 46:2 51:3 52:16 53:10 59:4 60:13 61:3 64:4
0 2:1 3:13 4:11 10:11 11:16 12:3 17:2 18:16 19:11 21:1 22:2 25:8 26:16 27:13 28:8 29:14 30:10 33:3 34:15 35:16 36:16 37:16 38:3 42:3 43:9 44:16 45:11 51:12 52:16 53:6 59:15 60:13 61:3 64:4
0 2:11 3:15 4:8 9:5 10:16 11:16 12:16 13:11 17:8 18:13 19:2 20:9 21:16 22:3 25:8 26:15 29:15 30:4 33:8 34:12 37:13 38:6 41:8 42:15 44:1 45:16 46:3 49:4 50:16 51:14 52:16 53:9 58:11 59:16 60:12
0 2:7 3:7 4:4 5:4 10:16 11:16 12:16 13:16 14:4 17:1 18:16 19:16 20:8 21:12 22:8 25:6 26:15 27:7 29:12 30:5 33:6 34:12 37:13 38:4 41:5 42:12 44:8 45:14 46:1 49:4 50:16 51:11 52:15 53:7 58:8 59:15 60:7
0 2:3 3:12 4:2 10:9 11:16 12:3 18:16 19:10 25:1 26:16 27:6 33:5 34:16 35:10 36:8 37:3 41:6 42:16 43:16 44:16 45:16 46:5 50:13 51:16 52:8 53:16 54:4 58:1 59:11 60:15 61:14 64:6
0 2:4 3:8 4:16 5:13 9:3 10:16 11:16 12:14 13:16 14:2 17:4 18:16 19:6 21:12 22:4 25:4 26:12 29:12 30:6 33:5 34:12 37:12 38:3 41:4 42:16 43:6 44:6 45:14 50:12 51:16 52:16 53:7 58:4 59:12 60:8
0 2:7 3:16 4:7 9:4 10:16 11:9 12:10 13:11 14:2 17:11 18:10 20:11 21:14 22:1 25:6 26:14 27:7 28:14 29:7 34:11 35:16 36:12 42:13 43:12 44:15 45:1 49:4 50:16 51:7 52:14 53:2 58:8 59:16 60:10 64:8
0 2:7 3:16 4:15 9:5 10:16 11:16 12:16 17:3 18:8 19:8 20:16 26:2 27:15 28:8 34:5 35:16 36:3 42:15 43:10 45:2 46:1 50:15 51:16 52:12 53:16 54:8 58:6 59:16 60:16 61:15 62:3 64:2
0 3:9 4:15 10:5 11:16 12:12 18:13 19:15 20:2 25:5 26:16 27:8 33:11 34:16 35:2 36:2 37:8 38:3 41:13 42:16 43:14 44:15 45:16 46:6 49:3 50:15 51:16 52:16 53:12 58:2 59:12 60:16 61:5 64:4
0 2:1 3:11 4:13 10:5 11:16 12:3 17:1 18:15 19:9 25:6 26:15 27:1 29:4 30:6 33:9 34:16 35:11 36:9 37:16 38:8 41:1 42:9 43:12 44:16 45:12 46:1 51:4 52:16 53:4 59:14 60:11 64:4
0 3:13 4:7 10:9 11:16 12:4 17:1 18:14 19:11 25:7 26:16 27:7 28:6 29:16 30:5 34:10 35:14 36:16 37:14 38:1 43:8 44:16 45:6 51:15 52:6 59:16 60:9 64:4
0 2:12 3:13 4:9 5:6 6:2 9:4 10:16 11:16 12:16 13:16 14:7 17:7 18:13 19:3 20:5 21:3 25:7 26:14 27:5 33:4 34:16 35:16 36:5 41:1 42:9 43:16 44:12 50:5 51:12 52:12 58:8 59:15 60:5 64:5
0 3:6 4:14 5:2 10:2 11:14 12:12 18:7 19:15 20:1 26:13 27:10 33:1 34:16 35:11 36:8 37:4 41:1 42:15 43:16 44:16 45:16 46:8 50:8 51:13 52:2 53:4 54:15 55:1 59:7 60:14 61:16 62:14 63:1 64:6
0 2:8 3:16 4:10 9:2 10:16 11:13 12:16 17:2 18:8 19:4 20:14 27:8 28:10 35:13 36:6 42:6 43:15 50:12 51:15 52:12 53:8 54:2 58:8 59:15 60:10 61:8 62:1 64:2
0 2:3 3:11 4:12 5:4 9:2 10:15 11:10 12:16 13:12 17:5 18:11 20:11 21:14 22:4 25:8 26:8 29:5 30:8 33:6 34:8 37:4 38:8 41:4 42:10 45:10 46:5 49:1 50:14 51:5 52:7 53:14 58:7 59:15 60:10 61:1
0 3:7 4:10 10:7 11:16 12:5 18:14 19:11 25:4 26:16 27:5 28:4 29:8 33:3 34:16 35:16 36:16 37:14 41:1 42:6 43:8 44:16 45:7 51:3 52:16 53:5 59:9 60:13 61:2 64:4
0 2:4 3:12 10:14 11:6 17:4 18:16 19:4 25:7 26:16 27:1 33:8 34:16 35:16 36:16 37:13 38:1 41:5 42:16 43:7 44:9 45:16 46:5 49:1 50:14 51:12 52:4 53:16 54:5 58:3 59:15 60:16 61:8 64:6
0 2:8 3:12 4:14 5:10 6:1 9:3 10:16 11:12 12:9 13:15 14:8 17:1 18:6 20:8 21:14 22:4 27:4 28:16 29:7 35:2 36:15 37:7 44:6 45:16 46:1 50:8 51:7 52:8 53:16 54:3 58:6 59:14 60:11 61:6 64:3
0 2:4 3:16 4:14 5:3 9:3 10:16 11:16 12:16 13:15 14:2 17:8 18:16 19:2 20:1 21:14 22:6 25:8 26:16 29:5 30:8 33:5 34:15 37:4 38:8 42:16 43:6 45:9 46:7 50:14 51:14 52:8 53:16 54:3 58:3 59:14 60:16 61:13
0 1:2 2:12 3:13 4:11 5:1 9:4 10:12 11:12 12:16 13:7 19:5 20:16 21:5 27:16 28:16 29:1 35:4 36:15 37:15 44:1 45:16 46:5 49:2 50:8 51:5 52:8 53:16 54:3 57:2 58:10 59:16 60:14 61:8 64:3
0 3:8 4:15 5:4 11:13 12:16 13:13 17:1 18:1 19:10 20:3 21:13 22:6 25:5 26:8 29:6 30:8 33:7 34:11 37:4 38:8 41:3 42:15 43:7 45:4 46:9 50:7 51:16 52:13 53:11 54:12 59:6 60:15 61:16 62:4
0 2:4 3:13 4:16 5:12 10:7 11:9 12:13 13:15 19:3 20:11 21:11 26:7 27:16 28:16 29:14 30:6 34:5 35:13 36:16 37:12 38:5 42:1 43:11 44:4 50:6 51:14 58:6 59:9 64:7
0 2:3 3:13 4:15 5:16 6:16 7:3 10:10 11:16 12:13 13:13 14:11 15:1 18:11 19:16 20:11 21:4 26:4 27:13 28:16 29:15 30:1 35:2 36:13 37:16 38:1 44:6 45:16 51:5 52:15 53:7 58:3 59:16 60:9 64:5
0 3:8 4:14 5:15 6:2 10:9 11:12 12:4 13:13 14:7 18:14 19:13 20:8 21:14 22:3 26:3 27:16 28:16 29:16 30:2 37:15 42:3 44:1 45:16 46:1 50:14 51:13 52:9 53:14 58:2 59:10 60:12 61:4 64:9
0 1:5 2:14 3:10 4:4 9:3 10:12 11:16 12:16 13:6 18:1 19:13 20:16 21:5 26:8 27:16 28:13 29:2 34:5 35:16 36:13 37:2 43:6 44:16 45:15 46:4 49:1 50:8 51:9 52:15 53:16 54:5 57:4 58:15 59:14 60:8 61:4 64:3
0 2:7 3:16 4:16 5:7 9:3 10:16 11:16 12:16 13:11 17:1 18:6 19:4 20:16 21:7 27:9 28:15 29:2 34:1 35:14 36:8 42:7 43:16 44:5 45:4 46:1 50:10 51:16 52:16 53:16 54:5 58:7 59:16 60:16 61:7 64:2
0 1:1 2:8 3:16 4:15 5:1 9:8 10:12 11:14 12:16 18:1 19:16 20:11 26:4 27:16 28:12 29:2 34:1 35:9 36:15 37:16 38:2 42:2 45:15 46:8 49:1 50:16 51:14 52:5 53:15 54:7 58:7 59:13 60:14 61:10 62:1 64:3
0 1:3 2:15 3:16 4:13 5:5 9:7 10:16 11:12 12:14 13:15 14:1 17:1 18:6 20:11 21:15 22:1 27:16 28:16 29:5 35:6 36:15 37:15 38:2 44:2 45:16 46:7 49:3 50:8 51:2 52:6 53:16 54:4 57:2 58:12 59:16 60:16 61:9 64:3
0 2:3 3:12 4:14 5:16 6:14 10:1 11:8 12:7 13:10 14:14 19:5 20:4 21:13 22:9 26:5 27:16 28:16 29:16 30:10 34:3 35:8 36:16 37:5 43:11 44:9 50:3 51:16 52:1 58:7 59:9 64:7
0 2:3 3:13 4:7 10:12 11:16 12:16 13:11 17:1 18:16 19:16 20:10 21:16 22:3 25:7 26:16 27:14 29:14 30:4 33:1 34:16 35:9 37:12 38:5 42:15 43:8 44:4 45:16 46:4 50:12 51:16 52:16 53:12 54:1 58:5 59:15 60:11 61:1
0 2:7 3:16 4:15 5:5 10:5 11:8 12:11 13:15 14:4 19:1 20:14 21:13 22:1 27:10 28:16 29:3 35:5 36:16 37:5 42:2 44:11 45:12 49:3 50:15 51:11 52:12 53:15 58:8 59:13 60:11 61:3 64:3
0 2:3 3:9 4:14 5:4 9:1 10:16 11:15 12:13 13:10 14:2 17:1 18:15 19:5 20:1 21:13 22:12 26:15 27:12 28:11 29:16 30:3 34:4 35:16 36:16 37:9 42:11 43:16 44:16 45:7 50:15 51:16 52:16 53:8 58:3 59:13 60:15 61:4 64:8
0 1:2 2:10 3:15 4:11 5:4 9:2 10:10 11:6 12:13 13:12 19:2 20:13 21:9 27:15 28:16 35:11 36:16 37:9 44:2 45:15 46:11 50:1 51:3 52:11 53:14 54:2 57:2 58:15 59:16 60:11 61:1 64:3
0 2:5 3:15 4:8 9:2 10:15 11:9 12:10 13:3 14:1 17:6 18:9 19:7 20:11 21:14 22:1 25:2 26:15 27:13 28:8 29:2 33:1 34:15 35:6 41:1 42:16 43:12 49:1 50:16 51:13 52:1 58:8 59:15 60:3 64:8
0 2:5 3:14 4:11 10:13 11:16 12:14 18:6 19:9 20:12 27:10 28:8 34:1 35:15 36:3 42:8 43:14 50:11 51:16 52:12 53:15 54:1 58:6 59:16 60:16 61:7 64:2
0 2:4 3:15 4:3 10:8 11:16 12:1 18:14 19:13 25:3 26:16 27:10 28:4 29:3 33:8 34:16 35:16 36:16 37:16 38:5 41:8 42:16 43:6 44:4 45:14 46:8 49:5 50:16 51:11 52:8 53:16 54:5 58:6 59:15 60:16 61:11 64:6
0 2:7 3:14 4:4 9:1 10:16 11:16 12:16 13:7 17:4 18:16 19:16 20:16 21:14 26:13 27:16 28:16 29:11 34:8 35:16 36:16 37:1 42:10 43:16 44:16 45:6 50:11 51:16 52:16 53:13 58:6 59:12 60:13 61:10 64:8
0 2:2 3:11 4:11 5:3 10:2 11:16 12:16 13:16 14:4 18:1 19:16 20:16 21:16 22:4 26:3 27:16 28:16 29:16 30:3 34:7 35:16 36:16 37:15 38:2 42:10 43:16 44:16 45:14 46:1 50:8 51:16 52:16 53:12 58:1 59:5 60:8 61:9 62:2 64:1
0 1:1 2:7 3:12 4:12 5:2 9:10 10:16 11:16 12:16 13:10 18:2 19:1 20:16 21:8 27:1 28:16 29:9 35:2 36:16 37:14 44:4 45:15 46:5 50:3 51:7 52:7 53:16 54:10 58:7 59:16 60:16 61:12 64:3
0 2:5 3:12 4:14 5:5 9:2 10:16 11:13 12:16 13:6 19:3 20:16 21:4 27:15 28:16 29:5 35:4 36:11 37:16 38:4 44:1 45:16 46:4 50:6 51:12 52:13 53:15 54:1 58:8 59:12 60:11 61:3 64:3
0 2:5 3:11 4:15 5:8 9:4 10:14 11:8 12:10 13:16 17:8 18:13 19:1 20:15 21:12 25:4 26:16 27:15 28:16 29:13 34:4 35:12 36:13 37:16 38:4 42:4 43:1 45:14 46:8 50:13 51:13 52:6 53:14 54:7 58:2 59:14 60:14 61:9 62:2 64:9
0 2:9 3:16 4:7 10:16 11:16 12:14 18:3 19:13 20:16 26:7 27:16 28:16 29:12 30:8 34:8 35:16 36:16 37:16 38:9 43:14 44:11 50:4 51:16 52:5 58:7 59:12 64:7
0 1:1 2:14 3:16 4:14 5:4 9:3 10:16 11:8 12:8 13:14 18:15 19:14 20:13 21:9 26:3 27:11 28:16 29:4 36:12 37:12 44:4 45:16 46:3 50:3 51:4 52:3 53:16 54:1 58:12 59:14 60:16 61:14 62:1 64:9
0 2:8 3:15 4:16 5:12 9:5 10:16 11:12 12:15 13:14 17:1 18:5 19:1 20:15 21:8 26:4 27:14 28:16 29:4 34:3 35:16 36:16 37:14 38:1 44:7 45:16 46:4 50:4 51:15 52:16 53:14 54:1 58:9 59:16 60:12 61:3 64:3
0 2:1 3:7 4:11 5:13 6:11 7:5 10:7 11:16 12:16 13:13 14:16 15:4 18:14 19:8 25:4 26:16 27:9 28:8 29:5 33:8 34:16 35:16 36:16 37:16 38:2 41:2 42:4 43:4 44:12 45:15 51:7 52:16 53:5 59:12 60:5 64:5
0 2:6 3:15 4:16 5:7 9:1 10:16 11:12 12:15 13:13 19:3 20:16 21:11 26:5 27:16 28:11 34:5 35:13 36:16 37:12 44:9 45:15 46:1 50:5 51:9 52:14 53:15 58:5 59:16 60:11 61:4 64:3
0 1:1 2:11 3:16 4:15 5:6 9:2 10:16 11:7 12:6 13:13 14:2 18:10 19:13 20:14 21:16 22:3 26:2 27:9 28:9 29:12 30:3 37:12 38:4 45:9 46:7 52:3 53:14 54:3 58:9 59:16 60:16 61:11 62:2 64:9
0 2:9 3:16 4:6 10:15 11:10 12:15 13:2 18:5 19:2 20:16 21:2 26:2 27:7 28:16 29:3 33:7 34:16 35:16 36:16 37:16 38:8 41:1 42:5 43:14 44:6 46:1 50:9 51:12 58:10 59:8 64:7
0 3:7 4:15 10:7 11:16 12:10 17:1 18:16 19:9 21:12 22:8 25:9 26:14 27:1 28:5 29:16 30:7 33:8 34:15 35:8 36:12 37:16 38:9 41:3 42:15 43:16 44:16 45:11 46:1 51:7 52:16 53:1 59:7 60:13 64:4
0 2:6 3:14 4:14 5:2 10:15 11:11 12:9 13:10 17:3 18:14 21:7 22:5 25:4 26:12 29:4 30:8 33:4 34:13 37:11 38:8 41:5 42:13 44:4 45:16 46:3 50:16 51:14 52:16 53:7 58:10 59:15 60:7
0 2:9 3:16 4:14 5:4 9:1 10:10 11:8 12:16 13:13 20:15 21:11 26:1 27:12 28:16 29:3 34:2 35:14 36:16 37:13 44:7 45:16 46:2 50:1 51:4 52:9 53:15 54:2 58:11 59:16 60:13 61:3 64:3
0 2:2 3:10 4:12 5:14 6:16 7:12 10:8 11:16 12:16 13:16 14:14 15:4 18:2 19:16 20:12 21:4 26:1 27:16 28:15 29:2 35:8 36:16 37:11 44:13 45:16 51:7 52:16 53:11 58:1 59:16 60:11 61:1 64:5
0 3:9 4:14 5:16 6:12 10:10 11:14 12:6 13:11 14:15 15:1 18:11 19:15 20:16 21:16 22:8 28:1 29:15 30:9 36:5 37:15 43:1 44:14 45:5 51:6 52:12 59:12 60:5 64:9
0 2:3 3:15 4:12 5:1 10:11 11:14 12:8 13:11 18:15 19:1 21:13 22:1 25:5 26:14 29:9 30:5 33:5 34:12 37:11 38:2 42:16 43:1 44:2 45:15 46:2 50:14 51:13 52:14 53:12 58:2 59:14 60:8 61:1
0 2:5 3:14 4:16 5:9 10:8 11:16 12:14 13:16 14:5 18:7 19:16 20:13 21:16 22:4 25:8 26:13 27:16 28:16 29:12 33:3 34:15 35:16 36:12 37:2 42:14 43:16 44:12 45:1 50:15 51:16 52:16 53:4 58:7 59:16 60:11 61:1 64:8
0 3:5 4:8 10:4 11:16 12:2 14:14 18:9 19:8 21:8 22:8 25:2 26:15 28:1 29:15 33:10 34:9 35:4 36:9 37:15 38:1 41:11 42:16 43:16 44:16 45:11 46:1 49:3 50:4 51:7 52:9 59:8 60:5 64:4
0 2:3 3:14 4:16 5:9 10:8 11:14 12:11 13:16 14:1 17:10 18:11 19:15 20:15 21:11 25:4 26:13 27:16 28:12 29:1 33:2 34:16 35:14 36:14 41:4 42:14 44:13 45:8 49:2 50:13 51:4 52:13 53:16 58:3 59:14 60:12 61:7 64:8
0 2:9 3:16 4:12 5:3 10:9 11:16 12:16 13:7 18:8 19:16 20:14 21:2 26:14 27:16 28:14 34:15 35:16 36:16 37:1 41:2 42:15 43:16 44:14 45:1 50:14 51:16 52:8 58:12 59:16 60:10 64:1
0 2:7 3:13 4:16 5:5 9:6 10:8 11:8 12:14 13:9 20:15 21:5 27:12 28:11 34:6 35:15 36:1 42:12 43:4 50:11 51:10 52:8 53:8 54:4 58:6 59:15 60:16 61:12 62:4 64:2
0 2:4 3:12 4:14 5:6 9:5 10:16 11:11 12:9 13:16 14:2 17:12 18:16 19:2 20:4 21:16 22:3 25:6 26:16 27:14 28:14 29:14 34:1 35:11 36:16 37:1 42:1 43:14 44:16 45:9 50:5 51:16 52:9 53:15 54:1 58:2 59:12 60:13 61:8 64:8
0 3:13 4:9 5:1 10:9 11:16 12:16 13:11 18:8 19:14 20:5 21:16 22:3 25:1 26:7 27:10 29:12 30:6 33:6 34:14 35:14 36:2 37:10 38:9 41:4 42:16 43:16 44:12 45:16 46:10 50:11 51:16 52:16 53:15 54:4 58:2 59:13 60:16 61:7
0 2:8 3:16 4:16 5:8 9:5 10:15 11:8 12:16 13:14 17:1 18:2 19:2 20:15 21:11 26:3 27:13 28:16 29:9 30:1 34:8 35:16 36:15 37:15 38:10 42:2 43:2 44:3 45:16 46:6 50:7 51:14 52:16 53:12 54:1 58:14 59:16 60:7 64:3
0 2:10 3:16 4:16 5:9 9:2 10:15 11:12 12:14 13:16 14:1 17:1 18:4 19:4 20:13 21:16 22:5 26:10 27:16 28:16 29:16 30:13 34:5 35:15 36:16 37:6 38:1 43:16 44:11 50:9 51:16 52:3 58:11 59:12 64:7
0 2:3 3:13 4:1 10:13 11:12 17:3 18:16 19:1 25:2 26:14 27:1 28:1 29:4 33:5 34:14 35:6 36:14 37:16 38:7 41:1 42:16 43:16 44:11 45:5 46:15 50:10 51:16 52:14 53:16 54:11 58:2 59:12 60:16 61:13 64:6
0 2:7 3:15 4:16 5:16 6:13 9:2 10:16 11:9 12:8 13:14 14:16 17:1 18:2 20:4 21:16 22:8 28:10 29:15 30:2 36:7 37:16 38:8 44:3 45:16 46:8 51:5 52:15 53:13 54:1 58:9 59:16 60:11 61:2 64:3
0 2:3 3:14 4:16 5:8 9:2 10:15 11:15 12:16 13:14 14:5 17:3 18:16 19:16 20:16 21:16 22:14 23:1 26:6 27:5 28:8 29:16 30:6 36:12 37:13 43:5 44:16 45:3 51:14 52:8 58:4 59:15 60:1 64:9
0 2:2 3:15 4:16 5:14 6:5 10:5 11:15 12:8 13:13 14:11 17:2 18:11 19:12 20:7 21:15 22:8 25:7 26:16 27:16 28:16 29:8 30:1 33:2 34:15 35:16 36:8 42:7 43:16 44:12 50:4 51:16 52:16 58:2 59:14 60:14 64:8
0 2:6 3:8 4:10 5:12 6:11 9:1 10:16 11:16 12:16 13:12 14:3 17:4 18:16 19:8 20:1 25:6 26:14 33:1 34:14 35:12 36:3 42:5 43:15 44:16 45:6 51:4 52:16 53:10 58:6 59:14 60:7 61:1 64:5
0 2:5 3:10 4:12 5:15 6:5 9:1 10:13 11:16 12:15 13:8 14:2 17:7 18:16 19:5 25:1 26:13 27:12 28:3 34:1 35:9 36:16 37:5 44:11 45:12 51:8 52:15 53:6 58:6 59:12 60:3 64:5
0 2:8 3:15 4:15 5:5 9:6 10:16 11:7 12:5 13:14 14:2 17:8 18:16 19:6 20:6 21:16 22:3 26:9 27:16 28:15 29:9 33:1 34:12 35:16 36:13 41:3 42:15 43:4 44:13 45:7 49:3 50:8 52:10 53:9 58:7 59:14 60:14 61:4 64:8
0 2:12 3:4 10:15 11:4 17:2 18:15 19:2 25:2 26:15 27:6 28:12 29:8 33:7 34:16 35:14 36:9 37:10 38:6 41:4 42:16 43:14 44:3 45:1 46:10 49:3 50:16 51:13 52:15 53:16 54:5 58:10 59:15 60:10 61:3 64:6
0 2:1 3:9 4:15 5:16 6:14 7:1 10:12 11:15 12:11 13:14 14:13 15:1 18:16 19:16 20:16 21:16 22:6 26:4 27:8 28:8 29:14 30:14 36:3 37:14 38:7 43:1 44:12 45:11 51:8 52:14 53:1 59:15 60:7 64:9
0 2:11 3:3 9:2 10:16 11:4 17:4 18:15 25:4 26:14 27:6 28:12 29:11 30:1 33:7 34:16 35:16 36:15 37:14 38:8 41:4 42:16 43:15 44:3 45:9 46:11 49:1 50:16 51:16 52:16 53:16 54:6 58:7 59:14 60:13 61:5 64:6
0 3:3 4:15 5:6 10:1 11:13 12:13 13:1 18:10 19:16 20:9 21:8 22:1 25:3 26:16 27:10 28:12 29:16 30:1 33:9 34:16 35:5 36:16 37:13 38:3 41:7 42:16 43:16 44:16 45:16 46:11 51:7 52:16 53:7 59:3 60:16 61:8 64:4
0 2:6 3:15 4:16 5:16 6:16 7:11 10:10 11:15 12:16 13:14 14:10 15:2 18:3 19:16 20:8 26:3 27:16 28:13 29:1 35:9 36:16 37:9 44:15 45:15 46:1 51:10 52:15 53:7 58:5 59:15 60:3 64:5
0 2:2 3:11 4:13 5:16 6:11 10:9 11:16 12:13 13:16 14:10 18:14 19:16 20:16 21:16 22:16 23:4 26:6 27:11 28:9 29:14 30:14 36:6 37:16 38:4 43:2 44:15 45:7 51:13 52:13 58:3 59:15 60:4 64:9
0 2:6 3:15 4:12 5:1 9:8 10:13 11:4 12:10 13:8 17:2 20:15 21:6 27:6 28:16 29:5 35:16 36:16 37:16 38:5 42:4 43:5 44:1 45:16 46:7 49:2 50:16 51:10 52:14 53:15 58:6 59:13 60:9 61:1 64:3
0 2:5 3:10 4:13 5:16 6:9 9:2 10:16 11:16 12:11 13:8 14:2 17:1 18:15 19:9 26:9 27:16 28:9 29:1 35:1 36:13 37:11 44:2 45:15 51:4 52:15 53:5 58:7 59:14 60:3 64:5
0 2:7 3:16 4:13 5:2 9:2 10:16 11:12 12:13 13:12 17:14 18:15 19:4 20:15 21:8 25:5 26:15 27:16 28:15 29:4 34:10 35:16 36:13 42:15 43:10 44:14 45:2 50:13 51:3 52:12 53:6 58:4 59:15 60:15 61:3 64:8
0 3:3 4:11 5:15 6:1 10:6 11:16 12:16 13:16 14:9 17:2 18:16 19:16 20:16 21:13 22:14 26:11 27:8 28:1 29:9 30:9 36:1 37:15 44:6 45:10 52:12 53:3 60:13 64:9
0 2:7 3:8 4:12 5:16 6:12 9:1 10:16 11:16 12:16 13:15 14:6 17:10 18:16 19:7 20:1 25:8 26:16 27:9 28:1 34:9 35:16 36:12 43:8 44:16 45:4 50:5 51:14 52:14 53:1 58:9 59:15 60:3 64:5
0 2:5 3:15 4:12 5:1 10:14 11:14 12:14 13:13 17:3 18:13 20:1 21:14 22:3 25:4 26:11 29:10 30:8 33:5 34:15 37:5 38:8 41:2 42:15 43:2 45:7 46:8 50:12 51:14 52:13 53:16 54:4 58:4 59:14 60:16 61:8
0 1:2 2:15 3:16 4:6 9:3 10:14 11:14 12:16 13:2 19:6 20:16 21:2 27:11 28:16 29:1 33:8 34:14 35:16 36:16 37:16 38:5 41:10 42:16 43:15 44:11 45:12 46:5 49:5 50:16 51:7 57:5 58:14 59:1 64:7
0 1:2 2:15 3:16 4:11 9:4 10:15 11:14 12:16 13:3 19:10 20:16 21:2 27:13 28:13 34:6 35:16 36:4 41:1 42:11 43:13 49:8 50:16 51:14 52:13 53:16 54:6 57:3 58:16 59:16 60:11 61:6 64:2
0 2:2 3:15 4:9 5:2 10:5 11:16 12:15 18:8 19:16 20:10 26:7 27:16 28:9 34:13 35:16 36:10 42:8 43:16 44:8 50:8 51:16 52:10 58:4 59:14 60:8 64:1
0 2:1 3:8 4:15 5:16 6:9 9:1 10:12 11:15 12:9 13:13 14:14 17:5 18:13 19:2 21:13 22:11 25:3 26:5 28:1 29:15 30:7 35:2 36:10 37:16 38:9 43:14 44:16 45:11 46:1 51:13 52:14 59:12 60:5 64:7
0 2:2 3:15 4:13 5:3 10:2 11:16 12:16 13:6 18:3 19:16 20:16 21:5 26:4 27:16 28:16 34:7 35:16 36:13 42:9 43:16 44:7 50:11 51:16 52:9 58:4 59:13 60:12 61:1 64:1
0 2:6 3:15 4:16 5:16 6:7 10:8 11:13 12:15 13:16 14:7 18:1 19:15 20:14 21:8 26:2 27:16 28:16 29:13 30:2 35:3 36:11 37:16 38:5 44:7 45:16 46:4 50:1 51:10 52:15 53:11 58:6 59:16 60:9 64:3
0 2:7 3:16 4:15 5:4 10:14 11:6 12:5 13:15 14:2 17:1 18:16 20:6 21:15 25:2 26:16 27:10 28:16 29:8 34:9 35:16 36:13 42:10 43:12 44:15 45:7 49:1 50:16 51:3 52:5 53:13 58:9 59:15 60:14 61:7 64:8
0 2:4 3:14 4:4 10:13 11:10 12:1 17:6 18:15 19:1 25:7 26:12 33:8 34:7 35:10 36:16 37:14 41:5 42:14 43:16 44:14 45:16 46:7 49:2 50:16 51:16 52:12 53:16 54:8 58:6 59:15 60:14 61:8 62:1 64:6
0 2:10 3:16 4:12 9:7 10:16 11:13 12:16 13:1 17:6 18:5 19:6 20:15 21:2 27:10 28:12 35:14 36:9 42:6 43:15 44:5 50:16 51:15 52:16 53:12 54:3 58:12 59:16 60:15 61:12 62:5 64:2
0 2:2 3:8 4:9 5:12 6:12 10:10 11:16 12:15 13:10 14:4 18:13 19:14 20:1 25:3 26:16 27:12 28:2 34:3 35:10 36:15 37:12 44:8 45:16 51:8 52:14 53:6 59:13 60:4 64:5
0 1:1 2:7 3:12 4:14 5:5 9:3 10:13 11:8 12:14 13:10 19:3 20:16 21:2 27:13 28:12 29:3 35:8 36:13 37:16 38:4 44:4 45:14 46:3 50:1 51:12 52:16 53:9 58:9 59:13 60:5 64:3
0 2:1 3:15 4:13 5:2 10:8 11:16 12:13 13:9 18:9 19:11 20:2 21:12 22:2 25:5 26:16 27:7 29:9 30:6 33:4 34:16 35:8 37:9 38:9 41:1 42:15 43:4 45:13 46:8 50:10 51:14 52:12 53:16 54:5 58:1 59:13 60:15 61:8
0 2:8 3:16 4:14 5:1 10:6 11:10 12:16 13:8 20:14 21:7 27:1 28:16 29:9 30:2 33:4 34:15 35:16 36:16 37:16 38:10 41:1 42:8 43:15 44:11 45:4 46:1 50:7 51:15 52:1 58:11 59:11 64:7
0 3:7 4:16 5:11 10:9 11:16 12:16 13:16 14:16 15:7 18:10 19:16 20:16 21:12 22:16 23:4 26:3 27:8 28:4 29:13 30:9 36:7 37:14 44:15 45:4 51:5 52:13 59:8 60:16 61:1 64:9
0 2:6 3:16 10:13 11:7 17:2 18:16 26:16 27:3 33:4 34:15 35:10 36:10 37:4 41:5 42:16 43:14 44:8 45:13 46:8 49:2 50:16 51:13 52:11 53:15 54:11 58:5 59:12 60:13 61:7 64:6
0 2:7 3:16 4:14 10:11 11:16 12:16 18:1 19:10 20:15 27:13 28:11 34:2 35:16 36:3 42:6 43:15 45:2 50:10 51:16 52:16 53:14 58:6 59:16 60:16 61:9 64:2
0 2:4 3:15 4:16 5:5 10:7 11:16 12:16 13:13 18:15 19:16 20:16 21:9 26:13 27:16 28:16 29:7 33:2 34:14 35:16 36:16 37:7 42:10 43:16 44:16 45:5 50:6 51:16 52:16 53:10 54:2 58:2 59:10 60:14 61:3 64:1
0 2:4 3:14 4:1 10:12 11:10 18:15 19:5 25:3 26:16 27:2 28:8 29:2 33:4 34:16 35:16 36:13 37:15 38:2 41:4 42:16 43:12 45:8 46:9 49:1 50:13 51:13 52:8 53:14 54:8 58:3 59:12 60:12 61:8 64:6
0 2:2 3:11 4:15 5:16 6:10 10:13 11:14 12:10 13:15 14:11 18:11 19:2 20:1 21:16 22:3 28:8 29:15 30:2 35:11 36:16 37:16 38:10 42:1 43:16 44:13 45:4 46:1 51:14 52:6 58:2 59:16 60:2 64:7
0 3:3 4:14 5:8 11:13 12:12 13:1 14:2 17:1 18:11 19:13 20:1 21:7 22:14 25:5 26:15 27:3 29:13 30:8 33:13 34:14 35:8 36:11 37:16 38:7 41:10 42:16 43:16 44:16 45:12 46:3 51:3 52:16 53:5 59:3 60:15 64:4
0 2:3 3:12 4:15 5:9 6:1 9:2 10:16 11:13 12:9 13:14 14:10 17:6 18:16 19:8 21:11 22:10 25:4 26:16 27:16 28:14 29:16 30:4 34:4 35:12 36:16 37:15 42:1 43:11 44:16 45:16 46:2 50:7 51:16 52:16 53:14 58:3 59:15 60:13 61:2 64:8
0 1:2 2:11 3:15 4:16 5:10 9:5 10:12 11:9 12:16 13:15 19:11 20:15 21:5 26:11 27:16 28:3 34:8 35:15 36:16 37:8 43:2 44:9 45:16 46:5 50:7 51:11 52:15 53:14 54:3 58:15 59:13 60:7 64:3
0 2:8 3:14 4:14 5:4 10:6 11:14 12:16 13:11 14:1 18:3 19:15 20:16 21:15 22:3 26:1 27:16 28:16 29:13 34:2 35:16 36:16 37:8 42:10 43:16 44:16 45:6 49:1 50:14 51:16 52:15 53:2 58:12 59:16 60:8 64:1
0 2:7 3:16 4:16 5:1 10:7 11:16 12:16 13:7 18:9 19:16 20:16 21:9 26:11 27:16 28:16 29:13 34:6 35:16 36:16 37:16 38:2 42:2 43:16 44:16 45:15 46:1 50:6 51:16 52:16 53:16 54:2 58:6 59:14 60:15 61:9 62:2 64:1
0 3:11 4:16 5:2 6:7 10:7 11:16 12:7 13:10 14:13 17:2 18:16 19:7 20:4 21:16 22:9 25:6 26:16 27:13 28:12 29:16 30:15 33:1 34:11 35:16 36:16 37:12 38:3 43:2 44:16 45:2 51:7 52:12 59:11 60:9 64:4
0 2:5 3:16 4:11 5:2 9:6 10:16 11:8 12:10 13:14 14:2 17:2 18:16 19:16 20:16 21:16 22:8 26:9 27:12 28:7 29:16 30:4 37:16 44:7 45:11 51:7 52:15 53:3 58:8 59:13 60:1 64:9
0 2:5 3:13 4:15 5:5 10:13 11:16 12:12 13:16 14:2 17:5 18:16 19:4 21:15 22:4 25:6 26:16 27:1 29:11 30:8 33:8 34:16 35:1 36:1 37:14 38:6 41:4 42:16 43:8 44:6 45:16 46:6 50:14 51:16 52:16 53:10 58:7 59:15 60:14
0 2:8 3:12 9:1 10:13 11:8 17:4 18:13 25:2 26:14 33:5 34:12 35:7 36:12 37:8 41:5 42:16 43:16 44:16 45:16 46:8 49:1 50:14 51:16 52:13 53:15 54:8 58:6 59:15 60:16 61:11 64:6
0 1:5 2:16 3:12 9:11 10:16 11:16 12:5 18:2 19:16 20:8 26:2 27:16 28:8 34:7 35:16 36:4 41:2 42:15 43:11 49:10 50:16 51:16 52:16 53:16 54:9 57:8 58:16 59:14 60:9 61:8 62:3 64:2
0 2:2 3:14 4:8 10:10 11:16 12:16 13:2 18:9 19:16 20:16 21:1 26:10 27:16 28:14 29:1 34:7 35:16 36:16 37:4 42:5 43:16 44:13 45:2 50:4 51:16 52:15 53:1 59:8 60:15 61:2 64:1
0 2:3 3:14 4:9 5:1 10:8 11:16 12:13 18:10 19:16 20:15 21:1 26:8 27:16 28:15 34:10 35:16 36:15 37:1 42:6 43:16 44:16 45:1 50:3 51:16 52:15 53:2 58:2 59:12 60:16 61:3 64:1
0 2:9 3:13 4:13 5:9 6:1 10:16 11:9 12:4 13:14 14:6 18:2 20:8 21:13 27:10 28:16 29:7 35:2 36:6 37:15 38:4 45:8 46:8 49:6 50:4 52:2 53:15 54:4 57:2 58:10 59:15 60:15 61:7 64:3
0 2:10 3:16 4:16 5:15 6:5 10:5 11:5 12:7 13:15 14:10 20:1 21:16 22:7 26:6 27:12 28:13 29:16 30:3 34:7 35:14 36:16 37:13 38:7 43:13 44:11 50:6 51:16 52:2 58:13 59:11 64:7
0 2:7 3:16 4:16 5:16 6:5 10:3 11:6 12:4 13:13 14:14 21:11 22:12 28:3 29:15 30:3 34:7 35:16 36:16 37:16 38:9 42:2 43:10 44:14 45:4 46:1 50:2 51:16 52:6 58:9 59:14 64:7
0 2:4 3:13 4:15 5:8 9:2 10:13 11:4 13:12 17:6 18:9 20:2 21:10 25:3 26:13 27:1 28:4 29:15 30:5 34:5 35:14 36:14 37:3 42:3 43:16 44:13 50:8 51:6 52:14 53:4 58:6 59:13 60:15 61:3 64:8
0 2:5 3:12 4:4 9:2 10:16 11:14 12:13 13:2 18:16 19:7 20:14 21:15 26:8 27:15 28:16 29:16 30:3 37:13 38:6 45:10 46:9 50:3 51:4 52:7 53:16 54:8 58:9 59:14 60:12 61:8 62:1 64:9
0 2:15 3:16 4:7 9:3 10:16 11:6 12:16 13:3 18:12 19:6 20:12 21:9 28:12 29:7 36:15 37:4 43:6 44:15 45:2 49:1 50:11 51:15 52:13 53:2 54:8 55:1 58:13 59:14 60:15 61:16 62:16 63:3 64:2
0 4:12 5:13 6:1 11:2 12:16 13:16 14:3 19:5 20:16 21:16 22:4 27:12 28:16 29:16 30:5 34:5 35:16 36:16 37:16 38:4 41:3 42:15 43:14 44:15 45:16 46:3 49:3 50:8 51:2 52:13 53:16 60:12 61:11 62:1 64:1
0 1:6 2:15 3:16 4:10 9:15 10:13 11:9 12:16 13:2 17:7 18:9 20:14 21:7 28:12 29:8 35:2 36:16 37:5 43:11 44:15 45:1 49:1 50:11 51:16 52:12 53:2 57:6 58:16 59:16 60:16 61:16 62:14 64:2
0 2:13 3:16 4:5 10:16 11:7 12:15 13:5 18:15 19:3 20:11 21:9 26:7 27:6 28:9 29:11 36:9 37:11 44:12 45:7 50:7 51:9 52:16 53:3 58:11 59:16 60:16 61:16 62:16 63:8 64:2
0 1:1 2:10 3:16 4:12 5:1 9:8 10:15 11:5 12:12 13:11 17:11 18:12 19:3 20:13 21:16 22:3 25:4 26:14 27:16 28:13 29:14 30:9 35:4 37:8 38:13 42:1 45:3 46:16 47:1 49:2 50:15 51:1 53:8 54:15 55:1 58:9 59:16 60:16 61:16 62:6 64:9
0 1:1 2:10 3:16 4:16 5:8 9:8 10:13 11:6 12:14 13:8 17:1 18:1 19:10 20:15 21:2 26:3 27:16 28:15 29:8 35:2 36:7 37:15 38:6 45:8 46:12 50:2 51:1 52:2 53:13 54:10 58:11 59:16 60:16 61:11 62:1 64:3
0 2:10 3:8 10:13 11:11 17:1 18:16 19:7 25:4 26:16 27:3 33:4 34:16 35:9 36:11 37:10 38:1 41:8 42:16 43:16 44:16 45:16 46:7 49:4 50:16 51:16 52:16 53:16 54:5 58:8 59:15 60:16 61:12 64:6
0 2:3 3:14 4:10 10:13 11:14 12:15 13:10 17:2 18:16 19:5 20:8 21:16 22:3 25:4 26:14 28:4 29:16 30:1 33:4 34:16 36:3 37:15 38:1 41:4 42:16 43:1 45:12 46:4 49:1 50:14 51:11 52:9 53:16 54:3 58:3 59:12 60:12 61:4
0 2:11 3:16 4:11 10:13 11:12 12:14 13:6 18:6 19:14 20:10 21:10 27:1 28:6 29:14 36:6 37:14 44:9 45:14 50:9 51:9 52:15 53:12 54:2 58:10 59:16 60:16 61:16 62:16 63:4 64:2
0 2:4 3:8 10:13 11:10 17:3 18:16 19:5 25:2 26:16 27:3 33:5 34:16 35:10 36:12 37:7 38:1 42:16 43:16 44:16 45:16 46:8 50:12 51:16 52:13 53:16 54:9 58:3 59:9 60:13 61:10 64:6
0 3:2 4:16 5:12 11:6 12:16 13:15 19:11 20:16 21:11 25:1 26:8 27:16 28:16 29:11 33:9 34:16 35:16 36:16 37:10 41:1 42:8 43:8 44:16 45:8 51:4 52:16 53:9 59:1 60:16 61:10 64:1
0 2:11 3:16 4:15 5:3 10:6 11:8 12:14 13:12 20:7 21:10 27:3 28:13 29:9 30:5 34:4 35:16 36:16 37:15 38:8 42:1 43:14 44:11 45:2 50:1 51:16 52:2 58:8 59:12 64:7
0 1:2 2:15 3:16 4:13 5:1 9:8 10:16 11:9 12:15 13:8 17:8 18:16 20:8 21:12 26:5 27:1 28:7 29:13 36:12 37:10 43:4 44:16 45:7 49:5 50:15 51:15 52:16 53:2 57:3 58:11 59:12 60:16 61:16 62:13 63:2 64:2
0 2:2 3:15 4:16 5:16 6:10 10:1 11:6 12:4 13:11 14:13 21:9 22:8 27:4 28:8 29:15 30:3 34:3 35:16 36:16 37:16 38:9 43:3 44:14 51:13 52:3 58:4 59:12 64:7
0 1:4 2:16 3:16 4:6 9:7 10:13 11:8 12:15 13:1 19:6 20:16 21:2 26:3 27:16 28:14 29:1 34:1 35:11 36:15 37:13 38:1 44:3 45:14 46:8 49:5 50:6 53:7 54:16 57:3 58:14 59:16 60:16 61:16 62:10 64:3
0 2:6 3:12 4:14 5:10 6:1 9:2 10:13 11:4 13:10 14:9 17:2 18:14 20:3 21:14 22:6 25:1 26:14 27:11 28:14 29:5 34:9 35:16 36:6 41:2 42:14 43:10 44:12 49:2 50:11 51:1 52:14 58:11 59:13 60:9 64:8
0 2:3 3:15 4:15 5:5 10:13 11:13 12:10 13:15 18:12 19:14 20:13 21:16 22:5 26:1 27:8 28:8 29:14 30:6 37:8 38:12 42:1 45:3 46:16 47:1 49:1 50:14 51:2 53:3 54:16 55:2 58:3 59:15 60:16 61:16 62:13 63:1 64:9
0 2:12 3:12 9:1 10:15 11:11 17:6 18:16 19:3 25:6 26:16 27:1 33:11 34:13 35:3 36:14 37:15 38:3 41:9 42:15 43:16 44:13 45:13 46:15 49:5 50:16 51:7 52:1 53:11 54:15 57:1 58:11 59:16 60:16 61:15 62:6 64:6
0 2:7 3:13 9:2 10:15 11:11 17:9 18:16 19:2 25:7 26:16 33:9 34:16 35:2 36:4 37:4 41:5 42:16 43:16 44:16 45:16 46:12 49:3 50:16 51:16 52:9 53:13 54:16 58:5 59:13 60:16 61:16 62:7 64:6
0 4:1 5:14 6:4 12:2 13:16 14:8 20:8 21:16 22:6 28:15 29:16 30:5 35:8 36:16 37:16 38:3 42:6 43:16 44:9 45:16 49:2 50:16 51:8 52:4 53:16 57:2 58:4 60:2 61:15 62:3 64:1
0 2:1 3:12 4:16 5:16 6:12 11:7 12:4 13:11 14:13 21:8 22:11 27:1 28:4 29:12 30:8 35:12 36:16 37:16 38:8 43:3 44:12 45:6 51:6 52:14 59:15 60:5 64:7
0 2:8 3:16 4:16 5:16 6:12 7:3 10:2 11:2 13:5 14:16 15:8 21:5 22:15 23:1 28:1 29:13 30:8 33:1 34:8 35:8 36:10 37:16 38:1 41:3 42:12 43:15 44:16 45:11 46:3 50:2 51:15 52:7 58:11 59:11 64:7
0 2:10 3:14 4:16 5:16 6:8 10:16 11:12 12:5 13:5 14:11 17:4 18:15 19:11 20:6 25:10 26:16 27:16 28:16 29:11 33:5 34:7 36:5 37:15 44:7 45:14 50:5 51:4 52:14 53:7 58:8 59:16 60:14 61:1 64:5
0 2:8 3:16 4:5 10:16 11:9 17:6 18:16 19:2 25:7 26:16 28:1 33:10 34:13 35:9 36:16 37:14 38:3 41:8 42:15 43:16 44:9 45:9 46:15 49:4 50:16 51:13 53:9 54:16 55:1 58:6 59:16 60:16 61:16 62:10 64:6
0 2:4 3:15 4:15 5:4 10:9 11:16 12:16 13:9 18:7 19:16 20:16 21:9 26:7 27:16 28:16 29:13 34:10 35:16 36:16 37:10 41:1 42:15 43:16 44:16 45:4 50:13 51:16 52:16 53:3 58:4 59:10 60:16 61:4 64:1
0 2:10 3:12 4:2 9:4 10:15 11:13 12:13 17:5 18:12 20:14 21:2 25:2 26:10 28:13 29:3 35:2 36:14 43:9 44:9 50:11 51:16 52:8 53:4 54:2 58:13 59:15 60:16 61:16 62:7 64:2
0 2:3 3:14 4:16 5:16 6:7 10:11 11:9 12:4 13:12 14:15 21:8 22:14 29:12 30:9 34:5 35:11 36:12 37:16 38:5 42:11 43:16 44:16 45:12 46:3 51:9 52:13 53:1 58:3 59:16 60:2 64:7
0 2:8 3:15 4:8 9:4 10:16 11:16 12:16 13:5 17:8 18:16 19:2 20:6 21:15 25:3 26:15 27:4 28:4 29:16 34:1 36:7 37:15 43:3 44:15 45:7 49:2 50:11 51:16 52:15 53:7 54:4 57:1 58:13 59:16 60:15 61:12 62:4 64:2
0 2:7 3:14 4:16 5:16 6:7 10:14 11:13 12:8 13:5 14:1 17:3 18:16 19:10 20:3 25:10 26:16 27:16 28:16 29:2 33:3 34:4 36:11 37:8 44:10 45:8 50:14 51:5 52:16 53:4 58:9 59:16 60:14 64:5
0 3:6 4:15 5:1 10:4 11:16 12:3 18:12 19:8 25:7 26:15 27:1 29:5 30:9 33:9 34:16 36:6 37:15 38:10 41:10 42:16 43:16 44:16 45:14 49:2 50:5 51:7 52:16 53:7 59:6 60:15 61:1 64:4
0 2:8 3:12 4:12 5:1 9:6 10:12 11:2 12:6 13:8 17:5 18:11 20:3 21:16 22:7 26:14 27:6 28:10 29:10 30:1 34:6 35:16 36:8 42:7 43:16 44:5 50:12 51:10 52:10 58:11 59:14 60:9 64:8
0 2:6 3:15 4:8 9:4 10:16 11:13 12:16 13:2 17:6 18:15 20:13 21:13 25:8 26:10 28:7 29:16 30:5 33:8 34:8 36:6 37:16 38:3 41:7 42:11 44:7 45:15 50:14 51:10 52:13 53:11 58:6 59:14 60:12 61:2
0 2:11 3:16 4:13 5:2 10:10 11:15 12:11 13:13 18:3 19:15 20:7 21:15 22:5 27:1 28:1 29:13 30:6 37:16 38:5 44:9 45:16 46:2 50:15 51:16 52:16 53:11 58:9 59:15 60:13 61:16 62:16 63:5 64:2
0 2:3 3:12 4:7 10:14 11:11 12:11 13:6 17:4 18:12 20:2 21:16 25:5 26:9 29:10 30:7 33:6 34:8 37:8 38:8 41:3 42:12 45:3 46:10 49:1 50:13 51:5 52:3 53:13 54:5 58:3 59:13 60:16 61:9 62:1
0 2:8 3:14 4:11 5:2 9:2 10:16 11:10 12:13 13:9 17:4 18:16 19:4 20:1 21:15 22:5 25:2 26:14 27:12 28:11 29:16 30:7 34:6 35:16 36:16 37:6 42:12 43:16 44:12 50:16 51:16 52:15 58:8 59:15 60:8 64:8
0 2:15 3:8 9:2 10:16 11:15 12:2 18:16 19:8 20:10 26:12 27:8 28:12 35:8 36:8 43:12 44:8 50:12 51:16 52:15 53:15 54:5 58:15 59:11 60:6 61:2 64:2
0 2:4 3:13 4:13 5:8 10:16 11:1 12:1 13:11 14:2 17:4 18:13 21:6 22:7 25:3 26:14 28:9 29:14 30:2 34:9 35:15 36:14 37:1 42:5 43:16 44:9 50:8 51:12 52:15 53:2 58:4 59:15 60:13 61:2 64:8
0 2:14 3:16 4:11 5:1 9:1 10:12 11:16 12:16 13:6 19:4 20:16 21:7 26:1 27:10 28:16 29:13 30:2 34:5 35:16 36:16 37:16 38:8 42:1 43:16 44:9 45:1 50:9 51:16 52:1 58:13 59:12 64:7
0 1:1 2:14 3:16 4:16 5:16 6:5 9:4 10:16 11:7 12:4 13:5 14:3 17:7 18:16 19:5 20:1 25:8 26:16 27:16 28:15 29:1 34:2 35:4 36:15 37:7 44:10 45:13 49:6 50:9 51:1 52:13 53:14 57:1 58:14 59:16 60:15 61:3 64:5
0 2:2 3:13 4:1 10:5 11:15 18:13 19:6 25:5 26:14 33:8 34:12 35:3 36:7 37:6 38:1 41:7 42:16 43:14 44:8 45:14 46:7 49:2 50:15 51:9 52:5 53:12 54:7 58:4 59:9 60:13 61:13 62:1 64:6
0 1:2 2:15 3:16 4:15 5:3 9:4 10:16 11:7 12:13 13:13 18:7 19:12 20:16 21:8 26:7 27:16 28:15 29:6 35:4 36:11 37:16 38:4 41:1 45:14 46:11 49:9 50:9 52:6 53:14 54:9 57:3 58:14 59:16 60:16 61:13 62:1 64:3
0 2:8 3:16 4:16 5:9 10:15 11:9 12:6 13:14 14:2 18:16 19:5 20:1 21:16 22:8 26:9 27:16 28:16 29:16 30:11 35:6 36:7 37:10 38:12 41:1 42:3 45:8 46:14 49:4 50:13 51:5 53:11 54:12 58:9 59:16 60:16 61:16 62:6 64:9
0 3:8 4:14 10:5 11:16 12:3 18:15 19:9 22:2 25:8 26:15 27:1 29:11 30:14 33:11 34:13 35:4 36:7 37:16 38:5 41:8 42:16 43:16 44:16 45:13 51:5 52:16 53:3 59:10 60:14 64:4
0 3:15 4:10 10:4 11:16 12:16 13:7 18:3 19:16 20:16 21:10 26:3 27:16 28:16 29:14 34:4 35:16 36:16 37:16 38:2 42:10 43:16 44:16 45:16 46:5 50:9 51:16 52:16 53:16 54:9 58:1 59:8 60:3 61:7 62:16 63:2 64:1
0 2:3 3:13 10:12 11:6 17:2 18:16 19:1 25:5 26:12 33:8 34:10 35:5 36:11 37:7 41:6 42:16 43:16 44:9 45:12 46:8 50:14 51:9 52:4 53:11 54:8 58:3 59:12 60:13 61:9 62:1 64:6
0 1:1 2:13 3:16 4:16 5:6 9:3 10:13 11:6 12:12 13:13 19:5 20:15 21:7 26:2 27:16 28:15 29:2 35:4 36:14 37:14 38:1 44:3 45:15 46:5 49:1 50:10 51:1 52:2 53:13 54:7 57:1 58:13 59:16 60:16 61:13 62:1 64:3
0 2:1 3:14 4:15 5:3 11:15 12:16 13:9 19:15 20:16 21:7 26:2 27:15 28:16 29:5 34:4 35:16 36:15 37:1 42:7 43:16 44:10 50:8 51:16 52:8 58:2 59:12 60:16 61:5 64:1
0 2:2 3:10 4:12 5:13 6:6 10:15 11:14 12:8 13:7 17:4 18:16 25:7 26:16 27:16 28:15 29:2 33:3 34:14 35:8 36:15 37:6 44:12 45:7 51:6 52:14 53:4 59:13 60:12 64:5
0 2:6 3:16 4:6 9:2 10:15 11:14 12:16 13:5 17:6 18:15 19:1 20:9 21:14 25:4 26:16 28:1 29:16 30:5 33:7 34:13 36:1 37:16 38:4 41:5 42:15 43:2 45:14 46:5 50:14 51:10 52:12 53:13 54:1 58:4 59:14 60:14 61:3
0 2:7 3:16 4:16 5:4 9:5 10:16 11:7 12:8 13:13 14:1 17:10 18:13 20:6 21:16 22:7 25:5 26:16 27:12 28:15 29:16 30:9 34:5 35:8 36:3 37:11 38:12 45:9 46:12 50:1 51:4 53:13 54:12 58:9 59:16 60:16 61:13 62:3 64:9
0 2:8 3:16 4:16 5:12 6:4 10:12 11:10 12:8 13:8 14:4 17:4 18:16 19:13 20:3 25:6 26:16 27:16 28:15 29:1 36:12 37:6 44:9 45:6 50:4 51:7 52:16 53:3 58:4 59:16 60:6 64:5
0 2:15 3:15 4:4 10:16 11:13 12:15 13:2 18:9 19:15 20:12 21:8 27:2 28:11 29:10 36:13 37:8 43:1 44:14 45:5 50:16 51:16 52:16 53:6 54:1 57:1 58:11 59:15 60:12 61:15 62:15 63:4 64:2
0 2:5 3:13 4:12 5:1 9:2 10:15 11:5 12:6 13:7 17:6 18:9 21:16 22:4 25:6 26:10 29:14 30:6 34:9 35:13 36:14 37:12 38:9 46:12 50:3 53:3 54:14 58:5 59:12 60:13 61:14 62:5 64:9
0 2:1 3:10 4:10 5:1 10:7 11:16 12:16 13:5 18:13 19:16 20:16 21:3 26:14 27:16 28:16 29:8 34:14 35:16 36:7 37:2 42:10 43:16 44:16 45:6 50:7 51:16 52:16 53:5 58:2 59:10 60:12 61:5 64:1
0 1:1 2:6 3:9 4:15 5:16 6:14 9:4 10:16 11:16 12:10 13:7 14:2 17:8 18:16 19:13 20:3 25:10 26:14 27:14 28:14 33:1 34:1 35:1 36:16 43:1 44:16 50:3 51:10 52:14 58:15 59:14 60:3 64:5
0 2:3 3:14 4:16 5:6 9:1 10:13 11:5 12:4 13:13 17:5 18:12 21:9 22:4 25:5 26:9 29:5 30:8 33:8 34:7 37:3 38:8 41:6 42:9 45:2 46:9 50:15 51:3 52:1 53:9 54:8 58:5 59:15 60:14 61:9
0 2:5 3:15 4:16 5:16 6:10 10:11 11:14 12:8 13:4 14:1 17:4 18:16 19:16 20:15 21:3 25:8 26:15 27:9 28:13 29:13 30:1 34:2 36:3 37:16 38:4 44:3 45:16 46:2 51:3 52:13 53:9 58:5 59:16 60:12 61:1 64:5
0 2:6 3:15 4:16 5:15 6:2 10:4 11:6 12:6 13:15 14:7 21:16 22:3 26:2 27:8 28:10 29:16 30:4 34:7 35:12 36:16 37:13 38:5 43:5 44:14 50:1 51:15 52:5 58:8 59:12 64:7
0 2:4 3:14 4:5 10:13 11:7 12:11 13:4 14:2 17:2 18:13 20:6 21:14 22:4 25:3 26:9 28:3 29:14 30:7 33:5 34:8 36:4 37:11 38:8 41:4 42:8 45:1 46:12 49:1 50:14 51:2 53:10 54:7 58:3 59:15 60:16 61:13 62:2
0 1:1 2:12 3:16 4:12 9:11 10:13 11:5 12:16 13:3 14:8 17:10 18:13 19:4 20:16 21:15 22:3 25:2 26:16 27:12 28:15 29:6 34:14 35:14 36:2 41:2 42:16 43:16 44:3 49:4 50:15 51:12 52:11 58:14 59:16 60:13 64:8
0 2:7 3:14 4:15 5:13 6:10 9:1 10:14 11:8 12:3 14:2 17:4 18:16 19:10 20:15 21:6 25:4 26:16 27:12 28:11 29:16 30:3 33:2 34:7 37:12 38:6 44:1 45:14 46:3 50:9 51:9 52:11 53:12 58:8 59:13 60:8 64:5
0 3:11 4:9 10:6 11:16 12:8 18:13 19:12 26:16 27:6 28:4 29:2 34:16 35:16 36:15 37:15 38:4 42:15 43:6 46:15 47:1 50:9 51:13 53:6 54:14 55:5 59:9 60:16 61:16 62:10 64:6
0 2:3 3:13 4:9 5:2 10:5 11:16 12:16 13:7 18:10 19:16 20:16 25:1 26:15 27:16 28:14 29:1 33:6 34:16 35:16 36:14 42:12 43:16 44:10 50:7 51:16 52:14 58:3 59:15 60:16 61:12 64:1
0 3:1 4:16 5:9 11:6 12:16 13:11 19:11 20:16 21:6 25:1 26:7 27:15 28:14 29:1 33:6 34:14 35:16 36:15 42:1 43:13 44:15 51:14 52:16 53:4 60:12 61:15 62:6 64:1
0 2:9 3:14 4:15 5:4 10:16 11:9 12:9 13:16 19:1 20:13 21:12 26:2 27:15 28:16 29:3 34:2 35:12 36:12 37:12 38:1 45:9 46:9 50:14 51:9 52:5 53:13 54:12 58:9 59:16 60:16 61:14 62:1 64:3
0 2:7 3:14 4:15 5:2 10:8 11:4 12:4 13:15 20:8 21:11 26:2 27:16 28:16 29:4 34:1 35:8 36:13 37:13 45:7 46:10 49:2 50:14 51:2 52:3 53:12 54:9 57:1 58:12 59:16 60:16 61:10 62:1 64:3
0 3:1 4:13 5:13 10:5 11:15 12:15 13:16 17:3 18:15 19:8 20:7 21:14 25:11 26:15 27:9 28:15 29:16 30:9 33:8 34:16 35:14 36:15 37:15 38:5 44:12 45:8 52:12 53:6 60:12 61:4 64:4
0 3:12 4:4 10:6 11:16 12:10 18:14 19:11 26:13 27:7 34:14 35:16 36:15 37:9 38:1 42:12 43:11 44:4 45:10 46:13 50:4 51:14 52:4 53:10 54:16 55:3 59:9 60:16 61:14 62:9 64:6
0 3:2 4:12 5:6 6:14 10:1 11:15 12:13 13:8 14:10 17:2 18:15 19:7 21:15 22:4 25:9 26:15 27:7 28:7 29:16 30:5 33:8 34:16 35:16 36:16 37:16 38:10 41:1 42:4 43:4 44:13 45:8 51:3 52:15 53:1 59:3 60:14 64:4
0 3:4 4:13 5:12 6:1 10:3 11:16 12:9 13:15 14:14 15:2 18:14 19:8 20:2 21:10 22:14 25:3 26:16 27:12 28:13 29:16 30:7 34:8 35:3 36:2 37:16 38:2 44:8 45:12 52:14 53:6 59:3 60:14 61:2 64:9
0 2:4 3:14 4:10 9:3 10:16 11:9 12:8 13:7 17:8 18:16 20:2 21:11 25:6 26:14 29:6 30:6 33:5 34:14 37:3 38:9 42:15 43:1 45:5 46:13 50:12 51:9 52:2 53:13 54:10 58:2 59:14 60:15 61:10 62:1
0 2:8 3:13 4:12 5:2 9:4 10:16 11:3 12:2 13:13 17:10 18:13 19:5 20:12 21:12 25:5 26:14 27:16 28:16 29:3 34:8 35:15 36:9 37:9 42:12 43:6 45:8 46:5 50:11 51:8 52:4 53:12 54:6 58:5 59:12 60:13 61:10 64:8
0 2:6 3:13 4:12 5:2 9:7 10:14 11:4 12:9 13:10 17:8 18:3 20:10 21:7 26:2 27:9 28:16 29:2 34:10 35:12 36:12 37:14 38:1 45:6 46:12 50:11 51:5 52:4 53:12 54:10 58:6 59:13 60:13 61:10 62:1 64:3
0 2:2 3:8 4:11 5:16 6:16 7:14 10:10 11:15 12:10 13:11 14:16 15:7 21:13 22:9 26:4 27:8 28:11 29:16 30:4 34:13 35:16 36:16 37:11 38:5 43:4 44:16 45:1 51:12 52:11 59:15 60:5 64:7
0 2:5 3:13 4:12 5:3 10:14 11:9 12:8 13:13 17:3 18:16 19:4 21:13 22:6 25:4 26:14 27:1 29:8 30:9 33:1 34:15 37:4 38:8 41:2 42:13 43:1 44:2 45:13 46:4 50:15 51:13 52:16 53:11 58:8 59:11 60:5
0 3:12 4:13 5:1 10:7 11:16 12:10 13:1 18:11 19:13 26:13 27:10 28:4 29:1 34:13 35:16 36:16 37:13 38:3 41:2 42:16 43:14 44:6 45:10 46:15 47:2 49:2 50:13 51:14 52:8 53:13 54:15 55:1 58:1 59:13 60:16 61:14 62:3 64:6
0 3:7 4:13 5:14 6:4 10:15 11:13 12:4 14:1 17:1 18:16 19:2 25:5 26:16 27:9 28:14 29:13 30:1 33:7 34:15 35:8 36:1 37:11 38:4 45:13 46:4 51:5 52:7 53:12 59:8 60:14 61:3 64:5
0 2:7 3:11 4:4 10:15 11:16 12:15 13:5 17:3 18:16 19:5 20:3 21:10 22:2 25:4 26:16 27:2 29:7 30:7 33:8 34:10 37:6 38:8 41:5 42:9 45:10 46:6 50:15 51:4 52:10 53:14 54:2 58:7 59:16 60:10 61:2
0 2:2 3:12 4:6 9:1 10:12 11:10 12:11 13:3 17:1 18:16 19:7 20:3 21:13 22:1 25:2 26:16 27:1 29:9 30:5 33:2 34:16 35:2 37:2 38:10 42:14 43:8 45:7 46:13 50:10 51:7 52:7 53:16 54:5 58:2 59:13 60:12 61:6
0 2:3 3:10 4:13 5:16 6:7 10:10 11:10 12:8 13:12 14:13 21:10 22:10 25:5 26:12 27:12 28:12 29:15 30:8 33:5 34:12 35:12 36:15 37:11 38:1 43:5 44:15 45:3 51:11 52:9 58:3 59:16 60:2 64:7
0 2:6 3:12 4:16 5:16 6:13 10:13 11:12 12:8 13:14 14:16 15:2 18:1 19:5 20:7 21:15 22:11 26:13 27:16 28:16 29:16 30:11 34:3 35:9 36:16 37:3 43:11 44:13 50:5 51:16 52:7 58:9 59:15 60:2 64:7
0 2:4 3:16 4:13 5:16 6:13 10:12 11:11 12:5 13:4 14:2 17:1 18:16 19:1 20:9 21:8 22:2 25:8 26:16 27:14 28:10 29:13 30:6 33:1 34:4 37:9 38:6 44:5 45:11 46:1 50:1 51:6 52:14 53:4 58:6 59:15 60:5 64:5
0 3:2 4:12 5:13 6:8 7:1 10:3 11:12 12:5 13:14 14:16 15:2 18:11 19:1 21:12 22:14 25:2 26:11 27:3 28:7 29:14 30:3 33:3 34:15 35:11 36:5 37:10 44:9 45:6 51:1 52:14 53:2 60:14 61:1 64:9
0 2:1 3:16 4:12 5:2 10:4 11:15 12:16 13:5 18:8 19:16 20:13 25:1 26:12 27:16 28:11 33:5 34:16 35:16 36:11 42:9 43:16 44:9 50:4 51:16 52:12 53:1 58:1 59:14 60:16 61:10 64:1
0 3:1 4:13 5:12 6:3 10:6 11:13 12:11 13:12 14:10 17:6 18:16 19:11 20:4 21:13 22:7 25:8 26:16 27:16 28:16 29:16 30:10 34:4 35:4 36:7 37:16 38:5 44:12 45:8 52:13 53:7 60:15 61:4 64:4
0 1:4 2:15 3:16 4:7 9:4 10:16 11:11 12:16 13:2 17:2 18:6 19:4 20:16 21:3 27:1 28:16 29:4 35:8 36:14 37:1 42:2 43:15 44:10 49:3 50:15 51:16 52:13 53:12 54:11 57:5 58:16 59:16 60:15 61:12 62:12 64:2
0 2:3 3:11 4:16 5:15 6:5 10:10 11:6 12:4 13:12 14:10 21:12 22:8 25:4 26:12 27:10 28:12 29:16 30:3 33:2 34:8 35:5 36:16 37:9 43:6 44:11 51:13 52:6 59:15 60:1 64:7
0 2:7 3:15 4:6 9:1 10:15 11:12 12:15 17:3 18:15 19:1 20:12 21:2 26:11 28:13 29:3 35:1 36:14 37:1 43:7 44:12 50:7 51:16 52:16 53:16 54:14 55:3 58:6 59:12 60:8 61:8 62:8 63:3 64:2
0 1:1 2:8 3:13 4:16 5:8 9:11 10:13 11:6 12:8 13:15 14:1 17:2 18:1 19:9 20:14 21:5 26:14 27:16 28:14 29:3 34:8 35:4 36:10 37:15 38:1 45:13 46:7 49:2 50:15 51:8 52:9 53:15 54:1 57:1 58:10 59:13 60:13 61:4 64:3
0 4:8 5:16 6:11 11:13 12:9 13:8 14:14 15:1 18:10 19:8 21:5 22:16 23:4 25:2 26:15 27:8 28:14 29:14 30:12 33:2 34:12 35:9 36:2 37:10 38:6 44:2 45:14 52:9 53:7 60:13 61:1 64:9
0 2:9 3:14 4:12 5:8 9:8 10:13 12:2 13:16 14:2 17:11 18:14 19:14 20:14 21:6 25:1 26:14 27:16 28:13 29:1 33:3 34:15 35:4 36:6 37:12 41:1 42:15 45:8 46:9 49:3 50:16 51:1 52:3 53:13 54:6 58:8 59:16 60:13 61:6 64:8
0 2:7 3:16 4:15 5:11 6:5 10:14 11:11 12:8 13:8 14:5 17:1 18:16 19:2 20:8 21:5 25:8 26:15 27:15 28:15 29:15 30:3 33:8 34:15 35:5 37:12 38:4 44:2 45:15 46:1 50:6 51:8 52:13 53:8 58:8 59:15 60:10 64:5
0 3:2 4:15 5:2 11:12 12:9 18:5 19:15 20:2 21:2 25:1 26:13 27:6 29:14 30:3 33:5 34:15 36:8 37:16 38:1 41:9 42:16 43:16 44:16 45:16 46:3 50:4 51:4 52:16 53:7 59:3 60:15 61:4 64:4
0 3:7 4:15 5:14 6:2 9:4 10:13 11:9 12:8 13:16 14:4 17:7 18:16 19:6 20:3 21:16 22:3 26:7 27:16 28:16 29:8 34:1 35:16 36:14 37:14 42:7 43:11 45:15 46:8 50:6 51:15 52:5 53:15 54:5 59:9 60:14 61:7 64:8
0 2:8 3:14 4:9 9:6 10:15 11:12 12:16 13:3 17:1 18:3 20:8 21:4 28:9 29:5 35:1 36:15 37:3 43:12 44:11 50:10 51:16 52:13 53:12 54:6 58:11 59:12 60:12 61:9 62:4 64:2
0 3:6 4:12 5:12 11:15 12:16 13:13 18:7 19:16 20:16 21:12 25:3 26:16 27:16 28:16 29:11 33:3 34:12 35:16 36:16 37:9 43:11 44:16 45:9 51:13 52:16 53:10 59:9 60:13 61:11 64:1
0 2:4 3:12 4:12 5:6 9:3 10:16 11:9 12:8 13:15 17:9 18:16 19:3 21:8 22:6 25:6 26:14 29:6 30:8 33:4 34:11 37:9 38:5 41:4 42:10 45:15 46:2 50:15 51:5 52:9 53:14 58:7 59:14 60:13 61:2
0 3:1 4:15 5:2 11:8 12:16 18:2 19:16 20:6 21:6 22:6 26:11 27:13 28:2 29:14 30:9 33:6 34:16 35:9 36:10 37:16 38:10 41:15 42:16 43:16 44:16 45:16 46:5 49:2 50:4 51:4 52:16 53:9 59:2 60:16 61:9 64:4
0 2:7 3:12 4:8 9:6 10:16 11:11 12:15 13:3 17:10 18:8 20:11 21:5 28:11 29:3 36:14 37:1 43:7 44:13 50:8 51:16 52:16 53:14 54:9 58:11 59:13 60:11 61:8 62:9 64:2
0 2:1 3:8 4:13 5:12 6:1 9:1 10:15 11:8 12:4 13:14 14:6 17:6 18:10 20:1 21:10 22:8 25:7 26:12 27:5 28:11 29:16 30:7 33:2 34:11 35:12 36:10 37:16 38:2 44:9 45:10 51:4 52:16 53:1 59:12 60:7 64:9
0 1:2 2:5 3:7 4:10 5:13 6:4 9:3 10:16 11:13 12:12 13:11 14:3 18:16 19:1 25:6 26:16 27:16 28:15 29:2 33:3 34:8 35:4 36:10 37:9 44:8 45:11 50:1 51:9 52:15 53:3 57:2 58:16 59:12 60:2 64:5
0 1:1 2:10 3:16 4:11 9:5 10:16 11:9 12:14 13:6 17:1 18:3 20:11 21:8 28:11 29:8 35:4 36:15 43:9 44:11 50:11 51:16 52:10 53:12 54:8 58:11 59:12 60:12 61:12 62:14 64:2
0 3:4 4:13 11:13 12:9 18:4 19:15 20:2 21:2 22:4 25:1 26:15 27:6 29:9 30:10 33:10 34:16 35:8 36:9 37:16 38:4 41:3 42:12 43:12 44:16 45:12 51:2 52:16 53:6 59:5 60:16 61:3 64:4
0 2:6 3:9 4:12 5:12 6:8 9:2 10:16 11:12 12:8 13:8 14:6 18:15 19:8 20:4 26:14 27:16 28:16 29:13 30:1 34:9 35:7 36:5 37:16 38:7 44:2 45:16 46:5 51:6 52:15 53:9 58:15 59:15 60:7 64:5
0 2:2 3:14 4:16 5:15 6:9 9:1 10:14 11:11 12:5 13:9 14:14 17:4 18:14 20:3 21:12 22:11 25:6 26:13 27:9 28:15 29:15 30:1 33:2 34:13 35:15 36:15 37:11 43:4 44:15 50:1 51:13 52:11 58:3 59:16 60:5 64:9
0 2:4 3:14 4:12 5:7 6:1 9:4 10:13 11:9 12:7 13:16 14:4 17:12 18:12 20:9 21:15 22:1 25:3 26:16 27:10 28:15 29:6 34:5 35:16 36:16 37:3 42:5 43:13 44:5 45:15 46:3 50:8 51:8 52:7 53:16 54:4 58:3 59:15 60:16 61:9 64:8
0 2:1 3:9 4:15 5:13 6:1 10:11 11:12 12:6 13:16 14:4 17:10 18:15 19:1 20:7 21:14 25:3 26:15 27:14 28:15 29:3 34:1 35:12 36:15 37:3 43:12 44:8 45:13 46:1 51:12 52:6 53:16 54:2 59:9 60:15 61:6 64:8
0 2:4 3:15 4:14 5:7 9:2 10:14 11:10 12:8 13:15 14:2 17:8 18:16 19:2 20:1 21:16 22:5 25:1 26:14 27:14 28:14 29:12 34:1 35:15 36:16 37:7 42:7 43:14 44:8 45:15 46:2 50:8 51:9 52:3 53:14 54:7 58:5 59:16 60:16 61:11 62:1 64:8
0 2:6 3:10 4:11 5:15 6:4 10:10 11:15 12:12 13:12 14:3 18:14 19:6 25:5 26:16 27:9 28:9 29:7 33:2 34:12 35:12 36:12 37:16 38:7 44:1 45:13 46:7 51:7 52:13 53:13 58:9 59:12 60:10 61:1 64:5
0 2:1 3:9 4:16 5:13 6:1 10:13 11:9 12:5 13:14 14:8 17:3 18:14 21:13 22:12 25:2 26:15 27:12 28:16 29:16 30:3 34:3 35:8 36:11 37:12 43:3 44:14 45:2 51:12 52:9 58:1 59:15 60:3 64:9
0 3:8 4:16 5:10 10:1 11:14 12:16 13:14 17:1 18:10 19:16 20:16 21:5 25:6 26:16 27:16 28:16 29:3 33:1 34:12 35:16 36:16 42:4 43:16 44:15 50:4 51:16 52:16 53:4 59:11 60:12 61:11 64:1
0 2:3 3:14 4:9 9:1 10:16 11:15 12:13 13:10 17:7 18:16 19:2 20:1 21:15 22:2 25:7 26:16 27:2 29:9 30:7 33:5 34:16 37:9 38:8 42:16 43:4 45:9 46:11 50:13 51:11 52:9 53:16 54:5 58:3 59:14 60:16 61:9 62:1
0 2:13 3:12 4:1 9:11 10:16 11:14 12:12 17:5 18:8 19:1 20:16 21:1 28:16 29:3 35:8 36:16 42:3 43:14 44:9 50:15 51:16 52:13 53:13 54:11 58:11 59:12 60:12 61:14 62:16 63:2 64:2
0 3:9 4:15 5:7 10:7 11:16 12:10 13:6 18:14 19:8 25:1 26:16 27:5 28:11 29:8 33:3 34:16 35:16 36:10 37:15 38:9 41:1 42:15 43:9 45:4 46:13 50:11 51:14 52:6 53:11 54:15 59:10 60:14 61:13 62:8 64:6
0 2:9 3:12 4:14 5:16 6:8 9:1 10:12 11:12 12:10 13:14 14:11 20:3 21:16 22:2 25:1 26:10 27:8 28:12 29:16 30:7 33:2 34:16 35:16 36:16 37:16 38:10 42:2 43:14 44:10 45:5 46:1 50:6 51:16 52:2 58:11 59:11 64:7
0 2:4 3:14 4:16 5:11 6:1 10:15 11:10 12:4 13:13 14:11 17:3 18:16 19:3 20:4 21:12 22:10 25:1 26:13 27:16 28:16 29:16 30:7 36:5 37:16 38:1 43:1 44:13 45:9 50:2 51:13 52:14 58:5 59:16 60:7 64:9
0 2:10 3:16 4:16 5:9 9:1 10:6 11:4 12:5 13:15 14:4 20:3 21:15 22:2 25:1 26:4 28:12 29:8 33:3 34:16 35:16 36:16 37:16 38:8 42:2 43:13 44:7 50:7 51:12 58:12 59:6 64:7
0 2:1 3:14 4:6 10:9 11:15 12:3 18:12 19:6 26:16 27:3 33:3 34:16 35:16 36:16 37:14 38:4 41:1 42:16 43:7 44:4 45:6 46:13 50:10 51:10 53:4 54:14 58:1 59:11 60:14 61:16 62:7 64:6
0 3:3 4:14 5:12 10:1 11:11 12:16 13:14 18:8 19:16 20:16 21:14 25:6 26:16 27:16 28:16 29:10 33:1 34:5 35:16 36:16 37:8 43:15 44:16 45:9 51:10 52:16 53:14 54:5 59:2 60:15 61:15 62:7 64:1
0 1:1 2:11 3:13 4:7 9:6 10:15 11:13 12:15 13:4 17:2 18:2 20:9 21:9 28:8 29:8 36:13 37:5 43:8 44:12 50:8 51:16 52:10 53:9 54:3 58:11 59:15 60:15 61:16 62:7 64:2
0 2:4 3:10 4:12 5:15 6:16 7:5 10:15 11:14 12:12 13:13 14:16 15:7 18:3 21:8 22:15 23:2 26:1 27:8 28:8 29:14 30:9 34:5 35:16 36:16 37:16 38:4 43:7 44:16 45:4 51:12 52:14 58:3 59:16 60:5 64:7
0 1:2 2:8 3:12 4:12 5:15 6:8 9:4 10:16 11:12 12:7 13:5 14:2 17:4 18:15 25:7 26:15 27:9 28:5 33:1 34:8 35:12 36:15 37:5 44:11 45:12 49:2 50:8 51:9 52:16 53:4 57:3 58:14 59:14 60:6 64:5
0 2:1 3:11 4:15 5:1 10:11 11:15 12:5 17:3 18:16 19:6 25:6 26:7 28:5 29:3 33:8 34:10 35:4 36:13 37:15 38:2 41:4 42:16 43:4 45:8 46:10 50:13 51:10 52:5 53:14 54:9 58:1 59:10 60:13 61:13 62:4 64:6
0 2:2 3:11 4:11 5:2 10:13 11:13 12:11 13:12 17:7 18:13 19:1 21:12 22:1 25:7 26:9 29:7 30:5 33:6 34:10 37:7 38:8 41:2 42:13 45:10 46:7 50:10 51:10 52:6 53:16 54:3 58:2 59:11 60:15 61:9
0 2:5 3:12 4:12 5:3 10:9 11:16 12:16 13:12 18:9 19:16 20:16 21:15 26:11 27:16 28:16 29:10 34:11 35:16 36:16 37:9 42:13 43:16 44:16 45:3 50:12 51:16 52:15 53:2 58:2 59:9 60:11 61:2 64:1
0 2:7 3:16 4:16 5:13 10:13 11:11 12:11 13:16 14:4 20:5 21:16 22:3 28:9 29:15 33:1 34:10 35:16 36:16 37:15 38:3 41:3 42:12 43:16 44:15 45:12 46:4 50:3 51:16 52:7 58:11 59:13 64:7
0 2:6 3:12 4:13 5:7 10:13 11:13 12:8 13:7 17:2 18:16 19:1 25:5 26:16 27:12 28:12 29:7 33:2 34:9 35:8 36:8 37:15 38:1 45:13 46:4 50:4 51:4 52:12 53:14 54:1 58:7 59:13 60:11 61:3 64:5
0 2:5 3:15 4:5 10:13 11:11 12:12 18:14 19:7 20:2 21:4 22:4 26:9 27:15 28:14 29:13 30:5 33:1 34:13 35:16 36:13 41:7 42:14 43:4 44:14 45:9 50:15 51:4 52:2 53:14 54:7 58:3 59:13 60:16 61:16 62:7 64:8
0 2:2 3:12 4:12 5:3 10:4 11:16 12:16 13:13 18:3 19:16 20:16 21:11 26:5 27:16 28:16 29:11 34:9 35:16 36:16 37:9 42:9 43:16 44:16 45:8 50:7 51:16 52:16 53:10 58:1 59:11 60:12 61:9 64:1
0 2:6 3:15 4:12 10:13 11:16 12:16 13:13 17:2 18:15 19:16 20:7 21:13 22:4 25:5 26:11 27:7 29:5 30:7 33:8 34:7 37:7 38:8 41:4 42:12 44:1 45:11 46:9 49:2 50:13 51:8 52:12 53:15 54:1 58:5 59:15 60:12 61:3
0 2:6 3:15 4:16 5:16 6:9 9:2 10:16 11:11 12:8 13:15 14:12 18:2 21:14 22:11 26:3 27:8 28:8 29:16 30:7 33:3 34:16 35:16 36:16 37:16 38:10 42:6 43:6 44:15 45:4 51:15 52:7 58:8 59:12 64:7
0 2:4 3:12 4:12 9:2 10:16 11:8 12:12 13:10 17:7 18:10 19:4 20:14 21:14 25:2 26:13 27:14 28:11 29:14 37:13 38:2 45:6 46:7 50:4 51:2 53:7 54:8 58:5 59:14 60:16 61:11 62:2 64:9
0 3:5 4:15 5:5 10:3 11:15 12:11 13:1 17:1 18:13 19:14 20:1 21:2 22:6 25:6 26:16 27:6 29:12 30:15 33:13 34:15 36:4 37:16 38:6 41:13 42:16 43:16 44:16 45:16 46:1 50:8 51:11 52:16 53:8 59:7 60:16 61:3 64:4
0 1:3 2:11 3:16 4:7 9:5 10:12 11:8 12:16 19:10 20:14 26:10 27:14 28:3 34:10 35:16 36:16 37:15 38:3 44:3 45:10 46:8 50:4 51:7 52:10 53:15 54:5 57:5 58:13 59:12 60:10 61:3 64:3
0 2:7 3:16 4:12 5:3 10:12 11:16 12:16 13:8 18:15 19:16 20:16 21:1 25:1 26:14 27:16 28:16 29:1 33:1 34:15 35:16 36:16 37:4 42:13 43:16 44:16 45:3 50:11 51:16 52:16 53:9 58:4 59:9 60:14 61:6 64:1
0 1:2 2:11 3:13 4:14 5:11 6:1 9:1 10:10 11:5 12:4 13:16 14:4 19:1 20:10 21:13 27:7 28:16 29:1 35:5 36:16 37:13 38:2 44:3 45:12 46:7 49:5 50:8 51:4 52:6 53:15 54:4 57:3 58:12 59:14 60:13 61:9 64:3
0 1:1 2:11 3:16 4:14 5:8 9:1 10:16 11:15 12:12 13:15 14:3 17:2 18:16 19:10 21:2 25:5 26:16 27:8 28:2 33:3 34:15 35:16 36:15 37:3 42:2 43:4 44:13 45:11 50:6 51:8 52:15 53:11 58:13 59:16 60:16 61:5 64:5
0 2:5 3:15 4:3 10:12 11:16 12:14 13:8 17:1 18:16 19:16 20:12 21:16 22:3 25:3 26:14 27:1 29:6 30:7 33:6 34:8 37:4 38:8 41:4 42:12 45:10 46:12 49:1 50:14 51:10 52:13 53:16 54:5 58:6 59:16 60:14 61:8
0 1:1 2:9 3:12 4:13 5:7 9:6 10:13 11:8 12:7 13:13 18:2 20:5 21:12 27:5 28:16 29:5 35:6 36:16 37:9 44:3 45:13 46:6 49:1 50:7 51:3 52:6 53:12 54:6 58:12 59:13 60:13 61:8 62:1 64:3
0 3:5 4:13 11:14 12:6 18:9 19:13 21:2 25:1 26:16 27:4 28:5 29:14 33:9 34:14 36:7 37:10 41:10 42:16 43:12 44:14 45:14 49:2 50:8 51:12 52:15 53:1 59:4 60:11 64:4
0 2:10 3:16 4:9 9:2 10:16 11:16 12:16 13:2 18:8 19:1 20:15 21:8 28:14 29:9 35:1 36:16 37:10 43:9 44:16 45:16 46:7 50:8 51:16 52:15 53:12 54:15 55:5 58:13 59:15 60:1 62:5 63:6 64:2
0 3:6 4:12 10:2 11:16 12:10 18:7 19:14 20:1 26:11 27:10 34:14 35:11 36:1 42:15 43:15 44:15 45:16 46:10 47:1 50:8 51:14 52:3 53:7 54:16 55:7 59:8 60:15 61:16 62:12 63:3 64:6
0 2:6 3:16 4:16 5:15 6:5 10:8 11:6 12:7 13:16 14:11 20:3 21:16 22:9 28:9 29:15 33:1 34:8 35:8 36:15 37:14 38:3 41:3 42:16 43:16 44:16 45:16 46:4 50:3 51:16 52:8 58:8 59:15 60:2 64:7
0 2:2 3:13 4:11 10:10 11:14 12:2 18:12 19:5 26:14 27:4 34:15 35:8 36:8 37:8 38:2 42:14 43:16 44:12 45:12 46:13 50:10 51:10 52:4 53:6 54:16 58:3 59:11 60:15 61:12 62:7 64:6
0 2:5 3:16 4:16 5:10 6:1 9:8 10:14 11:14 12:8 13:9 14:1 17:14 18:16 19:9 20:1 25:12 26:16 27:16 28:15 29:3 33:1 34:10 35:12 36:13 37:13 44:4 45:16 50:1 51:4 52:12 53:14 58:4 59:15 60:16 61:4 64:5
0 2:6 3:11 4:7 5:2 10:15 11:16 12:15 13:12 17:3 18:16 19:7 21:10 22:3 25:4 26:8 29:2 30:8 33:8 34:5 37:5 38:8 41:5 42:7 45:12 46:5 50:14 51:5 52:13 53:13 54:1 58:7 59:16 60:11
0 2:8 3:7 10:15 11:16 12:16 13:7 17:2 18:16 19:16 20:14 21:14 22:2 25:4 26:16 29:11 30:6 33:3 34:13 37:11 38:9 41:3 42:15 44:5 45:16 46:7 50:15 51:12 52:14 53:16 54:3 58:5 59:16 60:14 61:7
0 2:1 3:13 4:10 10:6 11:16 12:4 18:10 19:12 26:14 27:10 34:16 35:14 36:12 37:12 38:2 41:4 42:16 43:14 44:12 45:13 46:14 50:11 51:14 52:4 53:7 54:16 55:1 58:1 59:12 60:16 61:16 62:13 64:6
0 1:1 2:8 3:14 4:13 5:2 9:4 10:16 11:6 12:12 13:8 17:3 18:16 19:4 20:3 21:4 26:9 27:15 28:4 29:11 30:6 34:5 35:16 36:16 37:13 38:6 41:4 42:15 43:12 44:16 45:7 49:7 50:14 51:2 52:12 53:11 57:1 58:10 59:16 60:14 61:5 64:8
0 2:6 3:9 4:15 5:14 6:2 9:8 10:13 11:12 12:6 13:4 14:1 17:10 18:13 19:8 20:3 25:2 26:11 27:15 28:16 29:5 36:7 37:12 44:1 45:13 51:1 52:9 53:12 58:8 59:12 60:10 61:1 64:5
0 2:1 3:11 4:16 5:11 10:14 11:15 12:8 13:9 14:1 17:3 18:15 19:1 25:7 26:14 27:8 28:8 33:4 34:16 35:16 36:16 37:4 44:8 45:8 50:1 51:6 52:15 53:5 58:1 59:14 60:9 64:5
0 2:6 3:15 4:16 5:13 6:1 10:12 11:12 12:14 13:16 14:1 20:13 21:14 26:4 27:4 28:16 29:13 30:2 33:8 34:16 35:16 36:16 37:16 38:10 41:5 42:8 43:15 44:14 45:4 46:1 50:3 51:16 52:8 58:7 59:16 64:7
0 1:2 2:12 3:16 4:13 5:5 9:5 10:12 11:12 12:16 13:8 19:4 20:16 21:4 27:12 28:14 29:1 35:3 36:14 37:16 38:2 44:1 45:10 46:8 50:8 51:4 52:6 53:13 54:6 58:12 59:16 60:14 61:9 64:3
0 2:3 3:14 4:16 5:5 9:2 10:14 11:11 12:14 13:9 17:5 18:16 19:7 20:14 21:15 25:2 26:16 27:16 28:16 29:16 30:6 34:1 35:4 36:2 37:16 38:7 45:15 46:6 51:5 52:7 53:16 54:2 58:4 59:16 60:16 61:9 64:9
0 2:2 3:13 4:13 5:2 10:9 11:16 12:6 13:13 17:1 18:14 19:1 21:9 22:4 25:4 26:9 29:6 30:7 33:8 34:8 37:4 38:8 41:4 42:9 45:4 46:8 50:15 51:8 52:4 53:12 54:7 58:2 59:10 60:16 61:15 62:2
0 2:9 3:15 4:16 5:13 10:10 11:5 12:13 13:14 20:12 21:12 27:2 28:16 29:6 33:1 34:12 35:16 36:16 37:13 38:7 41:5 42:14 43:16 44:12 45:8 46:3 50:5 51:16 52:2 58:11 59:12 64:7
0 2:2 3:12 10:11 11:11 17:5 18:12 19:1 25:4 26:10 33:5 34:9 35:2 36:11 37:12 38:3 41:1 42:15 43:16 44:16 45:14 46:11 50:11 51:13 52:6 53:15 54:8 58:3 59:15 60:14 61:8 64:6
0 4:12 5:3 11:2 12:15 19:9 20:9 26:3 27:15 29:3 30:10 33:1 34:14 35:3 37:14 38:6 41:10 42:16 43:15 44:13 45:16 46:1 49:9 50:10 51:8 52:14 53:11 60:12 61:2 64:4
0 3:9 4:8 10:7 11:14 12:1 18:14 19:3 25:3 26:14 33:7 34:10 35:1 36:5 37:3 41:2 42:16 43:12 44:16 45:16 46:6 50:8 51:16 52:11 53:11 54:13 59:7 60:12 61:16 62:9 64:6
0 3:10 4:15 5:3 9:2 10:11 11:15 12:12 13:12 17:5 18:16 19:4 21:10 22:4 25:7 26:14 29:6 30:6 33:7 34:11 37:9 38:5 42:16 43:1 45:11 46:5 50:9 51:13 52:8 53:15 54:2 58:1 59:11 60:16 61:8
0 2:5 3:13 4:14 5:5 10:9 11:8 12:9 13:12 17:3 18:12 19:2 20:11 21:9 25:3 26:13 27:15 28:14 29:1 35:11 36:12 37:12 38:2 42:4 43:10 45:9 46:9 50:10 51:5 52:2 53:8 54:13 58:5 59:14 60:15 61:11 62:2 64:8
0 3:7 4:16 11:14 12:12 18:5 19:15 20:4 21:2 22:3 25:1 26:15 27:8 28:1 29:15 30:8 33:10 34:15 35:8 36:10 37:16 38:3 40:2 41:16 42:16 43:16 44:16 45:16 46:1 49:6 50:6 51:10 52:16 53:3 59:9 60:11 64:4
0 3:4 4:14 10:2 11:15 12:7 18:10 19:11 25:3 26:15 27:2 33:6 34:12 35:7 36:10 37:4 41:5 42:15 43:16 44:13 45:15 46:4 50:8 51:16 52:8 53:13 54:12 59:8 60:14 61:13 62:6 64:6
0 2:3 3:14 4:13 5:1 10:13 11:16 12:15 13:9 17:6 18:16 19:3 21:13 25:6 26:13 29:7 30:6 33:8 34:8 37:4 38:8 42:14 45:2 46:12 50:12 51:11 52:8 53:15 54:8 58:2 59:14 60:16 61:13 62:3
0 2:7 3:13 4:3 10:5 11:15 12:3 18:12 19:7 25:3 26:14 33:4 34:13 35:8 36:12 37:10 38:1 41:5 42:16 43:14 44:10 45:13 46:8 49:2 50:15 51:11 52:5 53:13 54:7 58:5 59:13 60:14 61:11 62:1 64:6
0 3:6 4:12 11:11 12:11 18:1 19:16 20:3 21:4 22:3 25:1 26:11 27:12 29:14 30:7 33:8 34:16 35:10 36:9 37:15 38:2 41:10 42:16 43:16 44:16 45:15 51:5 52:16 53:3 59:5 60:14 64:4
0 2:10 3:15 4:16 5:6 9:1 10:13 11:5 12:7 13:15 14:2 20:7 21:12 22:2 27:6 28:15 29:3 34:7 35:12 36:1 41:5 42:14 43:2 49:9 50:14 51:10 52:11 53:7 54:1 57:1 58:7 59:8 60:8 61:11 62:4 64:2
0 3:1 4:15 5:10 11:6 12:16 13:7 19:11 20:16 26:2 27:16 28:12 29:15 30:11 33:1 34:15 35:14 36:6 37:16 38:8 41:8 42:16 43:15 44:16 45:16 46:6 49:5 50:12 51:12 52:16 53:13 54:3 59:2 60:14 61:3 64:4
0 3:6 4:14 5:16 6:7 10:10 11:15 12:6 13:15 14:7 17:4 18:16 19:3 20:2 21:12 25:3 26:15 27:11 28:7 29:16 30:3 34:2 35:9 36:15 37:13 43:4 44:15 45:5 51:8 52:16 59:5 60:16 64:9
0 2:6 3:12 4:16 5:10 10:12 11:8 12:11 13:13 17:5 18:13 19:3 20:15 21:5 25:4 26:15 27:16 28:11 34:8 35:14 36:15 37:11 42:11 43:5 44:2 45:15 46:7 50:12 51:5 52:4 53:13 54:8 58:6 59:15 60:16 61:14 62:3 64:8
0 4:2 5:14 6:4 11:1 12:11 13:16 14:5 18:6 19:14 20:16 21:16 22:1 25:5 26:16 27:12 28:16 29:13 33:3 34:10 36:14 37:13 44:15 45:14 52:8 53:16 54:1 60:4 61:15 64:1
0 2:2 3:12 4:13 5:4 10:12 11:11 12:8 13:13 18:13 20:13 21:5 25:11 26:14 27:7 28:11 34:7 35:16 36:5 42:7 43:12 44:12 45:4 50:9 51:6 52:10 53:10 58:2 59:14 60:15 61:6 64:8
0 1:3 2:15 3:13 4:2 9:11 10:14 11:12 12:11 17:8 18:2 19:4 20:15 27:4 28:15 35:13 36:7 42:6 43:15 44:1 49:2 50:14 51:14 52:12 53:15 54:8 57:2 58:13 59:13 60:12 61:12 62:5 64:2
0 2:4 3:6 4:14 5:10 6:2 10:15 11:16 12:12 13:12 14:12 17:4 18:14 19:1 25:5 26:16 27:16 28:12 29:1 34:4 35:8 36:15 37:10 44:5 45:9 51:5 52:14 53:3 58:5 59:14 60:5 64:5
0 2:1 3:13 4:13 5:2 10:5 11:15 12:13 13:13 17:1 18:13 19:5 21:14 22:1 25:3 26:16 27:7 29:8 30:8 33:4 34:9 37:8 38:8 41:2 42:13 43:1 45:7 46:11 50:14 51:14 52:9 53:16 54:7 58:3 59:12 60:16 61:9
0 1:3 2:15 3:16 4:13 9:10 10:14 11:15 12:16 13:4 17:3 18:3 19:1 20:16 21:8 27:6 28:16 29:4 34:1 35:14 36:12 42:10 43:16 44:3 49:3 50:16 51:15 52:12 53:11 54:1 57:2 58:16 59:16 60:16 61:16 62:8 64:2
0 2:5 3:15 4:9 9:2 10:13 11:8 12:15 13:5 17:2 18:2 20:8 21:5 26:5 27:9 28:15 29:2 34:11 35:15 36:15 37:11 44:1 45:14 46:1 50:4 51:9 52:4 53:11 54:3 58:5 59:12 60:13 61:9 64:3
0 2:3 3:9 4:14 5:8 10:13 11:16 12:14 13:16 18:10 20:12 21:10 27:7 28:16 29:8 35:3 36:13 37:15 38:1 43:1 44:1 45:13 46:4 50:3 51:13 52:11 53:14 54:1 58:3 59:16 60:10 61:1 64:3
0 4:12 5:16 6:2 10:3 11:11 12:16 13:16 14:5 17:3 18:15 19:16 20:16 21:14 25:4 26:12 27:12 28:16 29:14 35:5 36:16 37:11 43:7 44:16 45:11 51:4 52:16 53:13 59:1 60:13 61:13 64:1
0 1:2 2:12 3:11 4:1 9:6 10:14 11:16 12:8 17:5 18:5 19:10 20:11 27:11 28:6 34:3 35:16 36:1 41:1 42:15 43:7 44:2 45:1 49:5 50:16 51:16 52:16 53:16 54:7 57:3 58:12 59:12 60:8 61:6 62:3 64:2
0 3:1 4:8 5:15 6:10 10:3 11:15 12:15 13:16 14:12 18:16 19:9 20:6 21:16 22:2 25:4 26:16 27:9 28:13 29:16 30:1 34:10 35:12 36:15 37:16 44:10 45:12 52:10 53:11 60:6 61:6 64:9
0 2:2 3:14 4:15 5:3 10:11 11:14 12:14 13:13 18:16 19:4 20:1 21:13 22:4 25:3 26:16 27:4 29:7 30:8 33:5 34:13 37:4 38:8 41:3 42:13 43:1 45:8 46:9 50:12 51:11 52:10 53:15 54:6 58:4 59:15 60:15 61:8
0 3:1 4:9 5:13 6:5 10:3 11:13 12:10 13:12 14:9 18:11 19:8 21:13 22:3 25:1 26:15 27:14 28:11 29:16 30:2 34:1 35:8 36:10 37:14 44:7 45:13 52:10 53:9 60:13 61:5 64:9
0 1:1 2:14 3:16 4:8 9:7 10:12 11:9 12:16 17:4 18:2 20:16 26:1 27:10 28:9 34:7 35:13 36:1 42:16 43:1 49:3 50:13 51:4 52:7 53:8 54:5 57:1 58:13 59:16 60:15 61:12 62:10 64:2
0 2:2 3:10 4:16 5:14 6:3 9:3 10:13 11:16 12:11 13:8 14:2 17:6 18:16 19:6 25:2 26:14 27:16 28:15 29:7 35:4 36:10 37:16 38:5 44:2 45:15 46:4 50:5 51:7 52:15 53:12 58:3 59:15 60:10 61:1 64:5
0 1:1 2:13 3:11 9:5 10:14 11:16 12:6 17:7 18:3 19:12 20:6 27:14 34:6 35:12 41:2 42:15 43:4 49:4 50:16 51:9 52:8 53:10 54:5 57:1 58:13 59:16 60:16 61:15 62:7 64:2
0 4:6 5:14 6:2 12:10 13:16 14:4 19:6 20:16 21:16 22:2 26:8 27:15 28:16 29:15 33:4 34:16 35:11 36:12 37:16 41:1 42:4 43:1 44:8 45:15 52:8 53:12 60:6 61:16 62:2 64:1
0 3:13 4:3 10:7 11:15 12:3 18:15 19:8 25:2 26:16 27:1 33:3 34:14 35:1 36:4 37:4 41:2 42:16 43:15 44:16 45:16 46:9 50:11 51:16 52:12 53:16 54:15 55:2 58:1 59:10 60:15 61:13 62:10 64:6
0 2:3 3:11 4:14 5:16 6:4 9:9 10:16 11:16 12:16 13:9 14:3 17:15 18:14 19:6 20:2 25:10 26:16 27:5 33:3 34:13 35:15 36:5 42:1 43:10 44:15 45:6 51:7 52:15 53:15 58:2 59:15 60:16 61:15 64:5
0 2:6 3:12 4:16 5:14 6:3 9:6 10:14 11:6 12:3 13:15 14:8 17:7 18:14 19:9 20:16 21:16 26:5 27:11 28:10 29:14 36:10 37:8 43:3 44:16 45:3 50:1 51:15 52:9 58:10 59:11 64:9
0 2:1 3:15 4:11 5:1 10:5 11:16 12:16 13:7 19:14 20:16 21:14 27:14 28:16 29:16 30:2 34:2 35:16 36:16 37:16 38:2 43:14 44:16 45:15 46:1 50:1 51:16 52:16 53:16 54:3 58:2 59:12 60:16 61:15 62:5 64:1
0 2:10 3:7 4:12 5:3 10:16 11:16 12:16 13:11 18:15 19:5 21:12 22:7 25:8 26:8 29:11 30:8 33:8 34:8 37:8 38:8 41:9 42:9 44:2 45:15 46:5 49:5 50:16 51:12 52:15 53:11 58:13 59:16 60:10 61:1
0 3:2 4:11 5:13 6:2 10:2 11:13 12:16 13:16 14:2 17:3 18:15 19:14 20:13 21:16 26:6 28:15 29:9 36:16 37:6 43:4 44:16 51:5 52:16 53:3 59:3 60:16 61:6 64:1
0 2:4 3:11 4:14 5:7 10:15 11:12 12:16 13:3 18:8 19:16 20:10 26:9 27:16 28:7 33:3 34:15 35:4 36:14 37:4 41:2 42:13 44:3 45:15 46:6 50:8 51:9 52:4 53:8 54:14 59:7 60:12 61:12 62:8 64:8
0 2:3 3:12 4:16 5:14 6:3 10:7 11:10 12:11 13:16 14:10 21:16 22:12 27:2 28:7 29:16 30:11 33:3 34:10 35:16 36:16 37:16 38:6 41:10 42:12 43:10 44:16 45:10 50:1 51:15 52:15 58:5 59:15 60:5 64:7
0 2:7 3:16 4:15 5:6 10:2 11:9 12:15 13:14 20:13 21:12 27:3 28:16 29:14 30:8 34:9 35:16 36:16 37:16 38:9 42:5 43:14 44:14 45:2 50:2 51:15 52:6 58:9 59:15 64:7
0 2:6 3:13 4:16 5:16 6:7 9:9 10:16 11:15 12:10 13:8 14:1 17:13 18:15 19:3 25:4 26:16 27:13 28:1 34:7 35:16 36:12 43:9 44:16 45:7 50:4 51:16 52:16 53:12 58:5 59:16 60:15 61:5 64:5
0 1:4 2:15 3:15 4:8 5:1 9:4 10:16 11:11 12:16 13:15 17:1 18:5 20:11 21:16 22:4 27:6 28:16 29:13 30:1 35:12 36:16 37:1 43:6 44:16 45:5 51:4 52:16 53:8 57:4 58:16 59:16 60:16 61:6 64:3
0 2:7 3:12 4:12 9:9 10:14 11:10 12:14 13:7 17:1 20:12 21:12 27:5 28:16 29:5 34:2 35:15 36:10 42:10 43:14 44:1 50:12 51:16 52:8 53:11 54:10 58:8 59:14 60:13 61:7 64:2
0 2:1 3:12 4:11 10:9 11:15 12:3 17:2 18:16 19:9 22:4 25:7 26:16 27:10 28:4 29:11 30:15 33:4 34:16 35:16 36:16 37:16 38:9 42:5 43:9 44:15 45:13 51:8 52:16 53:3 59:11 60:13 64:4
0 2:7 3:12 4:15 5:5 10:10 11:8 12:13 13:12 20:12 21:10 27:5 28:16 29:14 30:7 33:3 34:16 35:16 36:15 37:9 38:2 42:4 43:13 44:10 50:5 51:14 52:1 58:13 59:6 64:7
0 2:8 3:13 4:12 5:2 10:10 11:12 12:13 13:10 18:1 20:8 21:12 28:9 29:12 35:3 36:16 37:5 42:1 43:13 44:12 45:2 46:3 50:12 51:16 52:16 53:16 54:9 58:10 59:12 60:9 61:2 64:2
0 2:6 3:13 4:15 5:5 9:7 10:16 11:11 12:11 13:16 17:10 18:12 20:3 21:16 22:2 25:4 26:3 28:5 29:13 36:14 37:6 43:6 44:14 45:1 50:2 51:16 52:14 53:16 54:13 58:8 59:16 60:12 61:8 64:2
0 3:5 4:14 5:16 6:16 7:5 10:10 11:16 12:15 13:16 14:16 15:7 17:4 18:15 19:6 20:1 21:16 22:12 26:2 28:5 29:16 30:7 36:4 37:16 38:2 44:6 45:16 46:1 51:2 52:15 53:14 59:3 60:15 61:7 64:3
0 2:6 3:14 4:16 5:13 9:6 10:14 11:3 13:13 14:4 17:5 18:12 20:4 21:16 22:3 26:14 27:14 28:15 29:5 33:1 34:14 35:12 36:1 41:5 42:16 43:13 44:2 49:2 50:16 51:16 52:13 58:2 59:12 60:12 64:8
0 3:7 4:16 5:5 10:3 11:15 12:16 13:11 17:2 18:15 19:16 20:16 21:1 25:13 26:16 27:16 28:12 33:1 34:11 35:16 36:11 42:6 43:16 44:11 51:14 52:15 53:3 59:4 60:15 61:12 64:1
0 3:6 4:6 11:13 12:9 18:5 19:16 20:4 26:7 27:15 34:8 35:12 36:12 37:8 38:2 42:12 43:16 44:12 45:12 46:14 47:1 50:6 51:16 52:6 53:8 54:16 55:6 59:4 60:14 61:16 62:15 63:1 64:6
0 1:2 2:8 3:9 4:6 10:6 11:16 12:16 13:14 14:1 18:4 19:16 20:16 21:16 22:4 26:4 27:16 28:16 29:16 30:4 34:4 35:16 36:16 37:16 38:3 42:7 43:16 44:16 45:12 49:1 50:14 51:16 52:16 53:11 57:2 58:10 59:9 60:5 61:1 64:1
0 2:2 3:13 4:13 9:1 10:14 11:13 12:2 17:6 18:16 19:3 25:7 26:16 27:6 29:10 30:7 33:1 34:14 35:16 36:14 37:16 38:10 42:5 43:15 44:16 45:11 51:11 52:16 58:3 59:16 60:8 64:4
0 2:9 3:15 4:16 5:12 6:1 10:9 11:10 12:14 13:16 14:9 20:2 21:16 22:10 28:8 29:15 30:2 35:10 36:15 37:4 42:6 43:16 44:6 50:15 51:16 52:12 53:12 58:14 59:16 60:13 61:5 64:2
0 2:3 3:10 4:13 5:16 6:12 9:3 10:15 11:13 12:8 13:10 14:12 17:1 18:12 19:13 20:16 21:16 22:10 28:4 29:16 30:5 36:10 37:16 43:1 44:15 45:12 51:9 52:15 59:14 60:9 64:9
0 2:1 3:11 4:12 10:8 11:16 12:3 13:3 14:1 17:1 18:16 19:11 21:15 22:8 25:11 26:15 27:5 28:10 29:16 30:1 33:6 34:16 35:16 36:16 37:16 38:8 42:3 43:12 44:15 45:12 46:4 51:13 52:11 59:14 60:5 64:4
0 1:1 2:10 3:16 4:16 5:12 6:2 9:8 10:11 11:8 12:5 13:12 14:8 17:1 20:5 21:15 22:7 26:10 27:15 28:16 29:9 34:5 35:9 36:16 37:9 44:3 45:16 49:1 50:8 51:2 52:5 53:16 57:2 58:14 59:16 60:12 61:5 64:3
0 4:3 5:16 6:6 11:5 12:15 13:16 14:9 17:1 18:10 19:16 20:15 21:16 22:8 25:10 26:16 27:12 28:2 29:16 30:5 33:1 34:6 36:4 37:16 38:4 44:5 45:16 46:1 52:6 53:16 54:3 60:3 61:16 62:9 64:1
0 2:1 3:15 4:8 5:1 10:5 11:16 12:16 13:1 18:2 19:16 20:16 21:3 26:5 27:16 28:16 29:3 34:4 35:16 36:16 37:4 42:3 43:16 44:16 45:5 50:2 51:15 52:16 53:9 58:2 59:11 60:16 61:13 64:1
0 1:1 2:8 3:16 4:16 5:6 9:12 10:16 11:15 12:12 13:6 16:1 17:16 18:13 19:2 25:7 26:16 27:2 34:7 35:15 36:7 43:4 44:14 45:11 50:1 51:8 52:14 53:16 54:2 58:5 59:16 60:16 61:9 64:5
0 2:6 3:12 4:13 5:16 6:14 7:1 10:6 11:8 12:6 13:10 14:15 15:1 21:10 22:12 28:5 29:16 30:2 34:1 35:14 36:16 37:14 38:3 42:2 43:13 44:13 45:1 50:2 51:16 52:6 58:9 59:12 64:7
0 2:5 3:15 4:16 5:16 6:9 10:4 11:6 12:5 13:8 14:16 15:2 21:9 22:12 27:6 28:12 29:16 30:11 35:12 36:16 37:9 43:5 44:13 45:1 50:3 51:14 52:5 58:6 59:9 64:7
0 3:11 4:10 5:1 10:10 11:16 12:9 13:3 18:15 19:14 25:2 26:16 27:7 34:16 35:5 36:4 42:15 43:16 44:16 45:13 46:1 50:6 51:16 52:16 53:16 54:11 59:6 60:16 61:16 62:9 64:6
0 1:1 2:11 3:16 4:11 5:11 9:10 10:14 11:4 12:8 13:14 17:5 18:16 19:1 20:13 21:11 26:8 27:16 28:15 29:1 34:7 35:16 36:10 42:14 43:11 44:16 49:2 50:16 51:11 52:12 58:12 59:15 60:4 64:8
0 1:1 2:10 3:15 4:15 5:6 9:8 10:16 11:15 12:14 13:15 14:3 17:3 18:6 19:3 20:15 21:15 27:12 28:16 29:5 35:8 36:16 37:2 43:4 44:16 45:8 50:4 51:15 52:16 53:4 58:14 59:16 60:7 64:3
0 2:7 3:15 4:15 5:4 9:9 10:16 11:10 12:16 13:10 18:3 20:14 21:12 27:2 28:16 29:5 34:1 35:14 36:11 42:12 43:16 50:12 51:16 52:5 53:4 54:3 58:5 59:14 60:16 61:15 62:8 64:2
0 2:5 3:11 4:16 5:13 6:6 10:5 11:8 12:8 13:14 14:15 21:12 22:15 26:2 27:8 28:12 29:16 30:11 34:8 35:16 36:16 37:16 38:4 43:8 44:16 45:6 50:6 51:13 52:15 58:6 59:14 60:5 64:7
0 2:6 3:14 4:11 5:3 9:1 10:15 11:10 12:16 13:14 17:5 18:14 21:11 22:6 25:7 26:11 29:8 30:8 33:8 34:8 37:12 38:8 41:7 42:9 44:4 45:16 46:2 50:16 51:12 52:15 53:12 58:6 59:16 60:11 61:1
0 3:4 4:15 10:1 11:14 12:8 18:7 19:14 25:4 26:16 27:6 29:11 30:4 33:9 34:16 36:8 37:15 38:2 41:13 42:16 43:16 44:16 45:11 49:4 50:8 51:6 52:16 53:8 59:2 60:14 64:4
0 2:5 3:12 4:13 5:1 10:7 11:16 12:16 13:10 18:1 19:13 20:16 21:13 28:10 29:15 36:9 37:15 42:2 43:5 44:15 45:12 50:11 51:16 52:16 53:7 58:4 59:13 60:9 64:9
0 3:6 4:11 5:14 6:3 10:9 11:13 12:8 13:15 14:12 21:10 22:11 29:13 30:9 34:4 35:11 36:13 37:16 38:4 42:3 43:8 44:14 45:12 51:3 52:16 53:3 59:9 60:14 64:7
0 2:6 3:15 4:15 5:4 9:4 10:15 11:16 12:16 13:14 17:12 18:16 19:13 20:16 21:16 22:1 25:9 26:16 27:15 28:14 29:16 30:2 34:4 35:2 36:7 37:16 38:1 43:2 44:15 45:14 50:1 51:14 52:16 53:6 58:5 59:15 60:6 64:9
0 2:7 3:16 4:10 9:1 10:16 11:14 12:16 13:9 18:11 19:16 20:16 21:15 27:7 28:13 29:14 36:11 37:14 44:13 45:12 50:1 51:11 52:15 53:3 58:6 59:16 60:6 64:9
0 3:10 4:10 9:1 10:8 11:2 12:12 13:4 17:7 18:14 19:1 20:2 21:12 25:7 26:10 29:12 30:3 33:3 34:12 37:11 38:8 41:1 42:15 43:1 44:1 45:15 46:8 50:6 51:14 52:13 53:16 54:4 59:9 60:14 61:7
0 2:3 3:15 4:9 5:1 10:11 11:14 12:16 13:14 14:1 17:4 18:14 19:1 20:3 21:11 22:8 25:8 26:9 29:8 30:8 33:8 34:8 36:1 37:15 38:4 41:7 42:9 44:7 45:13 49:3 50:14 51:10 52:15 53:3 58:5 59:13 60:4
0 1:2 2:7 3:14 4:16 5:12 9:9 10:16 11:16 12:15 13:13 14:2 17:3 18:16 19:7 20:2 26:13 27:9 34:7 35:15 36:1 42:2 43:15 44:5 49:1 50:16 51:16 52:7 58:9 59:16 60:4 64:5
0 3:11 4:8 10:4 11:16 12:15 13:5 18:6 19:11 20:4 21:15 26:6 27:4 29:14 30:4 34:16 35:2 37:14 38:6 42:14 43:3 44:4 45:16 46:5 50:9 51:14 52:15 53:16 54:1 58:1 59:11 60:14 61:4
0 2:9 3:15 4:16 5:9 9:11 10:16 11:9 12:11 13:16 14:2 17:5 18:3 19:1 20:14 21:14 22:1 27:7 28:16 29:5 35:4 36:16 37:5 44:10 45:16 50:1 51:6 52:15 53:13 58:14 59:15 60:9 61:1 64:3
0 2:2 3:11 4:11 5:2 10:11 11:16 12:16 13:5 18:10 19:16 20:16 21:5 26:2 27:11 28:14 29:9 36:8 37:12 44:8 45:16 51:8 52:15 53:10 58:1 59:14 60:14 61:3 64:9
0 2:3 3:12 4:16 5:16 6:16 7:12 10:9 11:12 12:8 13:8 14:16 15:11 18:1 20:1 21:8 22:16 23:6 26:1 27:12 28:16 29:16 30:14 31:1 35:12 36:15 37:14 38:3 43:4 44:16 45:6 51:15 52:13 58:5 59:16 60:3 64:7
0 2:8 3:16 4:2 5:3 10:15 11:11 12:5 13:16 14:1 18:16 19:4 20:9 21:16 22:1 26:8 27:13 28:15 29:12 34:8 35:16 36:13 42:13 43:16 44:7 49:1 50:16 51:16 52:7 58:8 59:13 60:1 64:8
0 2:1 3:13 4:15 5:5 10:10 11:15 12:8 13:6 17:2 18:16 19:6 25:4 26:15 27:1 28:4 33:5 34:13 35:3 36:16 37:11 38:1 42:15 43:1 44:5 45:15 46:5 50:11 51:12 52:8 53:16 54:6 59:10 60:16 61:10 64:6
0 2:7 3:9 4:15 5:12 6:1 9:8 10:15 11:10 12:9 13:16 14:4 17:6 18:3 19:1 20:12 21:14 27:6 28:16 29:5 35:5 36:15 37:8 44:8 45:16 46:3 50:1 51:7 52:15 53:9 58:7 59:16 60:8 64:3
0 2:3 3:9 4:16 5:13 9:4 10:15 11:12 12:12 13:16 17:8 18:4 19:4 20:14 21:9 27:8 28:16 29:7 35:1 36:16 37:15 45:16 46:4 51:7 52:14 53:15 54:2 58:1 59:15 60:12 61:2 64:3
0 3:9 4:15 5:2 10:8 11:16 12:9 13:1 17:1 18:15 19:12 25:3 26:16 27:4 33:1 34:16 35:2 36:5 42:14 43:16 44:16 45:11 46:1 50:5 51:16 52:16 53:16 54:7 59:8 60:12 61:13 62:1 64:6
0 2:1 3:8 4:12 5:1 10:7 11:16 12:11 18:13 19:14 25:2 26:16 27:10 33:1 34:16 35:8 36:5 37:3 42:14 43:16 44:16 45:16 46:10 50:7 51:16 52:9 53:15 54:16 55:2 59:6 60:12 61:14 62:7 64:6
0 2:10 3:16 4:16 5:16 6:3 10:14 11:16 12:16 13:13 14:5 18:8 19:16 20:4 26:1 27:15 28:9 35:11 36:12 42:3 43:9 44:16 49:4 50:16 51:15 52:16 58:10 59:16 60:10 64:5
0 2:5 3:14 4:16 5:8 9:3 10:16 11:14 12:15 13:15 18:8 19:3 20:14 21:11 27:9 28:15 29:3 34:3 35:15 36:8 42:10 43:14 44:1 50:16 51:13 52:4 53:9 54:8 58:5 59:14 60:15 61:12 62:3 64:2
0 3:12 4:9 5:1 10:7 11:14 12:12 13:10 18:11 19:3 20:3 21:16 22:1 25:6 26:10 28:1 29:16 30:2 33:5 34:13 36:2 37:16 38:3 41:2 42:14 43:2 44:7 45:16 46:1 50:10 51:14 52:16 53:11 58:1 59:12 60:12 61:1
0 1:1 2:8 3:15 4:16 5:8 9:14 10:16 11:16 12:11 13:4 17:4 18:15 19:12 26:6 27:16 28:3 35:10 36:12 43:6 44:16 45:1 50:12 51:15 52:16 53:1 58:9 59:16 60:13 61:1 64:5
0 2:3 3:15 4:13 5:2 9:1 10:13 11:16 12:16 17:9 18:16 19:16 20:16 21:1 26:3 27:15 28:16 29:1 35:14 36:16 37:6 43:9 44:16 45:11 50:5 51:12 52:16 53:9 58:4 59:15 60:10 61:1 64:1
0 3:1 4:15 5:3 11:14 12:15 18:10 19:13 20:1 21:3 22:4 25:3 26:13 27:3 29:11 30:9 33:9 34:12 36:7 37:15 38:3 41:8 42:16 43:16 44:16 45:10 49:1 50:7 51:6 52:16 53:5 59:1 60:12 61:2 64:4
0 2:2 3:13 4:13 5:3 10:11 11:12 12:12 13:12 17:2 18:15 20:1 21:15 22:4 25:7 26:9 29:13 30:5 33:6 34:11 37:11 38:8 41:5 42:12 45:16 46:4 50:15 51:9 52:8 53:15 54:1 58:5 59:15 60:13 61:2
0 2:4 3:13 4:16 5:7 10:11 11:9 12:15 13:11 20:12 21:9 27:4 28:16 29:3 34:12 35:16 36:16 37:16 38:5 42:6 43:14 44:16 45:15 46:2 50:1 51:16 52:3 58:6 59:14 60:2 64:7
0 3:4 4:13 5:7 11:5 12:15 13:16 14:2 18:1 19:14 20:16 21:16 25:2 26:14 27:16 28:16 29:16 33:5 34:12 35:10 36:16 37:16 43:4 44:16 45:16 51:5 52:16 53:16 54:4 59:4 60:14 61:15 62:4 64:1
0 2:5 3:13 4:16 5:6 10:12 11:11 12:5 13:16 14:1 18:10 19:8 20:5 21:16 22:6 26:2 27:16 28:16 29:14 34:7 35:16 36:16 37:5 41:4 42:16 43:7 44:8 45:13 49:2 50:16 51:3 52:2 53:16 54:6 58:6 59:15 60:16 61:15 62:4 64:8
0 3:6 4:16 5:4 11:16 12:16 13:5 18:5 19:16 20:16 21:4 25:5 26:15 27:16 28:16 29:4 33:8 34:16 35:16 36:16 37:7 43:7 44:16 45:16 51:6 52:16 53:16 54:5 59:3 60:16 61:16 62:3 64:1
0 2:6 3:13 4:14 5:3 9:7 10:15 11:8 12:9 13:12 17:6 18:15 19:5 20:4 21:16 22:1 26:8 27:16 28:16 29:16 30:6 35:11 36:16 37:12 42:5 43:15 44:9 45:15 50:10 51:13 52:1 53:16 54:4 58:5 59:12 60:16 61:15 62:2 64:8
0 1:3 2:10 3:16 4:14 5:14 6:3 9:8 10:16 11:9 12:12 13:12 14:3 17:7 18:15 19:8 20:7 21:1 25:5 26:16 27:16 28:16 29:11 34:1 36:4 37:15 38:3 42:2 44:4 45:16 46:4 49:2 50:15 51:10 52:14 53:16 54:2 57:1 58:11 59:12 60:12 61:4 64:5
0 2:2 3:14 4:16 5:7 10:8 11:16 12:8 13:16 14:2 18:4 19:16 20:13 21:16 22:6 27:15 28:16 29:9 34:5 35:16 36:16 37:6 41:1 42:15 43:8 44:9 45:12 49:1 50:16 51:11 52:9 53:16 54:2 58:3 59:12 60:13 61:11 64:8
0 2:5 3:13 10:12 11:11 17:3 18:16 19:2 25:5 26:15 33:7 34:14 36:4 37:1 41:5 42:16 43:16 44:16 45:13 49:3 50:16 51:16 52:10 53:16 54:5 58:6 59:13 60:16 61:12 64:6
0 2:15 3:8 9:6 10:15 11:16 12:3 17:6 18:9 19:13 20:5 26:1 27:8 28:8 35:13 36:7 42:5 43:15 44:4 46:2 49:4 50:16 51:16 52:16 53:16 54:10 57:1 58:8 59:8 60:11 61:12 62:13 64:2
0 2:2 3:14 4:16 5:14 6:2 11:11 12:13 13:16 14:3 20:10 21:14 26:2 27:8 28:14 29:12 30:2 34:10 35:16 36:16 37:16 38:9 42:6 43:16 44:14 45:12 46:2 50:3 51:15 52:11 58:6 59:15 60:3 64:7
0 2:2 3:12 4:13 5:3 10:14 11:12 12:12 13:14 14:2 17:4 18:16 19:2 20:8 21:16 22:7 25:3 26:15 27:14 28:16 29:7 34:3 35:15 36:16 37:9 42:10 43:13 44:9 45:16 50:11 51:11 52:7 53:16 54:2 58:2 59:13 60:12 61:8 62:1 64:8
0 3:9 4:7 10:2 11:16 12:2 13:5 14:1 18:9 19:8 20:3 21:15 22:1 25:3 26:14 27:1 28:8 29:12 33:6 34:16 35:12 36:16 37:16 38:5 41:8 42:15 43:13 44:16 45:9 51:5 52:14 59:10 60:7 64:4
0 3:11 4:4 11:15 12:1 18:5 19:9 20:3 21:7 26:13 27:5 28:7 29:10 33:7 34:15 35:2 36:11 37:15 38:1 41:9 42:16 43:16 44:16 45:14 46:2 50:4 51:8 52:16 53:1 59:8 60:12 64:4
0 2:1 3:13 4:13 10:11 11:14 12:15 13:11 17:4 18:16 19:4 20:2 21:15 22:5 25:8 26:9 29:12 30:7 33:5 34:10 37:12 38:7 41:5 42:14 43:1 44:2 45:15 46:1 49:1 50:14 51:15 52:12 53:12 58:2 59:13 60:12 61:3
0 3:10 4:14 5:6 11:8 12:16 13:10 14:1 19:11 20:16 21:6 26:6 27:16 28:16 29:4 33:4 34:12 35:14 36:16 37:4 43:8 44:16 45:4 51:11 52:16 53:5 59:6 60:16 61:16 62:7 64:1
0 3:1 4:13 5:8 11:6 12:16 13:9 18:2 19:15 20:16 21:8 25:3 26:16 27:16 28:16 29:10 34:3 35:3 36:16 37:12 44:16 45:12 51:2 52:16 53:16 54:4 59:1 60:16 61:14 62:3 64:1
0 2:4 3:11 4:14 5:12 6:2 10:11 11:12 12:4 13:8 17:1 18:16 19:6 25:3 26:16 27:8 28:7 29:2 33:5 34:16 35:16 36:16 37:15 38:2 42:3 44:1 45:15 46:6 50:3 51:8 52:9 53:15 54:9 58:7 59:16 60:12 61:10 62:2 64:5
0 2:4 3:12 4:2 10:14 11:8 17:5 18:16 19:2 25:8 26:12 33:8 34:13 35:9 36:14 37:10 41:7 42:16 43:13 44:9 45:16 46:5 50:14 51:11 52:5 53:16 54:7 58:4 59:14 60:14 61:8 64:6
0 1:2 2:14 3:14 4:3 9:8 10:15 11:15 12:11 17:9 18:14 19:10 20:14 21:2 25:1 26:7 27:8 28:16 35:11 36:14 43:16 44:10 49:2 50:13 51:16 52:13 53:10 54:7 57:4 58:16 59:16 60:16 61:16 62:15 64:2
0 2:7 3:15 4:12 5:4 9:5 10:15 11:4 12:9 13:14 17:10 18:8 20:4 21:16 22:2 25:6 26:11 27:2 28:12 29:11 34:13 35:16 36:16 37:6 42:5 43:16 44:16 45:8 50:10 51:14 52:5 53:16 54:7 58:9 59:15 60:16 61:16 62:8 64:8
0 1:1 2:12 3:15 4:3 9:8 10:15 11:14 12:13 17:3 18:5 19:9 20:14 26:2 27:16 28:14 29:2 34:3 35:16 36:16 37:15 38:2 42:1 44:2 45:14 46:5 50:14 51:11 52:9 53:16 54:6 57:3 58:16 59:16 60:14 61:7 62:1 64:3
0 2:10 3:15 4:6 9:7 10:15 11:11 12:14 17:3 18:9 19:2 20:16 27:6 28:16 35:14 36:16 37:14 38:1 43:1 44:5 45:16 46:5 49:3 50:11 51:2 52:7 53:16 54:5 57:1 58:13 59:16 60:13 61:7 64:3
0 2:2 3:13 4:15 5:5 10:8 11:13 12:12 13:14 14:1 17:1 18:14 19:5 21:11 22:6 25:6 26:16 27:1 29:9 30:7 33:6 34:16 35:2 37:13 38:4 41:3 42:16 43:8 44:4 45:14 50:8 51:16 52:16 53:8 59:11 60:10
0 2:10 3:15 4:9 9:6 10:15 11:11 12:16 17:2 18:4 19:4 20:16 27:11 28:16 29:7 35:7 36:12 37:16 38:4 45:16 46:7 49:3 50:16 51:12 52:10 53:16 54:3 57:1 58:10 59:14 60:12 61:6 64:3
0 2:5 3:14 4:4 10:12 11:12 18:16 19:9 25:8 26:16 33:8 34:16 35:13 36:16 37:9 38:1 41:11 42:16 43:14 44:10 45:16 46:2 49:7 50:16 51:14 52:12 53:15 54:1 57:1 58:9 59:13 60:10 61:3 64:6
0 3:14 4:6 10:6 11:16 12:5 13:5 18:14 19:10 20:10 21:10 25:4 26:16 27:3 28:13 29:10 33:11 34:16 35:9 36:16 37:15 38:7 41:16 42:16 43:16 44:16 45:15 46:4 49:4 50:4 51:13 52:16 53:2 58:1 59:15 60:11 64:4
0 3:3 4:10 11:10 12:8 18:5 19:14 21:7 25:1 26:14 27:5 28:1 29:15 33:8 34:10 36:6 37:10 41:14 42:14 43:12 44:14 45:15 46:1 49:6 50:12 51:9 52:16 53:6 59:4 60:14 64:4
0 2:12 3:15 4:9 9:8 10:13 11:10 12:16 13:2 17:4 18:4 20:15 21:6 27:7 28:16 29:9 35:5 36:10 37:16 38:4 45:8 46:9 50:8 51:5 52:4 53:9 54:12 57:1 58:14 59:14 60:16 61:14 62:3 64:3
0 2:9 3:6 10:16 11:6 17:1 18:16 25:4 26:16 33:4 34:15 35:12 36:13 37:9 38:1 41:6 42:16 43:11 44:8 45:14 46:5 49:3 50:16 51:12 52:10 53:15 54:6 58:8 59:15 60:14 61:7 64:6
0 3:9 4:8 10:1 11:15 12:5 18:9 19:11 20:1 21:2 25:1 26:16 27:3 28:9 29:11 33:10 34:14 35:4 36:14 37:13 38:3 41:15 42:16 43:16 44:16 45:16 46:5 49:2 50:4 51:10 52:13 53:2 59:11 60:12 64:4
0 2:4 3:14 4:16 5:15 6:1 10:6 11:9 12:14 13:16 20:14 21:12 22:2 26:6 27:13 28:16 29:16 30:12 34:6 35:15 36:15 37:11 38:5 42:1 43:15 44:9 50:2 51:16 52:7 58:7 59:14 60:2 64:7
0 2:13 3:15 9:4 10:16 11:4 17:7 18:16 25:10 26:14 28:3 29:1 33:9 34:12 35:10 36:16 37:14 38:3 41:8 42:16 43:13 44:5 45:7 46:15 49:2 50:16 51:9 53:7 54:16 58:13 59:16 60:16 61:16 62:7 64:6
0 2:9 3:15 4:5 9:7 10:16 11:13 12:14 17:14 18:10 19:4 20:16 25:7 26:6 27:2 28:16 29:1 35:6 36:13 43:9 44:11 50:5 51:16 52:15 53:9 54:4 58:10 59:14 60:11 61:15 62:16 63:2 64:2
0 2:11 3:16 4:8 9:5 10:16 11:12 12:15 17:10 18:12 19:9 20:11 25:7 26:15 27:15 28:6 34:14 35:16 36:11 37:1 41:1 42:14 43:11 44:12 45:15 46:3 49:7 50:16 51:2 53:11 54:12 57:1 58:10 59:15 60:16 61:16 62:6 64:8
0 1:3 2:12 3:12 4:3 9:8 10:10 11:11 12:9 18:2 19:14 20:4 26:12 27:13 28:1 34:3 35:13 36:15 37:3 44:7 45:14 46:1 49:2 50:4 51:4 52:3 53:11 54:7 57:5 58:12 59:12 60:14 61:16 62:8 64:3
0 2:5 3:16 4:10 10:8 11:16 12:12 18:8 19:16 20:9 25:5 26:15 27:16 28:8 33:3 34:12 35:16 36:9 43:13 44:16 45:2 51:9 52:16 53:11 54:2 58:4 59:16 60:16 61:16 62:11 64:1
0 2:2 3:15 4:11 10:8 11:16 12:11 17:1 18:13 19:16 20:7 25:8 26:16 27:16 28:7 33:11 34:9 35:16 36:12 43:7 44:16 45:6 51:5 52:16 53:15 54:3 58:3 59:16 60:16 61:16 62:15 63:1 64:1
0 3:5 4:13 10:1 11:14 12:5 14:10 15:3 18:8 19:15 21:8 22:16 23:1 25:2 26:16 27:6 29:13 30:11 32:1 33:13 34:16 35:10 36:12 37:16 38:4 40:6 41:15 42:14 43:12 44:15 45:12 51:1 52:15 53:5 59:8 60:12 64:4
0 1:2 2:15 3:15 4:2 9:10 10:11 11:16 12:6 17:9 18:5 19:12 20:9 27:13 28:8 34:1 35:16 36:3 42:9 43:13 49:1 50:14 51:16 52:15 53:10 54:5 57:5 58:15 59:8 60:12 61:15 62:12 64:2
0 3:2 4:15 5:15 6:2 10:1 11:13 12:16 13:14 18:8 19:16 20:16 21:10 25:7 26:16 27:16 28:16 29:6 33:1 35:14 36:15 37:1 43:14 44:15 51:10 52:16 53:4 59:6 60:16 61:9 64:1
0 3:8 4:15 5:16 6:7 9:1 10:14 11:9 12:1 14:8 17:6 18:12 21:10 22:8 25:4 26:14 27:12 28:13 29:14 30:8 36:1 37:4 38:8 45:4 46:8 53:7 54:8 59:8 60:12 61:15 62:6 64:9
0 2:2 3:13 4:16 5:14 6:2 10:12 11:13 12:8 13:15 14:8 17:8 18:14 21:11 22:12 25:7 26:16 27:13 28:11 29:16 30:13 34:6 35:8 36:8 37:14 38:10 45:15 46:8 50:3 51:12 52:5 53:15 54:5 58:1 59:12 60:16 61:14 62:2 64:9
0 2:7 3:10 4:13 5:10 10:14 11:11 12:4 13:11 14:3 17:2 18:15 19:1 21:5 22:8 25:7 26:9 29:3 30:8 33:5 34:12 37:4 38:8 41:5 42:11 45:8 46:4 50:12 51:2 52:2 53:12 58:6 59:15 60:14 61:2
0 1:7 2:16 3:15 4:2 9:13 10:10 11:12 12:11 17:13 18:4 19:8 20:12 26:1 27:7 28:13 34:1 35:14 36:8 42:5 43:16 44:1 49:1 50:13 51:15 52:12 53:11 54:7 57:5 58:16 59:16 60:15 61:14 62:16 63:1 64:2
0 3:5 4:14 5:16 6:16 7:1 10:8 11:14 12:8 13:13 14:16 15:1 18:1 21:11 22:12 27:2 28:4 29:14 30:8 33:2 34:11 35:16 36:16 37:16 38:8 41:7 42:10 43:5 44:11 45:10 51:1 52:15 53:3 59:8 60:12 64:7
0 2:13 3:16 4:16 5:16 6:6 9:6 10:16 11:8 12:5 13:5 14:5 17:11 18:16 25:5 26:16 27:14 28:9 29:1 34:1 35:6 36:14 37:10 44:5 45:16 50:4 51:2 52:13 53:12 57:1 58:13 59:16 60:14 61:1 64:5
0 3:2 4:16 5:1 10:1 11:13 12:7 14:4 15:5 18:8 19:12 21:1 22:15 23:5 25:4 26:16 27:2 29:11 30:10 33:12 34:15 35:12 36:12 37:16 38:1 41:9 42:12 43:12 44:14 45:13 51:1 52:14 53:5 59:4 60:12 64:4
0 2:9 3:15 4:16 5:3 9:5 10:15 11:10 12:16 13:4 18:2 19:7 20:13 26:4 27:16 28:5 34:2 35:15 36:16 37:11 38:1 44:6 45:15 46:6 50:5 51:5 52:4 53:13 54:8 58:14 59:16 60:16 61:15 62:3 64:3
0 2:4 3:16 4:16 5:6 9:3 10:11 11:11 12:5 13:15 14:2 17:8 18:16 19:8 21:13 22:7 25:11 26:16 27:3 29:10 30:11 33:9 34:16 37:4 38:12 41:6 42:16 43:2 45:7 46:11 49:1 50:16 51:10 52:5 53:15 54:5 58:4 59:15 60:16 61:10
0 2:2 3:11 4:15 5:5 10:12 11:8 12:9 13:9 18:12 19:5 20:9 21:7 26:9 27:15 28:10 34:6 35:15 36:11 37:1 41:8 42:13 43:2 44:11 45:11 49:7 50:13 51:7 53:13 54:3 58:2 59:11 60:15 61:13 62:2 64:8
0 2:6 3:9 4:12 5:16 6:10 10:11 11:13 12:5 13:4 14:4 18:12 19:4 25:3 26:15 27:3 28:4 29:2 33:2 34:16 35:14 36:12 37:14 38:7 42:1 45:10 46:4 49:12 50:13 52:1 53:13 54:2 58:6 59:16 60:16 61:7 64:5
0 2:10 3:16 4:15 5:3 9:6 10:16 11:6 12:9 13:14 14:1 17:8 18:16 19:3 21:13 22:6 25:11 26:14 29:7 30:10 33:8 34:12 37:4 38:12 41:8 42:13 45:9 46:9 49:4 50:16 51:8 52:9 53:16 54:3 58:10 59:16 60:15 61:6
0 2:1 3:12 4:15 5:6 10:5 11:13 12:1 13:12 18:2 19:11 20:1 21:15 27:10 28:11 29:9 35:6 36:16 37:6 42:10 43:15 44:4 45:13 46:3 50:12 51:2 53:1 54:14 58:1 59:10 60:10 61:8 62:15 63:1 64:8
0 3:5 4:16 5:1 10:2 11:15 12:10 13:1 14:9 15:2 18:12 19:14 20:1 21:8 22:15 23:1 25:4 26:16 27:6 28:1 29:15 30:8 33:13 34:16 35:16 36:16 37:16 38:9 41:8 42:10 43:8 44:16 45:13 51:1 52:16 53:9 59:5 60:16 61:2 64:4
0 1:3 2:15 3:16 4:12 5:1 9:12 10:14 11:12 12:16 13:7 17:12 18:6 20:14 21:10 25:1 26:1 27:1 28:16 29:8 35:10 36:15 37:1 42:5 43:16 44:7 49:3 50:14 51:16 52:9 53:6 54:4 57:3 58:15 59:16 60:16 61:16 62:12 64:2
[truncated: 301,791 more chars]
