# Supplementary material for: Prediction of sentiment polarity in restaurant reviews using an ordinal regression approach based on evolutionary XGBoost
Source: PeerJ Comput Sci. 2025 Jan 9;11:e2370. doi: 10.7717/peerj-cs.2370 (PMC11784868; doi:10.7717/peerj-cs.2370)
Supplement: Supplemental Information 2 [file peerj-cs-11-2370-s002.zip › Evo_SVM-PSO/libsvm-3.20/SPECTF (1).train]

1	59	52	70	67	73	66	72	61	58	52	72	71	70	77	66	65	67	55	61	57	68	66	72	74	63	64	56	54	67	54	76	74	65	67	66	56	62	56	72	62	74	74	64	67
1	72	62	69	67	78	82	74	65	69	63	70	70	72	74	70	71	72	75	66	65	73	78	74	79	74	69	69	70	71	69	72	70	62	65	65	71	63	60	69	73	67	71	56	58
1	71	62	70	64	67	64	79	65	70	69	72	71	68	65	61	61	73	71	75	74	80	74	54	47	53	37	77	68	72	59	72	68	60	60	73	70	66	65	64	55	61	41	51	46
1	69	71	70	78	61	63	67	65	59	59	66	69	71	75	65	58	60	55	62	59	67	66	74	74	64	60	57	54	70	73	69	76	62	64	61	61	66	65	72	73	68	68	59	63
1	70	66	61	66	61	58	69	69	72	68	62	71	71	71	63	59	74	75	70	69	83	77	73	70	41	37	39	40	58	46	75	73	65	66	67	69	70	66	70	64	60	55	49	41
1	57	69	68	75	69	74	73	71	57	61	72	74	73	69	61	58	60	55	71	62	79	70	77	71	65	63	69	55	61	68	75	74	63	64	63	58	69	67	79	77	72	70	61	65
1	69	66	62	75	67	71	72	76	69	70	66	69	71	80	66	64	71	77	65	61	72	67	71	69	65	57	69	65	68	65	76	73	63	64	69	70	72	72	69	68	70	73	63	59
1	61	60	60	62	64	72	68	67	74	68	76	70	74	71	76	74	74	70	75	66	69	62	65	60	66	65	68	59	64	59	72	65	55	56	66	66	66	60	60	58	60	67	49	52
1	65	62	67	68	65	67	71	71	64	56	73	72	68	69	56	57	67	62	74	66	80	76	80	78	53	47	48	36	68	65	74	73	60	60	67	63	74	63	77	79	68	70	59	56
1	74	73	72	79	66	61	76	66	65	64	78	74	62	57	48	36	62	50	67	63	79	70	61	57	52	36	69	49	55	65	74	73	58	60	64	62	73	69	62	67	60	56	53	46
1	70	69	60	62	58	60	71	77	69	69	73	68	68	70	69	65	76	75	63	64	67	74	56	60	54	44	68	69	68	68	74	73	61	59	68	67	64	68	64	76	64	61	54	49
1	67	66	65	77	66	70	72	72	72	67	76	72	73	76	74	71	74	73	69	61	78	70	76	73	70	70	62	51	70	68	79	77	75	68	72	71	69	63	65	61	73	73	64	67
1	76	69	78	73	68	67	75	70	77	70	79	73	79	75	74	71	76	68	81	79	77	78	75	76	66	76	65	67	67	57	68	75	50	62	62	59	47	49	75	65	74	70	51	48
1	70	69	67	66	68	60	76	77	70	67	71	71	79	79	70	64	77	76	63	54	68	65	72	67	59	52	56	50	67	61	74	72	67	59	68	66	73	68	74	68	77	69	65	62
1	78	73	68	74	68	69	63	74	68	67	73	73	66	71	64	67	66	68	61	66	75	71	60	62	64	66	65	67	66	62	74	75	61	61	63	66	68	65	71	62	69	67	61	59
1	67	51	73	65	69	56	72	63	64	56	68	67	70	62	70	58	68	62	65	59	77	69	68	59	64	55	65	60	70	60	72	65	58	51	66	59	71	62	74	60	76	65	62	56
1	70	54	66	66	76	46	74	58	68	52	81	58	67	58	68	32	73	59	76	51	82	57	76	54	58	30	69	41	59	59	67	73	62	55	60	55	65	56	65	44	73	36	51	28
1	63	63	69	72	67	62	65	57	68	53	68	71	73	78	64	58	61	54	70	61	72	67	72	68	57	55	61	53	66	60	76	77	73	66	66	58	75	70	77	67	78	68	64	58
1	62	56	66	57	74	75	68	59	65	59	74	66	71	65	67	69	66	66	71	72	80	74	71	63	62	72	62	66	66	61	73	68	59	59	63	62	73	73	76	67	77	71	62	58
1	80	74	82	77	74	74	73	77	64	61	73	73	73	72	62	66	66	68	63	61	69	75	70	75	59	64	63	69	66	66	70	77	62	62	60	65	67	66	74	71	66	71	59	62
1	63	58	66	55	56	58	69	74	44	48	63	60	76	67	73	73	58	66	68	63	72	74	70	72	77	75	70	71	71	67	75	73	60	59	71	70	65	62	70	69	71	70	58	61
1	70	65	65	62	68	67	77	74	62	61	66	61	69	74	64	62	71	71	74	70	77	78	69	70	67	65	67	70	49	48	73	71	65	73	73	73	75	71	73	72	73	70	65	64
1	61	63	58	62	56	60	67	75	61	57	64	71	56	59	66	62	73	76	71	75	83	84	69	71	69	69	69	71	49	43	59	64	56	61	64	72	70	73	69	70	65	68	65	62
1	70	64	52	58	75	89	70	72	26	30	46	55	54	59	40	40	39	37	35	17	59	52	66	72	23	46	8	31	17	20	49	72	61	70	31	13	40	23	31	30	57	67	41	57
1	75	71	54	51	53	50	68	69	46	55	11	12	43	48	61	60	73	77	46	45	68	59	65	73	54	60	55	66	54	41	53	52	58	63	72	65	33	23	64	54	36	46	45	52
1	77	61	62	68	62	58	72	68	77	71	76	77	72	75	62	57	77	74	61	58	72	76	69	68	56	53	57	54	69	70	73	79	65	70	66	68	67	66	71	67	60	60	53	57
1	75	72	75	79	72	68	79	77	69	66	73	77	67	73	57	58	69	69	67	65	77	68	69	65	58	54	68	60	67	66	75	78	63	66	68	64	72	69	73	61	52	44	34	37
1	78	76	71	72	65	71	75	74	70	64	65	76	65	73	59	57	65	65	73	73	81	80	68	66	59	44	62	63	62	59	71	74	59	60	64	61	77	76	62	67	44	42	44	30
1	69	68	75	74	78	72	75	72	61	57	72	71	75	72	70	68	68	62	62	66	67	67	74	78	64	68	62	62	64	63	75	77	66	67	69	65	62	63	64	59	74	75	63	67
1	72	66	75	67	61	59	64	63	61	67	75	76	66	48	61	56	69	68	68	68	68	75	69	67	68	71	70	68	48	47	74	79	63	75	62	62	64	67	56	52	69	83	59	73
1	64	64	70	75	70	71	74	71	59	60	62	68	70	66	69	72	69	69	61	63	56	60	62	66	69	71	62	63	67	65	62	58	52	51	67	66	61	56	64	65	71	73	57	63
1	72	63	68	62	72	63	79	61	57	49	76	75	55	57	43	37	54	52	57	56	78	78	57	55	35	37	57	57	41	35	67	70	75	72	53	46	63	62	53	43	38	35	32	26
1	79	78	66	63	69	62	78	70	72	71	73	78	75	65	68	62	76	71	68	68	72	71	52	48	23	26	66	59	66	66	72	74	56	58	67	63	66	69	70	74	34	33	11	12
1	66	81	75	72	69	67	74	81	67	73	76	75	69	64	58	57	74	74	56	62	74	78	55	50	37	38	65	73	61	61	73	73	61	63	67	66	60	71	46	58	35	37	24	20
1	65	66	71	72	67	75	76	83	70	74	70	76	70	68	63	71	69	76	72	73	76	80	69	68	57	59	59	56	62	68	75	73	65	61	69	73	66	70	63	65	65	67	53	42
1	71	75	76	74	71	68	67	68	69	75	75	74	59	58	71	69	70	74	74	72	71	78	69	72	69	72	63	61	59	70	72	75	61	66	70	71	59	64	64	60	72	61	55	63
1	70	66	66	68	71	69	64	61	68	67	50	53	73	71	73	63	71	73	80	81	82	82	67	71	52	47	67	64	66	67	66	75	58	62	65	65	71	67	70	71	67	64	52	53
1	73	76	68	74	56	59	73	76	54	48	75	78	47	53	25	19	60	56	56	54	80	79	47	53	19	14	58	50	67	71	63	54	49	48	66	65	62	58	57	72	31	30	15	11
1	68	76	79	78	63	73	68	78	64	71	73	77	67	71	58	57	61	63	52	64	64	74	53	72	36	44	52	54	49	56	73	81	65	80	53	60	63	70	58	64	52	57	49	50
1	68	64	65	68	63	64	77	73	75	72	80	77	70	71	61	61	73	68	63	62	76	73	69	69	48	59	62	44	66	59	75	74	64	64	63	61	70	69	74	67	51	48	45	45
0	62	67	64	70	59	58	67	74	60	66	68	68	73	71	60	63	64	74	64	65	74	77	69	73	59	58	58	67	65	69	78	76	61	62	64	67	72	74	71	71	71	69	66	61
0	62	67	68	70	65	70	73	77	69	70	69	73	71	74	71	71	76	75	66	67	73	73	70	74	63	67	58	68	66	69	78	79	69	70	71	73	72	71	73	77	72	76	64	66
0	59	68	69	67	69	59	78	73	66	65	77	73	74	66	66	55	71	66	69	68	75	73	80	79	69	65	69	66	68	65	75	71	59	61	65	64	73	71	81	75	74	65	69	66
0	75	75	70	77	67	75	75	75	67	66	74	73	68	72	64	70	76	70	67	63	74	75	72	68	69	68	75	69	71	74	75	76	63	70	71	69	66	63	70	73	66	68	58	59
0	77	79	79	77	74	76	76	81	65	68	66	66	74	73	72	68	67	73	63	62	72	67	76	69	68	64	64	61	69	68	73	75	70	66	64	70	70	70	73	76	79	73	65	63
0	68	64	74	80	76	72	78	75	67	64	75	80	78	77	66	64	67	67	70	60	78	82	70	68	63	60	64	60	54	56	70	73	59	65	55	58	50	51	73	70	69	65	42	41
0	76	73	74	76	60	69	76	76	68	69	78	79	57	62	69	69	67	66	73	69	80	81	58	68	75	69	73	70	58	65	79	76	74	71	66	64	65	62	78	68	75	68	62	60
0	61	76	71	68	77	69	77	69	64	75	71	81	75	72	71	69	70	73	61	71	69	79	64	65	62	66	61	65	71	68	67	71	59	64	66	65	60	68	74	71	69	68	63	59
0	67	65	77	74	67	66	67	70	65	64	75	78	66	74	62	60	65	65	73	72	75	76	74	81	66	65	65	63	63	67	76	80	63	64	63	64	73	72	76	75	72	74	65	64
0	71	61	74	74	76	74	69	56	68	78	71	78	58	64	70	72	71	68	72	71	79	78	67	68	63	60	67	67	76	74	67	79	67	71	71	64	70	74	83	76	74	73	54	54
0	64	70	71	69	72	70	75	78	61	66	69	68	68	70	71	70	75	76	73	72	80	78	79	81	74	70	72	79	73	75	77	73	65	64	72	72	59	62	71	74	68	67	58	57
0	76	75	68	78	71	72	72	75	61	65	67	70	67	75	60	58	63	67	59	63	67	72	74	73	56	56	52	52	67	68	73	78	65	68	61	67	69	74	77	75	74	70	63	61
0	74	73	72	75	63	62	67	67	73	74	75	79	70	71	64	67	65	69	79	78	81	80	71	73	60	62	69	67	69	69	75	75	66	67	67	66	71	73	66	69	62	65	55	56
0	65	67	69	76	62	68	65	66	65	64	74	73	60	75	66	63	64	62	73	65	77	74	69	69	66	59	68	59	69	69	76	79	65	63	60	60	69	64	69	74	69	70	62	57
0	59	75	70	76	62	70	65	74	65	67	75	76	70	73	63	61	74	67	78	69	75	73	70	68	67	64	79	68	70	75	76	77	59	63	72	69	64	64	65	72	61	61	51	55
0	76	72	73	69	67	73	74	72	60	65	73	66	66	73	68	67	69	70	60	58	66	76	69	75	65	64	63	60	74	71	77	79	61	68	71	70	62	63	73	76	62	69	52	59
0	71	75	78	78	68	67	75	72	67	68	72	75	74	74	67	66	66	67	66	66	78	80	73	75	67	72	67	67	67	65	77	78	61	64	63	66	51	57	77	67	78	76	60	59
0	80	76	75	75	69	68	74	75	77	77	76	78	74	70	66	65	67	75	74	73	74	77	68	67	61	58	60	67	61	63	75	75	66	62	59	61	77	74	69	67	65	66	61	58
0	68	70	66	72	63	71	77	82	61	63	61	62	61	65	65	62	72	77	69	73	72	78	74	77	69	69	77	74	64	63	66	70	58	60	65	69	75	77	77	77	69	77	65	64
0	67	57	73	78	63	68	72	73	61	59	59	76	71	72	69	66	70	68	65	77	79	68	71	75	62	66	70	78	68	69	70	76	65	65	66	67	62	72	69	72	70	68	60	59
0	72	74	67	69	69	70	74	81	66	70	73	78	69	80	65	65	70	77	69	70	73	79	64	68	56	58	67	64	68	68	69	74	62	67	66	70	73	77	74	77	71	72	63	65
0	62	71	78	84	64	68	72	74	53	57	71	70	71	72	54	53	63	67	54	57	71	71	70	74	54	57	54	57	62	64	75	72	62	65	60	64	64	67	72	77	62	62	61	65
0	69	78	74	76	70	67	69	73	68	75	75	76	71	77	58	61	66	70	67	72	76	72	56	62	56	61	57	62	67	73	76	74	58	63	64	68	66	76	70	72	64	68	60	56
0	59	65	53	60	72	74	67	69	64	67	64	65	71	70	68	71	72	70	70	70	75	78	72	71	71	71	67	64	67	71	71	74	62	66	72	73	57	57	64	71	70	69	53	49
0	66	67	63	70	69	70	73	72	61	62	68	68	70	71	71	67	71	69	65	65	76	78	71	70	65	64	68	71	70	71	73	74	58	63	68	71	70	72	77	79	79	79	66	66
0	62	66	66	68	73	76	68	71	62	62	63	68	74	75	63	68	71	68	58	58	65	66	65	76	64	70	63	60	70	72	71	77	67	69	72	71	63	63	70	72	75	79	62	59
0	71	71	69	71	65	65	76	73	67	66	69	79	76	76	63	62	74	71	58	66	76	78	78	74	68	66	69	68	68	68	71	74	59	57	65	66	73	71	78	74	68	70	57	55
0	63	61	75	72	68	71	69	70	64	56	70	75	76	73	70	72	76	73	68	68	79	76	68	76	66	73	58	68	72	75	72	75	65	61	66	67	58	57	72	72	68	71	57	58
0	74	81	80	78	70	69	74	77	69	71	73	76	68	68	62	61	68	68	67	70	74	80	68	74	57	62	57	65	61	65	71	76	63	65	67	67	70	74	63	72	68	70	61	64
0	69	64	73	72	49	70	66	71	57	56	64	62	76	74	65	62	63	58	63	63	75	76	78	80	75	77	51	62	74	68	77	77	70	68	68	64	59	58	69	66	74	75	62	59
0	70	64	68	67	76	68	76	69	67	64	69	65	62	65	70	67	74	68	65	65	74	75	64	69	63	63	64	64	56	61	62	68	66	66	62	58	57	48	75	64	79	74	59	58
0	65	68	70	78	65	72	72	74	64	69	71	73	72	68	62	62	65	62	72	75	79	78	72	76	66	67	62	61	68	76	72	78	65	64	67	63	64	67	67	77	66	66	59	57
0	64	53	74	70	65	63	70	70	57	57	64	64	73	74	65	59	65	63	63	62	72	73	79	76	75	68	60	58	69	66	72	76	64	65	63	65	63	65	75	80	74	67	71	67
0	70	71	71	74	68	66	72	70	66	69	74	72	70	69	64	66	73	72	75	73	81	81	76	75	71	70	74	82	69	72	76	74	60	56	66	66	64	64	73	72	66	63	54	58
0	72	70	75	80	73	70	76	73	66	56	72	70	73	75	67	65	69	69	73	72	81	77	80	79	67	64	64	66	69	68	70	75	63	59	66	63	74	77	81	78	79	75	65	66
0	70	75	72	72	67	71	71	78	63	67	73	76	71	74	59	61	67	64	74	71	77	77	70	72	61	61	62	58	63	69	76	75	64	65	66	67	68	70	70	71	64	67	56	54
0	59	57	67	71	66	68	68	70	56	62	77	61	67	71	75	71	67	64	62	54	64	75	71	72	76	79	75	70	71	77	71	69	56	54	62	64	56	53	71	68	64	63	56	56
0	67	64	73	75	77	77	74	70	65	62	74	75	65	67	68	70	66	69	67	60	74	75	62	64	66	71	62	61	64	69	73	76	64	66	61	64	65	60	68	75	74	80	67	68
0	68	65	72	72	47	74	76	74	67	66	71	69	69	67	63	64	68	68	70	74	77	77	73	60	49	48	42	69	70	69	76	79	63	66	64	69	71	73	73	75	68	56	58	44
0	66	54	69	66	69	69	75	72	63	62	68	66	68	70	71	68	70	69	66	68	73	72	65	73	67	63	60	57	70	68	75	75	65	67	69	65	65	64	67	69	71	68	59	59
