# Supplementary material for: Prediction of sentiment polarity in restaurant reviews using an ordinal regression approach based on evolutionary XGBoost
Source: PeerJ Comput Sci. 2025 Jan 9;11:e2370. doi: 10.7717/peerj-cs.2370 (PMC11784868; doi:10.7717/peerj-cs.2370)
Supplement: Supplemental Information 2 [file peerj-cs-11-2370-s002.zip › Evo_SVM-PSO/libsvm-3.20/SPECTFlibsvm.train]

1 1:59 2:52 3:70 4:67 5:73 6:66 7:72 8:61 9:58 10:52 11:72 12:71 13:70 14:77 15:66 16:65 17:67 18:55 19:61 20:57 21:68 22:66 23:72 24:74 25:63 26:64 27:56 28:54 29:67 30:54 31:76 32:74 33:65 34:67 35:66 36:56 37:62 38:56 39:72 40:62 41:74 42:74 43:64 44:67
1 1:72 2:62 3:69 4:67 5:78 6:82 7:74 8:65 9:69 10:63 11:70 12:70 13:72 14:74 15:70 16:71 17:72 18:75 19:66 20:65 21:73 22:78 23:74 24:79 25:74 26:69 27:69 28:70 29:71 30:69 31:72 32:70 33:62 34:65 35:65 36:71 37:63 38:60 39:69 40:73 41:67 42:71 43:56 44:58
1 1:71 2:62 3:70 4:64 5:67 6:64 7:79 8:65 9:70 10:69 11:72 12:71 13:68 14:65 15:61 16:61 17:73 18:71 19:75 20:74 21:80 22:74 23:54 24:47 25:53 26:37 27:77 28:68 29:72 30:59 31:72 32:68 33:60 34:60 35:73 36:70 37:66 38:65 39:64 40:55 41:61 42:41 43:51 44:46
1 1:69 2:71 3:70 4:78 5:61 6:63 7:67 8:65 9:59 10:59 11:66 12:69 13:71 14:75 15:65 16:58 17:60 18:55 19:62 20:59 21:67 22:66 23:74 24:74 25:64 26:60 27:57 28:54 29:70 30:73 31:69 32:76 33:62 34:64 35:61 36:61 37:66 38:65 39:72 40:73 41:68 42:68 43:59 44:63
1 1:70 2:66 3:61 4:66 5:61 6:58 7:69 8:69 9:72 10:68 11:62 12:71 13:71 14:71 15:63 16:59 17:74 18:75 19:70 20:69 21:83 22:77 23:73 24:70 25:41 26:37 27:39 28:40 29:58 30:46 31:75 32:73 33:65 34:66 35:67 36:69 37:70 38:66 39:70 40:64 41:60 42:55 43:49 44:41
1 1:57 2:69 3:68 4:75 5:69 6:74 7:73 8:71 9:57 10:61 11:72 12:74 13:73 14:69 15:61 16:58 17:60 18:55 19:71 20:62 21:79 22:70 23:77 24:71 25:65 26:63 27:69 28:55 29:61 30:68 31:75 32:74 33:63 34:64 35:63 36:58 37:69 38:67 39:79 40:77 41:72 42:70 43:61 44:65
1 1:69 2:66 3:62 4:75 5:67 6:71 7:72 8:76 9:69 10:70 11:66 12:69 13:71 14:80 15:66 16:64 17:71 18:77 19:65 20:61 21:72 22:67 23:71 24:69 25:65 26:57 27:69 28:65 29:68 30:65 31:76 32:73 33:63 34:64 35:69 36:70 37:72 38:72 39:69 40:68 41:70 42:73 43:63 44:59
1 1:61 2:60 3:60 4:62 5:64 6:72 7:68 8:67 9:74 10:68 11:76 12:70 13:74 14:71 15:76 16:74 17:74 18:70 19:75 20:66 21:69 22:62 23:65 24:60 25:66 26:65 27:68 28:59 29:64 30:59 31:72 32:65 33:55 34:56 35:66 36:66 37:66 38:60 39:60 40:58 41:60 42:67 43:49 44:52
1 1:65 2:62 3:67 4:68 5:65 6:67 7:71 8:71 9:64 10:56 11:73 12:72 13:68 14:69 15:56 16:57 17:67 18:62 19:74 20:66 21:80 22:76 23:80 24:78 25:53 26:47 27:48 28:36 29:68 30:65 31:74 32:73 33:60 34:60 35:67 36:63 37:74 38:63 39:77 40:79 41:68 42:70 43:59 44:56
1 1:74 2:73 3:72 4:79 5:66 6:61 7:76 8:66 9:65 10:64 11:78 12:74 13:62 14:57 15:48 16:36 17:62 18:50 19:67 20:63 21:79 22:70 23:61 24:57 25:52 26:36 27:69 28:49 29:55 30:65 31:74 32:73 33:58 34:60 35:64 36:62 37:73 38:69 39:62 40:67 41:60 42:56 43:53 44:46
1 1:70 2:69 3:60 4:62 5:58 6:60 7:71 8:77 9:69 10:69 11:73 12:68 13:68 14:70 15:69 16:65 17:76 18:75 19:63 20:64 21:67 22:74 23:56 24:60 25:54 26:44 27:68 28:69 29:68 30:68 31:74 32:73 33:61 34:59 35:68 36:67 37:64 38:68 39:64 40:76 41:64 42:61 43:54 44:49
1 1:67 2:66 3:65 4:77 5:66 6:70 7:72 8:72 9:72 10:67 11:76 12:72 13:73 14:76 15:74 16:71 17:74 18:73 19:69 20:61 21:78 22:70 23:76 24:73 25:70 26:70 27:62 28:51 29:70 30:68 31:79 32:77 33:75 34:68 35:72 36:71 37:69 38:63 39:65 40:61 41:73 42:73 43:64 44:67
1 1:76 2:69 3:78 4:73 5:68 6:67 7:75 8:70 9:77 10:70 11:79 12:73 13:79 14:75 15:74 16:71 17:76 18:68 19:81 20:79 21:77 22:78 23:75 24:76 25:66 26:76 27:65 28:67 29:67 30:57 31:68 32:75 33:50 34:62 35:62 36:59 37:47 38:49 39:75 40:65 41:74 42:70 43:51 44:48
1 1:70 2:69 3:67 4:66 5:68 6:60 7:76 8:77 9:70 10:67 11:71 12:71 13:79 14:79 15:70 16:64 17:77 18:76 19:63 20:54 21:68 22:65 23:72 24:67 25:59 26:52 27:56 28:50 29:67 30:61 31:74 32:72 33:67 34:59 35:68 36:66 37:73 38:68 39:74 40:68 41:77 42:69 43:65 44:62
1 1:78 2:73 3:68 4:74 5:68 6:69 7:63 8:74 9:68 10:67 11:73 12:73 13:66 14:71 15:64 16:67 17:66 18:68 19:61 20:66 21:75 22:71 23:60 24:62 25:64 26:66 27:65 28:67 29:66 30:62 31:74 32:75 33:61 34:61 35:63 36:66 37:68 38:65 39:71 40:62 41:69 42:67 43:61 44:59
1 1:67 2:51 3:73 4:65 5:69 6:56 7:72 8:63 9:64 10:56 11:68 12:67 13:70 14:62 15:70 16:58 17:68 18:62 19:65 20:59 21:77 22:69 23:68 24:59 25:64 26:55 27:65 28:60 29:70 30:60 31:72 32:65 33:58 34:51 35:66 36:59 37:71 38:62 39:74 40:60 41:76 42:65 43:62 44:56
1 1:70 2:54 3:66 4:66 5:76 6:46 7:74 8:58 9:68 10:52 11:81 12:58 13:67 14:58 15:68 16:32 17:73 18:59 19:76 20:51 21:82 22:57 23:76 24:54 25:58 26:30 27:69 28:41 29:59 30:59 31:67 32:73 33:62 34:55 35:60 36:55 37:65 38:56 39:65 40:44 41:73 42:36 43:51 44:28
1 1:63 2:63 3:69 4:72 5:67 6:62 7:65 8:57 9:68 10:53 11:68 12:71 13:73 14:78 15:64 16:58 17:61 18:54 19:70 20:61 21:72 22:67 23:72 24:68 25:57 26:55 27:61 28:53 29:66 30:60 31:76 32:77 33:73 34:66 35:66 36:58 37:75 38:70 39:77 40:67 41:78 42:68 43:64 44:58
1 1:62 2:56 3:66 4:57 5:74 6:75 7:68 8:59 9:65 10:59 11:74 12:66 13:71 14:65 15:67 16:69 17:66 18:66 19:71 20:72 21:80 22:74 23:71 24:63 25:62 26:72 27:62 28:66 29:66 30:61 31:73 32:68 33:59 34:59 35:63 36:62 37:73 38:73 39:76 40:67 41:77 42:71 43:62 44:58
1 1:80 2:74 3:82 4:77 5:74 6:74 7:73 8:77 9:64 10:61 11:73 12:73 13:73 14:72 15:62 16:66 17:66 18:68 19:63 20:61 21:69 22:75 23:70 24:75 25:59 26:64 27:63 28:69 29:66 30:66 31:70 32:77 33:62 34:62 35:60 36:65 37:67 38:66 39:74 40:71 41:66 42:71 43:59 44:62
1 1:63 2:58 3:66 4:55 5:56 6:58 7:69 8:74 9:44 10:48 11:63 12:60 13:76 14:67 15:73 16:73 17:58 18:66 19:68 20:63 21:72 22:74 23:70 24:72 25:77 26:75 27:70 28:71 29:71 30:67 31:75 32:73 33:60 34:59 35:71 36:70 37:65 38:62 39:70 40:69 41:71 42:70 43:58 44:61
1 1:70 2:65 3:65 4:62 5:68 6:67 7:77 8:74 9:62 10:61 11:66 12:61 13:69 14:74 15:64 16:62 17:71 18:71 19:74 20:70 21:77 22:78 23:69 24:70 25:67 26:65 27:67 28:70 29:49 30:48 31:73 32:71 33:65 34:73 35:73 36:73 37:75 38:71 39:73 40:72 41:73 42:70 43:65 44:64
1 1:61 2:63 3:58 4:62 5:56 6:60 7:67 8:75 9:61 10:57 11:64 12:71 13:56 14:59 15:66 16:62 17:73 18:76 19:71 20:75 21:83 22:84 23:69 24:71 25:69 26:69 27:69 28:71 29:49 30:43 31:59 32:64 33:56 34:61 35:64 36:72 37:70 38:73 39:69 40:70 41:65 42:68 43:65 44:62
1 1:70 2:64 3:52 4:58 5:75 6:89 7:70 8:72 9:26 10:30 11:46 12:55 13:54 14:59 15:40 16:40 17:39 18:37 19:35 20:17 21:59 22:52 23:66 24:72 25:23 26:46 27:8 28:31 29:17 30:20 31:49 32:72 33:61 34:70 35:31 36:13 37:40 38:23 39:31 40:30 41:57 42:67 43:41 44:57
1 1:75 2:71 3:54 4:51 5:53 6:50 7:68 8:69 9:46 10:55 11:11 12:12 13:43 14:48 15:61 16:60 17:73 18:77 19:46 20:45 21:68 22:59 23:65 24:73 25:54 26:60 27:55 28:66 29:54 30:41 31:53 32:52 33:58 34:63 35:72 36:65 37:33 38:23 39:64 40:54 41:36 42:46 43:45 44:52
1 1:77 2:61 3:62 4:68 5:62 6:58 7:72 8:68 9:77 10:71 11:76 12:77 13:72 14:75 15:62 16:57 17:77 18:74 19:61 20:58 21:72 22:76 23:69 24:68 25:56 26:53 27:57 28:54 29:69 30:70 31:73 32:79 33:65 34:70 35:66 36:68 37:67 38:66 39:71 40:67 41:60 42:60 43:53 44:57
1 1:75 2:72 3:75 4:79 5:72 6:68 7:79 8:77 9:69 10:66 11:73 12:77 13:67 14:73 15:57 16:58 17:69 18:69 19:67 20:65 21:77 22:68 23:69 24:65 25:58 26:54 27:68 28:60 29:67 30:66 31:75 32:78 33:63 34:66 35:68 36:64 37:72 38:69 39:73 40:61 41:52 42:44 43:34 44:37
1 1:78 2:76 3:71 4:72 5:65 6:71 7:75 8:74 9:70 10:64 11:65 12:76 13:65 14:73 15:59 16:57 17:65 18:65 19:73 20:73 21:81 22:80 23:68 24:66 25:59 26:44 27:62 28:63 29:62 30:59 31:71 32:74 33:59 34:60 35:64 36:61 37:77 38:76 39:62 40:67 41:44 42:42 43:44 44:30
1 1:69 2:68 3:75 4:74 5:78 6:72 7:75 8:72 9:61 10:57 11:72 12:71 13:75 14:72 15:70 16:68 17:68 18:62 19:62 20:66 21:67 22:67 23:74 24:78 25:64 26:68 27:62 28:62 29:64 30:63 31:75 32:77 33:66 34:67 35:69 36:65 37:62 38:63 39:64 40:59 41:74 42:75 43:63 44:67
1 1:72 2:66 3:75 4:67 5:61 6:59 7:64 8:63 9:61 10:67 11:75 12:76 13:66 14:48 15:61 16:56 17:69 18:68 19:68 20:68 21:68 22:75 23:69 24:67 25:68 26:71 27:70 28:68 29:48 30:47 31:74 32:79 33:63 34:75 35:62 36:62 37:64 38:67 39:56 40:52 41:69 42:83 43:59 44:73
1 1:64 2:64 3:70 4:75 5:70 6:71 7:74 8:71 9:59 10:60 11:62 12:68 13:70 14:66 15:69 16:72 17:69 18:69 19:61 20:63 21:56 22:60 23:62 24:66 25:69 26:71 27:62 28:63 29:67 30:65 31:62 32:58 33:52 34:51 35:67 36:66 37:61 38:56 39:64 40:65 41:71 42:73 43:57 44:63
1 1:72 2:63 3:68 4:62 5:72 6:63 7:79 8:61 9:57 10:49 11:76 12:75 13:55 14:57 15:43 16:37 17:54 18:52 19:57 20:56 21:78 22:78 23:57 24:55 25:35 26:37 27:57 28:57 29:41 30:35 31:67 32:70 33:75 34:72 35:53 36:46 37:63 38:62 39:53 40:43 41:38 42:35 43:32 44:26
1 1:79 2:78 3:66 4:63 5:69 6:62 7:78 8:70 9:72 10:71 11:73 12:78 13:75 14:65 15:68 16:62 17:76 18:71 19:68 20:68 21:72 22:71 23:52 24:48 25:23 26:26 27:66 28:59 29:66 30:66 31:72 32:74 33:56 34:58 35:67 36:63 37:66 38:69 39:70 40:74 41:34 42:33 43:11 44:12
1 1:66 2:81 3:75 4:72 5:69 6:67 7:74 8:81 9:67 10:73 11:76 12:75 13:69 14:64 15:58 16:57 17:74 18:74 19:56 20:62 21:74 22:78 23:55 24:50 25:37 26:38 27:65 28:73 29:61 30:61 31:73 32:73 33:61 34:63 35:67 36:66 37:60 38:71 39:46 40:58 41:35 42:37 43:24 44:20
1 1:65 2:66 3:71 4:72 5:67 6:75 7:76 8:83 9:70 10:74 11:70 12:76 13:70 14:68 15:63 16:71 17:69 18:76 19:72 20:73 21:76 22:80 23:69 24:68 25:57 26:59 27:59 28:56 29:62 30:68 31:75 32:73 33:65 34:61 35:69 36:73 37:66 38:70 39:63 40:65 41:65 42:67 43:53 44:42
1 1:71 2:75 3:76 4:74 5:71 6:68 7:67 8:68 9:69 10:75 11:75 12:74 13:59 14:58 15:71 16:69 17:70 18:74 19:74 20:72 21:71 22:78 23:69 24:72 25:69 26:72 27:63 28:61 29:59 30:70 31:72 32:75 33:61 34:66 35:70 36:71 37:59 38:64 39:64 40:60 41:72 42:61 43:55 44:63
1 1:70 2:66 3:66 4:68 5:71 6:69 7:64 8:61 9:68 10:67 11:50 12:53 13:73 14:71 15:73 16:63 17:71 18:73 19:80 20:81 21:82 22:82 23:67 24:71 25:52 26:47 27:67 28:64 29:66 30:67 31:66 32:75 33:58 34:62 35:65 36:65 37:71 38:67 39:70 40:71 41:67 42:64 43:52 44:53
1 1:73 2:76 3:68 4:74 5:56 6:59 7:73 8:76 9:54 10:48 11:75 12:78 13:47 14:53 15:25 16:19 17:60 18:56 19:56 20:54 21:80 22:79 23:47 24:53 25:19 26:14 27:58 28:50 29:67 30:71 31:63 32:54 33:49 34:48 35:66 36:65 37:62 38:58 39:57 40:72 41:31 42:30 43:15 44:11
1 1:68 2:76 3:79 4:78 5:63 6:73 7:68 8:78 9:64 10:71 11:73 12:77 13:67 14:71 15:58 16:57 17:61 18:63 19:52 20:64 21:64 22:74 23:53 24:72 25:36 26:44 27:52 28:54 29:49 30:56 31:73 32:81 33:65 34:80 35:53 36:60 37:63 38:70 39:58 40:64 41:52 42:57 43:49 44:50
1 1:68 2:64 3:65 4:68 5:63 6:64 7:77 8:73 9:75 10:72 11:80 12:77 13:70 14:71 15:61 16:61 17:73 18:68 19:63 20:62 21:76 22:73 23:69 24:69 25:48 26:59 27:62 28:44 29:66 30:59 31:75 32:74 33:64 34:64 35:63 36:61 37:70 38:69 39:74 40:67 41:51 42:48 43:45 44:45
0 1:62 2:67 3:64 4:70 5:59 6:58 7:67 8:74 9:60 10:66 11:68 12:68 13:73 14:71 15:60 16:63 17:64 18:74 19:64 20:65 21:74 22:77 23:69 24:73 25:59 26:58 27:58 28:67 29:65 30:69 31:78 32:76 33:61 34:62 35:64 36:67 37:72 38:74 39:71 40:71 41:71 42:69 43:66 44:61
0 1:62 2:67 3:68 4:70 5:65 6:70 7:73 8:77 9:69 10:70 11:69 12:73 13:71 14:74 15:71 16:71 17:76 18:75 19:66 20:67 21:73 22:73 23:70 24:74 25:63 26:67 27:58 28:68 29:66 30:69 31:78 32:79 33:69 34:70 35:71 36:73 37:72 38:71 39:73 40:77 41:72 42:76 43:64 44:66
0 1:59 2:68 3:69 4:67 5:69 6:59 7:78 8:73 9:66 10:65 11:77 12:73 13:74 14:66 15:66 16:55 17:71 18:66 19:69 20:68 21:75 22:73 23:80 24:79 25:69 26:65 27:69 28:66 29:68 30:65 31:75 32:71 33:59 34:61 35:65 36:64 37:73 38:71 39:81 40:75 41:74 42:65 43:69 44:66
0 1:75 2:75 3:70 4:77 5:67 6:75 7:75 8:75 9:67 10:66 11:74 12:73 13:68 14:72 15:64 16:70 17:76 18:70 19:67 20:63 21:74 22:75 23:72 24:68 25:69 26:68 27:75 28:69 29:71 30:74 31:75 32:76 33:63 34:70 35:71 36:69 37:66 38:63 39:70 40:73 41:66 42:68 43:58 44:59
0 1:77 2:79 3:79 4:77 5:74 6:76 7:76 8:81 9:65 10:68 11:66 12:66 13:74 14:73 15:72 16:68 17:67 18:73 19:63 20:62 21:72 22:67 23:76 24:69 25:68 26:64 27:64 28:61 29:69 30:68 31:73 32:75 33:70 34:66 35:64 36:70 37:70 38:70 39:73 40:76 41:79 42:73 43:65 44:63
0 1:68 2:64 3:74 4:80 5:76 6:72 7:78 8:75 9:67 10:64 11:75 12:80 13:78 14:77 15:66 16:64 17:67 18:67 19:70 20:60 21:78 22:82 23:70 24:68 25:63 26:60 27:64 28:60 29:54 30:56 31:70 32:73 33:59 34:65 35:55 36:58 37:50 38:51 39:73 40:70 41:69 42:65 43:42 44:41
0 1:76 2:73 3:74 4:76 5:60 6:69 7:76 8:76 9:68 10:69 11:78 12:79 13:57 14:62 15:69 16:69 17:67 18:66 19:73 20:69 21:80 22:81 23:58 24:68 25:75 26:69 27:73 28:70 29:58 30:65 31:79 32:76 33:74 34:71 35:66 36:64 37:65 38:62 39:78 40:68 41:75 42:68 43:62 44:60
0 1:61 2:76 3:71 4:68 5:77 6:69 7:77 8:69 9:64 10:75 11:71 12:81 13:75 14:72 15:71 16:69 17:70 18:73 19:61 20:71 21:69 22:79 23:64 24:65 25:62 26:66 27:61 28:65 29:71 30:68 31:67 32:71 33:59 34:64 35:66 36:65 37:60 38:68 39:74 40:71 41:69 42:68 43:63 44:59
0 1:67 2:65 3:77 4:74 5:67 6:66 7:67 8:70 9:65 10:64 11:75 12:78 13:66 14:74 15:62 16:60 17:65 18:65 19:73 20:72 21:75 22:76 23:74 24:81 25:66 26:65 27:65 28:63 29:63 30:67 31:76 32:80 33:63 34:64 35:63 36:64 37:73 38:72 39:76 40:75 41:72 42:74 43:65 44:64
0 1:71 2:61 3:74 4:74 5:76 6:74 7:69 8:56 9:68 10:78 11:71 12:78 13:58 14:64 15:70 16:72 17:71 18:68 19:72 20:71 21:79 22:78 23:67 24:68 25:63 26:60 27:67 28:67 29:76 30:74 31:67 32:79 33:67 34:71 35:71 36:64 37:70 38:74 39:83 40:76 41:74 42:73 43:54 44:54
0 1:64 2:70 3:71 4:69 5:72 6:70 7:75 8:78 9:61 10:66 11:69 12:68 13:68 14:70 15:71 16:70 17:75 18:76 19:73 20:72 21:80 22:78 23:79 24:81 25:74 26:70 27:72 28:79 29:73 30:75 31:77 32:73 33:65 34:64 35:72 36:72 37:59 38:62 39:71 40:74 41:68 42:67 43:58 44:57
0 1:76 2:75 3:68 4:78 5:71 6:72 7:72 8:75 9:61 10:65 11:67 12:70 13:67 14:75 15:60 16:58 17:63 18:67 19:59 20:63 21:67 22:72 23:74 24:73 25:56 26:56 27:52 28:52 29:67 30:68 31:73 32:78 33:65 34:68 35:61 36:67 37:69 38:74 39:77 40:75 41:74 42:70 43:63 44:61
0 1:74 2:73 3:72 4:75 5:63 6:62 7:67 8:67 9:73 10:74 11:75 12:79 13:70 14:71 15:64 16:67 17:65 18:69 19:79 20:78 21:81 22:80 23:71 24:73 25:60 26:62 27:69 28:67 29:69 30:69 31:75 32:75 33:66 34:67 35:67 36:66 37:71 38:73 39:66 40:69 41:62 42:65 43:55 44:56
0 1:65 2:67 3:69 4:76 5:62 6:68 7:65 8:66 9:65 10:64 11:74 12:73 13:60 14:75 15:66 16:63 17:64 18:62 19:73 20:65 21:77 22:74 23:69 24:69 25:66 26:59 27:68 28:59 29:69 30:69 31:76 32:79 33:65 34:63 35:60 36:60 37:69 38:64 39:69 40:74 41:69 42:70 43:62 44:57
0 1:59 2:75 3:70 4:76 5:62 6:70 7:65 8:74 9:65 10:67 11:75 12:76 13:70 14:73 15:63 16:61 17:74 18:67 19:78 20:69 21:75 22:73 23:70 24:68 25:67 26:64 27:79 28:68 29:70 30:75 31:76 32:77 33:59 34:63 35:72 36:69 37:64 38:64 39:65 40:72 41:61 42:61 43:51 44:55
0 1:76 2:72 3:73 4:69 5:67 6:73 7:74 8:72 9:60 10:65 11:73 12:66 13:66 14:73 15:68 16:67 17:69 18:70 19:60 20:58 21:66 22:76 23:69 24:75 25:65 26:64 27:63 28:60 29:74 30:71 31:77 32:79 33:61 34:68 35:71 36:70 37:62 38:63 39:73 40:76 41:62 42:69 43:52 44:59
0 1:71 2:75 3:78 4:78 5:68 6:67 7:75 8:72 9:67 10:68 11:72 12:75 13:74 14:74 15:67 16:66 17:66 18:67 19:66 20:66 21:78 22:80 23:73 24:75 25:67 26:72 27:67 28:67 29:67 30:65 31:77 32:78 33:61 34:64 35:63 36:66 37:51 38:57 39:77 40:67 41:78 42:76 43:60 44:59
0 1:80 2:76 3:75 4:75 5:69 6:68 7:74 8:75 9:77 10:77 11:76 12:78 13:74 14:70 15:66 16:65 17:67 18:75 19:74 20:73 21:74 22:77 23:68 24:67 25:61 26:58 27:60 28:67 29:61 30:63 31:75 32:75 33:66 34:62 35:59 36:61 37:77 38:74 39:69 40:67 41:65 42:66 43:61 44:58
0 1:68 2:70 3:66 4:72 5:63 6:71 7:77 8:82 9:61 10:63 11:61 12:62 13:61 14:65 15:65 16:62 17:72 18:77 19:69 20:73 21:72 22:78 23:74 24:77 25:69 26:69 27:77 28:74 29:64 30:63 31:66 32:70 33:58 34:60 35:65 36:69 37:75 38:77 39:77 40:77 41:69 42:77 43:65 44:64
0 1:67 2:57 3:73 4:78 5:63 6:68 7:72 8:73 9:61 10:59 11:59 12:76 13:71 14:72 15:69 16:66 17:70 18:68 19:65 20:77 21:79 22:68 23:71 24:75 25:62 26:66 27:70 28:78 29:68 30:69 31:70 32:76 33:65 34:65 35:66 36:67 37:62 38:72 39:69 40:72 41:70 42:68 43:60 44:59
0 1:72 2:74 3:67 4:69 5:69 6:70 7:74 8:81 9:66 10:70 11:73 12:78 13:69 14:80 15:65 16:65 17:70 18:77 19:69 20:70 21:73 22:79 23:64 24:68 25:56 26:58 27:67 28:64 29:68 30:68 31:69 32:74 33:62 34:67 35:66 36:70 37:73 38:77 39:74 40:77 41:71 42:72 43:63 44:65
0 1:62 2:71 3:78 4:84 5:64 6:68 7:72 8:74 9:53 10:57 11:71 12:70 13:71 14:72 15:54 16:53 17:63 18:67 19:54 20:57 21:71 22:71 23:70 24:74 25:54 26:57 27:54 28:57 29:62 30:64 31:75 32:72 33:62 34:65 35:60 36:64 37:64 38:67 39:72 40:77 41:62 42:62 43:61 44:65
0 1:69 2:78 3:74 4:76 5:70 6:67 7:69 8:73 9:68 10:75 11:75 12:76 13:71 14:77 15:58 16:61 17:66 18:70 19:67 20:72 21:76 22:72 23:56 24:62 25:56 26:61 27:57 28:62 29:67 30:73 31:76 32:74 33:58 34:63 35:64 36:68 37:66 38:76 39:70 40:72 41:64 42:68 43:60 44:56
0 1:59 2:65 3:53 4:60 5:72 6:74 7:67 8:69 9:64 10:67 11:64 12:65 13:71 14:70 15:68 16:71 17:72 18:70 19:70 20:70 21:75 22:78 23:72 24:71 25:71 26:71 27:67 28:64 29:67 30:71 31:71 32:74 33:62 34:66 35:72 36:73 37:57 38:57 39:64 40:71 41:70 42:69 43:53 44:49
0 1:66 2:67 3:63 4:70 5:69 6:70 7:73 8:72 9:61 10:62 11:68 12:68 13:70 14:71 15:71 16:67 17:71 18:69 19:65 20:65 21:76 22:78 23:71 24:70 25:65 26:64 27:68 28:71 29:70 30:71 31:73 32:74 33:58 34:63 35:68 36:71 37:70 38:72 39:77 40:79 41:79 42:79 43:66 44:66
0 1:62 2:66 3:66 4:68 5:73 6:76 7:68 8:71 9:62 10:62 11:63 12:68 13:74 14:75 15:63 16:68 17:71 18:68 19:58 20:58 21:65 22:66 23:65 24:76 25:64 26:70 27:63 28:60 29:70 30:72 31:71 32:77 33:67 34:69 35:72 36:71 37:63 38:63 39:70 40:72 41:75 42:79 43:62 44:59
0 1:71 2:71 3:69 4:71 5:65 6:65 7:76 8:73 9:67 10:66 11:69 12:79 13:76 14:76 15:63 16:62 17:74 18:71 19:58 20:66 21:76 22:78 23:78 24:74 25:68 26:66 27:69 28:68 29:68 30:68 31:71 32:74 33:59 34:57 35:65 36:66 37:73 38:71 39:78 40:74 41:68 42:70 43:57 44:55
0 1:63 2:61 3:75 4:72 5:68 6:71 7:69 8:70 9:64 10:56 11:70 12:75 13:76 14:73 15:70 16:72 17:76 18:73 19:68 20:68 21:79 22:76 23:68 24:76 25:66 26:73 27:58 28:68 29:72 30:75 31:72 32:75 33:65 34:61 35:66 36:67 37:58 38:57 39:72 40:72 41:68 42:71 43:57 44:58
0 1:74 2:81 3:80 4:78 5:70 6:69 7:74 8:77 9:69 10:71 11:73 12:76 13:68 14:68 15:62 16:61 17:68 18:68 19:67 20:70 21:74 22:80 23:68 24:74 25:57 26:62 27:57 28:65 29:61 30:65 31:71 32:76 33:63 34:65 35:67 36:67 37:70 38:74 39:63 40:72 41:68 42:70 43:61 44:64
0 1:69 2:64 3:73 4:72 5:49 6:70 7:66 8:71 9:57 10:56 11:64 12:62 13:76 14:74 15:65 16:62 17:63 18:58 19:63 20:63 21:75 22:76 23:78 24:80 25:75 26:77 27:51 28:62 29:74 30:68 31:77 32:77 33:70 34:68 35:68 36:64 37:59 38:58 39:69 40:66 41:74 42:75 43:62 44:59
0 1:70 2:64 3:68 4:67 5:76 6:68 7:76 8:69 9:67 10:64 11:69 12:65 13:62 14:65 15:70 16:67 17:74 18:68 19:65 20:65 21:74 22:75 23:64 24:69 25:63 26:63 27:64 28:64 29:56 30:61 31:62 32:68 33:66 34:66 35:62 36:58 37:57 38:48 39:75 40:64 41:79 42:74 43:59 44:58
0 1:65 2:68 3:70 4:78 5:65 6:72 7:72 8:74 9:64 10:69 11:71 12:73 13:72 14:68 15:62 16:62 17:65 18:62 19:72 20:75 21:79 22:78 23:72 24:76 25:66 26:67 27:62 28:61 29:68 30:76 31:72 32:78 33:65 34:64 35:67 36:63 37:64 38:67 39:67 40:77 41:66 42:66 43:59 44:57
0 1:64 2:53 3:74 4:70 5:65 6:63 7:70 8:70 9:57 10:57 11:64 12:64 13:73 14:74 15:65 16:59 17:65 18:63 19:63 20:62 21:72 22:73 23:79 24:76 25:75 26:68 27:60 28:58 29:69 30:66 31:72 32:76 33:64 34:65 35:63 36:65 37:63 38:65 39:75 40:80 41:74 42:67 43:71 44:67
0 1:70 2:71 3:71 4:74 5:68 6:66 7:72 8:70 9:66 10:69 11:74 12:72 13:70 14:69 15:64 16:66 17:73 18:72 19:75 20:73 21:81 22:81 23:76 24:75 25:71 26:70 27:74 28:82 29:69 30:72 31:76 32:74 33:60 34:56 35:66 36:66 37:64 38:64 39:73 40:72 41:66 42:63 43:54 44:58
0 1:72 2:70 3:75 4:80 5:73 6:70 7:76 8:73 9:66 10:56 11:72 12:70 13:73 14:75 15:67 16:65 17:69 18:69 19:73 20:72 21:81 22:77 23:80 24:79 25:67 26:64 27:64 28:66 29:69 30:68 31:70 32:75 33:63 34:59 35:66 36:63 37:74 38:77 39:81 40:78 41:79 42:75 43:65 44:66
0 1:70 2:75 3:72 4:72 5:67 6:71 7:71 8:78 9:63 10:67 11:73 12:76 13:71 14:74 15:59 16:61 17:67 18:64 19:74 20:71 21:77 22:77 23:70 24:72 25:61 26:61 27:62 28:58 29:63 30:69 31:76 32:75 33:64 34:65 35:66 36:67 37:68 38:70 39:70 40:71 41:64 42:67 43:56 44:54
0 1:59 2:57 3:67 4:71 5:66 6:68 7:68 8:70 9:56 10:62 11:77 12:61 13:67 14:71 15:75 16:71 17:67 18:64 19:62 20:54 21:64 22:75 23:71 24:72 25:76 26:79 27:75 28:70 29:71 30:77 31:71 32:69 33:56 34:54 35:62 36:64 37:56 38:53 39:71 40:68 41:64 42:63 43:56 44:56
0 1:67 2:64 3:73 4:75 5:77 6:77 7:74 8:70 9:65 10:62 11:74 12:75 13:65 14:67 15:68 16:70 17:66 18:69 19:67 20:60 21:74 22:75 23:62 24:64 25:66 26:71 27:62 28:61 29:64 30:69 31:73 32:76 33:64 34:66 35:61 36:64 37:65 38:60 39:68 40:75 41:74 42:80 43:67 44:68
0 1:68 2:65 3:72 4:72 5:47 6:74 7:76 8:74 9:67 10:66 11:71 12:69 13:69 14:67 15:63 16:64 17:68 18:68 19:70 20:74 21:77 22:77 23:73 24:60 25:49 26:48 27:42 28:69 29:70 30:69 31:76 32:79 33:63 34:66 35:64 36:69 37:71 38:73 39:73 40:75 41:68 42:56 43:58 44:44
0 1:66 2:54 3:69 4:66 5:69 6:69 7:75 8:72 9:63 10:62 11:68 12:66 13:68 14:70 15:71 16:68 17:70 18:69 19:66 20:68 21:73 22:72 23:65 24:73 25:67 26:63 27:60 28:57 29:70 30:68 31:75 32:75 33:65 34:67 35:69 36:65 37:65 38:64 39:67 40:69 41:71 42:68 43:59 44:59
