# Supplementary material for: Prediction of sentiment polarity in restaurant reviews using an ordinal regression approach based on evolutionary XGBoost
Source: PeerJ Comput Sci. 2025 Jan 9;11:e2370. doi: 10.7717/peerj-cs.2370 (PMC11784868; doi:10.7717/peerj-cs.2370)
Supplement: Supplemental Information 2 [file peerj-cs-11-2370-s002.zip › Evo_SVM-PSO/libsvm-3.20/ss444libsvm.train]

0 15:1 19:1 27:1 35:1 36:1 38:1
0 4:1 15:1 19:1 27:1 35:1 36:1 38:1
0 4:1 6:1 15:1 19:1 27:1 35:1 36:1 38:1
0 8:1 15:1 19:1 23:1 27:1 35:1 36:1 38:1
0 15:1 19:1 25:1 27:1 35:1 36:1 38:1
0 15:1 19:1 25:1 27:1 31:1 35:1 36:1 38:1
0 8:1 15:1 19:1 23:1 25:1 27:1 35:1 36:1 38:1
0 4:1 10:1 15:1 19:1 27:1 35:1 36:1 38:1
0 10:1 15:1 19:1 27:1 32:1 35:1 36:1 38:1
0 6:1 10:1 15:1 19:1 27:1 35:1 36:1 38:1
0 4:1 6:1 10:1 15:1 19:1 27:1 35:1 36:1 38:1
0 8:1 10:1 15:1 19:1 23:1 27:1 35:1 36:1 38:1
0 8:1 10:1 15:1 19:1 23:1 27:1 32:1 35:1 36:1 38:1
0 8:1 10:1 15:1 19:1 21:1 23:1 27:1 32:1 35:1 36:1 38:1
0 4:1 8:1 10:1 15:1 19:1 23:1 27:1 32:1 35:1 36:1 38:1
0 4:1 10:1 15:1 19:1 25:1 27:1 35:1 36:1 38:1
0 10:1 15:1 19:1 25:1 27:1 32:1 35:1 36:1 38:1
0 4:1 6:1 10:1 15:1 19:1 25:1 27:1 35:1 36:1 38:1
0 8:1 10:1 15:1 19:1 23:1 25:1 27:1 35:1 36:1 38:1
0 8:1 10:1 15:1 19:1 23:1 25:1 27:1 32:1 35:1 36:1 38:1
0 8:1 10:1 15:1 19:1 21:1 23:1 25:1 27:1 32:1 35:1 36:1 38:1
0 4:1 8:1 10:1 15:1 19:1 23:1 25:1 27:1 32:1 35:1 36:1 38:1
0 10:1 16:1 19:1 27:1 35:1 36:1 38:1
0 10:1 16:1 19:1 27:1 32:1 35:1 36:1 38:1
0 10:1 16:1 19:1 21:1 27:1 32:1 35:1 36:1 38:1
0 6:1 10:1 16:1 19:1 27:1 35:1 36:1 38:1
0 4:1 6:1 10:1 16:1 19:1 27:1 35:1 36:1 38:1
0 8:1 10:1 16:1 19:1 23:1 27:1 35:1 36:1 38:1
0 10:1 16:1 19:1 25:1 27:1 35:1 36:1 38:1
0 10:1 16:1 19:1 25:1 27:1 32:1 35:1 36:1 38:1
0 10:1 16:1 19:1 21:1 25:1 27:1 32:1 35:1 36:1 38:1
0 8:1 10:1 16:1 19:1 23:1 25:1 27:1 35:1 36:1 38:1
0 10:1 16:1 19:1 27:1 35:1 38:1
0 10:1 16:1 19:1 27:1 32:1 35:1 38:1
0 6:1 10:1 16:1 19:1 27:1 35:1 38:1
0 4:1 6:1 10:1 16:1 19:1 27:1 35:1 38:1
0 4:1 6:1 10:1 16:1 19:1 21:1 27:1 35:1 38:1
0 8:1 10:1 16:1 19:1 23:1 27:1 35:1 38:1
0 10:1 16:1 19:1 25:1 27:1 32:1 35:1 38:1
0 8:1 10:1 16:1 19:1 23:1 25:1 27:1 35:1 38:1
1 10:1 15:1 19:1 27:1 32:1 35:1 36:1 38:1
1 10:1 15:1 19:1 25:1 27:1 35:1 36:1 38:1
1 10:1 15:1 19:1 25:1 27:1 32:1 35:1 36:1 38:1
1 10:1 15:1 19:1 25:1 27:1 31:1 35:1 36:1 38:1
1 4:1 6:1 10:1 15:1 19:1 21:1 25:1 27:1 35:1 36:1 38:1
1 10:1 15:1 19:1 27:1 32:1 35:1 38:1
1 10:1 15:1 19:1 25:1 27:1 35:1 38:1
1 10:1 15:1 19:1 21:1 25:1 27:1 35:1 38:1
1 10:1 15:1 19:1 25:1 27:1 32:1 35:1 38:1
1 10:1 14:1 19:1 27:1 35:1 36:1 38:1
1 10:1 16:1 19:1 27:1 32:1 35:1 36:1 38:1
1 6:1 10:1 14:1 19:1 27:1 35:1 36:1 38:1
1 10:1 16:1 19:1 25:1 27:1 35:1 36:1 38:1
1 10:1 16:1 19:1 25:1 27:1 32:1 35:1 36:1 38:1
1 6:1 10:1 16:1 19:1 25:1 27:1 35:1 36:1 38:1
1 10:1 14:1 19:1 27:1 35:1 38:1
1 10:1 16:1 19:1 25:1 27:1 35:1 38:1
1 10:1 14:1 19:1 25:1 27:1 35:1 38:1
0 15:1 27:1 35:1 36:1 38:1
0 15:1 27:1 36:1 38:1
0 4:1 15:1 27:1 35:1 36:1 38:1
0 4:1 6:1 15:1 27:1 35:1 36:1 38:1
0 4:1 6:1 15:1 27:1 36:1 38:1
0 15:1 25:1 27:1 35:1 36:1 38:1
0 15:1 25:1 27:1 36:1 38:1
0 4:1 15:1 25:1 27:1 35:1 36:1 38:1
0 15:1 25:1 27:1 31:1 36:1 38:1
0 4:1 6:1 15:1 25:1 27:1 35:1 36:1 38:1
0 4:1 6:1 15:1 25:1 27:1 36:1 38:1
0 15:1 25:1 27:1 34:1 36:1 38:1
0 10:1 15:1 27:1 36:1 38:1
0 10:1 15:1 27:1 32:1 36:1 38:1
0 4:1 10:1 15:1 27:1 32:1 36:1 38:1
0 3:1 4:1 10:1 15:1 27:1 32:1 36:1 38:1
0 4:1 6:1 10:1 15:1 27:1 36:1 38:1
0 10:1 15:1 25:1 27:1 36:1 38:1
0 4:1 10:1 15:1 25:1 27:1 36:1 38:1
0 10:1 15:1 25:1 27:1 32:1 36:1 38:1
0 4:1 6:1 10:1 15:1 25:1 27:1 36:1 38:1
0 10:1 15:1 27:1 32:1 38:1
0 10:1 15:1 27:1 32:1 34:1 38:1
0 10:1 15:1 25:1 27:1 32:1 38:1
0 10:1 15:1 25:1 27:1 32:1 34:1 38:1
0 10:1 16:1 27:1 35:1 36:1 38:1
0 10:1 16:1 27:1 32:1 36:1 38:1
0 10:1 16:1 21:1 27:1 32:1 35:1 36:1 38:1
0 4:1 6:1 10:1 16:1 27:1 35:1 36:1 38:1
0 4:1 6:1 10:1 16:1 27:1 36:1 38:1
0 10:1 16:1 25:1 27:1 35:1 36:1 38:1
0 10:1 16:1 25:1 27:1 32:1 36:1 38:1
0 4:1 6:1 10:1 16:1 25:1 27:1 36:1 38:1
0 8:1 10:1 16:1 23:1 25:1 27:1 35:1 36:1 38:1
0 6:1 8:1 10:1 16:1 23:1 25:1 27:1 35:1 36:1 38:1
0 10:1 16:1 27:1 35:1 38:1
0 10:1 16:1 27:1 32:1 38:1
0 6:1 10:1 16:1 27:1 35:1 38:1
0 4:1 6:1 10:1 16:1 27:1 38:1
0 8:1 10:1 16:1 23:1 27:1 35:1 38:1
0 10:1 16:1 25:1 27:1 35:1 38:1
0 4:1 6:1 7:1 8:1 15:1 19:1 27:1 35:1 36:1 38:1
0 4:1 6:1 7:1 8:1 15:1 19:1 23:1 27:1 35:1 36:1 38:1
0 6:1 7:1 8:1 10:1 15:1 19:1 27:1 35:1 36:1 38:1
0 4:1 6:1 7:1 8:1 10:1 15:1 19:1 27:1 35:1 36:1 38:1
0 6:1 7:1 8:1 10:1 15:1 19:1 23:1 27:1 35:1 36:1 38:1
0 4:1 6:1 7:1 8:1 10:1 15:1 19:1 25:1 27:1 35:1 36:1 38:1
0 6:1 7:1 8:1 10:1 16:1 19:1 27:1 35:1 36:1 38:1
0 6:1 7:1 8:1 10:1 16:1 19:1 21:1 27:1 35:1 36:1 38:1
0 4:1 6:1 7:1 8:1 10:1 16:1 19:1 27:1 35:1 36:1 38:1
0 6:1 7:1 8:1 10:1 16:1 19:1 23:1 27:1 35:1 36:1 38:1
0 6:1 7:1 8:1 10:1 16:1 19:1 27:1 35:1 38:1
0 4:1 6:1 7:1 8:1 15:1 25:1 27:1 35:1 36:1 38:1
0 4:1 6:1 7:1 8:1 15:1 25:1 27:1 36:1 38:1
0 6:1 7:1 8:1 10:1 15:1 27:1 36:1 38:1
0 4:1 6:1 7:1 8:1 10:1 15:1 25:1 27:1 36:1 38:1
0 6:1 7:1 8:1 10:1 16:1 27:1 36:1 38:1
0 5:1 15:1 19:1 27:1 35:1 36:1 38:1
0 5:1 15:1 19:1 27:1 36:1 38:1
0 3:1 5:1 15:1 19:1 27:1 36:1 38:1
0 4:1 5:1 15:1 19:1 27:1 36:1 38:1
0 3:1 4:1 5:1 15:1 19:1 27:1 35:1 36:1 38:1
0 3:1 4:1 5:1 15:1 19:1 27:1 36:1 38:1
0 5:1 6:1 15:1 19:1 27:1 36:1 38:1
0 4:1 5:1 6:1 15:1 19:1 27:1 35:1 36:1 38:1
0 4:1 5:1 6:1 15:1 19:1 27:1 36:1 38:1
0 5:1 15:1 19:1 27:1 34:1 36:1 38:1
0 5:1 8:1 15:1 19:1 23:1 27:1 35:1 36:1 38:1
0 4:1 5:1 6:1 8:1 15:1 19:1 23:1 27:1 35:1 36:1 38:1
0 5:1 15:1 19:1 25:1 27:1 35:1 36:1 38:1
0 5:1 15:1 19:1 25:1 27:1 36:1 38:1
0 2:1 5:1 15:1 19:1 25:1 27:1 36:1 38:1
0 3:1 5:1 15:1 19:1 25:1 27:1 36:1 38:1
0 2:1 4:1 5:1 6:1 15:1 19:1 25:1 27:1 36:1 38:1
0 5:1 15:1 19:1 25:1 27:1 34:1 36:1 38:1
0 5:1 8:1 15:1 19:1 23:1 25:1 27:1 35:1 36:1 38:1
0 5:1 10:1 15:1 19:1 27:1 32:1 35:1 36:1 38:1
0 5:1 10:1 15:1 19:1 27:1 32:1 36:1 38:1
0 3:1 5:1 10:1 15:1 19:1 27:1 32:1 35:1 36:1 38:1
0 3:1 5:1 10:1 15:1 19:1 27:1 32:1 36:1 38:1
0 5:1 6:1 10:1 15:1 19:1 27:1 35:1 36:1 38:1
0 4:1 5:1 6:1 10:1 15:1 19:1 27:1 35:1 36:1 38:1
0 4:1 5:1 6:1 10:1 15:1 19:1 27:1 36:1 38:1
0 5:1 6:1 10:1 15:1 19:1 21:1 27:1 32:1 35:1 36:1 38:1
0 5:1 8:1 10:1 15:1 19:1 23:1 27:1 32:1 35:1 36:1 38:1
0 5:1 8:1 10:1 15:1 19:1 23:1 27:1 32:1 36:1 38:1
0 5:1 8:1 10:1 15:1 19:1 21:1 23:1 27:1 32:1 35:1 36:1 38:1
0 5:1 6:1 8:1 10:1 15:1 19:1 23:1 27:1 35:1 36:1 38:1
0 4:1 5:1 6:1 8:1 10:1 15:1 19:1 23:1 27:1 32:1 36:1 38:1
0 5:1 10:1 15:1 19:1 25:1 27:1 32:1 35:1 36:1 38:1
0 5:1 6:1 10:1 15:1 19:1 21:1 25:1 27:1 32:1 35:1 36:1 38:1
0 5:1 8:1 10:1 15:1 19:1 23:1 25:1 27:1 32:1 35:1 36:1 38:1
0 5:1 6:1 8:1 10:1 15:1 19:1 23:1 25:1 27:1 35:1 36:1 38:1
0 5:1 10:1 15:1 19:1 27:1 32:1 35:1 38:1
0 5:1 10:1 15:1 19:1 27:1 32:1 38:1
0 5:1 6:1 10:1 15:1 19:1 27:1 35:1 38:1
0 5:1 6:1 10:1 15:1 19:1 27:1 38:1
0 4:1 5:1 6:1 10:1 15:1 19:1 27:1 35:1 38:1
0 4:1 5:1 6:1 10:1 15:1 19:1 27:1 38:1
0 5:1 6:1 10:1 15:1 19:1 21:1 27:1 32:1 35:1 38:1
0 5:1 8:1 10:1 15:1 19:1 23:1 27:1 32:1 35:1 38:1
0 5:1 6:1 8:1 10:1 15:1 19:1 23:1 27:1 35:1 38:1
0 5:1 6:1 8:1 10:1 15:1 19:1 21:1 23:1 27:1 35:1 38:1
0 5:1 10:1 15:1 19:1 25:1 27:1 32:1 35:1 38:1
0 5:1 10:1 16:1 19:1 27:1 32:1 35:1 36:1 38:1
0 5:1 10:1 16:1 19:1 27:1 32:1 36:1 38:1
0 5:1 10:1 16:1 19:1 21:1 27:1 32:1 35:1 36:1 38:1
0 5:1 10:1 16:1 19:1 21:1 27:1 32:1 36:1 38:1
0 5:1 6:1 10:1 16:1 19:1 27:1 35:1 36:1 38:1
0 4:1 5:1 6:1 10:1 16:1 19:1 27:1 35:1 36:1 38:1
0 4:1 5:1 6:1 10:1 16:1 19:1 27:1 36:1 38:1
0 5:1 6:1 8:1 10:1 16:1 19:1 23:1 27:1 35:1 36:1 38:1
0 5:1 10:1 16:1 19:1 25:1 27:1 32:1 35:1 36:1 38:1
0 5:1 10:1 16:1 19:1 21:1 25:1 27:1 32:1 35:1 36:1 38:1
0 5:1 6:1 8:1 10:1 16:1 19:1 23:1 25:1 27:1 35:1 36:1 38:1
0 5:1 10:1 16:1 19:1 27:1 32:1 35:1 38:1
0 5:1 10:1 16:1 19:1 27:1 32:1 38:1
0 5:1 6:1 10:1 16:1 19:1 27:1 35:1 38:1
0 4:1 5:1 6:1 10:1 16:1 19:1 27:1 35:1 38:1
0 4:1 5:1 6:1 10:1 16:1 19:1 27:1 38:1
0 5:1 6:1 8:1 10:1 16:1 19:1 23:1 27:1 35:1 38:1
0 5:1 10:1 16:1 19:1 25:1 27:1 32:1 35:1 38:1
1 4:1 5:1 10:1 15:1 19:1 27:1 36:1 38:1
1 5:1 10:1 15:1 19:1 27:1 32:1 35:1 36:1 38:1
1 5:1 6:1 10:1 15:1 19:1 27:1 35:1 36:1 38:1
1 4:1 5:1 8:1 10:1 15:1 19:1 23:1 27:1 35:1 36:1 38:1
1 4:1 5:1 6:1 8:1 10:1 15:1 19:1 23:1 27:1 35:1 36:1 38:1
1 5:1 10:1 15:1 19:1 25:1 27:1 32:1 35:1 36:1 38:1
1 5:1 6:1 10:1 15:1 19:1 25:1 27:1 35:1 36:1 38:1
1 4:1 5:1 6:1 10:1 15:1 19:1 25:1 27:1 35:1 36:1 38:1
1 5:1 10:1 15:1 19:1 27:1 32:1 35:1 38:1
1 5:1 6:1 10:1 15:1 19:1 27:1 35:1 38:1
1 5:1 10:1 15:1 19:1 25:1 27:1 32:1 35:1 38:1
1 4:1 5:1 10:1 14:1 19:1 27:1 36:1 38:1
1 5:1 10:1 16:1 19:1 27:1 32:1 35:1 36:1 38:1
1 5:1 10:1 14:1 19:1 27:1 32:1 35:1 36:1 38:1
1 5:1 6:1 10:1 16:1 19:1 27:1 35:1 36:1 38:1
1 5:1 6:1 10:1 14:1 19:1 27:1 35:1 36:1 38:1
1 5:1 10:1 14:1 19:1 25:1 27:1 35:1 36:1 38:1
1 5:1 10:1 16:1 19:1 25:1 27:1 32:1 35:1 36:1 38:1
1 5:1 6:1 10:1 16:1 19:1 25:1 27:1 35:1 36:1 38:1
1 5:1 6:1 10:1 14:1 19:1 25:1 27:1 35:1 36:1 38:1
1 4:1 5:1 6:1 10:1 16:1 19:1 25:1 27:1 35:1 36:1 38:1
1 5:1 6:1 10:1 16:1 19:1 27:1 35:1 38:1
0 5:1 15:1 27:1 35:1 36:1 38:1
0 5:1 15:1 27:1 36:1 38:1
0 3:1 5:1 15:1 27:1 36:1 38:1
0 4:1 5:1 15:1 27:1 36:1 38:1
0 3:1 4:1 5:1 15:1 27:1 35:1 36:1 38:1
0 5:1 6:1 15:1 27:1 35:1 36:1 38:1
0 5:1 6:1 15:1 27:1 36:1 38:1
0 4:1 5:1 6:1 15:1 27:1 35:1 36:1 38:1
0 4:1 5:1 6:1 15:1 27:1 36:1 38:1
0 5:1 15:1 27:1 34:1 36:1 38:1
0 5:1 15:1 25:1 27:1 35:1 36:1 38:1
0 5:1 15:1 25:1 27:1 36:1 38:1
0 2:1 5:1 15:1 25:1 27:1 36:1 38:1
0 3:1 5:1 15:1 25:1 27:1 36:1 38:1
0 3:1 4:1 5:1 15:1 25:1 27:1 36:1 38:1
0 2:1 4:1 5:1 6:1 15:1 25:1 27:1 36:1 38:1
0 5:1 15:1 25:1 27:1 34:1 36:1 38:1
0 5:1 10:1 15:1 27:1 32:1 36:1 38:1
0 4:1 5:1 6:1 10:1 15:1 27:1 36:1 38:1
0 5:1 10:1 15:1 25:1 27:1 32:1 36:1 38:1
0 3:1 5:1 10:1 15:1 25:1 27:1 32:1 36:1 38:1
0 5:1 6:1 10:1 15:1 25:1 27:1 36:1 38:1
0 4:1 5:1 6:1 10:1 15:1 25:1 27:1 36:1 38:1
0 5:1 8:1 10:1 15:1 23:1 25:1 27:1 32:1 36:1 38:1
0 5:1 10:1 15:1 27:1 32:1 38:1
0 5:1 6:1 10:1 15:1 21:1 27:1 38:1
0 4:1 5:1 6:1 10:1 15:1 27:1 38:1
0 5:1 10:1 15:1 27:1 32:1 34:1 38:1
0 5:1 10:1 15:1 25:1 27:1 32:1 38:1
0 5:1 6:1 10:1 15:1 25:1 27:1 38:1
0 4:1 5:1 6:1 10:1 15:1 25:1 27:1 38:1
0 5:1 10:1 15:1 25:1 27:1 32:1 34:1 38:1
0 5:1 10:1 16:1 27:1 32:1 36:1 38:1
0 4:1 5:1 6:1 10:1 16:1 27:1 35:1 36:1 38:1
0 4:1 5:1 6:1 10:1 16:1 27:1 36:1 38:1
0 5:1 6:1 8:1 10:1 16:1 23:1 27:1 35:1 36:1 38:1
0 5:1 10:1 16:1 25:1 27:1 32:1 36:1 38:1
0 5:1 6:1 10:1 16:1 25:1 27:1 36:1 38:1
0 4:1 5:1 6:1 10:1 16:1 25:1 27:1 35:1 36:1 38:1
0 4:1 5:1 6:1 10:1 16:1 25:1 27:1 36:1 38:1
0 4:1 5:1 6:1 10:1 16:1 27:1 38:1
0 5:1 6:1 10:1 16:1 25:1 27:1 35:1 38:1
0 5:1 6:1 10:1 16:1 25:1 27:1 38:1
0 4:1 5:1 6:1 10:1 16:1 25:1 27:1 35:1 38:1
1 4:1 5:1 10:1 15:1 27:1 36:1 38:1
0 5:1 6:1 7:1 8:1 15:1 19:1 27:1 36:1 38:1
0 4:1 5:1 6:1 7:1 8:1 15:1 19:1 27:1 35:1 36:1 38:1
0 4:1 5:1 6:1 7:1 8:1 15:1 19:1 27:1 36:1 38:1
0 5:1 6:1 7:1 8:1 15:1 19:1 23:1 27:1 35:1 36:1 38:1
0 4:1 5:1 6:1 7:1 8:1 15:1 19:1 23:1 27:1 35:1 36:1 38:1
0 5:1 6:1 7:1 8:1 10:1 15:1 19:1 27:1 36:1 38:1
0 3:1 5:1 6:1 7:1 8:1 10:1 15:1 19:1 27:1 36:1 38:1
0 5:1 6:1 7:1 8:1 10:1 15:1 19:1 23:1 27:1 35:1 36:1 38:1
0 5:1 6:1 7:1 8:1 10:1 15:1 19:1 27:1 38:1
0 5:1 6:1 7:1 8:1 10:1 15:1 19:1 23:1 27:1 35:1 38:1
0 5:1 6:1 7:1 8:1 10:1 16:1 19:1 27:1 36:1 38:1
0 5:1 6:1 7:1 8:1 10:1 16:1 19:1 23:1 27:1 35:1 36:1 38:1
0 5:1 6:1 7:1 8:1 10:1 16:1 19:1 27:1 35:1 38:1
1 4:1 5:1 6:1 7:1 8:1 10:1 15:1 19:1 27:1 35:1 36:1 38:1
0 4:1 5:1 6:1 7:1 8:1 15:1 27:1 36:1 38:1
0 5:1 6:1 7:1 8:1 10:1 15:1 25:1 27:1 36:1 38:1
1 5:1 10:1 15:1 19:1 24:1 27:1 32:1 35:1 36:1 38:1
0 15:1 19:1 35:1 36:1 38:1
0 4:1 15:1 19:1 35:1 36:1 38:1
0 4:1 6:1 15:1 19:1 35:1 36:1 38:1
0 8:1 15:1 19:1 23:1 35:1 36:1 38:1
0 4:1 8:1 15:1 19:1 23:1 35:1 36:1 38:1
0 15:1 19:1 25:1 35:1 36:1 38:1
0 4:1 15:1 19:1 25:1 35:1 36:1 38:1
0 15:1 19:1 25:1 31:1 35:1 36:1 38:1
0 4:1 6:1 15:1 19:1 25:1 35:1 36:1 38:1
0 8:1 15:1 19:1 23:1 25:1 35:1 36:1 38:1
0 4:1 8:1 15:1 19:1 23:1 25:1 35:1 36:1 38:1
0 6:1 8:1 15:1 19:1 23:1 25:1 35:1 36:1 38:1
0 15:1 35:1 36:1 38:1
0 15:1 36:1 38:1
0 4:1 15:1 35:1 36:1 38:1
0 4:1 6:1 15:1 35:1 36:1 38:1
0 4:1 6:1 15:1 36:1 38:1
0 15:1 34:1 36:1 38:1
0 1:1 15:1 34:1 36:1 38:1
0 8:1 15:1 23:1 35:1 36:1 38:1
0 4:1 8:1 15:1 23:1 35:1 36:1 38:1
0 15:1 25:1 35:1 36:1 38:1
0 15:1 25:1 36:1 38:1
0 4:1 15:1 25:1 35:1 36:1 38:1
0 15:1 25:1 31:1 36:1 38:1
0 4:1 6:1 15:1 25:1 35:1 36:1 38:1
0 4:1 6:1 15:1 25:1 36:1 38:1
0 15:1 25:1 34:1 36:1 38:1
0 8:1 15:1 23:1 25:1 35:1 36:1 38:1
0 4:1 6:1 7:1 8:1 15:1 19:1 35:1 36:1 38:1
0 4:1 6:1 7:1 8:1 15:1 19:1 23:1 35:1 36:1 38:1
0 4:1 6:1 7:1 8:1 15:1 19:1 25:1 35:1 36:1 38:1
0 4:1 6:1 7:1 8:1 15:1 25:1 35:1 36:1 38:1
0 15:1 18:1 19:1 24:1 35:1 36:1 38:1
0 15:1 18:1 19:1 24:1 25:1 35:1 36:1 38:1
0 5:1 15:1 19:1 35:1 36:1 38:1
0 5:1 15:1 19:1 36:1 38:1
0 1:1 3:1 5:1 15:1 19:1 36:1 38:1
0 4:1 5:1 15:1 19:1 35:1 36:1 38:1
0 4:1 5:1 15:1 19:1 36:1 38:1
0 3:1 4:1 5:1 15:1 19:1 35:1 36:1 38:1
0 3:1 4:1 5:1 15:1 19:1 36:1 38:1
0 4:1 5:1 6:1 15:1 19:1 35:1 36:1 38:1
0 4:1 5:1 6:1 15:1 19:1 36:1 38:1
0 4:1 5:1 15:1 19:1 34:1 36:1 38:1
0 5:1 8:1 15:1 19:1 23:1 35:1 36:1 38:1
0 5:1 8:1 15:1 19:1 23:1 36:1 38:1
0 4:1 5:1 8:1 15:1 19:1 23:1 35:1 36:1 38:1
0 3:1 4:1 5:1 8:1 15:1 19:1 23:1 35:1 36:1 38:1
0 5:1 6:1 8:1 15:1 19:1 23:1 35:1 36:1 38:1
0 5:1 6:1 8:1 15:1 19:1 23:1 36:1 38:1
0 4:1 5:1 6:1 8:1 15:1 19:1 23:1 35:1 36:1 38:1
0 4:1 5:1 6:1 8:1 15:1 19:1 23:1 36:1 38:1
0 5:1 15:1 19:1 25:1 35:1 36:1 38:1
0 1:1 5:1 15:1 19:1 25:1 36:1 38:1
0 2:1 5:1 6:1 15:1 19:1 25:1 36:1 38:1
0 4:1 5:1 6:1 15:1 19:1 25:1 35:1 36:1 38:1
0 5:1 8:1 15:1 19:1 23:1 25:1 35:1 36:1 38:1
0 4:1 5:1 6:1 8:1 15:1 19:1 23:1 25:1 35:1 36:1 38:1
0 5:1 15:1 35:1 36:1 38:1
0 5:1 15:1 36:1 38:1
0 4:1 5:1 15:1 36:1 38:1
0 3:1 4:1 5:1 15:1 35:1 36:1 38:1
0 4:1 5:1 6:1 15:1 35:1 36:1 38:1
0 4:1 5:1 6:1 15:1 36:1 38:1
0 5:1 15:1 34:1 36:1 38:1
0 5:1 8:1 15:1 23:1 35:1 36:1 38:1
0 5:1 6:1 8:1 15:1 23:1 35:1 36:1 38:1
0 5:1 15:1 25:1 35:1 36:1 38:1
0 5:1 15:1 25:1 36:1 38:1
0 4:1 5:1 15:1 25:1 36:1 38:1
0 3:1 4:1 5:1 15:1 25:1 36:1 38:1
0 5:1 15:1 25:1 34:1 36:1 38:1
0 4:1 5:1 15:1 25:1 34:1 36:1 38:1
0 5:1 8:1 15:1 23:1 25:1 36:1 38:1
0 4:1 5:1 6:1 7:1 8:1 15:1 19:1 35:1 36:1 38:1
0 4:1 5:1 6:1 7:1 8:1 15:1 19:1 36:1 38:1
0 4:1 5:1 6:1 7:1 8:1 15:1 19:1 23:1 35:1 36:1 38:1
0 4:1 5:1 6:1 7:1 8:1 15:1 19:1 25:1 35:1 36:1 38:1
0 4:1 5:1 6:1 7:1 8:1 15:1 36:1 38:1
0 12:1 15:1 19:1 27:1 35:1 36:1 38:1
0 4:1 12:1 15:1 19:1 27:1 35:1 36:1 38:1
0 4:1 6:1 12:1 15:1 19:1 27:1 35:1 36:1 38:1
0 8:1 12:1 15:1 19:1 23:1 27:1 35:1 36:1 38:1
0 4:1 8:1 12:1 15:1 19:1 23:1 27:1 35:1 36:1 38:1
0 12:1 15:1 19:1 25:1 27:1 35:1 36:1 38:1
0 4:1 12:1 15:1 19:1 25:1 27:1 35:1 36:1 38:1
0 12:1 15:1 19:1 25:1 27:1 31:1 35:1 36:1 38:1
0 4:1 6:1 12:1 15:1 19:1 25:1 27:1 35:1 36:1 38:1
0 8:1 12:1 15:1 19:1 23:1 25:1 27:1 35:1 36:1 38:1
0 4:1 8:1 12:1 15:1 19:1 23:1 25:1 27:1 35:1 36:1 38:1
0 6:1 8:1 12:1 15:1 19:1 23:1 25:1 27:1 35:1 36:1 38:1
0 10:1 12:1 15:1 19:1 27:1 35:1 36:1 38:1
0 4:1 10:1 12:1 15:1 19:1 27:1 35:1 36:1 38:1
0 3:1 4:1 10:1 12:1 15:1 19:1 27:1 35:1 36:1 38:1
0 6:1 10:1 12:1 15:1 19:1 27:1 35:1 36:1 38:1
0 4:1 6:1 10:1 12:1 15:1 19:1 27:1 35:1 36:1 38:1
0 8:1 10:1 12:1 15:1 19:1 23:1 27:1 35:1 36:1 38:1
0 4:1 8:1 10:1 12:1 15:1 19:1 23:1 27:1 35:1 36:1 38:1
0 3:1 4:1 8:1 10:1 12:1 15:1 19:1 23:1 27:1 35:1 36:1 38:1
0 10:1 12:1 15:1 19:1 25:1 27:1 35:1 36:1 38:1
0 10:1 12:1 15:1 19:1 25:1 27:1 31:1 35:1 36:1 38:1
0 4:1 6:1 10:1 12:1 15:1 19:1 25:1 27:1 35:1 36:1 38:1
0 8:1 10:1 12:1 15:1 19:1 23:1 25:1 27:1 35:1 36:1 38:1
0 4:1 8:1 10:1 12:1 15:1 19:1 23:1 25:1 27:1 35:1 36:1 38:1
0 6:1 8:1 10:1 12:1 15:1 19:1 23:1 25:1 27:1 35:1 36:1 38:1
1 10:1 12:1 15:1 19:1 27:1 35:1 36:1 38:1
1 10:1 12:1 15:1 19:1 25:1 27:1 35:1 36:1 38:1
1 10:1 12:1 15:1 19:1 25:1 27:1 31:1 35:1 36:1 38:1
1 4:1 6:1 10:1 12:1 15:1 19:1 25:1 27:1 35:1 36:1 38:1
1 10:1 12:1 15:1 19:1 27:1 35:1 38:1
1 10:1 12:1 15:1 19:1 25:1 27:1 35:1 38:1
1 10:1 12:1 14:1 19:1 27:1 35:1 36:1 38:1
1 6:1 10:1 12:1 14:1 19:1 27:1 35:1 36:1 38:1
1 10:1 12:1 14:1 19:1 27:1 35:1 38:1
0 4:1 6:1 7:1 8:1 12:1 15:1 19:1 27:1 35:1 36:1 38:1
0 4:1 6:1 7:1 8:1 12:1 15:1 19:1 23:1 27:1 35:1 36:1 38:1
0 4:1 6:1 7:1 8:1 12:1 15:1 19:1 25:1 27:1 35:1 36:1 38:1
0 6:1 7:1 8:1 10:1 12:1 15:1 19:1 27:1 35:1 36:1 38:1
0 4:1 6:1 7:1 8:1 10:1 12:1 15:1 19:1 27:1 35:1 36:1 38:1
0 6:1 7:1 8:1 10:1 12:1 15:1 19:1 23:1 27:1 35:1 36:1 38:1
0 4:1 6:1 7:1 8:1 10:1 12:1 15:1 19:1 25:1 27:1 35:1 36:1 38:1
0 6:1 7:1 8:1 10:1 12:1 15:1 19:1 23:1 25:1 27:1 35:1 36:1 38:1
0 10:1 12:1 15:1 18:1 19:1 24:1 27:1 35:1 36:1 38:1
0 5:1 12:1 15:1 19:1 27:1 35:1 36:1 38:1
0 5:1 12:1 15:1 19:1 27:1 36:1 38:1
0 3:1 5:1 12:1 15:1 19:1 27:1 36:1 38:1
0 4:1 5:1 12:1 15:1 19:1 27:1 35:1 36:1 38:1
0 4:1 5:1 12:1 15:1 19:1 27:1 36:1 38:1
0 3:1 4:1 5:1 12:1 15:1 19:1 27:1 35:1 36:1 38:1
0 3:1 4:1 5:1 12:1 15:1 19:1 27:1 36:1 38:1
0 5:1 6:1 12:1 15:1 19:1 27:1 35:1 36:1 38:1
0 4:1 5:1 6:1 12:1 15:1 19:1 27:1 35:1 36:1 38:1
0 5:1 12:1 15:1 19:1 27:1 34:1 36:1 38:1
0 4:1 5:1 12:1 15:1 19:1 27:1 34:1 36:1 38:1
0 5:1 8:1 12:1 15:1 19:1 23:1 27:1 35:1 36:1 38:1
0 4:1 5:1 8:1 12:1 15:1 19:1 23:1 27:1 35:1 36:1 38:1
0 3:1 4:1 5:1 8:1 12:1 15:1 19:1 23:1 27:1 35:1 36:1 38:1
0 5:1 6:1 8:1 12:1 15:1 19:1 23:1 27:1 35:1 36:1 38:1
0 4:1 5:1 6:1 8:1 12:1 15:1 19:1 23:1 27:1 35:1 36:1 38:1
0 5:1 12:1 15:1 19:1 25:1 27:1 35:1 36:1 38:1
0 5:1 12:1 15:1 19:1 25:1 27:1 36:1 38:1
0 2:1 5:1 12:1 15:1 19:1 25:1 27:1 36:1 38:1
0 3:1 5:1 12:1 15:1 19:1 25:1 27:1 36:1 38:1
0 4:1 5:1 6:1 12:1 15:1 19:1 25:1 27:1 35:1 36:1 38:1
0 2:1 4:1 5:1 6:1 12:1 15:1 19:1 25:1 27:1 36:1 38:1
0 5:1 12:1 15:1 19:1 25:1 27:1 34:1 36:1 38:1
0 5:1 8:1 12:1 15:1 19:1 23:1 25:1 27:1 35:1 36:1 38:1
0 4:1 5:1 6:1 8:1 12:1 15:1 19:1 23:1 25:1 27:1 35:1 36:1 38:1
0 5:1 10:1 12:1 15:1 19:1 27:1 35:1 36:1 38:1
0 3:1 5:1 10:1 12:1 15:1 19:1 27:1 35:1 36:1 38:1
0 3:1 5:1 10:1 12:1 15:1 19:1 27:1 36:1 38:1
0 4:1 5:1 10:1 12:1 15:1 19:1 27:1 35:1 36:1 38:1
0 5:1 6:1 10:1 12:1 15:1 19:1 27:1 35:1 36:1 38:1
0 4:1 5:1 6:1 10:1 12:1 15:1 19:1 27:1 35:1 36:1 38:1
0 5:1 8:1 10:1 12:1 15:1 19:1 23:1 27:1 35:1 36:1 38:1
0 3:1 5:1 8:1 10:1 12:1 15:1 19:1 23:1 27:1 35:1 36:1 38:1
0 4:1 5:1 8:1 10:1 12:1 15:1 19:1 23:1 27:1 35:1 36:1 38:1
0 5:1 6:1 8:1 10:1 12:1 15:1 19:1 23:1 27:1 35:1 36:1 38:1
0 4:1 5:1 6:1 8:1 10:1 12:1 15:1 19:1 23:1 27:1 35:1 36:1 38:1
0 5:1 10:1 12:1 15:1 19:1 25:1 27:1 35:1 36:1 38:1
0 5:1 6:1 10:1 12:1 15:1 19:1 25:1 27:1 35:1 36:1 38:1
0 4:1 5:1 6:1 10:1 12:1 15:1 19:1 25:1 27:1 35:1 36:1 38:1
0 5:1 8:1 10:1 12:1 15:1 19:1 23:1 25:1 27:1 35:1 36:1 38:1
0 5:1 6:1 8:1 10:1 12:1 15:1 19:1 23:1 25:1 27:1 35:1 36:1 38:1
0 4:1 5:1 6:1 8:1 10:1 12:1 15:1 19:1 23:1 25:1 27:1 35:1 36:1 38:1
0 5:1 10:1 12:1 15:1 19:1 27:1 35:1 38:1
0 5:1 6:1 10:1 12:1 15:1 19:1 27:1 35:1 38:1
0 4:1 5:1 6:1 10:1 12:1 15:1 19:1 27:1 35:1 38:1
0 5:1 8:1 10:1 12:1 15:1 19:1 23:1 27:1 35:1 38:1
0 5:1 6:1 8:1 10:1 12:1 15:1 19:1 23:1 27:1 35:1 38:1
0 5:1 10:1 12:1 15:1 19:1 25:1 27:1 35:1 38:1
0 5:1 6:1 10:1 12:1 15:1 19:1 25:1 27:1 35:1 38:1
0 4:1 5:1 6:1 10:1 12:1 15:1 19:1 25:1 27:1 35:1 38:1
0 5:1 10:1 12:1 14:1 19:1 27:1 35:1 36:1 38:1
0 4:1 5:1 10:1 12:1 14:1 19:1 27:1 35:1 36:1 38:1
0 5:1 6:1 10:1 12:1 14:1 19:1 27:1 35:1 36:1 38:1
0 4:1 5:1 8:1 10:1 12:1 14:1 19:1 23:1 27:1 35:1 36:1 38:1
1 5:1 10:1 12:1 15:1 19:1 27:1 35:1 36:1 38:1
1 5:1 6:1 10:1 12:1 15:1 19:1 27:1 35:1 36:1 38:1
1 5:1 10:1 12:1 15:1 19:1 25:1 27:1 35:1 36:1 38:1
1 5:1 6:1 10:1 12:1 15:1 19:1 25:1 27:1 35:1 36:1 38:1
1 4:1 5:1 6:1 10:1 12:1 15:1 19:1 25:1 27:1 35:1 36:1 38:1
1 5:1 10:1 12:1 15:1 19:1 27:1 35:1 38:1
1 5:1 6:1 10:1 12:1 15:1 19:1 27:1 35:1 38:1
1 5:1 10:1 12:1 15:1 19:1 25:1 27:1 35:1 38:1
1 5:1 10:1 12:1 14:1 19:1 27:1 35:1 36:1 38:1
1 5:1 6:1 10:1 12:1 14:1 19:1 27:1 35:1 36:1 38:1
1 5:1 10:1 12:1 14:1 19:1 25:1 27:1 35:1 36:1 38:1
0 4:1 5:1 12:1 15:1 25:1 27:1 36:1 38:1
0 3:1 4:1 5:1 12:1 15:1 25:1 27:1 36:1 38:1
0 4:1 5:1 12:1 15:1 25:1 27:1 34:1 36:1 38:1
0 3:1 5:1 10:1 12:1 15:1 25:1 27:1 36:1 38:1
0 5:1 6:1 7:1 8:1 12:1 15:1 19:1 27:1 35:1 36:1 38:1
0 4:1 5:1 6:1 7:1 8:1 12:1 15:1 19:1 27:1 35:1 36:1 38:1
0 4:1 5:1 6:1 7:1 8:1 12:1 15:1 19:1 27:1 36:1 38:1
0 5:1 6:1 7:1 8:1 12:1 15:1 19:1 23:1 27:1 35:1 36:1 38:1
0 4:1 5:1 6:1 7:1 8:1 12:1 15:1 19:1 23:1 27:1 35:1 36:1 38:1
0 4:1 5:1 6:1 7:1 8:1 12:1 15:1 19:1 25:1 27:1 35:1 36:1 38:1
0 5:1 6:1 7:1 8:1 10:1 12:1 15:1 19:1 27:1 35:1 36:1 38:1
0 5:1 6:1 7:1 8:1 10:1 12:1 15:1 19:1 23:1 27:1 35:1 36:1 38:1
0 5:1 6:1 7:1 8:1 10:1 12:1 15:1 19:1 25:1 27:1 35:1 36:1 38:1
0 5:1 6:1 7:1 8:1 10:1 12:1 15:1 19:1 27:1 35:1 38:1
0 5:1 6:1 7:1 8:1 10:1 12:1 15:1 19:1 25:1 27:1 35:1 38:1
0 5:1 12:1 15:1 19:1 24:1 27:1 35:1 36:1 38:1
0 5:1 8:1 12:1 15:1 19:1 23:1 24:1 27:1 35:1 36:1 38:1
0 5:1 12:1 15:1 19:1 24:1 25:1 27:1 35:1 36:1 38:1
0 5:1 10:1 12:1 15:1 19:1 24:1 27:1 35:1 36:1 38:1
0 5:1 8:1 10:1 12:1 15:1 19:1 23:1 24:1 27:1 35:1 36:1 38:1
0 5:1 10:1 12:1 14:1 19:1 24:1 27:1 35:1 36:1 38:1
0 5:1 10:1 12:1 15:1 18:1 19:1 24:1 27:1 35:1 36:1 38:1
0 12:1 15:1 19:1 35:1 36:1 38:1
0 4:1 12:1 15:1 19:1 35:1 36:1 38:1
0 4:1 6:1 12:1 15:1 19:1 35:1 36:1 38:1
0 8:1 12:1 15:1 19:1 23:1 35:1 36:1 38:1
0 4:1 8:1 12:1 15:1 19:1 23:1 35:1 36:1 38:1
0 12:1 15:1 19:1 25:1 35:1 36:1 38:1
0 4:1 12:1 15:1 19:1 25:1 35:1 36:1 38:1
0 12:1 15:1 19:1 25:1 31:1 35:1 36:1 38:1
0 4:1 6:1 12:1 15:1 19:1 25:1 35:1 36:1 38:1
0 8:1 12:1 15:1 19:1 23:1 25:1 35:1 36:1 38:1
0 4:1 8:1 12:1 15:1 19:1 23:1 25:1 35:1 36:1 38:1
0 6:1 8:1 12:1 15:1 19:1 23:1 25:1 35:1 36:1 38:1
0 12:1 15:1 18:1 19:1 35:1 36:1 38:1
0 8:1 12:1 15:1 18:1 19:1 23:1 35:1 36:1 38:1
0 12:1 15:1 18:1 19:1 25:1 35:1 36:1 38:1
0 4:1 6:1 7:1 8:1 12:1 15:1 19:1 35:1 36:1 38:1
0 4:1 6:1 7:1 8:1 12:1 15:1 19:1 25:1 35:1 36:1 38:1
0 5:1 12:1 15:1 19:1 35:1 36:1 38:1
0 5:1 12:1 15:1 19:1 36:1 38:1
0 3:1 5:1 12:1 15:1 19:1 36:1 38:1
0 4:1 5:1 12:1 15:1 19:1 35:1 36:1 38:1
0 4:1 5:1 12:1 15:1 19:1 36:1 38:1
0 3:1 4:1 5:1 12:1 15:1 19:1 35:1 36:1 38:1
0 3:1 4:1 5:1 12:1 15:1 19:1 36:1 38:1
0 4:1 5:1 6:1 12:1 15:1 19:1 35:1 36:1 38:1
0 4:1 5:1 12:1 15:1 19:1 34:1 36:1 38:1
0 5:1 8:1 12:1 15:1 19:1 23:1 35:1 36:1 38:1
0 4:1 5:1 8:1 12:1 15:1 19:1 23:1 35:1 36:1 38:1
0 5:1 6:1 8:1 12:1 15:1 19:1 23:1 35:1 36:1 38:1
0 4:1 5:1 6:1 8:1 12:1 15:1 19:1 23:1 35:1 36:1 38:1
0 5:1 12:1 15:1 19:1 25:1 35:1 36:1 38:1
0 5:1 12:1 15:1 19:1 25:1 36:1 38:1
0 2:1 5:1 12:1 15:1 19:1 25:1 36:1 38:1
0 3:1 5:1 12:1 15:1 19:1 25:1 36:1 38:1
0 4:1 5:1 6:1 12:1 15:1 19:1 25:1 35:1 36:1 38:1
0 5:1 8:1 12:1 15:1 19:1 23:1 25:1 35:1 36:1 38:1
0 4:1 5:1 6:1 8:1 12:1 15:1 19:1 23:1 25:1 35:1 36:1 38:1
0 4:1 5:1 12:1 15:1 25:1 36:1 38:1
0 4:1 5:1 12:1 15:1 25:1 34:1 36:1 38:1
0 4:1 5:1 6:1 7:1 8:1 12:1 15:1 19:1 35:1 36:1 38:1
0 4:1 5:1 6:1 7:1 8:1 12:1 15:1 19:1 36:1 38:1
0 4:1 5:1 6:1 7:1 8:1 12:1 15:1 19:1 25:1 35:1 36:1 38:1
0 5:1 12:1 15:1 19:1 24:1 35:1 36:1 38:1
0 5:1 8:1 12:1 15:1 19:1 23:1 24:1 35:1 36:1 38:1
0 5:1 12:1 15:1 19:1 24:1 25:1 35:1 36:1 38:1
0 11:1 15:1 19:1 27:1 35:1 36:1 38:1
0 8:1 11:1 15:1 19:1 23:1 27:1 35:1 36:1 38:1
0 8:1 10:1 11:1 16:1 19:1 23:1 27:1 35:1 36:1 38:1
0 10:1 11:1 16:1 19:1 27:1 35:1 38:1
0 11:1 15:1 27:1 35:1 36:1 38:1
0 11:1 15:1 27:1 36:1 38:1
0 11:1 15:1 25:1 27:1 36:1 38:1
0 10:1 11:1 16:1 27:1 35:1 36:1 38:1
0 10:1 11:1 16:1 27:1 35:1 38:1
0 10:1 11:1 16:1 18:1 19:1 27:1 35:1 36:1 38:1
0 5:1 11:1 15:1 19:1 27:1 35:1 36:1 38:1
0 5:1 8:1 11:1 15:1 19:1 23:1 27:1 35:1 36:1 38:1
0 5:1 6:1 10:1 11:1 16:1 19:1 27:1 35:1 38:1
0 5:1 11:1 15:1 27:1 35:1 36:1 38:1
0 5:1 11:1 15:1 27:1 36:1 38:1
0 5:1 11:1 15:1 25:1 27:1 36:1 38:1
0 11:1 15:1 19:1 35:1 36:1 38:1
0 8:1 11:1 15:1 19:1 23:1 35:1 36:1 38:1
0 11:1 15:1 19:1 25:1 35:1 36:1 38:1
0 11:1 15:1 19:1 25:1 31:1 35:1 36:1 38:1
0 8:1 11:1 15:1 19:1 23:1 25:1 35:1 36:1 38:1
0 11:1 15:1 35:1 36:1 38:1
0 8:1 11:1 15:1 23:1 35:1 36:1 38:1
0 5:1 11:1 15:1 19:1 35:1 36:1 38:1
0 5:1 8:1 11:1 15:1 19:1 23:1 35:1 36:1 38:1
0 5:1 11:1 15:1 19:1 25:1 35:1 36:1 38:1
0 5:1 11:1 15:1 35:1 36:1 38:1
0 11:1 12:1 15:1 19:1 27:1 35:1 36:1 38:1
0 8:1 11:1 12:1 15:1 19:1 23:1 27:1 35:1 36:1 38:1
0 11:1 12:1 15:1 19:1 25:1 27:1 35:1 36:1 38:1
0 5:1 11:1 12:1 15:1 19:1 27:1 35:1 36:1 38:1
0 5:1 8:1 11:1 12:1 15:1 19:1 23:1 27:1 35:1 36:1 38:1
0 5:1 11:1 12:1 15:1 19:1 25:1 27:1 35:1 36:1 38:1
0 11:1 12:1 15:1 19:1 35:1 36:1 38:1
0 8:1 11:1 12:1 15:1 19:1 23:1 35:1 36:1 38:1
0 11:1 12:1 15:1 19:1 25:1 35:1 36:1 38:1
0 5:1 11:1 12:1 15:1 19:1 35:1 36:1 38:1
0 5:1 8:1 11:1 12:1 15:1 19:1 23:1 35:1 36:1 38:1
0 5:1 11:1 12:1 15:1 19:1 25:1 35:1 36:1 38:1
0 15:1 19:1 27:1 35:1 36:1 37:1 38:1
0 4:1 6:1 15:1 19:1 27:1 35:1 36:1 37:1 38:1
0 15:1 19:1 25:1 27:1 35:1 36:1 37:1 38:1
0 15:1 19:1 25:1 27:1 31:1 35:1 36:1 37:1 38:1
0 15:1 27:1 35:1 36:1 37:1 38:1
0 15:1 27:1 36:1 37:1 38:1
0 1:1 15:1 27:1 36:1 37:1 38:1
0 4:1 6:1 15:1 27:1 36:1 37:1 38:1
0 15:1 27:1 34:1 36:1 37:1 38:1
0 15:1 25:1 27:1 35:1 36:1 37:1 38:1
0 15:1 25:1 27:1 36:1 37:1 38:1
0 15:1 25:1 27:1 31:1 36:1 37:1 38:1
0 15:1 25:1 27:1 34:1 36:1 37:1 38:1
0 4:1 6:1 7:1 8:1 15:1 19:1 27:1 35:1 36:1 37:1 38:1
0 4:1 6:1 7:1 8:1 15:1 27:1 36:1 37:1 38:1
0 5:1 15:1 19:1 27:1 35:1 36:1 37:1 38:1
0 5:1 15:1 19:1 27:1 36:1 37:1 38:1
0 5:1 6:1 15:1 19:1 27:1 36:1 37:1 38:1
0 4:1 5:1 6:1 15:1 19:1 27:1 35:1 36:1 37:1 38:1
0 4:1 5:1 6:1 15:1 19:1 27:1 36:1 37:1 38:1
0 5:1 15:1 19:1 25:1 27:1 35:1 36:1 37:1 38:1
0 5:1 15:1 27:1 36:1 37:1 38:1
0 5:1 15:1 27:1 34:1 36:1 37:1 38:1
0 4:1 5:1 15:1 27:1 34:1 36:1 37:1 38:1
0 5:1 15:1 25:1 27:1 35:1 36:1 37:1 38:1
0 5:1 15:1 25:1 27:1 36:1 37:1 38:1
0 1:1 5:1 15:1 25:1 27:1 36:1 37:1 38:1
0 2:1 5:1 15:1 25:1 27:1 36:1 37:1 38:1
0 3:1 5:1 15:1 25:1 27:1 36:1 37:1 38:1
0 5:1 6:1 15:1 25:1 27:1 36:1 37:1 38:1
0 4:1 5:1 6:1 15:1 25:1 27:1 36:1 37:1 38:1
0 5:1 15:1 25:1 27:1 34:1 36:1 37:1 38:1
0 5:1 6:1 7:1 8:1 15:1 19:1 27:1 36:1 37:1 38:1
0 4:1 5:1 6:1 7:1 8:1 15:1 19:1 27:1 35:1 36:1 37:1 38:1
0 4:1 5:1 6:1 7:1 8:1 15:1 19:1 27:1 36:1 37:1 38:1
0 5:1 6:1 7:1 8:1 15:1 25:1 27:1 36:1 37:1 38:1
0 15:1 19:1 35:1 36:1 37:1 38:1
0 4:1 15:1 19:1 35:1 36:1 37:1 38:1
0 4:1 15:1 19:1 28:1 35:1 36:1 37:1 38:1
0 4:1 6:1 15:1 19:1 35:1 36:1 37:1 38:1
0 8:1 15:1 19:1 23:1 35:1 36:1 37:1 38:1
0 15:1 19:1 25:1 35:1 36:1 37:1 38:1
0 4:1 15:1 19:1 25:1 35:1 36:1 37:1 38:1
0 15:1 19:1 25:1 31:1 35:1 36:1 37:1 38:1
0 4:1 6:1 15:1 19:1 25:1 35:1 36:1 37:1 38:1
0 8:1 15:1 19:1 23:1 25:1 35:1 36:1 37:1 38:1
0 15:1 35:1 36:1 37:1 38:1
0 15:1 36:1 37:1 38:1
0 4:1 15:1 35:1 36:1 37:1 38:1
0 4:1 6:1 15:1 36:1 37:1 38:1
0 15:1 34:1 36:1 37:1 38:1
0 15:1 25:1 35:1 36:1 37:1 38:1
0 15:1 25:1 36:1 37:1 38:1
0 15:1 25:1 34:1 36:1 37:1 38:1
0 4:1 6:1 7:1 8:1 15:1 19:1 35:1 36:1 37:1 38:1
0 4:1 6:1 7:1 8:1 15:1 19:1 25:1 35:1 36:1 37:1 38:1
0 5:1 15:1 19:1 35:1 36:1 37:1 38:1
0 5:1 15:1 19:1 36:1 37:1 38:1
0 3:1 5:1 15:1 19:1 36:1 37:1 38:1
0 3:1 4:1 5:1 15:1 19:1 35:1 36:1 37:1 38:1
0 3:1 4:1 5:1 15:1 19:1 36:1 37:1 38:1
0 4:1 5:1 6:1 15:1 19:1 35:1 36:1 37:1 38:1
0 4:1 5:1 6:1 15:1 19:1 36:1 37:1 38:1
0 4:1 5:1 15:1 19:1 34:1 36:1 37:1 38:1
0 5:1 8:1 15:1 19:1 23:1 35:1 36:1 37:1 38:1
0 5:1 8:1 15:1 19:1 23:1 36:1 37:1 38:1
0 5:1 6:1 8:1 15:1 19:1 23:1 36:1 37:1 38:1
0 5:1 15:1 19:1 25:1 35:1 36:1 37:1 38:1
0 2:1 5:1 15:1 19:1 25:1 36:1 37:1 38:1
0 3:1 5:1 15:1 19:1 25:1 36:1 37:1 38:1
0 4:1 5:1 6:1 15:1 19:1 25:1 35:1 36:1 37:1 38:1
0 5:1 8:1 15:1 19:1 23:1 25:1 35:1 36:1 37:1 38:1
0 5:1 15:1 35:1 36:1 37:1 38:1
0 5:1 15:1 36:1 37:1 38:1
0 3:1 4:1 5:1 15:1 35:1 36:1 37:1 38:1
0 5:1 15:1 34:1 36:1 37:1 38:1
0 1:1 5:1 15:1 34:1 35:1 36:1 37:1 38:1
0 4:1 5:1 15:1 34:1 36:1 37:1 38:1
0 5:1 15:1 25:1 35:1 36:1 37:1 38:1
0 5:1 15:1 25:1 36:1 37:1 38:1
0 4:1 5:1 6:1 15:1 25:1 36:1 37:1 38:1
0 5:1 15:1 25:1 34:1 36:1 37:1 38:1
0 4:1 5:1 15:1 25:1 34:1 36:1 37:1 38:1
0 4:1 5:1 6:1 7:1 8:1 15:1 19:1 35:1 36:1 37:1 38:1
0 12:1 15:1 19:1 27:1 35:1 36:1 37:1 38:1
0 4:1 12:1 15:1 19:1 27:1 35:1 36:1 37:1 38:1
0 4:1 12:1 15:1 19:1 27:1 28:1 35:1 36:1 37:1 38:1
0 4:1 6:1 12:1 15:1 19:1 27:1 35:1 36:1 37:1 38:1
0 12:1 15:1 19:1 25:1 27:1 35:1 36:1 37:1 38:1
0 12:1 15:1 19:1 25:1 27:1 31:1 35:1 36:1 37:1 38:1
0 12:1 15:1 27:1 36:1 37:1 38:1
0 1:1 12:1 15:1 27:1 36:1 37:1 38:1
0 12:1 15:1 25:1 27:1 36:1 37:1 38:1
0 4:1 6:1 7:1 8:1 12:1 15:1 19:1 27:1 35:1 36:1 37:1 38:1
0 5:1 12:1 15:1 19:1 27:1 35:1 36:1 37:1 38:1
0 5:1 12:1 15:1 19:1 27:1 36:1 37:1 38:1
0 1:1 5:1 12:1 15:1 19:1 27:1 36:1 37:1 38:1
0 3:1 5:1 12:1 15:1 19:1 27:1 36:1 37:1 38:1
0 5:1 6:1 12:1 15:1 19:1 27:1 35:1 36:1 37:1 38:1
0 4:1 5:1 6:1 12:1 15:1 19:1 27:1 35:1 36:1 37:1 38:1
0 5:1 12:1 15:1 19:1 25:1 27:1 35:1 36:1 37:1 38:1
0 2:1 5:1 12:1 15:1 19:1 25:1 27:1 36:1 37:1 38:1
0 5:1 6:1 12:1 15:1 19:1 25:1 27:1 35:1 36:1 37:1 38:1
0 4:1 5:1 6:1 12:1 15:1 19:1 25:1 27:1 35:1 36:1 37:1 38:1
0 5:1 12:1 15:1 25:1 27:1 36:1 37:1 38:1
0 5:1 6:1 7:1 8:1 12:1 15:1 19:1 27:1 35:1 36:1 37:1 38:1
0 4:1 5:1 6:1 7:1 8:1 12:1 15:1 19:1 27:1 35:1 36:1 37:1 38:1
0 5:1 6:1 7:1 8:1 12:1 15:1 19:1 25:1 27:1 35:1 36:1 37:1 38:1
0 12:1 15:1 19:1 35:1 36:1 37:1 38:1
0 4:1 12:1 15:1 19:1 35:1 36:1 37:1 38:1
0 4:1 6:1 12:1 15:1 19:1 35:1 36:1 37:1 38:1
0 8:1 12:1 15:1 19:1 23:1 35:1 36:1 37:1 38:1
0 4:1 8:1 12:1 15:1 19:1 23:1 35:1 36:1 37:1 38:1
0 12:1 15:1 19:1 25:1 35:1 36:1 37:1 38:1
0 4:1 12:1 15:1 19:1 25:1 35:1 36:1 37:1 38:1
0 12:1 15:1 19:1 25:1 31:1 35:1 36:1 37:1 38:1
0 4:1 6:1 12:1 15:1 19:1 25:1 35:1 36:1 37:1 38:1
0 8:1 12:1 15:1 19:1 23:1 25:1 35:1 36:1 37:1 38:1
0 5:1 12:1 15:1 19:1 35:1 36:1 37:1 38:1
0 3:1 5:1 12:1 15:1 19:1 36:1 37:1 38:1
0 3:1 4:1 5:1 12:1 15:1 19:1 35:1 36:1 37:1 38:1
0 4:1 5:1 6:1 12:1 15:1 19:1 35:1 36:1 37:1 38:1
0 5:1 8:1 12:1 15:1 19:1 23:1 35:1 36:1 37:1 38:1
0 5:1 12:1 15:1 19:1 25:1 35:1 36:1 37:1 38:1
0 4:1 5:1 6:1 12:1 15:1 19:1 25:1 35:1 36:1 37:1 38:1
0 5:1 8:1 12:1 15:1 19:1 23:1 25:1 35:1 36:1 37:1 38:1
0 11:1 15:1 19:1 27:1 35:1 36:1 37:1 38:1
0 11:1 15:1 27:1 34:1 36:1 37:1 38:1
0 11:1 15:1 25:1 27:1 36:1 37:1 38:1
0 5:1 11:1 15:1 19:1 27:1 35:1 36:1 37:1 38:1
0 5:1 11:1 15:1 27:1 34:1 36:1 37:1 38:1
0 5:1 11:1 15:1 25:1 27:1 36:1 37:1 38:1
0 11:1 15:1 19:1 35:1 36:1 37:1 38:1
0 8:1 11:1 15:1 19:1 23:1 35:1 36:1 37:1 38:1
0 11:1 15:1 19:1 25:1 35:1 36:1 37:1 38:1
0 11:1 15:1 35:1 36:1 37:1 38:1
0 11:1 15:1 34:1 36:1 37:1 38:1
0 5:1 11:1 15:1 19:1 35:1 36:1 37:1 38:1
0 5:1 11:1 15:1 19:1 25:1 35:1 36:1 37:1 38:1
0 5:1 11:1 12:1 15:1 19:1 27:1 35:1 36:1 37:1 38:1
0 5:1 11:1 12:1 15:1 19:1 25:1 27:1 35:1 36:1 37:1 38:1
0 11:1 12:1 15:1 19:1 35:1 36:1 37:1 38:1
0 11:1 12:1 15:1 19:1 25:1 35:1 36:1 37:1 38:1
0 15:1 19:1 22:1 27:1 35:1 36:1 38:1
0 15:1 19:1 22:1 27:1 34:1 35:1 36:1 38:1
0 8:1 15:1 19:1 22:1 23:1 27:1 35:1 36:1 38:1
0 15:1 19:1 22:1 25:1 27:1 35:1 36:1 38:1
0 15:1 19:1 22:1 25:1 27:1 34:1 35:1 36:1 38:1
0 8:1 15:1 19:1 22:1 23:1 25:1 27:1 35:1 36:1 38:1
0 15:1 22:1 27:1 36:1 38:1
0 4:1 15:1 22:1 27:1 36:1 38:1
0 15:1 22:1 27:1 34:1 36:1 38:1
0 15:1 22:1 25:1 27:1 36:1 38:1
0 4:1 15:1 22:1 25:1 27:1 36:1 38:1
0 15:1 22:1 25:1 27:1 31:1 36:1 38:1
0 15:1 22:1 25:1 27:1 34:1 36:1 38:1
0 5:1 15:1 19:1 22:1 27:1 35:1 36:1 38:1
0 5:1 15:1 19:1 22:1 27:1 34:1 35:1 36:1 38:1
0 5:1 8:1 15:1 19:1 22:1 23:1 27:1 35:1 36:1 38:1
0 5:1 15:1 19:1 22:1 25:1 27:1 35:1 36:1 38:1
0 5:1 15:1 19:1 22:1 25:1 27:1 34:1 35:1 36:1 38:1
0 5:1 15:1 22:1 27:1 36:1 38:1
0 4:1 5:1 15:1 22:1 27:1 36:1 38:1
0 3:1 4:1 5:1 15:1 22:1 27:1 36:1 38:1
0 5:1 15:1 22:1 25:1 27:1 36:1 38:1
0 15:1 19:1 22:1 35:1 36:1 38:1
0 15:1 19:1 22:1 34:1 35:1 36:1 38:1
0 8:1 15:1 19:1 22:1 23:1 35:1 36:1 38:1
0 8:1 15:1 19:1 22:1 23:1 34:1 35:1 36:1 38:1
0 15:1 19:1 22:1 25:1 35:1 36:1 38:1
0 15:1 19:1 22:1 25:1 34:1 35:1 36:1 38:1
0 8:1 15:1 19:1 22:1 23:1 25:1 35:1 36:1 38:1
0 8:1 15:1 19:1 22:1 23:1 25:1 34:1 35:1 36:1 38:1
0 15:1 22:1 36:1 38:1
0 4:1 15:1 22:1 36:1 38:1
0 15:1 22:1 34:1 36:1 38:1
0 4:1 15:1 22:1 34:1 36:1 38:1
0 8:1 15:1 22:1 23:1 34:1 35:1 36:1 38:1
0 15:1 22:1 25:1 36:1 38:1
0 4:1 15:1 22:1 25:1 36:1 38:1
0 15:1 22:1 25:1 34:1 36:1 38:1
0 4:1 15:1 22:1 25:1 34:1 36:1 38:1
0 5:1 15:1 19:1 22:1 35:1 36:1 38:1
0 5:1 15:1 19:1 22:1 34:1 35:1 36:1 38:1
0 5:1 8:1 15:1 19:1 22:1 23:1 35:1 36:1 38:1
0 5:1 8:1 15:1 19:1 22:1 23:1 34:1 35:1 36:1 38:1
0 5:1 15:1 19:1 22:1 25:1 35:1 36:1 38:1
0 5:1 15:1 19:1 22:1 25:1 34:1 35:1 36:1 38:1
0 4:1 5:1 6:1 15:1 19:1 22:1 25:1 34:1 35:1 36:1 38:1
0 5:1 15:1 22:1 36:1 38:1
0 4:1 5:1 15:1 22:1 36:1 38:1
0 4:1 5:1 6:1 15:1 22:1 36:1 38:1
0 5:1 15:1 22:1 34:1 36:1 38:1
0 4:1 5:1 15:1 22:1 34:1 36:1 38:1
0 5:1 6:1 15:1 22:1 34:1 36:1 38:1
0 5:1 8:1 15:1 22:1 23:1 34:1 35:1 36:1 38:1
0 5:1 15:1 22:1 25:1 36:1 38:1
0 5:1 15:1 22:1 25:1 34:1 36:1 38:1
0 12:1 15:1 19:1 22:1 27:1 35:1 36:1 38:1
0 12:1 15:1 19:1 22:1 27:1 34:1 35:1 36:1 38:1
0 12:1 15:1 19:1 22:1 25:1 27:1 35:1 36:1 38:1
0 12:1 15:1 19:1 22:1 25:1 27:1 31:1 35:1 36:1 38:1
0 12:1 15:1 19:1 22:1 25:1 27:1 34:1 35:1 36:1 38:1
0 12:1 15:1 19:1 22:1 25:1 27:1 31:1 34:1 35:1 36:1 38:1
0 5:1 12:1 15:1 19:1 22:1 27:1 35:1 36:1 38:1
0 5:1 12:1 15:1 19:1 22:1 27:1 34:1 35:1 36:1 38:1
0 5:1 12:1 15:1 19:1 22:1 25:1 27:1 35:1 36:1 38:1
0 5:1 12:1 15:1 19:1 22:1 25:1 27:1 34:1 35:1 36:1 38:1
0 12:1 15:1 19:1 22:1 35:1 36:1 38:1
0 12:1 15:1 19:1 22:1 34:1 35:1 36:1 38:1
0 12:1 15:1 19:1 22:1 25:1 35:1 36:1 38:1
0 12:1 15:1 19:1 22:1 25:1 31:1 35:1 36:1 38:1
0 12:1 15:1 19:1 22:1 25:1 34:1 35:1 36:1 38:1
0 5:1 12:1 15:1 19:1 22:1 35:1 36:1 38:1
0 5:1 12:1 15:1 19:1 22:1 34:1 35:1 36:1 38:1
0 5:1 12:1 15:1 19:1 22:1 25:1 35:1 36:1 38:1
0 4:1 5:1 6:1 12:1 15:1 19:1 22:1 25:1 35:1 36:1 38:1
0 5:1 12:1 15:1 19:1 22:1 25:1 34:1 35:1 36:1 38:1
0 11:1 15:1 19:1 22:1 27:1 34:1 35:1 36:1 38:1
0 8:1 11:1 15:1 19:1 22:1 23:1 27:1 35:1 36:1 38:1
0 11:1 15:1 22:1 27:1 36:1 38:1
0 5:1 11:1 15:1 19:1 22:1 27:1 34:1 35:1 36:1 38:1
0 5:1 8:1 11:1 15:1 19:1 22:1 23:1 27:1 35:1 36:1 38:1
0 5:1 11:1 15:1 22:1 27:1 36:1 38:1
0 11:1 15:1 19:1 22:1 34:1 35:1 36:1 38:1
0 11:1 15:1 22:1 36:1 38:1
0 5:1 11:1 15:1 19:1 22:1 34:1 35:1 36:1 38:1
0 5:1 11:1 15:1 22:1 36:1 38:1
0 11:1 12:1 15:1 19:1 22:1 27:1 35:1 36:1 38:1
0 11:1 12:1 15:1 19:1 22:1 27:1 34:1 35:1 36:1 38:1
0 5:1 11:1 12:1 15:1 19:1 22:1 27:1 35:1 36:1 38:1
0 5:1 11:1 12:1 15:1 19:1 22:1 27:1 34:1 35:1 36:1 38:1
0 11:1 12:1 15:1 19:1 22:1 35:1 36:1 38:1
0 11:1 12:1 15:1 19:1 22:1 34:1 35:1 36:1 38:1
0 5:1 11:1 12:1 15:1 19:1 22:1 35:1 36:1 38:1
0 5:1 11:1 12:1 15:1 19:1 22:1 34:1 35:1 36:1 38:1
0 15:1 19:1 22:1 27:1 35:1 36:1 37:1 38:1
0 8:1 15:1 19:1 22:1 23:1 27:1 34:1 35:1 36:1 37:1 38:1
0 15:1 19:1 22:1 25:1 27:1 35:1 36:1 37:1 38:1
0 8:1 15:1 19:1 22:1 23:1 25:1 27:1 34:1 35:1 36:1 37:1 38:1
0 15:1 22:1 27:1 35:1 36:1 37:1 38:1
0 15:1 22:1 27:1 36:1 37:1 38:1
0 15:1 22:1 27:1 34:1 36:1 37:1 38:1
0 4:1 15:1 22:1 27:1 34:1 36:1 37:1 38:1
0 15:1 22:1 25:1 27:1 36:1 37:1 38:1
0 15:1 22:1 25:1 27:1 34:1 36:1 37:1 38:1
0 5:1 15:1 19:1 22:1 27:1 35:1 36:1 37:1 38:1
0 5:1 8:1 15:1 19:1 22:1 23:1 27:1 34:1 35:1 36:1 37:1 38:1
0 5:1 15:1 19:1 22:1 25:1 27:1 35:1 36:1 37:1 38:1
0 5:1 8:1 15:1 19:1 22:1 23:1 25:1 27:1 34:1 35:1 36:1 37:1 38:1
0 5:1 15:1 22:1 27:1 35:1 36:1 37:1 38:1
0 5:1 15:1 22:1 27:1 34:1 36:1 37:1 38:1
0 4:1 5:1 15:1 22:1 27:1 34:1 36:1 37:1 38:1
0 5:1 15:1 22:1 25:1 27:1 34:1 36:1 37:1 38:1
0 15:1 19:1 22:1 35:1 36:1 37:1 38:1
0 15:1 19:1 22:1 34:1 35:1 36:1 37:1 38:1
0 15:1 19:1 22:1 25:1 35:1 36:1 37:1 38:1
0 15:1 19:1 22:1 25:1 34:1 35:1 36:1 37:1 38:1
0 15:1 22:1 36:1 37:1 38:1
0 4:1 15:1 22:1 36:1 37:1 38:1
0 15:1 22:1 34:1 36:1 37:1 38:1
0 15:1 22:1 25:1 36:1 37:1 38:1
0 5:1 15:1 19:1 22:1 35:1 36:1 37:1 38:1
0 5:1 15:1 19:1 22:1 34:1 35:1 36:1 37:1 38:1
0 5:1 15:1 19:1 22:1 25:1 35:1 36:1 37:1 38:1
0 5:1 15:1 19:1 22:1 25:1 34:1 35:1 36:1 37:1 38:1
0 5:1 15:1 22:1 36:1 37:1 38:1
0 5:1 15:1 22:1 34:1 36:1 37:1 38:1
0 9:1 15:1 19:1 22:1 27:1 35:1 36:1 38:1
0 4:1 9:1 15:1 19:1 22:1 27:1 35:1 36:1 38:1
0 4:1 9:1 15:1 19:1 22:1 25:1 27:1 35:1 36:1 38:1
0 9:1 10:1 16:1 19:1 22:1 27:1 34:1 35:1 36:1 38:1
0 9:1 10:1 16:1 19:1 22:1 25:1 27:1 34:1 35:1 36:1 38:1
0 9:1 10:1 16:1 19:1 22:1 27:1 34:1 35:1 38:1
0 9:1 15:1 22:1 27:1 35:1 36:1 38:1
0 4:1 9:1 15:1 22:1 27:1 35:1 36:1 38:1
0 9:1 10:1 15:1 21:1 22:1 27:1 35:1 36:1 38:1
0 4:1 9:1 10:1 15:1 21:1 22:1 27:1 35:1 36:1 38:1
0 5:1 9:1 15:1 19:1 22:1 27:1 35:1 36:1 38:1
0 3:1 4:1 5:1 9:1 15:1 19:1 22:1 27:1 35:1 36:1 38:1
0 5:1 9:1 15:1 19:1 22:1 25:1 27:1 35:1 36:1 38:1
0 5:1 6:1 9:1 10:1 15:1 19:1 22:1 27:1 34:1 35:1 36:1 38:1
0 5:1 9:1 10:1 15:1 21:1 22:1 27:1 35:1 36:1 38:1
0 5:1 9:1 10:1 15:1 21:1 22:1 25:1 27:1 35:1 36:1 38:1
0 4:1 5:1 6:1 7:1 8:1 9:1 15:1 19:1 22:1 27:1 35:1 36:1 38:1
0 9:1 15:1 22:1 35:1 36:1 38:1
0 5:1 9:1 15:1 22:1 25:1 35:1 36:1 38:1
0 9:1 12:1 15:1 19:1 22:1 27:1 35:1 36:1 38:1
0 4:1 9:1 12:1 15:1 19:1 22:1 27:1 35:1 36:1 38:1
0 4:1 9:1 12:1 15:1 19:1 22:1 25:1 27:1 35:1 36:1 38:1
0 9:1 10:1 12:1 15:1 19:1 22:1 27:1 35:1 36:1 38:1
0 4:1 9:1 10:1 12:1 15:1 19:1 22:1 27:1 35:1 36:1 38:1
0 9:1 10:1 12:1 15:1 19:1 22:1 27:1 34:1 35:1 36:1 38:1
0 4:1 9:1 10:1 12:1 15:1 19:1 22:1 25:1 27:1 35:1 36:1 38:1
0 9:1 10:1 12:1 15:1 19:1 22:1 25:1 27:1 34:1 35:1 36:1 38:1
0 9:1 12:1 15:1 19:1 22:1 24:1 27:1 35:1 36:1 38:1
0 5:1 9:1 12:1 15:1 19:1 22:1 27:1 35:1 36:1 38:1
0 4:1 5:1 9:1 12:1 15:1 19:1 22:1 27:1 35:1 36:1 38:1
0 4:1 5:1 6:1 9:1 12:1 15:1 19:1 22:1 27:1 35:1 36:1 38:1
0 5:1 9:1 12:1 15:1 19:1 22:1 25:1 27:1 35:1 36:1 38:1
0 5:1 9:1 10:1 12:1 15:1 19:1 22:1 27:1 35:1 36:1 38:1
0 4:1 5:1 9:1 10:1 12:1 15:1 19:1 22:1 27:1 35:1 36:1 38:1
0 4:1 5:1 6:1 9:1 10:1 12:1 15:1 19:1 22:1 27:1 35:1 36:1 38:1
0 5:1 9:1 10:1 12:1 15:1 19:1 22:1 27:1 34:1 35:1 36:1 38:1
0 5:1 6:1 9:1 10:1 12:1 15:1 19:1 22:1 27:1 34:1 35:1 36:1 38:1
0 5:1 9:1 10:1 12:1 15:1 19:1 22:1 25:1 27:1 35:1 36:1 38:1
0 5:1 9:1 12:1 15:1 19:1 22:1 24:1 27:1 35:1 36:1 38:1
0 9:1 12:1 15:1 19:1 22:1 35:1 36:1 38:1
0 4:1 9:1 12:1 15:1 19:1 22:1 35:1 36:1 38:1
0 4:1 9:1 12:1 15:1 19:1 22:1 25:1 35:1 36:1 38:1
0 5:1 9:1 12:1 15:1 19:1 22:1 35:1 36:1 38:1
0 4:1 5:1 9:1 12:1 15:1 19:1 22:1 35:1 36:1 38:1
0 4:1 5:1 6:1 9:1 12:1 15:1 19:1 22:1 35:1 36:1 38:1
0 5:1 9:1 12:1 15:1 19:1 22:1 25:1 35:1 36:1 38:1
0 9:1 11:1 15:1 19:1 22:1 27:1 35:1 36:1 38:1
0 9:1 11:1 15:1 22:1 27:1 35:1 36:1 38:1
0 9:1 11:1 12:1 15:1 19:1 22:1 27:1 35:1 36:1 38:1
0 5:1 9:1 11:1 12:1 15:1 19:1 22:1 27:1 35:1 36:1 38:1
0 9:1 15:1 19:1 22:1 27:1 35:1 36:1 37:1 38:1
0 9:1 15:1 19:1 22:1 25:1 27:1 35:1 36:1 37:1 38:1
0 9:1 15:1 22:1 27:1 35:1 36:1 37:1 38:1
0 9:1 15:1 22:1 25:1 27:1 35:1 36:1 37:1 38:1
0 5:1 9:1 15:1 19:1 22:1 27:1 35:1 36:1 37:1 38:1
0 5:1 9:1 15:1 19:1 22:1 25:1 27:1 35:1 36:1 37:1 38:1
0 5:1 9:1 15:1 22:1 27:1 35:1 36:1 37:1 38:1
0 9:1 15:1 19:1 22:1 35:1 36:1 37:1 38:1
0 4:1 9:1 15:1 19:1 22:1 35:1 36:1 37:1 38:1
0 4:1 6:1 9:1 15:1 19:1 22:1 35:1 36:1 37:1 38:1
0 9:1 15:1 19:1 22:1 34:1 35:1 36:1 37:1 38:1
0 9:1 15:1 19:1 22:1 25:1 35:1 36:1 37:1 38:1
0 4:1 9:1 15:1 19:1 22:1 25:1 35:1 36:1 37:1 38:1
0 9:1 15:1 19:1 22:1 25:1 34:1 35:1 36:1 37:1 38:1
0 9:1 15:1 22:1 35:1 36:1 37:1 38:1
0 9:1 15:1 22:1 36:1 37:1 38:1
0 5:1 9:1 15:1 19:1 22:1 35:1 36:1 37:1 38:1
0 5:1 9:1 15:1 19:1 22:1 34:1 35:1 36:1 37:1 38:1
0 5:1 6:1 9:1 15:1 19:1 22:1 34:1 35:1 36:1 37:1 38:1
0 5:1 9:1 15:1 19:1 22:1 25:1 35:1 36:1 37:1 38:1
0 5:1 9:1 15:1 19:1 22:1 25:1 34:1 35:1 36:1 37:1 38:1
0 5:1 9:1 15:1 22:1 35:1 36:1 37:1 38:1
0 9:1 12:1 15:1 19:1 22:1 35:1 36:1 37:1 38:1
0 9:1 12:1 15:1 19:1 22:1 34:1 35:1 36:1 37:1 38:1
0 5:1 9:1 12:1 15:1 19:1 22:1 35:1 36:1 37:1 38:1
0 9:1 11:1 15:1 19:1 22:1 27:1 35:1 36:1 37:1 38:1
0 5:1 9:1 11:1 15:1 19:1 22:1 27:1 35:1 36:1 37:1 38:1
0 15:1 19:1 27:1 34:1 35:1 36:1
0 4:1 6:1 15:1 19:1 27:1 34:1 35:1 36:1
0 15:1 19:1 25:1 27:1 34:1 35:1 36:1
0 15:1 19:1 27:1 33:1 35:1
0 15:1 19:1 27:1 32:1 33:1 35:1
0 8:1 15:1 19:1 23:1 27:1 33:1 35:1
0 4:1 8:1 15:1 19:1 23:1 27:1 33:1 35:1
0 15:1 19:1 25:1 27:1 33:1 35:1
0 4:1 15:1 19:1 25:1 27:1 33:1 35:1
0 15:1 19:1 25:1 27:1 32:1 33:1 35:1
0 8:1 15:1 19:1 23:1 25:1 27:1 33:1 35:1
0 4:1 10:1 15:1 19:1 27:1 35:1
0 3:1 4:1 10:1 15:1 19:1 27:1 35:1
0 10:1 15:1 19:1 27:1 32:1 35:1
0 10:1 15:1 19:1 21:1 27:1 32:1 35:1
0 6:1 10:1 15:1 19:1 27:1 35:1
0 4:1 6:1 10:1 15:1 19:1 27:1 35:1
0 10:1 15:1 19:1 21:1 27:1 34:1 35:1
0 10:1 15:1 19:1 21:1 27:1 28:1 34:1 35:1
0 10:1 15:1 19:1 27:1 32:1 34:1 35:1
0 10:1 15:1 19:1 21:1 27:1 32:1 34:1 35:1
0 6:1 10:1 15:1 19:1 27:1 34:1 35:1
0 4:1 6:1 10:1 15:1 19:1 27:1 34:1 35:1
0 6:1 10:1 15:1 19:1 21:1 27:1 32:1 34:1 35:1
0 8:1 10:1 15:1 19:1 23:1 27:1 35:1
0 8:1 10:1 15:1 19:1 21:1 23:1 27:1 35:1
0 4:1 8:1 10:1 15:1 19:1 23:1 27:1 35:1
0 4:1 8:1 10:1 15:1 19:1 21:1 23:1 27:1 35:1
0 8:1 10:1 15:1 19:1 23:1 27:1 32:1 35:1
0 8:1 10:1 15:1 19:1 23:1 27:1 32:1 34:1 35:1
0 10:1 15:1 19:1 25:1 27:1 32:1 35:1
0 10:1 15:1 19:1 25:1 27:1 32:1 34:1 35:1
0 10:1 15:1 19:1 21:1 25:1 27:1 32:1 34:1 35:1
0 8:1 10:1 15:1 19:1 23:1 25:1 27:1 35:1
0 8:1 10:1 15:1 19:1 21:1 23:1 25:1 27:1 35:1
0 4:1 8:1 10:1 15:1 19:1 23:1 25:1 27:1 35:1
0 8:1 10:1 15:1 19:1 23:1 25:1 27:1 32:1 35:1
0 4:1 10:1 14:1 19:1 27:1 35:1 36:1
0 10:1 14:1 19:1 27:1 32:1 35:1 36:1
0 6:1 10:1 14:1 19:1 27:1 35:1 36:1
0 4:1 10:1 14:1 19:1 25:1 27:1 35:1 36:1
0 4:1 6:1 10:1 14:1 19:1 25:1 27:1 35:1 36:1
0 14:1 19:1 27:1 33:1 35:1
0 4:1 10:1 14:1 19:1 27:1 35:1
0 3:1 4:1 10:1 14:1 19:1 27:1 35:1
0 4:1 10:1 14:1 19:1 21:1 27:1 35:1
0 10:1 14:1 19:1 27:1 32:1 35:1
0 4:1 8:1 10:1 14:1 19:1 23:1 27:1 35:1
0 4:1 6:1 15:1 27:1 34:1 36:1
0 10:1 15:1 27:1
0 10:1 15:1 21:1 27:1
0 4:1 10:1 15:1 21:1 27:1
0 6:1 10:1 15:1 27:1
0 6:1 10:1 15:1 21:1 27:1
0 4:1 6:1 10:1 15:1 27:1
0 4:1 6:1 10:1 15:1 21:1 27:1
0 10:1 15:1 21:1 27:1 34:1 35:1
0 10:1 15:1 21:1 27:1 32:1 34:1 35:1
0 6:1 10:1 15:1 21:1 27:1 34:1
0 4:1 6:1 10:1 15:1 27:1 34:1
0 6:1 10:1 15:1 27:1 32:1 34:1
0 10:1 15:1 25:1 27:1
0 10:1 15:1 21:1 25:1 27:1
0 4:1 10:1 15:1 25:1 27:1 32:1
0 4:1 6:1 10:1 15:1 25:1 27:1
0 4:1 6:1 10:1 15:1 25:1 27:1 34:1
0 10:1 15:1 18:1 19:1 27:1 32:1 34:1 35:1
0 4:1 6:1 7:1 8:1 15:1 19:1 27:1 34:1 35:1 36:1
0 6:1 7:1 8:1 10:1 15:1 19:1 27:1 35:1
0 4:1 6:1 7:1 8:1 10:1 15:1 19:1 27:1 35:1
0 6:1 7:1 8:1 10:1 15:1 19:1 23:1 27:1 35:1
0 6:1 7:1 8:1 10:1 15:1 19:1 27:1 34:1 35:1
0 4:1 6:1 7:1 8:1 10:1 15:1 19:1 27:1 34:1 35:1
0 6:1 7:1 8:1 10:1 15:1 19:1 23:1 27:1 34:1 35:1
0 4:1 6:1 7:1 8:1 10:1 14:1 19:1 27:1 35:1 36:1
0 4:1 6:1 7:1 8:1 10:1 14:1 19:1 25:1 27:1 35:1 36:1
0 4:1 6:1 7:1 8:1 15:1 27:1 34:1 36:1
0 6:1 7:1 8:1 10:1 15:1 27:1
0 6:1 7:1 8:1 10:1 15:1 27:1 34:1
0 10:1 15:1 19:1 24:1 27:1 32:1 35:1 36:1
0 10:1 15:1 19:1 24:1 27:1 34:1 35:1
1 10:1 14:1 19:1 24:1 27:1 35:1 36:1
0 5:1 15:1 19:1 27:1 34:1 35:1 36:1
0 4:1 5:1 6:1 15:1 19:1 27:1 34:1 35:1 36:1
0 5:1 15:1 19:1 25:1 27:1 34:1 35:1 36:1
0 2:1 4:1 5:1 6:1 15:1 19:1 25:1 27:1 34:1 36:1
0 5:1 10:1 15:1 19:1 27:1 32:1 34:1 35:1
0 5:1 10:1 15:1 19:1 21:1 27:1 32:1 34:1 35:1
0 5:1 6:1 10:1 15:1 19:1 27:1 34:1 35:1
0 4:1 5:1 6:1 10:1 15:1 19:1 27:1 34:1 35:1
0 5:1 6:1 10:1 15:1 19:1 21:1 27:1 32:1 34:1 35:1
0 5:1 6:1 8:1 10:1 15:1 19:1 23:1 27:1 34:1 35:1
0 5:1 10:1 15:1 19:1 25:1 27:1 32:1 34:1 35:1
0 5:1 10:1 15:1 19:1 21:1 25:1 27:1 32:1 34:1 35:1
1 5:1 10:1 15:1 19:1 27:1 32:1 34:1 35:1
1 5:1 6:1 10:1 15:1 19:1 27:1 34:1 35:1
0 3:1 5:1 15:1 27:1 34:1 36:1
0 2:1 5:1 15:1 25:1 27:1 34:1 36:1
0 3:1 5:1 15:1 25:1 27:1 34:1 36:1
0 5:1 6:1 15:1 25:1 27:1 34:1 36:1
0 4:1 5:1 6:1 15:1 25:1 27:1 34:1 36:1
0 4:1 5:1 6:1 10:1 15:1 27:1 34:1
0 5:1 6:1 10:1 15:1 25:1 27:1 34:1
0 4:1 5:1 6:1 10:1 15:1 25:1 27:1 34:1
0 4:1 5:1 6:1 7:1 8:1 15:1 19:1 27:1 34:1 35:1 36:1
0 5:1 6:1 7:1 8:1 15:1 25:1 27:1 34:1 36:1
0 15:1 19:1 34:1 35:1 36:1
0 4:1 15:1 19:1 34:1 35:1 36:1
0 4:1 6:1 15:1 19:1 34:1 35:1 36:1
0 8:1 15:1 19:1 23:1 34:1 35:1 36:1
0 15:1 19:1 25:1 34:1 35:1 36:1
0 4:1 15:1 19:1 25:1 34:1 35:1 36:1
0 15:1 19:1 25:1 31:1 34:1 35:1 36:1
0 8:1 15:1 19:1 23:1 25:1 34:1 35:1 36:1
0 4:1 6:1 15:1 34:1 36:1
0 15:1 17:1 25:1 34:1 36:1
0 4:1 6:1 15:1 25:1 34:1 36:1
0 4:1 6:1 7:1 8:1 15:1 19:1 34:1 35:1 36:1
0 15:1 19:1 24:1 35:1 36:1
0 15:1 19:1 24:1 34:1 35:1 36:1
0 15:1 19:1 24:1 25:1 35:1 36:1
0 15:1 18:1 19:1 24:1 34:1 35:1 36:1
0 5:1 15:1 19:1 34:1 35:1 36:1
0 3:1 4:1 5:1 15:1 19:1 34:1 35:1 36:1
0 5:1 15:1 17:1 19:1 34:1 36:1
0 5:1 6:1 15:1 19:1 34:1 36:1
0 4:1 5:1 6:1 15:1 19:1 34:1 35:1 36:1
0 4:1 5:1 6:1 15:1 19:1 34:1 36:1
0 5:1 6:1 15:1 17:1 19:1 34:1 36:1
0 4:1 5:1 6:1 15:1 17:1 19:1 34:1 36:1
0 5:1 8:1 15:1 19:1 23:1 34:1 35:1 36:1
0 4:1 5:1 6:1 8:1 15:1 19:1 23:1 34:1 35:1 36:1
0 5:1 15:1 19:1 25:1 34:1 35:1 36:1
0 4:1 5:1 6:1 15:1 19:1 25:1 34:1 35:1 36:1
0 5:1 8:1 15:1 19:1 23:1 25:1 34:1 35:1 36:1
0 4:1 5:1 6:1 15:1 34:1 36:1
0 5:1 15:1 17:1 25:1 34:1 36:1
0 4:1 5:1 6:1 15:1 25:1 34:1 36:1
0 5:1 6:1 7:1 8:1 15:1 19:1 34:1 36:1
0 4:1 5:1 6:1 7:1 8:1 15:1 19:1 34:1 35:1 36:1
0 4:1 5:1 6:1 7:1 8:1 15:1 19:1 34:1 36:1
0 5:1 6:1 7:1 8:1 15:1 19:1 23:1 34:1 35:1 36:1
0 4:1 5:1 6:1 7:1 8:1 15:1 19:1 25:1 34:1 35:1 36:1
0 12:1 15:1 19:1 27:1 34:1 35:1 36:1
0 4:1 12:1 15:1 19:1 27:1 34:1 35:1 36:1
0 4:1 6:1 12:1 15:1 19:1 27:1 34:1 35:1 36:1
0 8:1 12:1 15:1 19:1 23:1 27:1 34:1 35:1 36:1
0 12:1 15:1 19:1 25:1 27:1 34:1 35:1 36:1
0 4:1 12:1 15:1 19:1 25:1 27:1 34:1 35:1 36:1
0 12:1 15:1 17:1 19:1 25:1 27:1 34:1 35:1 36:1
0 12:1 15:1 19:1 25:1 27:1 31:1 34:1 35:1 36:1
0 4:1 6:1 12:1 15:1 19:1 25:1 27:1 34:1 35:1 36:1
0 8:1 12:1 15:1 19:1 23:1 25:1 27:1 34:1 35:1 36:1
0 12:1 15:1 19:1 27:1 33:1 35:1
0 12:1 15:1 19:1 27:1 32:1 33:1 35:1
0 6:1 12:1 15:1 19:1 27:1 33:1 35:1
0 12:1 15:1 19:1 25:1 27:1 33:1 35:1
0 6:1 12:1 15:1 19:1 25:1 27:1 33:1 35:1
0 10:1 12:1 15:1 19:1 27:1 35:1
0 4:1 10:1 12:1 15:1 19:1 27:1 35:1
0 3:1 4:1 10:1 12:1 15:1 19:1 27:1 35:1
0 6:1 10:1 12:1 15:1 19:1 27:1 35:1
0 4:1 6:1 10:1 12:1 15:1 19:1 27:1 35:1
0 8:1 10:1 12:1 15:1 19:1 23:1 27:1 35:1
0 4:1 8:1 10:1 12:1 15:1 19:1 23:1 27:1 35:1
0 10:1 12:1 15:1 19:1 25:1 27:1 35:1
0 4:1 10:1 12:1 15:1 19:1 25:1 27:1 35:1
0 10:1 12:1 15:1 19:1 25:1 27:1 31:1 35:1
0 4:1 6:1 10:1 12:1 15:1 19:1 25:1 27:1 35:1
0 8:1 10:1 12:1 15:1 19:1 23:1 25:1 27:1 35:1
0 4:1 8:1 10:1 12:1 15:1 19:1 23:1 25:1 27:1 35:1
0 10:1 12:1 14:1 19:1 27:1 35:1 36:1
0 4:1 10:1 12:1 14:1 19:1 27:1 35:1 36:1
0 6:1 10:1 12:1 14:1 19:1 27:1 35:1 36:1
0 4:1 10:1 12:1 14:1 19:1 25:1 27:1 35:1 36:1
0 4:1 6:1 10:1 12:1 14:1 19:1 25:1 27:1 35:1 36:1
0 12:1 14:1 19:1 27:1 33:1 35:1
0 10:1 12:1 14:1 19:1 27:1 35:1
0 4:1 10:1 12:1 14:1 19:1 27:1 35:1
0 4:1 10:1 12:1 14:1 19:1 25:1 27:1 35:1
1 12:1 15:1 19:1 27:1 33:1 35:1
0 4:1 6:1 7:1 8:1 12:1 15:1 19:1 27:1 34:1 35:1 36:1
0 4:1 6:1 7:1 8:1 12:1 15:1 19:1 25:1 27:1 34:1 35:1 36:1
0 6:1 7:1 8:1 10:1 12:1 15:1 19:1 27:1 35:1
0 4:1 6:1 7:1 8:1 10:1 12:1 15:1 19:1 27:1 35:1
0 12:1 15:1 19:1 24:1 27:1 35:1 36:1
0 12:1 15:1 19:1 24:1 27:1 34:1 35:1 36:1
0 8:1 12:1 15:1 19:1 23:1 24:1 27:1 35:1 36:1
0 8:1 12:1 15:1 19:1 23:1 24:1 27:1 34:1 35:1 36:1
0 12:1 15:1 19:1 24:1 25:1 27:1 35:1 36:1
0 8:1 12:1 15:1 19:1 23:1 24:1 25:1 27:1 35:1 36:1
0 10:1 12:1 15:1 19:1 24:1 27:1 35:1 36:1
0 8:1 10:1 12:1 15:1 19:1 23:1 24:1 27:1 35:1 36:1
0 10:1 12:1 14:1 19:1 24:1 27:1 35:1 36:1
0 5:1 12:1 15:1 19:1 27:1 34:1 35:1 36:1
0 3:1 5:1 12:1 15:1 19:1 27:1 34:1 36:1
0 3:1 4:1 5:1 12:1 15:1 19:1 27:1 34:1 35:1 36:1
0 4:1 5:1 6:1 12:1 15:1 19:1 27:1 34:1 35:1 36:1
0 5:1 8:1 12:1 15:1 19:1 23:1 27:1 34:1 35:1 36:1
0 4:1 5:1 6:1 8:1 12:1 15:1 19:1 23:1 27:1 34:1 35:1 36:1
0 5:1 12:1 15:1 19:1 25:1 27:1 34:1 35:1 36:1
0 2:1 5:1 12:1 15:1 19:1 25:1 27:1 34:1 36:1
0 3:1 5:1 12:1 15:1 19:1 25:1 27:1 34:1 36:1
0 5:1 6:1 12:1 15:1 19:1 25:1 27:1 34:1 35:1 36:1
0 4:1 5:1 6:1 12:1 15:1 19:1 25:1 27:1 34:1 35:1 36:1
0 5:1 8:1 12:1 15:1 19:1 23:1 25:1 27:1 34:1 35:1 36:1
0 4:1 5:1 6:1 7:1 8:1 12:1 15:1 19:1 27:1 34:1 35:1 36:1
0 4:1 5:1 6:1 7:1 8:1 12:1 15:1 19:1 27:1 34:1 36:1
0 5:1 6:1 7:1 8:1 12:1 15:1 19:1 25:1 27:1 34:1 35:1 36:1
0 4:1 5:1 6:1 7:1 8:1 12:1 15:1 19:1 25:1 27:1 34:1 35:1 36:1
0 5:1 12:1 15:1 19:1 24:1 27:1 34:1 35:1 36:1
0 5:1 8:1 12:1 15:1 19:1 23:1 24:1 27:1 34:1 35:1 36:1
0 12:1 15:1 19:1 34:1 35:1 36:1
0 4:1 12:1 15:1 19:1 34:1 35:1 36:1
0 4:1 6:1 12:1 15:1 19:1 34:1 35:1 36:1
0 8:1 12:1 15:1 19:1 23:1 34:1 35:1 36:1
0 12:1 15:1 19:1 25:1 34:1 35:1 36:1
0 4:1 12:1 15:1 19:1 25:1 34:1 35:1 36:1
0 12:1 15:1 17:1 19:1 25:1 34:1 35:1 36:1
0 12:1 15:1 19:1 25:1 31:1 34:1 35:1 36:1
0 4:1 6:1 12:1 15:1 19:1 25:1 34:1 35:1 36:1
0 8:1 12:1 15:1 19:1 23:1 25:1 34:1 35:1 36:1
0 12:1 15:1 18:1 19:1 34:1 35:1 36:1
0 12:1 15:1 18:1 19:1 25:1 34:1 35:1 36:1
0 4:1 6:1 7:1 8:1 12:1 15:1 19:1 34:1 35:1 36:1
0 12:1 15:1 19:1 24:1 35:1 36:1
0 12:1 15:1 19:1 24:1 34:1 35:1 36:1
0 8:1 12:1 15:1 19:1 23:1 24:1 35:1 36:1
0 12:1 15:1 19:1 24:1 25:1 35:1 36:1
0 5:1 12:1 15:1 19:1 34:1 35:1 36:1
0 3:1 5:1 12:1 15:1 19:1 34:1 36:1
0 3:1 4:1 5:1 12:1 15:1 19:1 34:1 35:1 36:1
0 4:1 5:1 6:1 12:1 15:1 19:1 34:1 35:1 36:1
0 5:1 8:1 12:1 15:1 19:1 23:1 34:1 35:1 36:1
0 4:1 5:1 6:1 8:1 12:1 15:1 19:1 23:1 34:1 35:1 36:1
0 5:1 12:1 15:1 19:1 25:1 34:1 35:1 36:1
0 2:1 5:1 12:1 15:1 19:1 25:1 34:1 36:1
0 3:1 5:1 12:1 15:1 19:1 25:1 34:1 36:1
0 5:1 12:1 15:1 17:1 19:1 25:1 34:1 35:1 36:1
0 4:1 5:1 6:1 12:1 15:1 19:1 25:1 34:1 35:1 36:1
0 5:1 8:1 12:1 15:1 19:1 23:1 25:1 34:1 35:1 36:1
0 4:1 5:1 6:1 7:1 8:1 12:1 15:1 19:1 34:1 35:1 36:1
0 5:1 12:1 15:1 19:1 24:1 34:1 35:1 36:1
0 11:1 15:1 19:1 27:1 34:1 35:1 36:1
0 5:1 11:1 15:1 19:1 27:1 34:1 35:1 36:1
0 11:1 15:1 19:1 34:1 35:1 36:1
0 8:1 11:1 15:1 19:1 23:1 34:1 35:1 36:1
0 11:1 15:1 19:1 25:1 34:1 35:1 36:1
0 5:1 11:1 15:1 19:1 34:1 35:1 36:1
0 5:1 11:1 15:1 19:1 25:1 34:1 35:1 36:1
0 11:1 12:1 15:1 19:1 27:1 34:1 35:1 36:1
0 8:1 11:1 12:1 15:1 19:1 23:1 27:1 34:1 35:1 36:1
0 11:1 12:1 15:1 19:1 25:1 27:1 34:1 35:1 36:1
0 8:1 11:1 12:1 15:1 19:1 23:1 25:1 27:1 34:1 35:1 36:1
0 5:1 11:1 12:1 15:1 19:1 27:1 34:1 35:1 36:1
0 5:1 8:1 11:1 12:1 15:1 19:1 23:1 27:1 34:1 35:1 36:1
0 5:1 11:1 12:1 15:1 19:1 25:1 27:1 34:1 35:1 36:1
0 11:1 12:1 15:1 19:1 34:1 35:1 36:1
0 11:1 12:1 15:1 19:1 25:1 34:1 35:1 36:1
0 5:1 11:1 12:1 15:1 19:1 34:1 35:1 36:1
0 5:1 11:1 12:1 15:1 19:1 25:1 34:1 35:1 36:1
0 4:1 15:1 19:1 27:1 34:1 35:1 36:1 37:1
0 8:1 15:1 19:1 23:1 27:1 34:1 35:1 36:1 37:1
0 8:1 15:1 19:1 23:1 25:1 27:1 34:1 35:1 36:1 37:1
0 15:1 27:1 31:1 34:1 36:1 37:1
0 4:1 6:1 15:1 27:1 34:1 36:1 37:1
0 15:1 25:1 27:1 31:1 34:1 36:1 37:1
0 4:1 6:1 15:1 25:1 27:1 34:1 36:1 37:1
0 3:1 4:1 5:1 15:1 19:1 27:1 34:1 35:1 36:1 37:1
0 5:1 8:1 15:1 19:1 23:1 27:1 34:1 35:1 36:1 37:1
0 4:1 5:1 6:1 8:1 15:1 19:1 23:1 27:1 34:1 35:1 36:1 37:1
0 5:1 8:1 15:1 19:1 23:1 25:1 27:1 34:1 35:1 36:1 37:1
0 5:1 6:1 15:1 27:1 34:1 36:1 37:1
0 4:1 5:1 6:1 15:1 27:1 34:1 36:1 37:1
0 5:1 6:1 7:1 8:1 15:1 19:1 23:1 27:1 34:1 35:1 36:1 37:1
0 15:1 19:1 34:1 35:1 36:1 37:1
0 15:1 19:1 28:1 34:1 35:1 36:1 37:1
0 4:1 15:1 19:1 28:1 34:1 35:1 36:1 37:1
0 4:1 6:1 15:1 19:1 34:1 35:1 36:1 37:1
0 8:1 15:1 19:1 23:1 34:1 35:1 36:1 37:1
0 4:1 8:1 15:1 19:1 23:1 34:1 35:1 36:1 37:1
0 15:1 19:1 25:1 34:1 35:1 36:1 37:1
0 15:1 19:1 25:1 28:1 34:1 35:1 36:1 37:1
0 8:1 15:1 19:1 23:1 25:1 34:1 35:1 36:1 37:1
0 4:1 8:1 15:1 19:1 23:1 25:1 34:1 35:1 36:1 37:1
0 4:1 6:1 15:1 34:1 36:1 37:1
0 8:1 15:1 23:1 34:1 35:1 36:1 37:1
0 4:1 6:1 7:1 8:1 15:1 19:1 34:1 35:1 36:1 37:1
0 15:1 19:1 24:1 35:1 36:1 37:1
0 15:1 19:1 24:1 34:1 35:1 36:1 37:1
0 5:1 15:1 19:1 34:1 35:1 36:1 37:1
0 5:1 15:1 17:1 19:1 34:1 36:1 37:1
0 4:1 5:1 6:1 15:1 19:1 34:1 35:1 36:1 37:1
0 5:1 8:1 15:1 19:1 23:1 34:1 35:1 36:1 37:1
0 5:1 15:1 19:1 25:1 34:1 35:1 36:1 37:1
0 5:1 8:1 15:1 19:1 23:1 25:1 34:1 35:1 36:1 37:1
0 4:1 5:1 6:1 15:1 34:1 36:1 37:1
0 12:1 15:1 19:1 27:1 34:1 35:1 36:1 37:1
0 12:1 15:1 19:1 27:1 28:1 34:1 35:1 36:1 37:1
0 4:1 12:1 15:1 19:1 27:1 28:1 34:1 35:1 36:1 37:1
0 4:1 6:1 12:1 15:1 19:1 27:1 34:1 35:1 36:1 37:1
0 8:1 12:1 15:1 19:1 23:1 27:1 34:1 35:1 36:1 37:1
0 12:1 15:1 19:1 25:1 27:1 34:1 35:1 36:1 37:1
0 12:1 15:1 19:1 25:1 27:1 28:1 34:1 35:1 36:1 37:1
0 4:1 6:1 12:1 15:1 19:1 25:1 27:1 34:1 35:1 36:1 37:1
0 8:1 12:1 15:1 19:1 23:1 25:1 27:1 34:1 35:1 36:1 37:1
0 5:1 12:1 15:1 19:1 27:1 34:1 35:1 36:1 37:1
0 5:1 6:1 12:1 15:1 19:1 27:1 34:1 35:1 36:1 37:1
0 4:1 5:1 6:1 12:1 15:1 19:1 27:1 34:1 35:1 36:1 37:1
0 5:1 8:1 12:1 15:1 19:1 23:1 27:1 34:1 35:1 36:1 37:1
0 5:1 12:1 15:1 19:1 25:1 27:1 34:1 35:1 36:1 37:1
0 5:1 8:1 12:1 15:1 19:1 23:1 25:1 27:1 34:1 35:1 36:1 37:1
0 12:1 15:1 19:1 34:1 35:1 36:1 37:1
0 12:1 15:1 19:1 28:1 34:1 35:1 36:1 37:1
0 4:1 6:1 12:1 15:1 19:1 34:1 35:1 36:1 37:1
0 8:1 12:1 15:1 19:1 23:1 34:1 35:1 36:1 37:1
0 12:1 15:1 19:1 25:1 34:1 35:1 36:1 37:1
0 12:1 15:1 19:1 24:1 35:1 36:1 37:1
0 5:1 12:1 15:1 19:1 34:1 35:1 36:1 37:1
0 4:1 5:1 12:1 15:1 19:1 34:1 35:1 36:1 37:1
0 4:1 5:1 6:1 12:1 15:1 19:1 34:1 35:1 36:1 37:1
0 5:1 8:1 12:1 15:1 19:1 23:1 34:1 35:1 36:1 37:1
0 5:1 12:1 15:1 19:1 25:1 34:1 35:1 36:1 37:1
0 4:1 5:1 6:1 12:1 15:1 19:1 25:1 34:1 35:1 36:1 37:1
0 8:1 11:1 15:1 19:1 23:1 27:1 34:1 35:1 36:1 37:1
0 5:1 8:1 11:1 15:1 19:1 23:1 27:1 34:1 35:1 36:1 37:1
0 11:1 15:1 19:1 25:1 34:1 35:1 36:1 37:1
0 5:1 11:1 15:1 19:1 25:1 34:1 35:1 36:1 37:1
0 11:1 12:1 15:1 19:1 27:1 35:1 36:1 37:1
0 11:1 12:1 15:1 19:1 27:1 34:1 35:1 36:1 37:1
0 5:1 11:1 12:1 15:1 19:1 27:1 34:1 35:1 36:1 37:1
0 11:1 12:1 15:1 19:1 34:1 35:1 36:1 37:1
0 9:1 15:1 19:1 27:1 35:1 36:1
0 9:1 15:1 19:1 27:1 36:1
0 4:1 6:1 9:1 15:1 19:1 27:1 35:1 36:1
0 9:1 15:1 19:1 27:1 34:1 35:1 36:1
0 4:1 6:1 9:1 15:1 19:1 27:1 34:1 35:1 36:1
0 9:1 15:1 19:1 25:1 27:1 35:1 36:1
0 9:1 15:1 19:1 25:1 27:1 36:1
0 9:1 15:1 19:1 25:1 27:1 34:1 35:1 36:1
0 9:1 10:1 15:1 19:1 27:1 35:1 36:1
0 1:1 9:1 10:1 15:1 17:1 19:1 27:1 35:1 36:1
0 6:1 9:1 10:1 15:1 19:1 27:1 35:1 36:1
0 9:1 10:1 15:1 19:1 27:1 34:1 35:1 36:1
0 9:1 10:1 15:1 19:1 27:1 32:1 34:1 35:1 36:1
0 6:1 9:1 10:1 15:1 19:1 27:1 34:1 35:1 36:1
0 4:1 6:1 9:1 10:1 15:1 19:1 27:1 34:1 35:1 36:1
0 9:1 10:1 15:1 19:1 25:1 27:1 35:1 36:1
0 9:1 10:1 15:1 19:1 25:1 27:1 34:1 35:1 36:1
0 9:1 10:1 15:1 19:1 25:1 27:1 32:1 34:1 35:1 36:1
0 9:1 15:1 19:1 21:1 27:1 33:1 35:1
0 9:1 15:1 19:1 27:1 33:1 34:1 35:1
0 6:1 9:1 15:1 19:1 27:1 33:1 34:1 35:1
0 9:1 15:1 19:1 25:1 27:1 33:1 34:1 35:1
0 6:1 9:1 15:1 19:1 25:1 27:1 33:1 34:1 35:1
0 9:1 10:1 15:1 19:1 27:1 34:1 35:1
0 9:1 10:1 15:1 19:1 27:1 32:1 34:1 35:1
0 6:1 9:1 10:1 15:1 19:1 27:1 34:1 35:1
0 6:1 9:1 10:1 15:1 19:1 21:1 27:1 34:1 35:1
0 4:1 6:1 9:1 10:1 15:1 19:1 27:1 34:1 35:1
0 4:1 6:1 9:1 10:1 15:1 19:1 21:1 27:1 34:1 35:1
0 9:1 10:1 15:1 19:1 25:1 27:1 34:1 35:1
0 9:1 10:1 15:1 19:1 25:1 26:1 27:1 34:1 35:1
0 9:1 10:1 15:1 19:1 25:1 27:1 32:1 34:1 35:1
0 9:1 10:1 16:1 19:1 27:1 35:1 36:1
0 9:1 10:1 14:1 19:1 27:1 35:1 36:1
0 6:1 9:1 10:1 14:1 19:1 21:1 27:1 35:1 36:1
0 9:1 10:1 14:1 19:1 27:1 34:1 35:1 36:1
0 9:1 10:1 14:1 19:1 27:1 32:1 34:1 35:1 36:1
0 6:1 9:1 10:1 16:1 19:1 27:1 34:1 35:1 36:1
0 6:1 9:1 10:1 14:1 19:1 27:1 34:1 35:1 36:1
0 4:1 6:1 9:1 10:1 16:1 19:1 27:1 34:1 35:1 36:1
0 9:1 10:1 16:1 19:1 25:1 27:1 35:1 36:1
0 9:1 10:1 14:1 19:1 25:1 27:1 35:1 36:1
0 9:1 10:1 14:1 19:1 25:1 27:1 34:1 35:1 36:1
0 9:1 10:1 14:1 19:1 27:1 34:1 35:1
0 6:1 9:1 10:1 16:1 19:1 27:1 34:1 35:1
0 4:1 6:1 9:1 10:1 16:1 19:1 27:1 34:1 35:1
0 9:1 10:1 14:1 19:1 25:1 27:1 34:1 35:1
0 1:1 9:1 15:1 27:1 36:1
0 1:1 9:1 15:1 27:1 34:1 35:1 36:1
0 1:1 9:1 15:1 27:1 34:1 36:1
0 1:1 9:1 15:1 25:1 27:1 34:1 36:1
0 1:1 9:1 10:1 15:1 27:1 35:1 36:1
0 1:1 9:1 10:1 15:1 27:1 36:1
0 1:1 9:1 10:1 15:1 25:1 27:1 35:1 36:1
0 1:1 9:1 10:1 15:1 25:1 27:1 36:1
0 9:1 10:1 14:1 18:1 19:1 27:1 34:1 35:1 36:1
0 6:1 7:1 8:1 9:1 15:1 19:1 27:1 36:1
0 4:1 6:1 7:1 8:1 9:1 15:1 19:1 27:1 35:1 36:1
0 4:1 6:1 7:1 8:1 9:1 15:1 19:1 27:1 36:1
0 6:1 7:1 8:1 9:1 15:1 19:1 23:1 27:1 36:1
0 6:1 7:1 8:1 9:1 15:1 19:1 27:1 34:1 36:1
0 4:1 6:1 7:1 8:1 9:1 15:1 19:1 27:1 34:1 35:1 36:1
0 4:1 6:1 7:1 8:1 9:1 15:1 19:1 27:1 34:1 36:1
0 6:1 7:1 8:1 9:1 10:1 15:1 19:1 27:1 34:1 35:1 36:1
0 4:1 6:1 7:1 8:1 9:1 10:1 15:1 19:1 27:1 34:1 35:1 36:1
0 6:1 7:1 8:1 9:1 10:1 15:1 19:1 27:1 34:1 35:1
0 6:1 7:1 8:1 9:1 10:1 16:1 19:1 27:1 34:1 35:1 36:1
0 4:1 6:1 7:1 8:1 9:1 15:1 27:1 36:1
0 6:1 7:1 8:1 9:1 10:1 15:1 27:1 34:1 35:1 36:1
0 9:1 15:1 18:1 19:1 24:1 27:1 35:1 36:1
0 9:1 15:1 18:1 19:1 24:1 27:1 34:1 35:1 36:1
0 9:1 15:1 18:1 19:1 24:1 25:1 27:1 35:1 36:1
0 5:1 9:1 15:1 19:1 27:1 35:1 36:1
0 5:1 9:1 15:1 19:1 27:1 36:1
0 5:1 6:1 9:1 15:1 19:1 27:1 35:1 36:1
0 4:1 5:1 6:1 9:1 15:1 19:1 27:1 35:1 36:1
0 5:1 9:1 15:1 19:1 27:1 34:1 35:1 36:1
0 5:1 6:1 9:1 15:1 19:1 27:1 34:1 35:1 36:1
0 4:1 5:1 6:1 9:1 15:1 19:1 27:1 34:1 35:1 36:1
0 5:1 9:1 15:1 19:1 25:1 27:1 35:1 36:1
0 3:1 5:1 9:1 15:1 19:1 25:1 27:1 35:1 36:1
0 2:1 5:1 6:1 9:1 15:1 19:1 25:1 27:1 35:1 36:1
0 4:1 5:1 6:1 9:1 15:1 19:1 25:1 27:1 35:1 36:1
0 2:1 4:1 5:1 6:1 9:1 15:1 19:1 25:1 27:1 35:1 36:1
0 5:1 9:1 15:1 19:1 25:1 27:1 34:1 35:1 36:1
0 5:1 9:1 10:1 15:1 19:1 27:1 35:1 36:1
0 5:1 9:1 10:1 15:1 19:1 27:1 32:1 34:1 35:1 36:1
0 5:1 6:1 9:1 10:1 15:1 19:1 27:1 34:1 35:1 36:1
0 4:1 5:1 6:1 9:1 10:1 15:1 19:1 27:1 34:1 35:1 36:1
0 5:1 9:1 10:1 15:1 19:1 25:1 27:1 35:1 36:1
0 2:1 5:1 6:1 9:1 10:1 15:1 19:1 25:1 27:1 35:1 36:1
0 5:1 9:1 10:1 15:1 19:1 25:1 27:1 32:1 34:1 35:1 36:1
0 5:1 6:1 9:1 10:1 15:1 19:1 25:1 27:1 34:1 35:1 36:1
0 4:1 5:1 6:1 9:1 10:1 15:1 19:1 25:1 27:1 34:1 35:1 36:1
0 5:1 9:1 10:1 15:1 19:1 27:1 32:1 34:1 35:1
0 5:1 6:1 9:1 10:1 15:1 19:1 27:1 34:1 35:1
0 5:1 6:1 9:1 10:1 15:1 19:1 21:1 27:1 34:1 35:1
0 4:1 5:1 6:1 9:1 10:1 15:1 19:1 27:1 34:1 35:1
0 5:1 9:1 10:1 15:1 19:1 25:1 27:1 32:1 34:1 35:1
0 5:1 9:1 10:1 16:1 19:1 27:1 35:1 36:1
0 5:1 9:1 10:1 14:1 19:1 27:1 35:1 36:1
0 5:1 6:1 9:1 10:1 16:1 19:1 21:1 27:1 35:1 36:1
0 5:1 6:1 9:1 10:1 16:1 19:1 27:1 34:1 35:1 36:1
0 4:1 5:1 6:1 9:1 10:1 16:1 19:1 27:1 34:1 35:1 36:1
0 5:1 9:1 10:1 16:1 19:1 25:1 27:1 35:1 36:1
0 5:1 9:1 10:1 14:1 19:1 25:1 27:1 35:1 36:1
0 5:1 6:1 9:1 10:1 16:1 19:1 21:1 25:1 27:1 35:1 36:1
0 5:1 6:1 9:1 10:1 16:1 19:1 27:1 34:1 35:1
0 4:1 5:1 6:1 9:1 10:1 16:1 19:1 27:1 34:1 35:1
0 1:1 5:1 9:1 15:1 27:1 36:1
0 1:1 5:1 9:1 15:1 27:1 34:1 35:1 36:1
0 1:1 5:1 9:1 15:1 27:1 34:1 36:1
0 1:1 5:1 9:1 15:1 25:1 27:1 36:1
0 1:1 5:1 9:1 10:1 15:1 27:1 35:1 36:1
0 1:1 5:1 9:1 10:1 15:1 27:1 36:1
0 1:1 5:1 9:1 10:1 15:1 25:1 27:1 35:1 36:1
0 5:1 6:1 9:1 10:1 16:1 27:1 34:1 35:1 36:1
0 5:1 7:1 8:1 9:1 15:1 19:1 27:1 35:1 36:1
0 4:1 5:1 7:1 8:1 9:1 15:1 19:1 27:1 35:1 36:1
0 5:1 6:1 7:1 8:1 9:1 15:1 19:1 27:1 35:1 36:1
0 4:1 5:1 6:1 7:1 8:1 9:1 15:1 19:1 27:1 35:1 36:1
0 5:1 7:1 8:1 9:1 15:1 19:1 27:1 34:1 35:1 36:1
0 5:1 6:1 7:1 8:1 9:1 15:1 19:1 27:1 34:1 35:1 36:1
0 4:1 5:1 6:1 7:1 8:1 9:1 15:1 19:1 27:1 34:1 35:1 36:1
0 5:1 7:1 8:1 9:1 10:1 15:1 19:1 27:1 35:1 36:1
0 5:1 7:1 8:1 9:1 10:1 15:1 19:1 21:1 27:1 35:1 36:1
0 4:1 5:1 7:1 8:1 9:1 10:1 15:1 19:1 27:1 35:1 36:1
0 5:1 7:1 8:1 9:1 10:1 15:1 19:1 27:1 34:1 35:1 36:1
0 5:1 7:1 8:1 9:1 10:1 15:1 19:1 21:1 27:1 34:1 35:1 36:1
0 5:1 6:1 7:1 8:1 9:1 10:1 15:1 19:1 27:1 34:1 35:1 36:1
0 5:1 7:1 8:1 9:1 10:1 15:1 19:1 27:1 35:1
0 5:1 7:1 8:1 9:1 10:1 15:1 19:1 27:1 34:1 35:1
0 5:1 6:1 7:1 8:1 9:1 10:1 15:1 19:1 27:1 34:1 35:1
0 5:1 7:1 8:1 9:1 10:1 16:1 19:1 27:1 35:1 36:1
0 5:1 7:1 8:1 9:1 10:1 14:1 19:1 27:1 35:1 36:1
0 4:1 5:1 7:1 8:1 9:1 10:1 14:1 19:1 27:1 35:1 36:1
0 5:1 7:1 8:1 9:1 10:1 16:1 19:1 27:1 34:1 35:1 36:1
0 5:1 7:1 8:1 9:1 10:1 14:1 19:1 27:1 34:1 35:1 36:1
0 5:1 6:1 7:1 8:1 9:1 10:1 16:1 19:1 27:1 34:1 35:1 36:1
0 5:1 7:1 8:1 9:1 10:1 16:1 19:1 27:1 35:1
0 5:1 7:1 8:1 9:1 15:1 27:1 35:1 36:1
0 5:1 7:1 8:1 9:1 15:1 27:1 36:1
0 4:1 5:1 7:1 8:1 9:1 15:1 27:1 35:1 36:1
0 4:1 5:1 7:1 8:1 9:1 15:1 27:1 36:1
0 4:1 5:1 7:1 8:1 9:1 10:1 15:1 27:1 36:1
0 9:1 15:1 19:1 35:1 36:1
0 9:1 15:1 19:1 36:1
0 9:1 15:1 19:1 25:1 35:1 36:1
0 9:1 15:1 19:1 25:1 36:1
0 1:1 9:1 15:1 34:1 35:1 36:1
0 1:1 9:1 15:1 34:1 36:1
0 4:1 6:1 7:1 8:1 9:1 15:1 19:1 36:1
0 6:1 7:1 8:1 9:1 15:1 19:1 34:1 36:1
0 5:1 9:1 15:1 19:1 35:1 36:1
0 5:1 9:1 15:1 19:1 36:1
0 5:1 9:1 15:1 19:1 25:1 35:1 36:1
0 5:1 9:1 15:1 19:1 25:1 36:1
0 2:1 5:1 6:1 9:1 15:1 19:1 25:1 35:1 36:1
0 1:1 5:1 9:1 15:1 25:1 34:1 35:1 36:1
0 5:1 7:1 8:1 9:1 15:1 19:1 35:1 36:1
0 4:1 5:1 7:1 8:1 9:1 15:1 19:1 35:1 36:1
0 5:1 7:1 8:1 9:1 15:1 19:1 34:1 35:1 36:1
0 4:1 5:1 7:1 8:1 9:1 15:1 19:1 34:1 35:1 36:1
0 5:1 7:1 8:1 9:1 15:1 35:1 36:1
0 5:1 7:1 8:1 9:1 15:1 36:1
0 4:1 5:1 7:1 8:1 9:1 15:1 35:1 36:1
0 5:1 7:1 8:1 9:1 15:1 34:1 36:1
0 9:1 12:1 15:1 19:1 27:1 35:1 36:1
0 4:1 6:1 9:1 12:1 15:1 19:1 27:1 35:1 36:1
0 9:1 12:1 15:1 19:1 27:1 34:1 35:1 36:1
0 4:1 6:1 9:1 12:1 15:1 19:1 27:1 34:1 35:1 36:1
0 9:1 12:1 15:1 19:1 25:1 27:1 35:1 36:1
0 9:1 12:1 15:1 19:1 25:1 27:1 34:1 35:1 36:1
0 9:1 10:1 12:1 15:1 19:1 27:1 35:1 36:1
0 3:1 4:1 9:1 10:1 12:1 15:1 19:1 27:1 35:1 36:1
0 6:1 9:1 10:1 12:1 15:1 19:1 27:1 35:1 36:1
0 4:1 6:1 9:1 10:1 12:1 15:1 19:1 27:1 35:1 36:1
0 9:1 10:1 12:1 15:1 19:1 27:1 34:1 35:1 36:1
0 6:1 9:1 10:1 12:1 15:1 19:1 27:1 34:1 35:1 36:1
0 4:1 6:1 9:1 10:1 12:1 15:1 19:1 27:1 34:1 35:1 36:1
0 9:1 10:1 12:1 15:1 19:1 25:1 27:1 35:1 36:1
0 9:1 10:1 12:1 15:1 19:1 25:1 27:1 34:1 35:1 36:1
0 9:1 12:1 15:1 19:1 27:1 33:1 34:1 35:1
0 9:1 10:1 12:1 15:1 19:1 27:1 34:1 35:1
0 6:1 9:1 10:1 12:1 15:1 19:1 27:1 34:1 35:1
0 4:1 6:1 9:1 10:1 12:1 15:1 19:1 27:1 34:1 35:1
0 9:1 10:1 12:1 15:1 19:1 25:1 27:1 34:1 35:1
0 9:1 10:1 12:1 14:1 19:1 27:1 35:1 36:1
0 4:1 6:1 9:1 10:1 12:1 14:1 19:1 27:1 35:1 36:1
0 9:1 10:1 12:1 14:1 19:1 27:1 34:1 35:1 36:1
0 6:1 9:1 10:1 12:1 14:1 19:1 27:1 34:1 35:1 36:1
0 9:1 10:1 12:1 14:1 19:1 25:1 27:1 35:1 36:1
0 9:1 10:1 12:1 14:1 19:1 25:1 27:1 34:1 35:1 36:1
0 9:1 10:1 12:1 14:1 19:1 27:1 34:1 35:1
0 9:1 10:1 12:1 15:1 18:1 19:1 27:1 35:1 36:1
0 9:1 10:1 12:1 15:1 18:1 19:1 27:1 34:1 35:1 36:1
0 6:1 7:1 8:1 9:1 12:1 15:1 19:1 27:1 36:1
0 4:1 6:1 7:1 8:1 9:1 12:1 15:1 19:1 27:1 35:1 36:1
0 4:1 6:1 7:1 8:1 9:1 12:1 15:1 19:1 27:1 36:1
0 4:1 6:1 7:1 8:1 9:1 12:1 15:1 19:1 27:1 34:1 35:1 36:1
0 4:1 6:1 7:1 8:1 9:1 10:1 12:1 15:1 19:1 27:1 35:1 36:1
0 6:1 7:1 8:1 9:1 10:1 12:1 15:1 19:1 27:1 34:1 35:1 36:1
0 4:1 6:1 7:1 8:1 9:1 10:1 12:1 15:1 19:1 27:1 34:1 35:1 36:1
0 9:1 12:1 15:1 19:1 24:1 27:1 35:1 36:1
0 9:1 10:1 12:1 15:1 19:1 24:1 27:1 35:1 36:1
0 5:1 9:1 12:1 15:1 19:1 27:1 35:1 36:1
0 5:1 6:1 9:1 12:1 15:1 19:1 27:1 35:1 36:1
0 4:1 5:1 6:1 9:1 12:1 15:1 19:1 27:1 35:1 36:1
0 5:1 9:1 12:1 15:1 19:1 27:1 34:1 35:1 36:1
0 4:1 5:1 6:1 9:1 12:1 15:1 19:1 27:1 34:1 35:1 36:1
0 5:1 9:1 12:1 15:1 19:1 25:1 27:1 35:1 36:1
0 3:1 5:1 9:1 12:1 15:1 19:1 25:1 27:1 35:1 36:1
0 4:1 5:1 6:1 9:1 12:1 15:1 19:1 25:1 27:1 35:1 36:1
0 5:1 9:1 12:1 15:1 19:1 25:1 27:1 34:1 35:1 36:1
0 5:1 9:1 10:1 12:1 15:1 19:1 27:1 35:1 36:1
0 5:1 6:1 9:1 10:1 12:1 15:1 19:1 27:1 35:1 36:1
0 4:1 5:1 6:1 9:1 10:1 12:1 15:1 19:1 27:1 35:1 36:1
0 5:1 9:1 10:1 12:1 15:1 19:1 27:1 34:1 35:1 36:1
0 5:1 6:1 9:1 10:1 12:1 15:1 19:1 27:1 34:1 35:1 36:1
0 4:1 5:1 6:1 9:1 10:1 12:1 15:1 19:1 27:1 34:1 35:1 36:1
0 5:1 9:1 10:1 12:1 15:1 19:1 25:1 27:1 35:1 36:1
0 3:1 5:1 9:1 10:1 12:1 15:1 19:1 25:1 27:1 35:1 36:1
0 5:1 6:1 9:1 10:1 12:1 15:1 19:1 25:1 27:1 35:1 36:1
0 2:1 5:1 6:1 9:1 10:1 12:1 15:1 19:1 25:1 27:1 35:1 36:1
0 4:1 5:1 6:1 9:1 10:1 12:1 15:1 19:1 25:1 27:1 35:1 36:1
0 5:1 9:1 10:1 12:1 15:1 19:1 25:1 27:1 34:1 35:1 36:1
0 3:1 5:1 9:1 10:1 12:1 15:1 19:1 25:1 27:1 34:1 35:1 36:1
0 5:1 6:1 9:1 10:1 12:1 15:1 19:1 25:1 27:1 34:1 35:1 36:1
0 4:1 5:1 6:1 9:1 10:1 12:1 15:1 19:1 25:1 27:1 34:1 35:1 36:1
0 5:1 9:1 10:1 12:1 15:1 19:1 27:1 34:1 35:1
0 5:1 6:1 9:1 10:1 12:1 15:1 19:1 27:1 34:1 35:1
0 4:1 5:1 6:1 9:1 10:1 12:1 15:1 19:1 27:1 34:1 35:1
0 5:1 9:1 10:1 12:1 15:1 19:1 25:1 27:1 34:1 35:1
0 5:1 9:1 10:1 12:1 14:1 19:1 27:1 35:1 36:1
0 5:1 9:1 10:1 12:1 14:1 19:1 25:1 27:1 35:1 36:1
0 5:1 7:1 8:1 9:1 12:1 15:1 19:1 27:1 35:1 36:1
0 4:1 5:1 7:1 8:1 9:1 12:1 15:1 19:1 27:1 35:1 36:1
0 5:1 6:1 7:1 8:1 9:1 12:1 15:1 19:1 27:1 35:1 36:1
0 4:1 5:1 6:1 7:1 8:1 9:1 12:1 15:1 19:1 27:1 35:1 36:1
0 5:1 7:1 8:1 9:1 12:1 15:1 19:1 27:1 34:1 35:1 36:1
0 4:1 5:1 7:1 8:1 9:1 12:1 15:1 19:1 27:1 34:1 35:1 36:1
0 4:1 5:1 6:1 7:1 8:1 9:1 12:1 15:1 19:1 27:1 34:1 35:1 36:1
0 5:1 7:1 8:1 9:1 10:1 12:1 15:1 19:1 27:1 35:1 36:1
0 4:1 5:1 7:1 8:1 9:1 10:1 12:1 15:1 19:1 27:1 35:1 36:1
0 4:1 5:1 6:1 7:1 8:1 9:1 10:1 12:1 15:1 19:1 27:1 35:1 36:1
0 5:1 7:1 8:1 9:1 10:1 12:1 15:1 19:1 27:1 34:1 35:1 36:1
0 5:1 6:1 7:1 8:1 9:1 10:1 12:1 15:1 19:1 27:1 34:1 35:1 36:1
0 5:1 7:1 8:1 9:1 10:1 12:1 15:1 19:1 27:1 35:1
0 5:1 7:1 8:1 9:1 10:1 12:1 15:1 19:1 27:1 34:1 35:1
0 5:1 7:1 8:1 9:1 10:1 12:1 14:1 19:1 27:1 35:1 36:1
0 5:1 9:1 12:1 15:1 19:1 24:1 27:1 35:1 36:1
0 5:1 9:1 10:1 12:1 15:1 19:1 24:1 27:1 35:1 36:1
0 9:1 12:1 15:1 19:1 35:1 36:1
0 4:1 6:1 9:1 12:1 15:1 19:1 35:1 36:1
0 9:1 12:1 15:1 19:1 34:1 35:1 36:1
0 4:1 6:1 9:1 12:1 15:1 19:1 34:1 35:1 36:1
0 9:1 12:1 15:1 19:1 25:1 35:1 36:1
0 9:1 12:1 15:1 19:1 25:1 34:1 35:1 36:1
0 9:1 12:1 15:1 18:1 19:1 35:1 36:1
0 9:1 12:1 15:1 18:1 19:1 34:1 35:1 36:1
0 4:1 6:1 7:1 8:1 9:1 12:1 15:1 19:1 35:1 36:1
0 9:1 12:1 15:1 19:1 24:1 35:1 36:1
0 5:1 9:1 12:1 15:1 19:1 35:1 36:1
0 4:1 5:1 6:1 9:1 12:1 15:1 19:1 35:1 36:1
0 5:1 9:1 12:1 15:1 19:1 34:1 35:1 36:1
0 4:1 5:1 6:1 9:1 12:1 15:1 19:1 34:1 35:1 36:1
0 5:1 9:1 12:1 15:1 19:1 25:1 35:1 36:1
0 3:1 5:1 9:1 12:1 15:1 19:1 25:1 35:1 36:1
0 4:1 5:1 6:1 9:1 12:1 15:1 19:1 25:1 35:1 36:1
0 5:1 9:1 12:1 15:1 19:1 25:1 34:1 35:1 36:1
0 3:1 5:1 9:1 12:1 15:1 19:1 25:1 34:1 35:1 36:1
0 5:1 7:1 8:1 9:1 12:1 15:1 19:1 35:1 36:1
0 4:1 5:1 7:1 8:1 9:1 12:1 15:1 19:1 35:1 36:1
0 5:1 7:1 8:1 9:1 12:1 15:1 19:1 34:1 35:1 36:1
0 5:1 9:1 12:1 15:1 19:1 24:1 35:1 36:1
0 9:1 11:1 15:1 19:1 27:1 35:1 36:1
0 9:1 11:1 15:1 19:1 27:1 36:1
0 9:1 11:1 15:1 19:1 27:1 34:1 35:1 36:1
0 9:1 11:1 15:1 19:1 25:1 27:1 34:1 35:1 36:1
0 5:1 9:1 11:1 15:1 19:1 27:1 35:1 36:1
0 5:1 9:1 11:1 15:1 19:1 27:1 34:1 35:1 36:1
0 5:1 9:1 11:1 15:1 19:1 25:1 27:1 34:1 35:1 36:1
0 9:1 11:1 15:1 19:1 35:1 36:1
0 9:1 11:1 15:1 19:1 36:1
0 9:1 11:1 15:1 19:1 25:1 35:1 36:1
0 9:1 11:1 12:1 15:1 19:1 27:1 35:1 36:1
0 9:1 11:1 12:1 15:1 19:1 27:1 34:1 35:1 36:1
0 9:1 11:1 12:1 15:1 19:1 25:1 27:1 34:1 35:1 36:1
0 5:1 9:1 11:1 12:1 15:1 19:1 27:1 35:1 36:1
0 5:1 9:1 11:1 12:1 15:1 19:1 27:1 34:1 35:1 36:1
0 5:1 9:1 11:1 12:1 15:1 19:1 25:1 27:1 34:1 35:1 36:1
0 9:1 11:1 12:1 15:1 19:1 35:1 36:1
0 9:1 11:1 12:1 15:1 19:1 34:1 35:1 36:1
0 9:1 11:1 12:1 15:1 19:1 25:1 35:1 36:1
0 5:1 9:1 11:1 12:1 15:1 19:1 35:1 36:1
0 5:1 9:1 11:1 12:1 15:1 19:1 34:1 35:1 36:1
0 5:1 9:1 11:1 12:1 15:1 19:1 25:1 35:1 36:1
0 9:1 15:1 19:1 27:1 35:1 36:1 37:1
0 9:1 15:1 19:1 27:1 36:1 37:1
0 4:1 6:1 9:1 15:1 19:1 27:1 35:1 36:1 37:1
0 9:1 15:1 19:1 25:1 27:1 35:1 36:1 37:1
0 9:1 15:1 19:1 25:1 27:1 36:1 37:1
0 6:1 7:1 8:1 9:1 15:1 19:1 27:1 36:1 37:1
0 4:1 6:1 7:1 8:1 9:1 15:1 19:1 27:1 35:1 36:1 37:1
0 4:1 6:1 7:1 8:1 9:1 15:1 19:1 27:1 36:1 37:1
0 5:1 9:1 15:1 19:1 27:1 35:1 36:1 37:1
0 5:1 9:1 15:1 19:1 27:1 36:1 37:1
0 5:1 6:1 9:1 15:1 19:1 27:1 35:1 36:1 37:1
0 4:1 5:1 6:1 9:1 15:1 19:1 27:1 35:1 36:1 37:1
0 5:1 9:1 15:1 19:1 25:1 27:1 35:1 36:1 37:1
0 5:1 9:1 15:1 19:1 25:1 27:1 36:1 37:1
0 5:1 7:1 8:1 9:1 15:1 19:1 27:1 35:1 36:1 37:1
0 5:1 6:1 7:1 8:1 9:1 15:1 19:1 27:1 35:1 36:1 37:1
0 4:1 5:1 6:1 7:1 8:1 9:1 15:1 19:1 27:1 35:1 36:1 37:1
0 9:1 15:1 19:1 35:1 36:1 37:1
0 9:1 15:1 19:1 36:1 37:1
0 4:1 6:1 9:1 15:1 19:1 35:1 36:1 37:1
0 4:1 6:1 9:1 15:1 19:1 34:1 35:1 36:1 37:1
0 9:1 15:1 19:1 25:1 35:1 36:1 37:1
0 9:1 15:1 19:1 25:1 36:1 37:1
0 9:1 15:1 35:1 36:1 37:1
0 1:1 9:1 15:1 35:1 36:1 37:1
0 9:1 15:1 18:1 19:1 35:1 36:1 37:1
0 5:1 9:1 15:1 19:1 35:1 36:1 37:1
0 5:1 9:1 15:1 19:1 36:1 37:1
0 4:1 5:1 6:1 9:1 15:1 19:1 35:1 36:1 37:1
0 4:1 5:1 6:1 9:1 15:1 19:1 34:1 35:1 36:1 37:1
0 5:1 9:1 15:1 19:1 25:1 35:1 36:1 37:1
0 5:1 9:1 15:1 19:1 25:1 36:1 37:1
0 3:1 5:1 9:1 15:1 19:1 25:1 35:1 36:1 37:1
0 4:1 5:1 6:1 9:1 15:1 19:1 25:1 35:1 36:1 37:1
0 5:1 9:1 15:1 25:1 35:1 36:1 37:1
0 5:1 7:1 8:1 9:1 15:1 19:1 35:1 36:1 37:1
0 4:1 5:1 7:1 8:1 9:1 15:1 19:1 35:1 36:1 37:1
0 5:1 7:1 8:1 9:1 15:1 19:1 34:1 35:1 36:1 37:1
0 9:1 12:1 15:1 19:1 27:1 35:1 36:1 37:1
0 4:1 6:1 9:1 12:1 15:1 19:1 27:1 35:1 36:1 37:1
0 9:1 12:1 15:1 19:1 25:1 27:1 35:1 36:1 37:1
0 5:1 9:1 12:1 15:1 19:1 27:1 35:1 36:1 37:1
0 5:1 6:1 9:1 12:1 15:1 19:1 27:1 35:1 36:1 37:1
0 4:1 5:1 6:1 9:1 12:1 15:1 19:1 27:1 35:1 36:1 37:1
0 5:1 9:1 12:1 15:1 19:1 25:1 27:1 35:1 36:1 37:1
0 5:1 7:1 8:1 9:1 12:1 15:1 19:1 27:1 35:1 36:1 37:1
0 5:1 6:1 7:1 8:1 9:1 12:1 15:1 19:1 27:1 35:1 36:1 37:1
0 5:1 7:1 8:1 9:1 12:1 15:1 19:1 27:1 34:1 35:1 36:1 37:1
0 9:1 12:1 15:1 19:1 35:1 36:1 37:1
0 4:1 6:1 9:1 12:1 15:1 19:1 35:1 36:1 37:1
0 4:1 6:1 9:1 12:1 15:1 19:1 34:1 35:1 36:1 37:1
0 9:1 12:1 15:1 19:1 25:1 35:1 36:1 37:1
0 9:1 12:1 15:1 19:1 24:1 35:1 36:1 37:1
0 5:1 9:1 12:1 15:1 19:1 35:1 36:1 37:1
0 4:1 5:1 6:1 9:1 12:1 15:1 19:1 35:1 36:1 37:1
0 5:1 9:1 12:1 15:1 19:1 25:1 35:1 36:1 37:1
0 5:1 7:1 8:1 9:1 12:1 15:1 19:1 35:1 36:1 37:1
0 9:1 11:1 15:1 19:1 27:1 35:1 36:1 37:1
0 9:1 11:1 15:1 19:1 27:1 36:1 37:1
0 5:1 9:1 11:1 15:1 19:1 27:1 35:1 36:1 37:1
0 9:1 11:1 15:1 19:1 35:1 36:1 37:1
0 9:1 11:1 15:1 19:1 25:1 35:1 36:1 37:1
0 9:1 11:1 15:1 35:1 36:1 37:1
0 9:1 11:1 12:1 15:1 19:1 27:1 35:1 36:1 37:1
0 5:1 9:1 11:1 12:1 15:1 19:1 27:1 35:1 36:1 37:1
0 9:1 11:1 12:1 15:1 19:1 35:1 36:1 37:1
0 5:1 9:1 11:1 12:1 15:1 19:1 35:1 36:1 37:1
1 10:1 12:1 14:1 19:1 25:1 27:1 35:1 38:1
1 4:1 8:1 10:1 12:1 14:1 19:1 23:1 25:1 27:1 35:1 38:1
1 1:1 10:1 12:1 14:1 19:1 27:1 38:1
1 3:1 4:1 10:1 12:1 14:1 19:1 27:1 38:1
1 4:1 8:1 10:1 12:1 14:1 19:1 23:1 27:1 35:1 38:1
1 4:1 8:1 10:1 12:1 14:1 19:1 23:1 27:1 38:1
1 10:1 12:1 14:1 19:1 25:1 27:1 31:1 35:1 36:1 38:1
1 1:1 10:1 12:1 15:1 19:1 27:1 38:1
1 3:1 4:1 10:1 12:1 15:1 19:1 27:1 38:1
1 4:1 8:1 10:1 12:1 15:1 19:1 23:1 27:1 35:1 38:1
1 4:1 8:1 10:1 12:1 15:1 19:1 23:1 27:1 38:1
1 1:1 10:1 12:1 14:1 25:1 27:1 38:1
1 3:1 4:1 10:1 12:1 14:1 25:1 27:1 38:1
1 4:1 8:1 10:1 12:1 14:1 23:1 25:1 27:1 38:1
1 1:1 10:1 12:1 14:1 27:1 38:1
0 4:1 6:1 7:1 8:1 12:1 15:1 19:1 23:1 25:1 27:1 35:1 36:1 38:1
1 4:1 6:1 7:1 8:1 10:1 12:1 14:1 19:1 27:1 35:1 36:1 38:1
1 6:1 7:1 8:1 10:1 12:1 15:1 19:1 25:1 27:1 35:1 36:1 38:1
0 10:1 12:1 15:1 18:1 19:1 24:1 25:1 27:1 35:1 36:1 38:1
0 8:1 10:1 12:1 15:1 18:1 19:1 23:1 24:1 27:1 35:1 36:1 38:1
0 4:1 5:1 6:1 8:1 10:1 12:1 14:1 19:1 23:1 27:1 35:1 36:1 38:1
1 2:1 5:1 10:1 12:1 14:1 19:1 25:1 27:1 36:1 38:1
1 3:1 5:1 10:1 12:1 14:1 19:1 25:1 27:1 36:1 38:1
1 5:1 6:1 10:1 12:1 14:1 19:1 25:1 27:1 35:1 36:1 38:1
1 2:1 4:1 5:1 6:1 10:1 12:1 14:1 19:1 25:1 27:1 36:1 38:1
1 4:1 5:1 8:1 10:1 12:1 14:1 19:1 23:1 25:1 27:1 35:1 36:1 38:1
1 4:1 5:1 6:1 8:1 10:1 12:1 14:1 19:1 23:1 25:1 27:1 35:1 36:1 38:1
1 3:1 5:1 10:1 12:1 14:1 19:1 27:1 36:1 38:1
1 4:1 5:1 10:1 12:1 14:1 19:1 27:1 36:1 38:1
1 4:1 5:1 8:1 10:1 12:1 14:1 19:1 23:1 27:1 35:1 36:1 38:1
1 4:1 5:1 6:1 8:1 10:1 12:1 14:1 19:1 23:1 27:1 35:1 36:1 38:1
1 4:1 5:1 6:1 8:1 10:1 12:1 15:1 19:1 23:1 27:1 35:1 38:1
1 4:1 5:1 6:1 8:1 10:1 12:1 15:1 19:1 23:1 27:1 35:1 36:1 38:1
1 4:1 5:1 10:1 12:1 14:1 25:1 27:1 36:1 38:1
0 4:1 5:1 6:1 7:1 8:1 10:1 12:1 14:1 19:1 23:1 27:1 35:1 36:1 38:1
0 5:1 6:1 7:1 8:1 10:1 12:1 15:1 19:1 23:1 27:1 35:1 38:1
0 3:1 5:1 6:1 7:1 8:1 10:1 12:1 15:1 19:1 27:1 36:1 38:1
0 3:1 5:1 6:1 7:1 8:1 10:1 12:1 15:1 19:1 23:1 27:1 35:1 36:1 38:1
0 3:1 4:1 5:1 6:1 7:1 8:1 12:1 15:1 19:1 25:1 27:1 36:1 38:1
1 3:1 5:1 6:1 7:1 8:1 10:1 12:1 14:1 19:1 25:1 27:1 36:1 38:1
1 4:1 5:1 6:1 7:1 8:1 10:1 12:1 14:1 19:1 25:1 27:1 35:1 36:1 38:1
1 4:1 5:1 6:1 7:1 8:1 10:1 12:1 14:1 19:1 27:1 35:1 36:1 38:1
1 4:1 5:1 6:1 7:1 8:1 10:1 12:1 14:1 19:1 27:1 36:1 38:1
1 4:1 5:1 6:1 7:1 8:1 10:1 12:1 15:1 19:1 27:1 35:1 38:1
1 4:1 5:1 6:1 7:1 8:1 10:1 12:1 15:1 19:1 27:1 38:1
1 4:1 5:1 6:1 7:1 8:1 10:1 12:1 15:1 19:1 27:1 35:1 36:1 38:1
1 4:1 5:1 6:1 7:1 8:1 10:1 12:1 15:1 19:1 27:1 36:1 38:1
0 3:1 5:1 6:1 7:1 8:1 10:1 12:1 15:1 25:1 27:1 36:1 38:1
0 4:1 5:1 6:1 7:1 8:1 12:1 15:1 25:1 27:1 36:1 38:1
1 4:1 5:1 6:1 7:1 8:1 10:1 12:1 14:1 25:1 27:1 36:1 38:1
0 5:1 10:1 12:1 14:1 18:1 19:1 24:1 27:1 35:1 36:1 38:1
0 5:1 8:1 10:1 12:1 15:1 18:1 19:1 23:1 24:1 27:1 35:1 36:1 38:1
0 4:1 6:1 7:1 8:1 12:1 15:1 19:1 23:1 25:1 35:1 36:1 38:1
0 4:1 6:1 7:1 8:1 12:1 15:1 19:1 23:1 35:1 36:1 38:1
0 12:1 15:1 18:1 19:1 24:1 25:1 35:1 36:1 38:1
0 12:1 15:1 18:1 19:1 24:1 35:1 36:1 38:1
0 8:1 12:1 15:1 18:1 19:1 23:1 24:1 35:1 36:1 38:1
0 2:1 4:1 5:1 6:1 12:1 15:1 19:1 25:1 36:1 38:1
0 3:1 4:1 5:1 8:1 12:1 15:1 19:1 23:1 35:1 36:1 38:1
0 3:1 4:1 5:1 12:1 15:1 25:1 36:1 38:1
0 3:1 4:1 5:1 6:1 7:1 8:1 12:1 15:1 19:1 25:1 36:1 38:1
0 4:1 5:1 6:1 7:1 8:1 12:1 15:1 19:1 23:1 35:1 36:1 38:1
0 4:1 5:1 6:1 7:1 8:1 12:1 15:1 25:1 36:1 38:1
0 10:1 16:1 19:1 21:1 25:1 27:1 32:1 35:1 38:1
0 10:1 16:1 19:1 21:1 27:1 32:1 35:1 38:1
0 1:1 10:1 16:1 17:1 19:1 21:1 27:1 32:1 35:1 38:1
0 8:1 10:1 16:1 19:1 21:1 23:1 25:1 27:1 32:1 35:1 36:1 38:1
0 4:1 8:1 10:1 15:1 19:1 21:1 23:1 25:1 27:1 32:1 35:1 36:1 38:1
0 4:1 6:1 10:1 16:1 19:1 21:1 27:1 32:1 35:1 36:1 38:1
0 8:1 10:1 16:1 19:1 21:1 23:1 27:1 32:1 35:1 36:1 38:1
0 4:1 8:1 10:1 15:1 19:1 21:1 23:1 27:1 32:1 35:1 36:1 38:1
1 10:1 14:1 19:1 25:1 27:1 31:1 35:1 38:1
1 4:1 8:1 10:1 14:1 19:1 23:1 25:1 27:1 35:1 38:1
1 10:1 14:1 19:1 25:1 27:1 31:1 35:1 36:1 38:1
1 10:1 16:1 19:1 25:1 27:1 32:1 35:1 38:1
1 10:1 15:1 19:1 25:1 26:1 27:1 32:1 35:1 38:1
1 10:1 15:1 19:1 21:1 25:1 27:1 32:1 35:1 38:1
1 10:1 15:1 19:1 21:1 25:1 27:1 28:1 32:1 35:1 38:1
1 10:1 16:1 19:1 25:1 27:1 31:1 35:1 38:1
1 10:1 15:1 19:1 21:1 25:1 27:1 31:1 35:1 38:1
1 10:1 15:1 19:1 25:1 27:1 31:1 32:1 35:1 38:1
1 10:1 16:1 19:1 25:1 27:1 31:1 32:1 35:1 38:1
1 10:1 15:1 19:1 21:1 25:1 27:1 31:1 32:1 35:1 38:1
1 10:1 16:1 19:1 27:1 32:1 35:1 38:1
1 10:1 15:1 19:1 21:1 27:1 32:1 35:1 38:1
1 10:1 15:1 19:1 21:1 27:1 28:1 32:1 35:1 38:1
1 10:1 15:1 19:1 21:1 26:1 27:1 28:1 32:1 35:1 38:1
1 10:1 16:1 19:1 25:1 27:1 31:1 35:1 36:1 38:1
1 10:1 15:1 19:1 25:1 27:1 31:1 32:1 35:1 36:1 38:1
1 10:1 16:1 19:1 25:1 27:1 31:1 32:1 35:1 36:1 38:1
0 10:1 16:1 25:1 27:1 32:1 38:1
0 10:1 16:1 21:1 25:1 27:1 32:1 38:1
0 1:1 10:1 16:1 17:1 21:1 25:1 27:1 32:1 35:1 38:1
0 10:1 16:1 20:1 25:1 27:1 31:1 32:1 38:1
0 10:1 16:1 20:1 21:1 25:1 27:1 31:1 32:1 38:1
0 1:1 10:1 16:1 20:1 21:1 25:1 27:1 31:1 32:1 38:1
0 4:1 6:1 10:1 16:1 25:1 27:1 38:1
0 1:1 10:1 15:1 27:1 32:1 34:1 35:1 38:1
0 1:1 10:1 15:1 27:1 32:1 34:1 38:1
0 10:1 16:1 21:1 27:1 32:1 38:1
0 1:1 10:1 16:1 21:1 27:1 32:1 35:1 38:1
0 1:1 10:1 16:1 21:1 27:1 32:1 38:1
0 4:1 6:1 10:1 16:1 21:1 27:1 38:1
0 6:1 10:1 16:1 21:1 27:1 32:1 38:1
0 1:1 15:1 27:1 32:1 33:1 35:1 38:1
0 1:1 15:1 27:1 32:1 33:1 38:1
0 10:1 16:1 21:1 25:1 27:1 32:1 35:1 36:1 38:1
0 10:1 15:1 20:1 25:1 27:1 31:1 32:1 36:1 38:1
0 10:1 16:1 20:1 25:1 27:1 31:1 32:1 36:1 38:1
0 10:1 16:1 20:1 21:1 25:1 27:1 31:1 32:1 36:1 38:1
0 8:1 10:1 16:1 21:1 23:1 25:1 27:1 32:1 35:1 36:1 38:1
0 8:1 10:1 15:1 21:1 23:1 25:1 27:1 32:1 36:1 38:1
0 6:1 8:1 10:1 15:1 21:1 23:1 25:1 27:1 36:1 38:1
0 10:1 16:1 21:1 27:1 32:1 36:1 38:1
0 4:1 6:1 10:1 16:1 21:1 27:1 32:1 36:1 38:1
0 8:1 10:1 16:1 21:1 23:1 27:1 32:1 35:1 36:1 38:1
0 8:1 10:1 15:1 21:1 23:1 27:1 32:1 36:1 38:1
0 4:1 8:1 10:1 15:1 21:1 23:1 27:1 32:1 36:1 38:1
0 3:1 4:1 8:1 10:1 15:1 21:1 23:1 27:1 32:1 36:1 38:1
1 1:1 10:1 14:1 25:1 27:1 38:1
1 3:1 4:1 10:1 14:1 25:1 27:1 38:1
1 1:1 10:1 14:1 25:1 27:1 31:1 38:1
1 4:1 8:1 10:1 14:1 23:1 25:1 27:1 38:1
1 4:1 8:1 10:1 14:1 23:1 25:1 27:1 31:1 38:1
1 1:1 10:1 14:1 27:1 38:1
1 1:1 14:1 27:1 33:1 38:1
0 10:1 15:1 18:1 25:1 27:1 32:1 34:1 38:1
0 10:1 15:1 18:1 27:1 32:1 34:1 38:1
0 6:1 7:1 8:1 10:1 16:1 19:1 21:1 27:1 35:1 38:1
0 4:1 6:1 7:1 8:1 10:1 16:1 19:1 27:1 35:1 38:1
0 6:1 7:1 8:1 10:1 16:1 19:1 23:1 27:1 35:1 38:1
0 6:1 7:1 8:1 10:1 16:1 19:1 21:1 23:1 27:1 35:1 38:1
0 6:1 7:1 8:1 10:1 16:1 19:1 23:1 25:1 27:1 35:1 36:1 38:1
0 6:1 7:1 8:1 10:1 15:1 19:1 21:1 23:1 25:1 27:1 35:1 36:1 38:1
1 4:1 6:1 7:1 8:1 10:1 14:1 19:1 27:1 35:1 36:1 38:1
1 6:1 7:1 8:1 10:1 16:1 19:1 25:1 27:1 35:1 36:1 38:1
1 6:1 7:1 8:1 10:1 15:1 19:1 21:1 25:1 27:1 35:1 36:1 38:1
0 4:1 6:1 7:1 8:1 10:1 16:1 25:1 27:1 38:1
0 6:1 7:1 8:1 10:1 16:1 27:1 35:1 38:1
0 6:1 7:1 8:1 10:1 16:1 27:1 38:1
0 6:1 7:1 8:1 10:1 16:1 21:1 27:1 38:1
0 4:1 6:1 7:1 8:1 10:1 16:1 25:1 27:1 36:1 38:1
0 6:1 7:1 8:1 10:1 16:1 21:1 27:1 36:1 38:1
0 10:1 15:1 18:1 19:1 24:1 25:1 27:1 32:1 35:1 36:1 38:1
0 10:1 15:1 18:1 19:1 24:1 27:1 32:1 35:1 36:1 38:1
0 8:1 10:1 15:1 18:1 19:1 23:1 24:1 27:1 32:1 35:1 36:1 38:1
1 10:1 14:1 18:1 19:1 24:1 27:1 35:1 36:1 38:1
0 10:1 15:1 18:1 24:1 27:1 32:1 36:1 38:1
0 5:1 10:1 16:1 19:1 21:1 25:1 27:1 32:1 35:1 38:1
0 5:1 8:1 10:1 15:1 19:1 21:1 23:1 25:1 27:1 32:1 35:1 38:1
0 5:1 6:1 8:1 10:1 16:1 19:1 23:1 25:1 27:1 35:1 38:1
0 5:1 10:1 16:1 19:1 21:1 27:1 32:1 35:1 38:1
0 5:1 10:1 16:1 19:1 21:1 27:1 32:1 38:1
0 1:1 5:1 10:1 16:1 19:1 21:1 27:1 32:1 38:1
0 1:1 5:1 10:1 16:1 17:1 19:1 21:1 27:1 32:1 35:1 38:1
0 4:1 5:1 6:1 10:1 16:1 19:1 21:1 27:1 38:1
0 5:1 6:1 10:1 16:1 19:1 21:1 27:1 32:1 38:1
0 5:1 8:1 10:1 15:1 19:1 21:1 23:1 27:1 32:1 35:1 38:1
0 5:1 6:1 8:1 10:1 16:1 19:1 21:1 23:1 27:1 35:1 38:1
0 5:1 6:1 8:1 10:1 15:1 19:1 21:1 23:1 27:1 32:1 35:1 38:1
0 5:1 8:1 10:1 16:1 19:1 21:1 23:1 25:1 27:1 32:1 35:1 36:1 38:1
0 4:1 5:1 6:1 8:1 10:1 15:1 19:1 21:1 23:1 25:1 27:1 32:1 35:1 36:1 38:1
0 3:1 5:1 10:1 16:1 19:1 21:1 27:1 32:1 35:1 36:1 38:1
0 3:1 5:1 10:1 16:1 19:1 21:1 27:1 32:1 36:1 38:1
0 4:1 5:1 6:1 10:1 16:1 19:1 21:1 27:1 32:1 36:1 38:1
0 5:1 8:1 10:1 16:1 19:1 21:1 23:1 27:1 32:1 35:1 36:1 38:1
0 5:1 8:1 10:1 16:1 19:1 21:1 23:1 27:1 32:1 36:1 38:1
0 3:1 5:1 8:1 10:1 15:1 19:1 21:1 23:1 27:1 32:1 35:1 36:1 38:1
0 5:1 6:1 8:1 10:1 15:1 19:1 21:1 23:1 27:1 32:1 35:1 36:1 38:1
0 5:1 6:1 8:1 10:1 16:1 19:1 21:1 23:1 27:1 32:1 36:1 38:1
0 4:1 5:1 6:1 8:1 10:1 15:1 19:1 21:1 23:1 27:1 32:1 35:1 36:1 38:1
1 1:1 2:1 5:1 10:1 14:1 19:1 25:1 27:1 36:1 38:1
1 1:1 3:1 5:1 10:1 14:1 19:1 25:1 27:1 36:1 38:1
1 2:1 5:1 6:1 10:1 14:1 19:1 21:1 25:1 27:1 36:1 38:1
1 4:1 5:1 8:1 10:1 14:1 19:1 23:1 25:1 27:1 35:1 36:1 38:1
1 4:1 5:1 6:1 8:1 10:1 14:1 19:1 23:1 25:1 27:1 35:1 36:1 38:1
1 1:1 3:1 5:1 10:1 14:1 19:1 27:1 36:1 38:1
1 4:1 5:1 8:1 10:1 14:1 19:1 23:1 27:1 35:1 36:1 38:1
1 4:1 5:1 6:1 8:1 10:1 14:1 19:1 23:1 27:1 35:1 36:1 38:1
1 5:1 10:1 16:1 19:1 25:1 27:1 32:1 35:1 38:1
1 5:1 10:1 15:1 19:1 21:1 25:1 27:1 32:1 35:1 38:1
1 5:1 6:1 10:1 16:1 19:1 25:1 27:1 35:1 38:1
1 5:1 10:1 16:1 19:1 27:1 32:1 35:1 38:1
1 4:1 5:1 8:1 10:1 15:1 19:1 23:1 27:1 32:1 35:1 38:1
1 4:1 5:1 6:1 8:1 10:1 15:1 19:1 23:1 27:1 35:1 38:1
1 4:1 5:1 6:1 8:1 10:1 16:1 19:1 23:1 27:1 35:1 38:1
1 1:1 3:1 5:1 10:1 15:1 19:1 25:1 27:1 36:1 38:1
1 1:1 3:1 5:1 10:1 15:1 19:1 27:1 36:1 38:1
1 4:1 5:1 6:1 8:1 10:1 16:1 19:1 23:1 27:1 35:1 36:1 38:1
0 5:1 10:1 15:1 20:1 25:1 27:1 32:1 34:1 38:1
0 5:1 10:1 16:1 25:1 27:1 32:1 38:1
0 5:1 10:1 15:1 20:1 25:1 27:1 32:1 38:1
0 5:1 10:1 16:1 20:1 25:1 27:1 32:1 38:1
0 5:1 10:1 15:1 21:1 25:1 27:1 32:1 38:1
0 5:1 10:1 16:1 21:1 25:1 27:1 32:1 38:1
0 1:1 5:1 10:1 16:1 21:1 25:1 27:1 32:1 38:1
0 5:1 10:1 16:1 20:1 21:1 25:1 27:1 32:1 38:1
0 1:1 5:1 10:1 16:1 20:1 21:1 25:1 27:1 32:1 38:1
0 4:1 5:1 6:1 10:1 16:1 25:1 27:1 38:1
0 4:1 5:1 6:1 10:1 16:1 21:1 25:1 27:1 38:1
0 5:1 6:1 10:1 15:1 21:1 25:1 27:1 32:1 38:1
0 5:1 6:1 10:1 16:1 21:1 25:1 27:1 32:1 38:1
0 1:1 5:1 10:1 15:1 27:1 32:1 34:1 35:1 38:1
0 5:1 10:1 16:1 27:1 32:1 38:1
0 5:1 10:1 15:1 21:1 27:1 32:1 38:1
0 1:1 5:1 10:1 16:1 21:1 27:1 32:1 35:1 38:1
0 4:1 5:1 6:1 10:1 15:1 21:1 27:1 38:1
0 4:1 5:1 6:1 10:1 16:1 21:1 27:1 38:1
0 5:1 6:1 10:1 16:1 21:1 27:1 32:1 38:1
0 5:1 10:1 15:1 20:1 25:1 27:1 32:1 36:1 38:1
0 5:1 10:1 16:1 20:1 25:1 27:1 32:1 36:1 38:1
0 3:1 5:1 10:1 15:1 20:1 25:1 27:1 32:1 36:1 38:1
0 5:1 10:1 16:1 21:1 25:1 27:1 32:1 36:1 38:1
0 3:1 5:1 10:1 16:1 21:1 25:1 27:1 32:1 36:1 38:1
0 5:1 10:1 16:1 20:1 21:1 25:1 27:1 32:1 36:1 38:1
0 3:1 5:1 10:1 16:1 20:1 21:1 25:1 27:1 32:1 36:1 38:1
0 4:1 5:1 6:1 10:1 16:1 21:1 25:1 27:1 32:1 36:1 38:1
0 5:1 8:1 10:1 15:1 20:1 23:1 25:1 27:1 32:1 36:1 38:1
0 5:1 8:1 10:1 16:1 21:1 23:1 25:1 27:1 32:1 36:1 38:1
0 5:1 8:1 10:1 16:1 20:1 21:1 23:1 25:1 27:1 32:1 36:1 38:1
0 5:1 6:1 8:1 10:1 16:1 21:1 23:1 25:1 27:1 32:1 36:1 38:1
0 4:1 5:1 6:1 8:1 10:1 15:1 23:1 25:1 27:1 32:1 36:1 38:1
0 5:1 10:1 16:1 21:1 27:1 32:1 35:1 36:1 38:1
0 3:1 5:1 10:1 16:1 21:1 27:1 32:1 35:1 36:1 38:1
0 5:1 8:1 10:1 16:1 21:1 23:1 27:1 32:1 35:1 36:1 38:1
0 5:1 8:1 10:1 15:1 21:1 23:1 27:1 32:1 36:1 38:1
0 5:1 6:1 8:1 10:1 15:1 21:1 23:1 27:1 36:1 38:1
0 5:1 6:1 8:1 10:1 15:1 21:1 23:1 27:1 32:1 36:1 38:1
1 4:1 5:1 10:1 14:1 25:1 27:1 36:1 38:1
1 4:1 5:1 10:1 15:1 27:1 32:1 38:1
0 5:1 6:1 7:1 8:1 10:1 16:1 19:1 27:1 38:1
0 5:1 6:1 7:1 8:1 10:1 16:1 19:1 21:1 27:1 38:1
0 5:1 6:1 7:1 8:1 10:1 16:1 19:1 23:1 27:1 35:1 38:1
0 5:1 6:1 7:1 8:1 10:1 15:1 19:1 21:1 23:1 27:1 35:1 38:1
0 5:1 6:1 7:1 8:1 10:1 16:1 19:1 21:1 23:1 27:1 35:1 38:1
0 5:1 6:1 7:1 8:1 10:1 16:1 19:1 21:1 23:1 27:1 32:1 35:1 38:1
0 5:1 6:1 7:1 8:1 10:1 16:1 19:1 21:1 27:1 36:1 38:1
0 3:1 5:1 6:1 7:1 8:1 10:1 16:1 19:1 21:1 27:1 32:1 36:1 38:1
0 3:1 5:1 6:1 7:1 8:1 10:1 16:1 19:1 23:1 27:1 35:1 36:1 38:1
0 5:1 6:1 7:1 8:1 10:1 16:1 19:1 21:1 23:1 27:1 35:1 36:1 38:1
0 3:1 5:1 6:1 7:1 8:1 10:1 15:1 19:1 21:1 23:1 27:1 35:1 36:1 38:1
0 3:1 4:1 5:1 6:1 7:1 8:1 15:1 19:1 25:1 27:1 36:1 38:1
1 3:1 5:1 6:1 7:1 8:1 10:1 14:1 19:1 21:1 25:1 27:1 36:1 38:1
1 4:1 5:1 6:1 7:1 8:1 10:1 14:1 19:1 25:1 27:1 35:1 36:1 38:1
1 4:1 5:1 6:1 7:1 8:1 10:1 14:1 19:1 27:1 35:1 36:1 38:1
1 4:1 5:1 6:1 7:1 8:1 10:1 14:1 19:1 27:1 36:1 38:1
1 4:1 5:1 6:1 7:1 8:1 10:1 15:1 19:1 27:1 35:1 38:1
1 4:1 5:1 6:1 7:1 8:1 10:1 16:1 19:1 27:1 35:1 38:1
1 3:1 5:1 6:1 7:1 8:1 10:1 15:1 19:1 21:1 25:1 27:1 36:1 38:1
1 4:1 5:1 6:1 7:1 8:1 10:1 16:1 19:1 27:1 35:1 36:1 38:1
1 4:1 5:1 6:1 7:1 8:1 10:1 15:1 19:1 27:1 36:1 38:1
0 5:1 6:1 7:1 8:1 10:1 16:1 25:1 27:1 35:1 38:1
0 5:1 6:1 7:1 8:1 10:1 15:1 25:1 27:1 38:1
0 5:1 6:1 7:1 8:1 10:1 16:1 25:1 27:1 38:1
0 5:1 6:1 7:1 8:1 10:1 16:1 21:1 25:1 27:1 38:1
0 5:1 6:1 7:1 8:1 10:1 16:1 25:1 27:1 36:1 38:1
0 3:1 5:1 6:1 7:1 8:1 10:1 15:1 25:1 27:1 36:1 38:1
0 5:1 6:1 7:1 8:1 10:1 16:1 21:1 25:1 27:1 36:1 38:1
0 3:1 5:1 6:1 7:1 8:1 10:1 16:1 21:1 25:1 27:1 32:1 36:1 38:1
0 3:1 4:1 5:1 6:1 7:1 8:1 15:1 25:1 27:1 36:1 38:1
1 4:1 5:1 6:1 7:1 8:1 10:1 14:1 25:1 27:1 36:1 38:1
1 4:1 5:1 6:1 7:1 8:1 10:1 15:1 27:1 38:1
1 4:1 5:1 6:1 7:1 8:1 10:1 16:1 27:1 38:1
1 4:1 5:1 6:1 7:1 8:1 10:1 15:1 27:1 36:1 38:1
1 4:1 5:1 6:1 7:1 8:1 10:1 16:1 27:1 36:1 38:1
1 5:1 10:1 14:1 19:1 24:1 25:1 27:1 35:1 36:1 38:1
1 5:1 10:1 14:1 18:1 19:1 24:1 25:1 27:1 35:1 36:1 38:1
1 5:1 10:1 15:1 18:1 19:1 24:1 27:1 32:1 35:1 36:1 38:1
0 4:1 6:1 7:1 8:1 15:1 19:1 23:1 25:1 35:1 36:1 38:1
0 4:1 6:1 7:1 8:1 15:1 25:1 36:1 38:1
0 1:1 2:1 5:1 15:1 19:1 25:1 36:1 38:1
0 1:1 3:1 5:1 15:1 19:1 25:1 36:1 38:1
0 3:1 4:1 5:1 8:1 15:1 23:1 35:1 36:1 38:1
0 3:1 5:1 6:1 7:1 8:1 15:1 19:1 25:1 36:1 38:1
0 4:1 5:1 6:1 7:1 8:1 15:1 25:1 36:1 38:1
0 10:1 11:1 12:1 15:1 18:1 19:1 24:1 25:1 27:1 35:1 36:1 38:1
0 10:1 11:1 12:1 15:1 18:1 19:1 24:1 27:1 35:1 36:1 38:1
0 8:1 10:1 11:1 12:1 15:1 18:1 19:1 23:1 24:1 27:1 35:1 36:1 38:1
0 5:1 6:1 10:1 11:1 12:1 15:1 19:1 24:1 25:1 27:1 35:1 38:1
0 5:1 6:1 10:1 11:1 12:1 15:1 19:1 24:1 27:1 35:1 38:1
0 5:1 6:1 8:1 10:1 11:1 12:1 15:1 19:1 23:1 24:1 27:1 35:1 38:1
0 8:1 11:1 12:1 15:1 19:1 23:1 25:1 35:1 36:1 38:1
0 8:1 10:1 11:1 16:1 19:1 23:1 27:1 35:1 38:1
1 10:1 11:1 15:1 19:1 25:1 27:1 32:1 35:1 38:1
1 10:1 11:1 15:1 19:1 21:1 25:1 27:1 31:1 32:1 35:1 38:1
0 10:1 11:1 15:1 25:1 27:1 32:1 34:1 38:1
0 10:1 11:1 16:1 25:1 27:1 35:1 38:1
0 10:1 11:1 16:1 18:1 19:1 25:1 27:1 35:1 36:1 38:1
0 6:1 7:1 8:1 10:1 11:1 16:1 19:1 27:1 35:1 38:1
0 6:1 7:1 8:1 10:1 11:1 16:1 19:1 23:1 27:1 35:1 38:1
1 6:1 7:1 8:1 10:1 11:1 15:1 19:1 21:1 25:1 27:1 28:1 32:1 35:1 38:1
0 6:1 7:1 8:1 10:1 11:1 16:1 27:1 35:1 38:1
0 10:1 11:1 15:1 24:1 25:1 27:1 32:1 38:1
0 10:1 11:1 15:1 24:1 27:1 32:1 38:1
0 10:1 11:1 15:1 18:1 19:1 24:1 25:1 27:1 32:1 35:1 36:1 38:1
0 10:1 11:1 15:1 18:1 19:1 21:1 24:1 25:1 27:1 32:1 35:1 36:1 38:1
0 8:1 10:1 11:1 15:1 18:1 19:1 21:1 23:1 24:1 25:1 27:1 32:1 35:1 36:1 38:1
0 10:1 11:1 15:1 18:1 19:1 24:1 27:1 32:1 35:1 36:1 38:1
0 10:1 11:1 15:1 18:1 19:1 21:1 24:1 27:1 32:1 35:1 36:1 38:1
0 8:1 10:1 11:1 15:1 18:1 19:1 23:1 24:1 27:1 32:1 35:1 36:1 38:1
0 8:1 10:1 11:1 15:1 18:1 19:1 21:1 23:1 24:1 27:1 32:1 35:1 36:1 38:1
0 10:1 11:1 15:1 18:1 24:1 27:1 32:1 36:1 38:1
0 8:1 10:1 11:1 15:1 18:1 21:1 23:1 24:1 27:1 32:1 36:1 38:1
0 5:1 6:1 8:1 10:1 11:1 16:1 19:1 23:1 27:1 35:1 38:1
1 5:1 6:1 10:1 11:1 15:1 19:1 21:1 25:1 27:1 35:1 38:1
1 5:1 6:1 10:1 11:1 15:1 19:1 21:1 25:1 27:1 32:1 35:1 38:1
0 5:1 6:1 10:1 11:1 16:1 25:1 27:1 35:1 38:1
0 5:1 6:1 10:1 11:1 16:1 27:1 35:1 38:1
0 5:1 6:1 8:1 10:1 11:1 16:1 23:1 27:1 35:1 36:1 38:1
0 5:1 6:1 10:1 11:1 16:1 18:1 19:1 25:1 27:1 35:1 36:1 38:1
0 5:1 6:1 8:1 10:1 11:1 16:1 18:1 19:1 23:1 25:1 27:1 35:1 36:1 38:1
0 5:1 6:1 10:1 11:1 16:1 18:1 19:1 27:1 35:1 36:1 38:1
0 5:1 6:1 8:1 10:1 11:1 16:1 18:1 19:1 23:1 27:1 35:1 36:1 38:1
0 5:1 6:1 10:1 11:1 15:1 19:1 21:1 24:1 27:1 35:1 38:1
0 5:1 6:1 8:1 10:1 11:1 15:1 19:1 21:1 23:1 24:1 27:1 35:1 38:1
0 5:1 6:1 10:1 11:1 15:1 21:1 24:1 25:1 27:1 38:1
0 5:1 6:1 10:1 11:1 15:1 21:1 24:1 27:1 38:1
0 1:1 2:1 5:1 12:1 15:1 19:1 25:1 27:1 36:1 37:1 38:1
0 2:1 4:1 5:1 6:1 12:1 15:1 19:1 25:1 27:1 36:1 37:1 38:1
0 1:1 3:1 5:1 12:1 15:1 19:1 27:1 36:1 37:1 38:1
0 1:1 5:1 12:1 15:1 25:1 27:1 36:1 37:1 38:1
0 4:1 5:1 6:1 7:1 8:1 12:1 15:1 19:1 25:1 27:1 35:1 36:1 37:1 38:1
0 3:1 4:1 5:1 6:1 7:1 8:1 12:1 15:1 19:1 25:1 27:1 36:1 37:1 38:1
0 4:1 12:1 15:1 19:1 25:1 28:1 35:1 36:1 37:1 38:1
0 4:1 8:1 12:1 15:1 19:1 23:1 25:1 35:1 36:1 37:1 38:1
0 4:1 8:1 12:1 15:1 19:1 23:1 25:1 28:1 35:1 36:1 37:1 38:1
0 6:1 8:1 12:1 15:1 19:1 23:1 25:1 35:1 36:1 37:1 38:1
0 4:1 6:1 7:1 8:1 12:1 15:1 19:1 25:1 35:1 36:1 37:1 38:1
0 4:1 6:1 7:1 8:1 12:1 15:1 19:1 23:1 25:1 35:1 36:1 37:1 38:1
0 4:1 6:1 7:1 8:1 12:1 15:1 19:1 23:1 25:1 28:1 35:1 36:1 37:1 38:1
0 4:1 6:1 7:1 8:1 12:1 15:1 19:1 35:1 36:1 37:1 38:1
0 4:1 6:1 7:1 8:1 12:1 15:1 19:1 23:1 35:1 36:1 37:1 38:1
0 12:1 15:1 18:1 19:1 24:1 35:1 36:1 37:1 38:1
0 8:1 12:1 15:1 18:1 19:1 23:1 24:1 35:1 36:1 37:1 38:1
0 2:1 5:1 12:1 15:1 19:1 25:1 36:1 37:1 38:1
0 3:1 5:1 12:1 15:1 19:1 25:1 36:1 37:1 38:1
0 2:1 4:1 5:1 6:1 12:1 15:1 19:1 25:1 36:1 37:1 38:1
0 4:1 5:1 6:1 8:1 12:1 15:1 19:1 23:1 25:1 35:1 36:1 37:1 38:1
0 3:1 4:1 5:1 12:1 15:1 19:1 36:1 37:1 38:1
0 4:1 5:1 6:1 8:1 12:1 15:1 19:1 23:1 35:1 36:1 37:1 38:1
0 3:1 4:1 5:1 12:1 15:1 25:1 36:1 37:1 38:1
0 4:1 5:1 6:1 7:1 8:1 12:1 15:1 19:1 25:1 35:1 36:1 37:1 38:1
0 3:1 4:1 5:1 6:1 7:1 8:1 12:1 15:1 19:1 25:1 36:1 37:1 38:1
0 4:1 5:1 6:1 7:1 8:1 12:1 15:1 19:1 35:1 36:1 37:1 38:1
0 3:1 4:1 5:1 6:1 7:1 8:1 12:1 15:1 19:1 36:1 37:1 38:1
0 4:1 5:1 6:1 7:1 8:1 12:1 15:1 19:1 23:1 35:1 36:1 37:1 38:1
0 3:1 4:1 5:1 6:1 7:1 8:1 12:1 15:1 25:1 36:1 37:1 38:1
0 2:1 4:1 5:1 6:1 15:1 25:1 27:1 36:1 37:1 38:1
0 4:1 5:1 6:1 7:1 8:1 15:1 25:1 27:1 36:1 37:1 38:1
0 3:1 4:1 5:1 6:1 7:1 8:1 15:1 25:1 27:1 36:1 37:1 38:1
0 15:1 25:1 31:1 36:1 37:1 38:1
0 1:1 15:1 34:1 36:1 37:1 38:1
0 4:1 6:1 7:1 8:1 15:1 36:1 37:1 38:1
0 15:1 18:1 19:1 24:1 35:1 36:1 37:1 38:1
0 1:1 2:1 5:1 15:1 19:1 25:1 36:1 37:1 38:1
0 1:1 3:1 5:1 15:1 19:1 25:1 36:1 37:1 38:1
0 2:1 5:1 6:1 15:1 19:1 25:1 36:1 37:1 38:1
0 2:1 4:1 5:1 6:1 15:1 19:1 25:1 36:1 37:1 38:1
0 1:1 3:1 5:1 15:1 19:1 36:1 37:1 38:1
0 4:1 5:1 6:1 8:1 15:1 19:1 23:1 36:1 37:1 38:1
0 2:1 5:1 15:1 25:1 36:1 37:1 38:1
0 3:1 5:1 15:1 25:1 36:1 37:1 38:1
0 3:1 4:1 5:1 15:1 25:1 36:1 37:1 38:1
0 2:1 4:1 5:1 6:1 15:1 25:1 36:1 37:1 38:1
0 5:1 8:1 15:1 23:1 25:1 36:1 37:1 38:1
0 5:1 6:1 8:1 15:1 23:1 25:1 36:1 37:1 38:1
0 4:1 5:1 6:1 8:1 15:1 23:1 25:1 36:1 37:1 38:1
0 3:1 5:1 6:1 7:1 8:1 15:1 19:1 25:1 36:1 37:1 38:1
0 4:1 5:1 6:1 7:1 8:1 15:1 19:1 25:1 35:1 36:1 37:1 38:1
0 3:1 4:1 5:1 6:1 7:1 8:1 15:1 19:1 25:1 36:1 37:1 38:1
0 4:1 5:1 6:1 7:1 8:1 15:1 19:1 36:1 37:1 38:1
0 3:1 4:1 5:1 6:1 7:1 8:1 15:1 19:1 36:1 37:1 38:1
0 4:1 5:1 6:1 7:1 8:1 15:1 25:1 36:1 37:1 38:1
0 3:1 4:1 5:1 6:1 7:1 8:1 15:1 25:1 36:1 37:1 38:1
0 8:1 11:1 12:1 15:1 19:1 23:1 25:1 35:1 36:1 37:1 38:1
0 8:1 11:1 12:1 15:1 19:1 23:1 35:1 36:1 37:1 38:1
0 11:1 15:1 25:1 27:1 31:1 35:1 36:1 37:1 38:1
0 11:1 15:1 25:1 27:1 31:1 36:1 37:1 38:1
0 4:1 11:1 15:1 19:1 25:1 28:1 35:1 36:1 37:1 38:1
0 8:1 11:1 15:1 19:1 23:1 25:1 35:1 36:1 37:1 38:1
0 8:1 11:1 15:1 23:1 35:1 36:1 37:1 38:1
0 5:1 8:1 11:1 15:1 19:1 23:1 25:1 35:1 36:1 37:1 38:1
0 5:1 8:1 11:1 15:1 19:1 23:1 35:1 36:1 37:1 38:1
0 3:1 4:1 9:1 10:1 12:1 15:1 19:1 22:1 27:1 35:1 36:1 38:1
0 9:1 10:1 12:1 15:1 18:1 19:1 22:1 27:1 34:1 35:1 36:1 38:1
0 6:1 7:1 8:1 9:1 10:1 12:1 15:1 19:1 22:1 25:1 27:1 34:1 35:1 36:1 38:1
0 4:1 6:1 7:1 8:1 9:1 10:1 12:1 15:1 19:1 22:1 25:1 27:1 35:1 36:1 38:1
0 4:1 6:1 7:1 8:1 9:1 12:1 15:1 19:1 22:1 25:1 27:1 35:1 36:1 38:1
0 9:1 10:1 12:1 15:1 18:1 19:1 22:1 24:1 27:1 34:1 35:1 36:1 38:1
0 9:1 10:1 12:1 15:1 18:1 19:1 22:1 24:1 27:1 35:1 36:1 38:1
0 9:1 12:1 15:1 18:1 19:1 22:1 24:1 27:1 35:1 36:1 38:1
0 3:1 5:1 9:1 10:1 12:1 15:1 19:1 22:1 27:1 34:1 35:1 36:1 38:1
0 3:1 4:1 5:1 9:1 12:1 15:1 19:1 22:1 27:1 35:1 36:1 38:1
0 3:1 5:1 6:1 7:1 8:1 9:1 10:1 12:1 15:1 19:1 22:1 27:1 34:1 35:1 36:1 38:1
0 4:1 5:1 6:1 7:1 8:1 9:1 10:1 12:1 15:1 19:1 22:1 27:1 35:1 36:1 38:1
0 4:1 5:1 6:1 7:1 8:1 9:1 12:1 15:1 19:1 22:1 27:1 35:1 36:1 38:1
0 5:1 9:1 12:1 15:1 18:1 19:1 22:1 24:1 27:1 35:1 36:1 38:1
0 4:1 6:1 7:1 8:1 9:1 12:1 15:1 19:1 22:1 25:1 35:1 36:1 38:1
0 3:1 4:1 5:1 9:1 12:1 15:1 19:1 22:1 35:1 36:1 38:1
0 4:1 5:1 6:1 7:1 8:1 9:1 12:1 15:1 19:1 22:1 35:1 36:1 38:1
0 9:1 10:1 16:1 19:1 22:1 25:1 27:1 34:1 35:1 38:1
0 9:1 10:1 16:1 19:1 22:1 25:1 27:1 32:1 34:1 35:1 38:1
0 9:1 10:1 16:1 19:1 21:1 22:1 25:1 27:1 32:1 34:1 35:1 38:1
0 9:1 10:1 16:1 19:1 21:1 22:1 25:1 27:1 32:1 34:1 38:1
0 9:1 10:1 16:1 19:1 22:1 27:1 32:1 34:1 35:1 38:1
0 9:1 10:1 16:1 19:1 21:1 22:1 27:1 32:1 34:1 35:1 38:1
0 9:1 10:1 16:1 19:1 21:1 22:1 27:1 32:1 34:1 38:1
0 6:1 9:1 15:1 19:1 21:1 22:1 27:1 33:1 34:1 35:1 38:1
0 9:1 10:1 16:1 19:1 22:1 25:1 27:1 32:1 34:1 35:1 36:1 38:1
0 9:1 10:1 15:1 19:1 21:1 22:1 25:1 27:1 32:1 34:1 35:1 36:1 38:1
0 9:1 10:1 16:1 19:1 21:1 22:1 25:1 27:1 32:1 34:1 35:1 36:1 38:1
0 9:1 10:1 16:1 19:1 22:1 27:1 32:1 34:1 35:1 36:1 38:1
0 9:1 10:1 15:1 19:1 21:1 22:1 27:1 32:1 34:1 35:1 36:1 38:1
0 9:1 10:1 16:1 19:1 21:1 22:1 27:1 32:1 34:1 35:1 36:1 38:1
0 4:1 6:1 9:1 10:1 16:1 19:1 21:1 22:1 27:1 32:1 34:1 35:1 36:1 38:1
0 1:1 9:1 10:1 16:1 21:1 22:1 25:1 27:1 32:1 34:1 35:1 38:1
0 1:1 9:1 10:1 16:1 21:1 22:1 27:1 32:1 34:1 35:1 38:1
0 1:1 9:1 10:1 16:1 17:1 21:1 22:1 27:1 32:1 34:1 35:1 38:1
0 9:1 16:1 21:1 22:1 25:1 27:1 33:1 34:1 38:1
0 9:1 16:1 21:1 22:1 27:1 33:1 34:1 38:1
0 3:1 9:1 16:1 21:1 22:1 27:1 33:1 34:1 38:1
0 6:1 9:1 16:1 21:1 22:1 27:1 33:1 34:1 38:1
0 9:1 10:1 16:1 21:1 22:1 25:1 27:1 32:1 34:1 36:1 38:1
0 1:1 9:1 10:1 16:1 21:1 22:1 25:1 27:1 32:1 34:1 36:1 38:1
0 9:1 10:1 16:1 22:1 27:1 34:1 36:1 38:1
0 9:1 10:1 16:1 21:1 22:1 27:1 32:1 34:1 36:1 38:1
0 1:1 9:1 10:1 16:1 21:1 22:1 27:1 32:1 34:1 36:1 38:1
0 3:1 4:1 9:1 10:1 15:1 21:1 22:1 27:1 35:1 36:1 38:1
0 6:1 7:1 8:1 9:1 10:1 15:1 19:1 22:1 25:1 27:1 34:1 35:1 36:1 38:1
0 4:1 6:1 7:1 8:1 9:1 15:1 19:1 22:1 25:1 27:1 35:1 36:1 38:1
0 6:1 7:1 8:1 9:1 16:1 22:1 25:1 27:1 33:1 34:1 38:1
0 6:1 7:1 8:1 9:1 10:1 16:1 22:1 25:1 27:1 34:1 36:1 38:1
1 2:1 6:1 7:1 8:1 9:1 10:1 15:1 21:1 22:1 25:1 27:1 28:1 32:1 34:1 36:1 38:1
0 5:1 9:1 10:1 16:1 19:1 22:1 25:1 27:1 32:1 34:1 35:1 38:1
0 5:1 9:1 10:1 16:1 19:1 21:1 22:1 25:1 27:1 32:1 34:1 35:1 38:1
0 5:1 9:1 10:1 16:1 19:1 21:1 22:1 25:1 27:1 32:1 34:1 38:1
0 5:1 6:1 9:1 10:1 16:1 19:1 22:1 25:1 27:1 34:1 35:1 38:1
0 5:1 9:1 10:1 16:1 19:1 22:1 27:1 32:1 34:1 35:1 38:1
0 5:1 9:1 10:1 16:1 19:1 21:1 22:1 27:1 32:1 34:1 35:1 38:1
0 5:1 9:1 10:1 16:1 19:1 21:1 22:1 27:1 32:1 34:1 38:1
0 5:1 9:1 10:1 16:1 19:1 22:1 25:1 27:1 32:1 34:1 35:1 36:1 38:1
0 5:1 6:1 9:1 10:1 16:1 19:1 22:1 25:1 27:1 34:1 35:1 36:1 38:1
0 4:1 5:1 6:1 9:1 10:1 16:1 19:1 22:1 25:1 27:1 34:1 35:1 36:1 38:1
0 5:1 9:1 10:1 16:1 19:1 22:1 27:1 32:1 34:1 35:1 36:1 38:1
0 5:1 9:1 10:1 15:1 19:1 21:1 22:1 27:1 32:1 34:1 35:1 36:1 38:1
0 5:1 9:1 10:1 16:1 19:1 21:1 22:1 27:1 32:1 34:1 35:1 36:1 38:1
0 3:1 5:1 9:1 10:1 15:1 19:1 21:1 22:1 27:1 32:1 34:1 35:1 36:1 38:1
0 4:1 5:1 6:1 9:1 10:1 16:1 19:1 21:1 22:1 27:1 32:1 34:1 35:1 36:1 38:1
0 1:1 5:1 9:1 10:1 16:1 21:1 22:1 27:1 32:1 34:1 35:1 38:1
0 1:1 3:1 5:1 9:1 10:1 16:1 21:1 22:1 25:1 27:1 32:1 34:1 36:1 38:1
0 5:1 9:1 10:1 16:1 21:1 22:1 27:1 32:1 34:1 36:1 38:1
0 1:1 5:1 9:1 10:1 16:1 21:1 22:1 27:1 32:1 34:1 36:1 38:1
0 3:1 5:1 9:1 10:1 16:1 21:1 22:1 27:1 32:1 34:1 36:1 38:1
0 3:1 4:1 5:1 9:1 15:1 22:1 27:1 35:1 36:1 38:1
0 3:1 5:1 6:1 7:1 8:1 9:1 10:1 15:1 19:1 21:1 22:1 27:1 34:1 35:1 36:1 38:1
0 3:1 5:1 6:1 7:1 8:1 9:1 10:1 16:1 22:1 25:1 27:1 34:1 35:1 36:1 38:1
0 3:1 5:1 6:1 7:1 8:1 9:1 10:1 16:1 21:1 22:1 27:1 32:1 34:1 36:1 38:1
0 9:1 10:1 11:1 12:1 15:1 18:1 19:1 22:1 24:1 27:1 34:1 35:1 36:1 38:1
0 9:1 10:1 11:1 12:1 15:1 18:1 19:1 22:1 24:1 27:1 35:1 36:1 38:1
0 9:1 11:1 12:1 15:1 19:1 22:1 35:1 36:1 38:1
0 5:1 9:1 11:1 12:1 15:1 19:1 22:1 35:1 36:1 38:1
0 9:1 10:1 11:1 16:1 19:1 22:1 27:1 34:1 35:1 38:1
0 2:1 6:1 9:1 11:1 15:1 19:1 21:1 22:1 25:1 27:1 33:1 34:1 35:1 38:1
0 9:1 10:1 11:1 16:1 19:1 22:1 27:1 34:1 35:1 36:1 38:1
0 3:1 6:1 7:1 8:1 9:1 11:1 16:1 22:1 27:1 33:1 34:1 38:1
0 9:1 10:1 11:1 15:1 18:1 19:1 22:1 24:1 27:1 34:1 35:1 36:1 38:1
0 5:1 6:1 9:1 10:1 11:1 16:1 22:1 27:1 34:1 36:1 38:1
0 5:1 6:1 9:1 10:1 11:1 15:1 18:1 19:1 21:1 22:1 24:1 27:1 35:1 36:1 38:1
0 9:1 11:1 15:1 22:1 35:1 36:1 38:1
0 4:1 9:1 12:1 15:1 19:1 22:1 25:1 35:1 36:1 37:1 38:1
0 4:1 9:1 12:1 15:1 19:1 22:1 25:1 28:1 35:1 36:1 37:1 38:1
0 9:1 12:1 15:1 19:1 22:1 28:1 34:1 35:1 36:1 37:1 38:1
0 4:1 9:1 12:1 15:1 19:1 22:1 28:1 34:1 35:1 36:1 37:1 38:1
0 4:1 9:1 12:1 15:1 19:1 22:1 35:1 36:1 37:1 38:1
0 9:1 12:1 15:1 18:1 19:1 22:1 35:1 36:1 37:1 38:1
0 4:1 6:1 7:1 8:1 9:1 12:1 15:1 19:1 22:1 25:1 35:1 36:1 37:1 38:1
0 4:1 6:1 7:1 8:1 9:1 12:1 15:1 19:1 22:1 25:1 28:1 35:1 36:1 37:1 38:1
0 5:1 9:1 12:1 15:1 19:1 22:1 25:1 34:1 35:1 36:1 37:1 38:1
0 5:1 9:1 12:1 15:1 19:1 22:1 25:1 35:1 36:1 37:1 38:1
0 5:1 9:1 12:1 15:1 19:1 22:1 34:1 35:1 36:1 37:1 38:1
0 4:1 5:1 9:1 12:1 15:1 19:1 22:1 34:1 35:1 36:1 37:1 38:1
0 4:1 5:1 9:1 12:1 15:1 19:1 22:1 28:1 34:1 35:1 36:1 37:1 38:1
0 3:1 4:1 5:1 9:1 12:1 15:1 19:1 22:1 28:1 34:1 35:1 36:1 37:1 38:1
0 4:1 5:1 6:1 9:1 12:1 15:1 19:1 22:1 34:1 35:1 36:1 37:1 38:1
0 3:1 4:1 5:1 9:1 12:1 15:1 19:1 22:1 35:1 36:1 37:1 38:1
0 4:1 5:1 6:1 9:1 12:1 15:1 19:1 22:1 35:1 36:1 37:1 38:1
0 4:1 5:1 6:1 7:1 8:1 9:1 12:1 15:1 19:1 22:1 34:1 35:1 36:1 37:1 38:1
0 4:1 5:1 6:1 7:1 8:1 9:1 12:1 15:1 19:1 22:1 28:1 34:1 35:1 36:1 37:1 38:1
0 3:1 4:1 5:1 6:1 7:1 8:1 9:1 12:1 15:1 19:1 22:1 35:1 36:1 37:1 38:1
0 1:1 9:1 15:1 22:1 25:1 34:1 36:1 37:1 38:1
0 4:1 9:1 15:1 22:1 25:1 36:1 37:1 38:1
0 9:1 15:1 22:1 34:1 36:1 37:1 38:1
0 1:1 9:1 15:1 22:1 34:1 35:1 36:1 37:1 38:1
0 1:1 9:1 15:1 22:1 34:1 36:1 37:1 38:1
0 9:1 15:1 22:1 28:1 34:1 35:1 36:1 37:1 38:1
0 4:1 9:1 15:1 22:1 28:1 34:1 35:1 36:1 37:1 38:1
0 9:1 15:1 22:1 31:1 34:1 36:1 37:1 38:1
0 4:1 9:1 15:1 22:1 31:1 34:1 36:1 37:1 38:1
0 4:1 9:1 15:1 22:1 36:1 37:1 38:1
0 4:1 6:1 7:1 8:1 9:1 15:1 19:1 22:1 25:1 35:1 36:1 37:1 38:1
0 2:1 4:1 6:1 7:1 8:1 9:1 15:1 22:1 25:1 36:1 37:1 38:1
0 3:1 4:1 5:1 9:1 15:1 19:1 22:1 35:1 36:1 37:1 38:1
0 4:1 5:1 6:1 9:1 15:1 19:1 22:1 35:1 36:1 37:1 38:1
0 5:1 9:1 15:1 22:1 25:1 34:1 35:1 36:1 37:1 38:1
0 5:1 9:1 15:1 22:1 25:1 34:1 36:1 37:1 38:1
0 1:1 5:1 9:1 15:1 22:1 25:1 34:1 35:1 36:1 37:1 38:1
0 5:1 9:1 15:1 22:1 25:1 35:1 36:1 37:1 38:1
0 5:1 9:1 15:1 22:1 25:1 36:1 37:1 38:1
0 3:1 5:1 9:1 15:1 22:1 25:1 35:1 36:1 37:1 38:1
0 5:1 9:1 15:1 22:1 34:1 35:1 36:1 37:1 38:1
0 1:1 5:1 9:1 15:1 22:1 34:1 35:1 36:1 37:1 38:1
0 1:1 5:1 9:1 15:1 22:1 34:1 36:1 37:1 38:1
0 3:1 4:1 5:1 9:1 15:1 22:1 34:1 36:1 37:1 38:1
0 3:1 4:1 5:1 9:1 15:1 22:1 28:1 34:1 35:1 36:1 37:1 38:1
0 5:1 9:1 15:1 22:1 36:1 37:1 38:1
0 3:1 4:1 5:1 9:1 15:1 22:1 36:1 37:1 38:1
0 3:1 4:1 5:1 6:1 7:1 8:1 9:1 15:1 19:1 22:1 35:1 36:1 37:1 38:1
0 3:1 4:1 5:1 6:1 7:1 8:1 9:1 15:1 22:1 36:1 37:1 38:1
0 9:1 11:1 12:1 15:1 19:1 22:1 34:1 35:1 36:1 37:1 38:1
0 9:1 11:1 12:1 15:1 19:1 22:1 28:1 34:1 35:1 36:1 37:1 38:1
0 9:1 11:1 12:1 15:1 19:1 22:1 35:1 36:1 37:1 38:1
0 5:1 9:1 11:1 12:1 15:1 19:1 22:1 34:1 35:1 36:1 37:1 38:1
0 9:1 11:1 15:1 22:1 27:1 35:1 36:1 37:1 38:1
0 9:1 11:1 15:1 19:1 22:1 25:1 34:1 35:1 36:1 37:1 38:1
0 9:1 11:1 15:1 19:1 22:1 35:1 36:1 37:1 38:1
0 1:1 9:1 11:1 15:1 22:1 25:1 34:1 35:1 36:1 37:1 38:1
0 1:1 9:1 11:1 15:1 22:1 25:1 34:1 36:1 37:1 38:1
0 4:1 9:1 11:1 15:1 22:1 25:1 31:1 34:1 36:1 37:1 38:1
0 9:1 11:1 15:1 22:1 28:1 34:1 35:1 36:1 37:1 38:1
0 9:1 11:1 15:1 22:1 31:1 34:1 36:1 37:1 38:1
0 9:1 11:1 15:1 22:1 35:1 36:1 37:1 38:1
0 9:1 11:1 15:1 22:1 36:1 37:1 38:1
0 5:1 9:1 11:1 15:1 19:1 22:1 25:1 34:1 35:1 36:1 37:1 38:1
0 5:1 9:1 11:1 15:1 19:1 22:1 35:1 36:1 37:1 38:1
0 12:1 15:1 19:1 22:1 25:1 31:1 34:1 35:1 36:1 38:1
0 8:1 10:1 15:1 19:1 22:1 23:1 25:1 27:1 32:1 34:1 35:1 38:1
0 8:1 10:1 15:1 19:1 21:1 22:1 23:1 25:1 27:1 32:1 34:1 35:1 38:1
0 4:1 8:1 10:1 15:1 19:1 22:1 23:1 25:1 27:1 32:1 34:1 35:1 38:1
0 4:1 8:1 10:1 15:1 19:1 21:1 22:1 23:1 25:1 27:1 32:1 34:1 35:1 38:1
0 8:1 10:1 16:1 19:1 22:1 23:1 25:1 27:1 32:1 35:1 38:1
0 8:1 10:1 16:1 19:1 21:1 22:1 23:1 25:1 27:1 32:1 35:1 38:1
0 4:1 8:1 10:1 16:1 19:1 22:1 23:1 25:1 27:1 32:1 35:1 38:1
0 4:1 8:1 10:1 16:1 19:1 21:1 22:1 23:1 25:1 27:1 32:1 35:1 38:1
0 8:1 10:1 15:1 19:1 22:1 23:1 27:1 32:1 34:1 35:1 38:1
0 8:1 10:1 15:1 19:1 21:1 22:1 23:1 27:1 32:1 34:1 35:1 38:1
0 4:1 8:1 10:1 15:1 19:1 22:1 23:1 27:1 32:1 34:1 35:1 38:1
0 4:1 8:1 10:1 15:1 19:1 21:1 22:1 23:1 27:1 32:1 34:1 35:1 38:1
0 8:1 10:1 16:1 19:1 22:1 23:1 27:1 32:1 35:1 38:1
0 8:1 10:1 16:1 19:1 21:1 22:1 23:1 27:1 32:1 35:1 38:1
0 4:1 8:1 10:1 16:1 19:1 22:1 23:1 27:1 32:1 35:1 38:1
0 4:1 8:1 10:1 16:1 19:1 21:1 22:1 23:1 27:1 32:1 35:1 38:1
0 8:1 10:1 16:1 19:1 22:1 23:1 25:1 27:1 32:1 35:1 36:1 38:1
0 8:1 10:1 16:1 19:1 21:1 22:1 23:1 25:1 27:1 32:1 35:1 36:1 38:1
0 4:1 8:1 10:1 16:1 19:1 22:1 23:1 25:1 27:1 32:1 35:1 36:1 38:1
0 4:1 8:1 10:1 16:1 19:1 21:1 22:1 23:1 25:1 27:1 32:1 35:1 36:1 38:1
0 8:1 10:1 16:1 19:1 22:1 23:1 27:1 32:1 35:1 36:1 38:1
0 8:1 10:1 16:1 19:1 21:1 22:1 23:1 27:1 32:1 35:1 36:1 38:1
0 4:1 8:1 10:1 16:1 19:1 22:1 23:1 27:1 32:1 35:1 36:1 38:1
0 4:1 8:1 10:1 16:1 19:1 21:1 22:1 23:1 27:1 32:1 35:1 36:1 38:1
0 10:1 15:1 22:1 25:1 27:1 32:1 34:1 38:1
0 10:1 15:1 21:1 22:1 25:1 27:1 32:1 34:1 38:1
0 4:1 10:1 15:1 22:1 25:1 27:1 32:1 34:1 38:1
0 10:1 16:1 22:1 25:1 27:1 32:1 38:1
0 10:1 16:1 21:1 22:1 25:1 27:1 32:1 38:1
0 4:1 10:1 16:1 22:1 25:1 27:1 32:1 38:1
0 8:1 10:1 15:1 21:1 22:1 23:1 25:1 27:1 32:1 34:1 35:1 38:1
0 4:1 8:1 10:1 15:1 21:1 22:1 23:1 25:1 27:1 32:1 34:1 35:1 38:1
0 1:1 4:1 8:1 10:1 15:1 21:1 22:1 23:1 25:1 27:1 28:1 31:1 32:1 34:1 38:1
0 1:1 8:1 10:1 15:1 17:1 21:1 22:1 23:1 25:1 27:1 28:1 31:1 32:1 34:1 38:1
0 1:1 4:1 8:1 10:1 15:1 17:1 21:1 22:1 23:1 25:1 27:1 28:1 31:1 32:1 34:1 38:1
0 8:1 10:1 16:1 21:1 22:1 23:1 25:1 27:1 32:1 35:1 38:1
0 4:1 8:1 10:1 16:1 21:1 22:1 23:1 25:1 27:1 32:1 35:1 38:1
0 10:1 15:1 22:1 27:1 32:1 34:1 38:1
0 10:1 15:1 21:1 22:1 27:1 32:1 34:1 38:1
0 4:1 10:1 15:1 22:1 27:1 32:1 34:1 38:1
0 3:1 4:1 10:1 15:1 22:1 27:1 32:1 34:1 38:1
0 4:1 10:1 15:1 21:1 22:1 27:1 32:1 34:1 38:1
0 3:1 4:1 10:1 15:1 21:1 22:1 27:1 32:1 34:1 38:1
0 10:1 16:1 22:1 27:1 32:1 38:1
0 10:1 16:1 21:1 22:1 27:1 32:1 38:1
0 4:1 10:1 16:1 22:1 27:1 32:1 38:1
0 3:1 4:1 10:1 16:1 22:1 27:1 32:1 38:1
0 4:1 10:1 16:1 21:1 22:1 27:1 32:1 38:1
0 3:1 4:1 10:1 16:1 21:1 22:1 27:1 32:1 38:1
0 8:1 10:1 15:1 21:1 22:1 23:1 27:1 32:1 34:1 35:1 38:1
0 4:1 8:1 10:1 15:1 21:1 22:1 23:1 27:1 32:1 34:1 35:1 38:1
0 1:1 8:1 10:1 15:1 21:1 22:1 23:1 27:1 28:1 31:1 32:1 34:1 38:1
0 1:1 4:1 8:1 10:1 15:1 21:1 22:1 23:1 27:1 31:1 32:1 34:1 38:1
0 1:1 8:1 10:1 15:1 17:1 21:1 22:1 23:1 27:1 28:1 31:1 32:1 34:1 38:1
0 1:1 4:1 8:1 10:1 15:1 17:1 21:1 22:1 23:1 27:1 31:1 32:1 34:1 38:1
0 8:1 10:1 16:1 21:1 22:1 23:1 27:1 32:1 35:1 38:1
0 4:1 8:1 10:1 16:1 21:1 22:1 23:1 27:1 32:1 35:1 38:1
0 1:1 4:1 8:1 16:1 21:1 22:1 23:1 25:1 27:1 32:1 33:1 38:1
0 1:1 8:1 16:1 17:1 21:1 22:1 23:1 25:1 27:1 32:1 33:1 38:1
0 1:1 4:1 8:1 16:1 17:1 21:1 22:1 23:1 25:1 27:1 32:1 33:1 38:1
0 1:1 8:1 16:1 21:1 22:1 23:1 27:1 32:1 33:1 38:1
0 1:1 3:1 8:1 16:1 21:1 22:1 23:1 27:1 32:1 33:1 38:1
0 1:1 4:1 8:1 16:1 21:1 22:1 23:1 27:1 32:1 33:1 38:1
0 1:1 8:1 16:1 17:1 21:1 22:1 23:1 27:1 32:1 33:1 38:1
0 1:1 3:1 8:1 16:1 17:1 21:1 22:1 23:1 27:1 32:1 33:1 38:1
0 1:1 4:1 8:1 16:1 17:1 21:1 22:1 23:1 27:1 32:1 33:1 38:1
0 10:1 16:1 22:1 25:1 27:1 32:1 36:1 38:1
0 10:1 16:1 21:1 22:1 25:1 27:1 32:1 36:1 38:1
0 4:1 10:1 16:1 22:1 25:1 27:1 32:1 36:1 38:1
0 1:1 8:1 10:1 16:1 21:1 22:1 23:1 25:1 27:1 32:1 36:1 38:1
0 1:1 4:1 8:1 10:1 16:1 21:1 22:1 23:1 25:1 27:1 32:1 36:1 38:1
0 1:1 8:1 10:1 16:1 17:1 21:1 22:1 23:1 25:1 27:1 32:1 36:1 38:1
0 10:1 16:1 22:1 27:1 32:1 36:1 38:1
0 10:1 16:1 21:1 22:1 27:1 32:1 36:1 38:1
0 4:1 10:1 16:1 22:1 27:1 32:1 36:1 38:1
0 3:1 4:1 10:1 16:1 22:1 27:1 32:1 36:1 38:1
0 4:1 10:1 16:1 21:1 22:1 27:1 32:1 36:1 38:1
0 3:1 4:1 10:1 16:1 21:1 22:1 27:1 32:1 36:1 38:1
0 1:1 8:1 10:1 16:1 21:1 22:1 23:1 27:1 32:1 36:1 38:1
0 1:1 4:1 8:1 10:1 16:1 21:1 22:1 23:1 27:1 32:1 36:1 38:1
0 1:1 3:1 4:1 8:1 10:1 16:1 21:1 22:1 23:1 27:1 32:1 36:1 38:1
0 1:1 8:1 10:1 16:1 17:1 21:1 22:1 23:1 27:1 32:1 36:1 38:1
0 5:1 8:1 10:1 15:1 19:1 21:1 22:1 23:1 25:1 27:1 32:1 34:1 35:1 38:1
0 5:1 8:1 10:1 16:1 19:1 21:1 22:1 23:1 25:1 27:1 32:1 35:1 38:1
0 5:1 8:1 10:1 15:1 19:1 22:1 23:1 27:1 32:1 34:1 35:1 38:1
0 5:1 8:1 10:1 15:1 19:1 21:1 22:1 23:1 27:1 32:1 34:1 35:1 38:1
0 5:1 8:1 10:1 16:1 19:1 22:1 23:1 27:1 32:1 35:1 38:1
0 5:1 8:1 10:1 16:1 19:1 21:1 22:1 23:1 27:1 32:1 35:1 38:1
0 5:1 8:1 10:1 16:1 19:1 22:1 23:1 25:1 27:1 32:1 35:1 36:1 38:1
0 5:1 8:1 10:1 16:1 19:1 22:1 23:1 27:1 32:1 35:1 36:1 38:1
0 5:1 8:1 10:1 16:1 19:1 21:1 22:1 23:1 27:1 32:1 35:1 36:1 38:1
1 4:1 5:1 8:1 10:1 15:1 19:1 22:1 23:1 27:1 32:1 34:1 35:1 38:1
1 4:1 5:1 8:1 10:1 16:1 19:1 22:1 23:1 27:1 32:1 35:1 38:1
1 4:1 5:1 8:1 10:1 16:1 19:1 22:1 23:1 27:1 32:1 35:1 36:1 38:1
0 5:1 10:1 15:1 22:1 25:1 27:1 32:1 34:1 38:1
0 5:1 10:1 15:1 21:1 22:1 25:1 27:1 32:1 34:1 38:1
0 5:1 10:1 16:1 22:1 25:1 27:1 32:1 38:1
0 5:1 10:1 16:1 21:1 22:1 25:1 27:1 32:1 38:1
0 5:1 10:1 15:1 22:1 27:1 32:1 34:1 38:1
0 5:1 10:1 15:1 21:1 22:1 27:1 32:1 34:1 38:1
0 5:1 6:1 10:1 15:1 21:1 22:1 27:1 32:1 34:1 38:1
0 5:1 10:1 16:1 22:1 27:1 32:1 38:1
0 5:1 10:1 16:1 21:1 22:1 27:1 32:1 38:1
0 5:1 8:1 10:1 15:1 21:1 22:1 23:1 27:1 32:1 34:1 35:1 38:1
0 1:1 5:1 8:1 10:1 15:1 21:1 22:1 23:1 27:1 31:1 32:1 34:1 38:1
0 1:1 3:1 5:1 8:1 10:1 15:1 21:1 22:1 23:1 27:1 28:1 31:1 32:1 34:1 38:1
0 1:1 3:1 5:1 8:1 10:1 15:1 17:1 21:1 22:1 23:1 27:1 28:1 31:1 32:1 34:1 38:1
0 5:1 8:1 10:1 16:1 21:1 22:1 23:1 27:1 32:1 35:1 38:1
0 5:1 10:1 16:1 22:1 25:1 27:1 32:1 36:1 38:1
0 5:1 10:1 16:1 22:1 27:1 32:1 36:1 38:1
0 5:1 10:1 16:1 21:1 22:1 27:1 32:1 36:1 38:1
0 4:1 5:1 6:1 10:1 16:1 21:1 22:1 27:1 32:1 36:1 38:1
0 1:1 5:1 8:1 10:1 16:1 21:1 22:1 23:1 27:1 32:1 36:1 38:1
0 1:1 3:1 5:1 8:1 10:1 16:1 21:1 22:1 23:1 27:1 32:1 36:1 38:1
0 1:1 5:1 8:1 10:1 16:1 17:1 21:1 22:1 23:1 27:1 32:1 36:1 38:1
0 1:1 3:1 5:1 8:1 10:1 16:1 17:1 21:1 22:1 23:1 27:1 32:1 36:1 38:1
1 2:1 5:1 10:1 16:1 22:1 25:1 27:1 32:1 34:1 38:1
1 3:1 5:1 10:1 16:1 22:1 25:1 27:1 32:1 34:1 38:1
1 3:1 5:1 10:1 16:1 22:1 27:1 32:1 34:1 38:1
1 4:1 5:1 10:1 15:1 22:1 27:1 32:1 34:1 38:1
1 4:1 5:1 10:1 16:1 22:1 27:1 32:1 38:1
1 2:1 5:1 10:1 16:1 22:1 25:1 27:1 28:1 32:1 34:1 36:1 38:1
1 3:1 5:1 10:1 16:1 22:1 25:1 27:1 28:1 32:1 34:1 36:1 38:1
1 3:1 5:1 10:1 16:1 22:1 27:1 28:1 32:1 34:1 36:1 38:1
1 4:1 5:1 10:1 16:1 22:1 27:1 32:1 36:1 38:1
0 15:1 22:1 25:1 31:1 34:1 36:1 38:1
0 15:1 22:1 25:1 31:1 36:1 38:1
0 8:1 15:1 22:1 23:1 25:1 34:1 35:1 36:1 38:1
0 1:1 8:1 15:1 22:1 23:1 25:1 36:1 38:1
0 1:1 8:1 15:1 22:1 23:1 36:1 38:1
0 1:1 4:1 8:1 15:1 22:1 23:1 36:1 38:1
0 1:1 5:1 15:1 22:1 25:1 34:1 36:1 38:1
0 4:1 5:1 6:1 15:1 22:1 25:1 34:1 36:1 38:1
0 3:1 4:1 5:1 15:1 22:1 34:1 36:1 38:1
0 3:1 4:1 5:1 15:1 22:1 36:1 38:1
0 1:1 5:1 8:1 15:1 22:1 23:1 36:1 38:1
0 1:1 3:1 4:1 5:1 8:1 15:1 22:1 23:1 36:1 38:1
0 1:1 5:1 8:1 15:1 17:1 22:1 23:1 36:1 38:1
0 1:1 3:1 4:1 5:1 8:1 15:1 17:1 22:1 23:1 36:1 38:1
0 11:1 12:1 15:1 19:1 22:1 25:1 34:1 35:1 36:1 38:1
0 5:1 11:1 12:1 15:1 19:1 22:1 25:1 34:1 35:1 36:1 38:1
0 8:1 11:1 15:1 19:1 22:1 23:1 25:1 34:1 35:1 36:1 38:1
0 8:1 11:1 15:1 19:1 22:1 23:1 34:1 35:1 36:1 38:1
0 8:1 11:1 15:1 19:1 22:1 23:1 35:1 36:1 38:1
0 11:1 15:1 22:1 25:1 34:1 36:1 38:1
0 11:1 15:1 22:1 34:1 36:1 38:1
0 8:1 11:1 15:1 22:1 23:1 34:1 35:1 36:1 38:1
0 1:1 8:1 11:1 15:1 22:1 23:1 36:1 38:1
0 5:1 8:1 11:1 15:1 19:1 22:1 23:1 34:1 35:1 36:1 38:1
0 5:1 8:1 11:1 15:1 19:1 22:1 23:1 35:1 36:1 38:1
0 5:1 11:1 15:1 22:1 25:1 34:1 36:1 38:1
0 4:1 15:1 22:1 25:1 27:1 34:1 36:1 37:1 38:1
0 15:1 22:1 25:1 27:1 28:1 31:1 34:1 36:1 37:1 38:1
0 8:1 15:1 22:1 23:1 25:1 27:1 34:1 35:1 36:1 37:1 38:1
0 15:1 22:1 27:1 28:1 31:1 34:1 36:1 37:1 38:1
0 4:1 15:1 22:1 27:1 28:1 31:1 34:1 36:1 37:1 38:1
0 8:1 15:1 22:1 23:1 27:1 34:1 35:1 36:1 37:1 38:1
0 5:1 15:1 22:1 25:1 27:1 31:1 34:1 36:1 37:1 38:1
0 2:1 5:1 15:1 22:1 25:1 27:1 36:1 37:1 38:1
0 3:1 5:1 15:1 22:1 25:1 27:1 36:1 37:1 38:1
0 3:1 4:1 5:1 15:1 22:1 27:1 34:1 36:1 37:1 38:1
0 5:1 15:1 22:1 27:1 31:1 34:1 36:1 37:1 38:1
0 3:1 4:1 5:1 15:1 22:1 27:1 28:1 31:1 34:1 36:1 37:1 38:1
0 3:1 5:1 15:1 22:1 27:1 36:1 37:1 38:1
0 5:1 8:1 15:1 22:1 23:1 27:1 34:1 35:1 36:1 37:1 38:1
0 8:1 15:1 19:1 22:1 23:1 25:1 34:1 35:1 36:1 37:1 38:1
0 8:1 15:1 19:1 22:1 23:1 34:1 35:1 36:1 37:1 38:1
0 15:1 22:1 25:1 34:1 36:1 37:1 38:1
0 15:1 22:1 25:1 28:1 34:1 36:1 37:1 38:1
0 4:1 15:1 22:1 25:1 28:1 34:1 36:1 37:1 38:1
0 15:1 22:1 25:1 31:1 34:1 36:1 37:1 38:1
0 8:1 15:1 22:1 23:1 25:1 34:1 35:1 36:1 37:1 38:1
0 1:1 8:1 15:1 22:1 23:1 25:1 34:1 36:1 37:1 38:1
0 1:1 4:1 8:1 15:1 17:1 22:1 23:1 25:1 34:1 36:1 37:1 38:1
0 1:1 8:1 15:1 22:1 23:1 25:1 31:1 34:1 36:1 37:1 38:1
0 1:1 8:1 15:1 17:1 22:1 23:1 25:1 31:1 34:1 36:1 37:1 38:1
0 8:1 15:1 22:1 23:1 25:1 35:1 36:1 37:1 38:1
0 1:1 15:1 22:1 34:1 35:1 36:1 37:1 38:1
0 4:1 15:1 22:1 34:1 36:1 37:1 38:1
0 4:1 15:1 22:1 28:1 34:1 36:1 37:1 38:1
0 15:1 22:1 31:1 34:1 36:1 37:1 38:1
0 15:1 22:1 28:1 31:1 34:1 36:1 37:1 38:1
0 4:1 15:1 22:1 31:1 34:1 36:1 37:1 38:1
0 4:1 15:1 22:1 28:1 31:1 34:1 36:1 37:1 38:1
0 8:1 15:1 22:1 23:1 34:1 35:1 36:1 37:1 38:1
0 1:1 8:1 15:1 22:1 23:1 34:1 36:1 37:1 38:1
0 1:1 4:1 8:1 15:1 22:1 23:1 34:1 36:1 37:1 38:1
0 1:1 8:1 15:1 22:1 23:1 31:1 34:1 36:1 37:1 38:1
0 1:1 4:1 8:1 15:1 22:1 23:1 31:1 34:1 36:1 37:1 38:1
0 8:1 15:1 22:1 23:1 35:1 36:1 37:1 38:1
0 5:1 8:1 15:1 19:1 22:1 23:1 25:1 34:1 35:1 36:1 37:1 38:1
0 1:1 5:1 15:1 17:1 19:1 22:1 34:1 35:1 36:1 37:1 38:1
0 5:1 8:1 15:1 19:1 22:1 23:1 34:1 35:1 36:1 37:1 38:1
0 5:1 15:1 22:1 25:1 34:1 36:1 37:1 38:1
0 2:1 5:1 15:1 22:1 25:1 34:1 36:1 37:1 38:1
0 3:1 5:1 15:1 22:1 25:1 34:1 36:1 37:1 38:1
0 5:1 6:1 15:1 22:1 25:1 34:1 36:1 37:1 38:1
0 2:1 5:1 15:1 22:1 25:1 36:1 37:1 38:1
0 3:1 5:1 15:1 22:1 25:1 36:1 37:1 38:1
0 4:1 5:1 6:1 15:1 22:1 25:1 36:1 37:1 38:1
0 1:1 5:1 15:1 22:1 34:1 35:1 36:1 37:1 38:1
0 3:1 5:1 15:1 22:1 34:1 36:1 37:1 38:1
0 4:1 5:1 15:1 22:1 34:1 36:1 37:1 38:1
0 3:1 4:1 5:1 15:1 22:1 34:1 36:1 37:1 38:1
0 3:1 4:1 5:1 15:1 22:1 28:1 34:1 36:1 37:1 38:1
0 5:1 15:1 22:1 31:1 34:1 36:1 37:1 38:1
0 3:1 4:1 5:1 15:1 22:1 31:1 34:1 36:1 37:1 38:1
0 4:1 5:1 6:1 15:1 22:1 31:1 34:1 36:1 37:1 38:1
0 3:1 5:1 15:1 22:1 36:1 37:1 38:1
0 3:1 4:1 5:1 15:1 22:1 36:1 37:1 38:1
0 5:1 8:1 15:1 22:1 23:1 34:1 35:1 36:1 37:1 38:1
0 1:1 5:1 8:1 15:1 22:1 23:1 34:1 36:1 37:1 38:1
0 1:1 3:1 4:1 5:1 8:1 15:1 22:1 23:1 34:1 36:1 37:1 38:1
0 1:1 3:1 4:1 5:1 8:1 15:1 17:1 22:1 23:1 34:1 36:1 37:1 38:1
0 1:1 5:1 8:1 15:1 22:1 23:1 31:1 34:1 36:1 37:1 38:1
0 1:1 3:1 4:1 5:1 8:1 15:1 22:1 23:1 31:1 34:1 36:1 37:1 38:1
0 1:1 5:1 8:1 15:1 17:1 22:1 23:1 31:1 34:1 36:1 37:1 38:1
0 5:1 8:1 15:1 22:1 23:1 35:1 36:1 37:1 38:1
0 8:1 11:1 15:1 19:1 22:1 23:1 27:1 34:1 35:1 36:1 37:1 38:1
0 11:1 15:1 22:1 27:1 34:1 36:1 37:1 38:1
0 11:1 15:1 22:1 27:1 28:1 31:1 34:1 36:1 37:1 38:1
0 8:1 11:1 15:1 22:1 23:1 27:1 34:1 35:1 36:1 37:1 38:1
0 5:1 8:1 11:1 15:1 19:1 22:1 23:1 27:1 34:1 35:1 36:1 37:1 38:1
0 5:1 11:1 15:1 22:1 27:1 31:1 34:1 36:1 37:1 38:1
0 8:1 11:1 15:1 19:1 22:1 23:1 34:1 35:1 36:1 37:1 38:1
0 11:1 15:1 22:1 34:1 36:1 37:1 38:1
0 1:1 8:1 11:1 15:1 17:1 22:1 23:1 34:1 36:1 37:1 38:1
0 1:1 8:1 11:1 15:1 17:1 22:1 23:1 31:1 34:1 36:1 37:1 38:1
0 5:1 8:1 11:1 15:1 19:1 22:1 23:1 34:1 35:1 36:1 37:1 38:1
0 5:1 11:1 15:1 22:1 31:1 34:1 36:1 37:1 38:1
0 9:1 10:1 12:1 14:1 19:1 25:1 27:1 34:1 35:1
0 9:1 12:1 15:1 19:1 25:1 27:1 33:1 34:1 35:1
0 9:1 12:1 15:1 19:1 21:1 25:1 27:1 33:1 35:1
0 6:1 9:1 12:1 15:1 19:1 27:1 33:1 34:1 35:1
0 9:1 12:1 15:1 19:1 21:1 27:1 33:1 35:1
0 9:1 10:1 12:1 14:1 18:1 19:1 27:1 34:1 35:1 36:1
0 4:1 6:1 7:1 8:1 9:1 10:1 12:1 14:1 19:1 27:1 34:1 35:1 36:1
0 6:1 7:1 8:1 9:1 10:1 12:1 14:1 19:1 27:1 35:1 36:1
0 6:1 7:1 8:1 9:1 10:1 12:1 15:1 19:1 27:1 34:1 35:1
0 4:1 6:1 7:1 8:1 9:1 10:1 12:1 15:1 19:1 27:1 34:1 35:1
0 2:1 4:1 6:1 7:1 8:1 9:1 12:1 15:1 19:1 25:1 27:1 34:1 36:1
0 3:1 4:1 6:1 7:1 8:1 9:1 12:1 15:1 19:1 25:1 27:1 34:1 36:1
0 2:1 6:1 7:1 8:1 9:1 12:1 15:1 19:1 25:1 27:1 36:1
0 2:1 4:1 6:1 7:1 8:1 9:1 12:1 15:1 19:1 25:1 27:1 36:1
0 3:1 4:1 6:1 7:1 8:1 9:1 12:1 15:1 19:1 25:1 27:1 36:1
0 4:1 6:1 7:1 8:1 9:1 12:1 15:1 19:1 27:1 34:1 36:1
0 6:1 7:1 8:1 9:1 12:1 15:1 17:1 19:1 27:1 34:1 36:1
0 4:1 6:1 7:1 8:1 9:1 12:1 15:1 19:1 23:1 27:1 34:1 36:1
0 6:1 7:1 8:1 9:1 12:1 15:1 19:1 23:1 27:1 36:1
0 4:1 6:1 7:1 8:1 9:1 12:1 15:1 19:1 23:1 27:1 36:1
1 3:1 6:1 7:1 8:1 9:1 10:1 12:1 14:1 19:1 25:1 27:1 36:1
1 2:1 4:1 6:1 7:1 8:1 9:1 10:1 12:1 14:1 19:1 25:1 27:1 36:1
1 6:1 7:1 8:1 9:1 10:1 12:1 14:1 19:1 27:1 36:1
1 4:1 6:1 7:1 8:1 9:1 10:1 12:1 14:1 19:1 23:1 27:1 36:1
1 2:1 6:1 7:1 8:1 9:1 10:1 12:1 15:1 19:1 25:1 27:1 34:1
1 3:1 4:1 6:1 7:1 8:1 9:1 10:1 12:1 15:1 19:1 25:1 27:1 34:1
1 2:1 6:1 7:1 8:1 9:1 10:1 12:1 15:1 17:1 19:1 25:1 27:1 34:1
1 3:1 6:1 7:1 8:1 9:1 10:1 12:1 15:1 17:1 19:1 25:1 27:1 34:1
1 6:1 7:1 8:1 9:1 10:1 12:1 15:1 19:1 27:1
1 4:1 6:1 7:1 8:1 9:1 10:1 12:1 15:1 19:1 27:1
1 4:1 6:1 7:1 8:1 9:1 10:1 12:1 15:1 19:1 23:1 27:1
1 2:1 6:1 7:1 8:1 9:1 10:1 12:1 15:1 19:1 25:1 27:1 28:1 34:1 36:1
1 3:1 4:1 6:1 7:1 8:1 9:1 10:1 12:1 15:1 19:1 25:1 27:1 28:1 34:1 36:1
1 6:1 7:1 8:1 9:1 10:1 12:1 15:1 19:1 27:1 36:1
1 4:1 6:1 7:1 8:1 9:1 10:1 12:1 15:1 19:1 27:1 36:1
1 4:1 6:1 7:1 8:1 9:1 10:1 12:1 15:1 19:1 23:1 27:1 36:1
0 2:1 4:1 6:1 7:1 8:1 9:1 12:1 15:1 25:1 27:1 36:1
1 2:1 6:1 7:1 8:1 9:1 10:1 12:1 14:1 25:1 27:1 28:1 34:1 36:1
1 2:1 4:1 6:1 7:1 8:1 9:1 10:1 12:1 14:1 25:1 27:1 36:1
0 9:1 10:1 12:1 15:1 18:1 19:1 24:1 25:1 27:1 35:1 36:1
0 9:1 10:1 12:1 15:1 18:1 19:1 24:1 27:1 34:1 35:1 36:1
0 9:1 10:1 12:1 15:1 18:1 19:1 24:1 27:1 35:1 36:1
0 9:1 12:1 15:1 18:1 19:1 24:1 25:1 27:1 35:1 36:1
0 9:1 12:1 15:1 18:1 19:1 24:1 27:1 34:1 35:1 36:1
0 9:1 12:1 15:1 18:1 19:1 24:1 27:1 35:1 36:1
0 6:1 7:1 8:1 9:1 12:1 15:1 19:1 24:1 27:1 33:1 34:1 35:1
0 3:1 5:1 9:1 10:1 12:1 14:1 19:1 25:1 27:1 35:1 36:1
0 2:1 5:1 6:1 9:1 10:1 12:1 14:1 19:1 25:1 27:1 35:1 36:1
0 2:1 4:1 5:1 6:1 9:1 10:1 12:1 14:1 19:1 25:1 27:1 35:1 36:1
0 2:1 4:1 5:1 6:1 9:1 10:1 12:1 15:1 19:1 25:1 27:1 35:1 36:1
0 2:1 4:1 5:1 6:1 9:1 12:1 15:1 19:1 25:1 27:1 35:1 36:1
0 5:1 7:1 8:1 9:1 10:1 12:1 14:1 19:1 27:1 34:1 35:1 36:1
0 4:1 5:1 7:1 8:1 9:1 10:1 12:1 14:1 19:1 27:1 35:1 36:1
0 5:1 6:1 7:1 8:1 9:1 10:1 12:1 15:1 19:1 27:1 34:1 35:1
0 4:1 5:1 7:1 8:1 9:1 10:1 12:1 15:1 19:1 27:1 35:1
0 3:1 5:1 6:1 7:1 8:1 9:1 10:1 12:1 15:1 19:1 25:1 27:1 34:1 35:1 36:1
0 3:1 4:1 5:1 6:1 7:1 8:1 9:1 10:1 12:1 15:1 19:1 25:1 27:1 35:1 36:1
0 3:1 4:1 5:1 6:1 7:1 8:1 9:1 12:1 15:1 19:1 25:1 27:1 35:1 36:1
1 5:1 7:1 8:1 9:1 10:1 12:1 14:1 19:1 27:1 35:1 36:1
0 5:1 9:1 10:1 12:1 15:1 18:1 19:1 24:1 27:1 35:1 36:1
0 5:1 9:1 12:1 15:1 18:1 19:1 24:1 25:1 27:1 35:1 36:1
0 5:1 9:1 12:1 15:1 18:1 19:1 24:1 27:1 34:1 35:1 36:1
0 5:1 9:1 12:1 15:1 18:1 19:1 24:1 27:1 35:1 36:1
0 2:1 4:1 6:1 7:1 8:1 9:1 12:1 15:1 19:1 25:1 34:1 36:1
0 3:1 4:1 6:1 7:1 8:1 9:1 12:1 15:1 19:1 25:1 34:1 36:1
0 2:1 4:1 6:1 7:1 8:1 9:1 12:1 15:1 19:1 25:1 36:1
0 3:1 4:1 6:1 7:1 8:1 9:1 12:1 15:1 19:1 25:1 36:1
0 4:1 6:1 7:1 8:1 9:1 12:1 15:1 19:1 34:1 35:1 36:1
0 4:1 6:1 7:1 8:1 9:1 12:1 15:1 19:1 34:1 36:1
0 4:1 6:1 7:1 8:1 9:1 12:1 15:1 19:1 23:1 34:1 36:1
0 4:1 6:1 7:1 8:1 9:1 12:1 15:1 19:1 36:1
0 4:1 6:1 7:1 8:1 9:1 12:1 15:1 19:1 23:1 36:1
0 2:1 4:1 6:1 7:1 8:1 9:1 12:1 15:1 25:1 36:1
0 9:1 12:1 15:1 18:1 19:1 24:1 35:1 36:1
0 2:1 4:1 5:1 6:1 9:1 12:1 15:1 19:1 25:1 35:1 36:1
0 4:1 5:1 7:1 8:1 9:1 12:1 15:1 19:1 34:1 35:1 36:1
0 4:1 5:1 6:1 7:1 8:1 9:1 12:1 15:1 19:1 34:1 35:1 36:1
0 4:1 5:1 6:1 7:1 8:1 9:1 12:1 15:1 19:1 35:1 36:1
0 9:1 10:1 14:1 19:1 25:1 27:1 32:1 34:1 35:1
0 9:1 10:1 14:1 19:1 21:1 25:1 27:1 32:1 34:1 35:1
0 9:1 10:1 14:1 19:1 27:1 32:1 34:1 35:1
0 9:1 10:1 14:1 19:1 21:1 27:1 32:1 34:1 35:1
0 9:1 14:1 19:1 25:1 27:1 33:1 34:1 35:1
0 1:1 9:1 14:1 17:1 19:1 21:1 25:1 27:1 32:1 33:1 34:1 35:1
0 9:1 14:1 19:1 27:1 33:1 34:1 35:1
0 1:1 9:1 14:1 17:1 19:1 21:1 27:1 32:1 33:1 34:1 35:1
0 6:1 9:1 14:1 19:1 27:1 33:1 34:1 35:1
0 1:1 9:1 10:1 14:1 17:1 19:1 27:1 35:1 36:1
0 9:1 10:1 15:1 19:1 21:1 25:1 27:1 32:1 34:1 35:1
0 9:1 10:1 15:1 19:1 21:1 25:1 27:1 32:1 34:1
0 1:1 9:1 10:1 15:1 17:1 19:1 21:1 25:1 27:1 32:1 34:1 35:1
0 9:1 10:1 15:1 19:1 21:1 27:1 32:1 34:1 35:1
0 9:1 10:1 15:1 19:1 21:1 27:1 32:1 34:1
0 1:1 9:1 10:1 15:1 17:1 19:1 21:1 27:1 32:1 34:1 35:1
0 4:1 6:1 9:1 10:1 16:1 19:1 21:1 27:1 34:1 35:1
0 9:1 15:1 19:1 21:1 25:1 27:1 33:1 35:1
0 1:1 3:1 9:1 15:1 17:1 19:1 21:1 25:1 27:1 33:1 35:1
0 6:1 9:1 15:1 19:1 21:1 25:1 27:1 33:1 35:1
0 1:1 9:1 15:1 17:1 19:1 21:1 27:1 33:1 35:1
0 6:1 9:1 15:1 19:1 21:1 27:1 33:1 35:1
0 1:1 9:1 15:1 21:1 25:1 27:1 32:1 33:1 34:1 35:1
0 1:1 9:1 15:1 21:1 25:1 27:1 33:1
0 1:1 9:1 15:1 21:1 27:1 32:1 33:1 34:1 35:1
0 1:1 9:1 15:1 17:1 21:1 27:1 32:1 33:1 34:1 35:1
0 1:1 9:1 15:1 21:1 27:1 33:1
0 1:1 9:1 15:1 17:1 21:1 27:1 33:1
0 1:1 9:1 10:1 15:1 21:1 25:1 27:1 32:1 34:1 36:1
0 1:1 9:1 10:1 16:1 21:1 25:1 27:1 32:1 34:1 36:1
0 1:1 9:1 10:1 16:1 25:1 27:1 36:1
0 1:1 9:1 10:1 15:1 21:1 27:1 32:1 34:1 36:1
0 1:1 9:1 10:1 16:1 21:1 27:1 32:1 34:1 36:1
0 1:1 9:1 10:1 16:1 27:1 36:1
0 1:1 9:1 10:1 15:1 21:1 27:1 32:1 36:1
0 1:1 9:1 10:1 15:1 17:1 27:1 35:1 36:1
0 1:1 9:1 10:1 15:1 17:1 27:1 36:1
0 1:1 9:1 10:1 16:1 17:1 27:1 36:1
0 4:1 6:1 7:1 8:1 9:1 10:1 14:1 19:1 27:1 34:1 35:1 36:1
0 6:1 7:1 8:1 9:1 10:1 14:1 19:1 21:1 27:1 35:1 36:1
0 6:1 7:1 8:1 9:1 10:1 16:1 19:1 27:1 34:1 35:1
0 6:1 7:1 8:1 9:1 10:1 15:1 19:1 21:1 27:1 34:1 35:1
0 6:1 7:1 8:1 9:1 10:1 16:1 19:1 21:1 27:1 34:1 35:1
0 4:1 6:1 7:1 8:1 9:1 10:1 15:1 19:1 27:1 34:1 35:1
0 4:1 6:1 7:1 8:1 9:1 10:1 16:1 19:1 27:1 34:1 35:1
0 6:1 7:1 8:1 9:1 15:1 19:1 21:1 27:1 33:1 35:1
0 6:1 7:1 8:1 9:1 10:1 16:1 19:1 21:1 27:1 34:1 35:1 36:1
0 4:1 6:1 7:1 8:1 9:1 10:1 16:1 19:1 27:1 34:1 35:1 36:1
0 6:1 7:1 8:1 9:1 15:1 17:1 19:1 27:1 34:1 36:1
0 4:1 6:1 7:1 8:1 9:1 15:1 19:1 23:1 27:1 36:1
1 2:1 6:1 7:1 8:1 9:1 10:1 14:1 19:1 25:1 27:1 36:1
1 3:1 6:1 7:1 8:1 9:1 10:1 14:1 19:1 25:1 27:1 36:1
1 6:1 7:1 8:1 9:1 10:1 14:1 19:1 27:1 36:1
1 4:1 6:1 7:1 8:1 9:1 10:1 14:1 19:1 21:1 23:1 27:1 36:1
1 4:1 6:1 7:1 8:1 9:1 10:1 14:1 19:1 23:1 27:1 32:1 36:1
1 6:1 7:1 8:1 9:1 10:1 15:1 17:1 19:1 27:1 34:1
1 6:1 7:1 8:1 9:1 10:1 15:1 17:1 19:1 21:1 27:1 34:1
1 4:1 6:1 7:1 8:1 9:1 10:1 15:1 17:1 19:1 27:1 34:1
1 6:1 7:1 8:1 9:1 10:1 15:1 17:1 19:1 27:1 32:1 34:1
1 6:1 7:1 8:1 9:1 10:1 15:1 17:1 19:1 21:1 27:1 32:1 34:1
1 4:1 6:1 7:1 8:1 9:1 10:1 15:1 17:1 19:1 21:1 27:1 32:1 34:1
1 4:1 6:1 7:1 8:1 9:1 10:1 15:1 19:1 23:1 27:1 34:1
1 4:1 6:1 7:1 8:1 9:1 10:1 15:1 19:1 21:1 23:1 27:1 34:1
1 4:1 6:1 7:1 8:1 9:1 10:1 15:1 19:1 21:1 23:1 27:1 32:1 34:1
1 6:1 7:1 8:1 9:1 10:1 15:1 19:1 27:1
1 6:1 7:1 8:1 9:1 10:1 16:1 19:1 27:1
1 6:1 7:1 8:1 9:1 10:1 16:1 19:1 21:1 27:1
1 4:1 6:1 7:1 8:1 9:1 10:1 15:1 19:1 27:1
1 4:1 6:1 7:1 8:1 9:1 10:1 16:1 19:1 27:1
1 4:1 6:1 7:1 8:1 9:1 10:1 16:1 19:1 21:1 27:1
1 6:1 7:1 8:1 9:1 10:1 16:1 19:1 21:1 27:1 32:1
1 4:1 6:1 7:1 8:1 9:1 10:1 15:1 19:1 23:1 27:1
1 4:1 6:1 7:1 8:1 9:1 10:1 16:1 19:1 23:1 27:1
1 4:1 6:1 7:1 8:1 9:1 10:1 15:1 19:1 21:1 23:1 27:1
1 4:1 6:1 7:1 8:1 9:1 10:1 16:1 19:1 21:1 23:1 27:1
1 6:1 7:1 8:1 9:1 10:1 15:1 19:1 27:1 36:1
1 6:1 7:1 8:1 9:1 10:1 16:1 19:1 27:1 36:1
1 6:1 7:1 8:1 9:1 10:1 16:1 19:1 21:1 27:1 36:1
1 4:1 6:1 7:1 8:1 9:1 10:1 15:1 19:1 27:1 36:1
1 4:1 6:1 7:1 8:1 9:1 10:1 16:1 19:1 27:1 36:1
1 6:1 7:1 8:1 9:1 10:1 15:1 19:1 21:1 27:1 32:1 36:1
1 4:1 6:1 7:1 8:1 9:1 10:1 16:1 19:1 21:1 27:1 32:1 36:1
1 4:1 6:1 7:1 8:1 9:1 10:1 15:1 19:1 23:1 27:1 36:1
1 4:1 6:1 7:1 8:1 9:1 10:1 16:1 19:1 23:1 27:1 36:1
1 4:1 6:1 7:1 8:1 9:1 10:1 16:1 19:1 21:1 23:1 27:1 36:1
1 6:1 7:1 8:1 9:1 10:1 15:1 19:1 21:1 23:1 27:1 32:1 36:1
0 2:1 6:1 7:1 8:1 9:1 15:1 25:1 27:1 34:1 36:1
0 2:1 4:1 6:1 7:1 8:1 9:1 15:1 25:1 27:1 34:1 36:1
0 3:1 4:1 6:1 7:1 8:1 9:1 15:1 25:1 27:1 34:1 36:1
0 2:1 6:1 7:1 8:1 9:1 15:1 25:1 27:1 36:1
0 2:1 4:1 6:1 7:1 8:1 9:1 15:1 25:1 27:1 36:1
0 3:1 4:1 6:1 7:1 8:1 9:1 15:1 25:1 27:1 36:1
1 2:1 6:1 7:1 8:1 9:1 10:1 14:1 21:1 25:1 27:1 28:1 34:1 36:1
1 2:1 4:1 6:1 7:1 8:1 9:1 10:1 14:1 25:1 27:1 36:1
1 2:1 6:1 7:1 8:1 9:1 10:1 15:1 25:1 27:1 34:1
1 2:1 6:1 7:1 8:1 9:1 10:1 16:1 25:1 27:1 34:1
1 2:1 6:1 7:1 8:1 9:1 10:1 15:1 21:1 25:1 27:1 34:1
1 2:1 6:1 7:1 8:1 9:1 10:1 16:1 21:1 25:1 27:1 34:1
1 3:1 4:1 6:1 7:1 8:1 9:1 10:1 15:1 25:1 27:1 34:1
1 3:1 4:1 6:1 7:1 8:1 9:1 10:1 16:1 25:1 27:1 34:1
1 3:1 4:1 6:1 7:1 8:1 9:1 10:1 15:1 21:1 25:1 27:1 34:1
1 3:1 4:1 6:1 7:1 8:1 9:1 10:1 16:1 21:1 25:1 27:1 34:1
1 3:1 6:1 7:1 8:1 9:1 10:1 16:1 21:1 25:1 27:1 32:1 34:1
1 2:1 6:1 7:1 8:1 9:1 10:1 15:1 17:1 21:1 25:1 27:1 34:1
1 3:1 6:1 7:1 8:1 9:1 10:1 15:1 17:1 21:1 25:1 27:1 34:1
1 4:1 6:1 7:1 8:1 9:1 10:1 15:1 27:1 34:1
1 4:1 6:1 7:1 8:1 9:1 10:1 15:1 21:1 27:1 32:1 34:1
1 4:1 6:1 7:1 8:1 9:1 10:1 15:1 27:1
1 4:1 6:1 7:1 8:1 9:1 10:1 16:1 27:1
1 4:1 6:1 7:1 8:1 9:1 10:1 15:1 21:1 27:1
1 4:1 6:1 7:1 8:1 9:1 10:1 16:1 21:1 27:1
1 4:1 6:1 7:1 8:1 9:1 10:1 16:1 21:1 27:1 32:1
1 2:1 6:1 7:1 8:1 9:1 10:1 15:1 25:1 27:1 28:1 34:1 36:1
1 2:1 6:1 7:1 8:1 9:1 10:1 16:1 25:1 27:1 28:1 34:1 36:1
1 2:1 6:1 7:1 8:1 9:1 10:1 16:1 21:1 25:1 27:1 28:1 34:1 36:1
1 3:1 4:1 6:1 7:1 8:1 9:1 10:1 15:1 25:1 27:1 28:1 34:1 36:1
1 3:1 4:1 6:1 7:1 8:1 9:1 10:1 16:1 25:1 27:1 28:1 34:1 36:1
1 3:1 4:1 6:1 7:1 8:1 9:1 10:1 16:1 21:1 25:1 27:1 28:1 32:1 34:1 36:1
1 4:1 6:1 7:1 8:1 9:1 10:1 15:1 27:1 36:1
1 4:1 6:1 7:1 8:1 9:1 10:1 16:1 27:1 36:1
1 4:1 6:1 7:1 8:1 9:1 10:1 16:1 21:1 27:1 32:1 36:1
0 9:1 10:1 15:1 18:1 19:1 24:1 27:1 34:1 35:1 36:1
0 6:1 7:1 8:1 9:1 15:1 19:1 24:1 27:1 33:1 34:1 35:1
0 1:1 5:1 9:1 10:1 14:1 17:1 19:1 25:1 27:1 35:1 36:1
0 1:1 3:1 5:1 9:1 10:1 14:1 17:1 19:1 25:1 27:1 35:1 36:1
0 2:1 5:1 6:1 9:1 10:1 14:1 19:1 21:1 25:1 27:1 35:1 36:1
0 5:1 9:1 10:1 15:1 19:1 21:1 25:1 27:1 32:1 34:1 35:1
0 5:1 9:1 10:1 15:1 19:1 21:1 25:1 27:1 32:1 34:1
0 5:1 9:1 10:1 15:1 19:1 21:1 27:1 32:1 34:1 35:1
0 5:1 9:1 10:1 15:1 19:1 21:1 27:1 32:1 34:1
0 4:1 5:1 6:1 9:1 10:1 15:1 19:1 21:1 27:1 34:1 35:1
0 4:1 5:1 6:1 9:1 10:1 16:1 19:1 21:1 27:1 34:1 35:1
0 5:1 6:1 9:1 10:1 16:1 19:1 21:1 27:1 32:1 34:1 35:1
0 1:1 3:1 5:1 9:1 10:1 15:1 17:1 19:1 25:1 27:1 35:1 36:1
0 1:1 3:1 5:1 9:1 10:1 15:1 21:1 25:1 27:1 32:1 34:1 36:1
0 1:1 5:1 9:1 10:1 15:1 21:1 25:1 27:1 32:1 36:1
0 1:1 5:1 9:1 10:1 15:1 21:1 27:1 32:1 34:1 36:1
0 1:1 5:1 9:1 10:1 16:1 27:1 36:1
0 1:1 5:1 9:1 10:1 15:1 21:1 27:1 32:1 36:1
0 1:1 3:1 5:1 9:1 15:1 25:1 27:1 36:1
0 5:1 7:1 8:1 9:1 10:1 16:1 19:1 27:1 34:1 35:1
0 5:1 7:1 8:1 9:1 10:1 15:1 19:1 21:1 27:1 34:1 35:1
0 5:1 7:1 8:1 9:1 10:1 16:1 19:1 21:1 27:1 34:1 35:1
0 5:1 7:1 8:1 9:1 10:1 15:1 19:1 21:1 27:1 32:1 34:1 35:1
0 5:1 6:1 7:1 8:1 9:1 10:1 16:1 19:1 27:1 34:1 35:1
0 5:1 6:1 7:1 8:1 9:1 10:1 15:1 19:1 21:1 27:1 34:1 35:1
0 5:1 6:1 7:1 8:1 9:1 10:1 16:1 19:1 21:1 27:1 34:1 35:1
0 5:1 7:1 8:1 9:1 10:1 16:1 19:1 21:1 27:1 35:1
0 5:1 7:1 8:1 9:1 10:1 15:1 19:1 21:1 27:1 32:1 34:1 35:1 36:1
0 5:1 6:1 7:1 8:1 9:1 10:1 16:1 19:1 21:1 27:1 34:1 35:1 36:1
0 5:1 7:1 8:1 9:1 10:1 15:1 19:1 21:1 27:1 32:1 35:1 36:1
0 3:1 5:1 6:1 7:1 8:1 9:1 15:1 19:1 25:1 27:1 35:1 36:1
1 5:1 7:1 8:1 9:1 10:1 14:1 19:1 27:1 35:1 36:1
0 4:1 5:1 7:1 8:1 9:1 10:1 15:1 27:1 34:1
0 4:1 5:1 7:1 8:1 9:1 10:1 15:1 27:1 32:1 34:1
0 4:1 5:1 7:1 8:1 9:1 10:1 15:1 27:1
0 4:1 5:1 7:1 8:1 9:1 10:1 16:1 27:1
0 4:1 5:1 7:1 8:1 9:1 10:1 15:1 21:1 27:1
0 4:1 5:1 7:1 8:1 9:1 10:1 16:1 21:1 27:1
0 3:1 5:1 6:1 7:1 8:1 9:1 10:1 15:1 25:1 27:1 34:1 35:1 36:1
0 4:1 5:1 7:1 8:1 9:1 10:1 16:1 27:1 36:1
0 3:1 6:1 7:1 8:1 9:1 15:1 19:1 25:1 36:1
0 4:1 6:1 7:1 8:1 9:1 15:1 19:1 34:1 36:1
0 6:1 7:1 8:1 9:1 15:1 17:1 19:1 34:1 36:1
0 4:1 6:1 7:1 8:1 9:1 15:1 17:1 19:1 34:1 36:1
0 6:1 7:1 8:1 9:1 15:1 19:1 23:1 34:1 36:1
0 4:1 6:1 7:1 8:1 9:1 15:1 19:1 23:1 34:1 36:1
0 4:1 6:1 7:1 8:1 9:1 15:1 19:1 23:1 36:1
0 3:1 6:1 7:1 8:1 9:1 15:1 25:1 34:1 36:1
0 3:1 6:1 7:1 8:1 9:1 15:1 25:1 36:1
0 4:1 6:1 7:1 8:1 9:1 15:1 34:1 36:1
0 4:1 6:1 7:1 8:1 9:1 15:1 36:1
0 1:1 5:1 9:1 15:1 17:1 19:1 25:1 34:1 35:1 36:1
0 1:1 3:1 5:1 9:1 15:1 17:1 19:1 25:1 34:1 35:1 36:1
0 1:1 5:1 9:1 15:1 34:1 36:1
0 4:1 5:1 7:1 8:1 9:1 15:1 34:1 36:1
0 4:1 5:1 7:1 8:1 9:1 15:1 36:1
0 9:1 10:1 11:1 12:1 15:1 19:1 24:1 27:1 34:1 35:1
0 9:1 10:1 11:1 12:1 15:1 18:1 19:1 24:1 25:1 27:1 35:1 36:1
0 9:1 10:1 11:1 12:1 15:1 18:1 19:1 24:1 27:1 34:1 35:1 36:1
0 9:1 10:1 11:1 12:1 15:1 18:1 19:1 24:1 27:1 35:1 36:1
0 6:1 7:1 8:1 9:1 10:1 11:1 12:1 15:1 19:1 24:1 27:1 34:1 35:1
0 6:1 7:1 8:1 9:1 11:1 12:1 15:1 19:1 24:1 27:1 33:1 34:1 35:1
0 5:1 6:1 9:1 10:1 11:1 12:1 15:1 19:1 24:1 27:1 34:1 35:1
0 1:1 9:1 11:1 15:1 25:1 27:1 34:1 36:1
0 1:1 9:1 11:1 15:1 27:1 34:1 35:1 36:1
0 1:1 9:1 11:1 15:1 27:1 36:1
0 6:1 7:1 8:1 9:1 10:1 11:1 16:1 19:1 27:1 34:1 35:1
0 6:1 7:1 8:1 9:1 10:1 11:1 16:1 27:1 34:1 35:1 36:1
0 6:1 7:1 8:1 9:1 10:1 11:1 15:1 18:1 19:1 21:1 27:1 35:1 36:1
0 9:1 10:1 11:1 15:1 19:1 24:1 27:1 34:1 35:1
0 9:1 10:1 11:1 15:1 18:1 19:1 24:1 27:1 34:1 35:1 36:1
0 6:1 7:1 8:1 9:1 10:1 11:1 15:1 19:1 24:1 27:1 34:1 35:1
0 6:1 7:1 8:1 9:1 11:1 15:1 19:1 24:1 27:1 33:1 34:1 35:1
0 5:1 6:1 9:1 10:1 11:1 16:1 19:1 27:1 34:1 35:1
0 5:1 6:1 9:1 10:1 11:1 15:1 19:1 24:1 27:1 34:1 35:1
0 5:1 6:1 9:1 10:1 11:1 15:1 18:1 19:1 21:1 24:1 25:1 27:1 35:1 36:1
0 5:1 6:1 9:1 10:1 11:1 15:1 18:1 19:1 24:1 27:1 35:1 36:1
0 5:1 6:1 9:1 10:1 11:1 15:1 18:1 19:1 21:1 24:1 27:1 35:1 36:1
0 5:1 6:1 9:1 10:1 11:1 15:1 18:1 24:1 27:1 34:1 35:1 36:1
0 1:1 9:1 11:1 15:1 34:1 35:1 36:1
0 1:1 9:1 11:1 15:1 34:1 36:1
0 2:1 6:1 7:1 8:1 9:1 12:1 15:1 19:1 25:1 27:1 36:1 37:1
0 3:1 6:1 7:1 8:1 9:1 12:1 15:1 19:1 25:1 27:1 36:1 37:1
0 2:1 4:1 6:1 7:1 8:1 9:1 12:1 15:1 19:1 25:1 27:1 36:1 37:1
0 3:1 4:1 6:1 7:1 8:1 9:1 12:1 15:1 19:1 25:1 27:1 36:1 37:1
0 4:1 6:1 7:1 8:1 9:1 12:1 15:1 19:1 27:1 34:1 36:1 37:1
0 4:1 6:1 7:1 8:1 9:1 12:1 15:1 17:1 19:1 27:1 34:1 36:1 37:1
0 4:1 6:1 7:1 8:1 9:1 12:1 15:1 19:1 23:1 27:1 34:1 36:1 37:1
0 6:1 7:1 8:1 9:1 12:1 15:1 17:1 19:1 23:1 27:1 34:1 36:1 37:1
0 6:1 7:1 8:1 9:1 12:1 15:1 19:1 27:1 36:1 37:1
0 4:1 6:1 7:1 8:1 9:1 12:1 15:1 19:1 27:1 35:1 36:1 37:1
0 4:1 6:1 7:1 8:1 9:1 12:1 15:1 19:1 27:1 36:1 37:1
0 4:1 5:1 7:1 8:1 9:1 12:1 15:1 19:1 27:1 34:1 35:1 36:1 37:1
0 4:1 5:1 6:1 7:1 8:1 9:1 12:1 15:1 19:1 27:1 35:1 36:1 37:1
0 4:1 6:1 9:1 12:1 15:1 19:1 28:1 34:1 35:1 36:1 37:1
0 9:1 12:1 15:1 18:1 19:1 35:1 36:1 37:1
0 2:1 4:1 6:1 7:1 8:1 9:1 12:1 15:1 19:1 25:1 36:1 37:1
0 3:1 4:1 6:1 7:1 8:1 9:1 12:1 15:1 19:1 25:1 36:1 37:1
0 3:1 4:1 6:1 7:1 8:1 9:1 12:1 15:1 19:1 34:1 36:1 37:1
0 4:1 6:1 7:1 8:1 9:1 12:1 15:1 19:1 23:1 34:1 36:1 37:1
0 3:1 4:1 6:1 7:1 8:1 9:1 12:1 15:1 19:1 23:1 34:1 36:1 37:1
0 4:1 6:1 7:1 8:1 9:1 12:1 15:1 19:1 35:1 36:1 37:1
0 4:1 6:1 7:1 8:1 9:1 12:1 15:1 19:1 36:1 37:1
0 4:1 6:1 7:1 8:1 9:1 12:1 15:1 19:1 23:1 36:1 37:1
0 2:1 3:1 4:1 6:1 7:1 8:1 9:1 12:1 15:1 25:1 34:1 36:1 37:1
0 2:1 4:1 6:1 7:1 8:1 9:1 12:1 15:1 25:1 36:1 37:1
0 9:1 12:1 15:1 18:1 19:1 24:1 35:1 36:1 37:1
0 2:1 4:1 5:1 6:1 9:1 12:1 15:1 19:1 25:1 34:1 35:1 36:1 37:1
0 3:1 5:1 9:1 12:1 15:1 19:1 25:1 35:1 36:1 37:1
0 4:1 5:1 6:1 9:1 12:1 15:1 19:1 25:1 35:1 36:1 37:1
0 2:1 4:1 5:1 6:1 9:1 12:1 15:1 19:1 25:1 35:1 36:1 37:1
0 3:1 4:1 5:1 6:1 7:1 8:1 9:1 12:1 15:1 19:1 25:1 35:1 36:1 37:1
0 5:1 7:1 8:1 9:1 12:1 15:1 19:1 28:1 34:1 35:1 36:1 37:1
0 4:1 5:1 7:1 8:1 9:1 12:1 15:1 19:1 28:1 34:1 35:1 36:1 37:1
0 4:1 5:1 7:1 8:1 9:1 12:1 15:1 19:1 35:1 36:1 37:1
0 4:1 5:1 6:1 7:1 8:1 9:1 12:1 15:1 19:1 35:1 36:1 37:1
0 6:1 7:1 8:1 9:1 15:1 19:1 23:1 27:1 34:1 36:1 37:1
0 4:1 6:1 7:1 8:1 9:1 15:1 19:1 23:1 27:1 34:1 36:1 37:1
0 6:1 7:1 8:1 9:1 15:1 17:1 19:1 23:1 27:1 34:1 36:1 37:1
0 2:1 6:1 7:1 8:1 9:1 15:1 25:1 27:1 36:1 37:1
0 3:1 6:1 7:1 8:1 9:1 15:1 25:1 27:1 36:1 37:1
0 2:1 4:1 6:1 7:1 8:1 9:1 15:1 25:1 27:1 36:1 37:1
0 3:1 4:1 6:1 7:1 8:1 9:1 15:1 25:1 27:1 36:1 37:1
0 4:1 6:1 7:1 8:1 9:1 15:1 27:1 34:1 36:1 37:1
0 4:1 6:1 7:1 8:1 9:1 15:1 17:1 27:1 34:1 36:1 37:1
0 5:1 7:1 8:1 9:1 15:1 27:1 34:1 36:1 37:1
0 4:1 5:1 7:1 8:1 9:1 15:1 27:1 34:1 36:1 37:1
0 4:1 5:1 7:1 8:1 9:1 15:1 27:1 31:1 34:1 36:1 37:1
0 1:1 9:1 15:1 17:1 19:1 35:1 36:1 37:1
0 1:1 9:1 15:1 25:1 36:1 37:1
0 1:1 9:1 15:1 36:1 37:1
0 2:1 6:1 7:1 8:1 9:1 15:1 19:1 25:1 36:1 37:1
0 3:1 6:1 7:1 8:1 9:1 15:1 19:1 25:1 36:1 37:1
0 6:1 7:1 8:1 9:1 15:1 19:1 34:1 36:1 37:1
0 4:1 6:1 7:1 8:1 9:1 15:1 19:1 34:1 35:1 36:1 37:1
0 4:1 6:1 7:1 8:1 9:1 15:1 19:1 34:1 36:1 37:1
0 6:1 7:1 8:1 9:1 15:1 17:1 19:1 34:1 36:1 37:1
0 4:1 6:1 7:1 8:1 9:1 15:1 17:1 19:1 34:1 36:1 37:1
0 4:1 6:1 7:1 8:1 9:1 15:1 19:1 23:1 34:1 36:1 37:1
0 4:1 6:1 7:1 8:1 9:1 15:1 19:1 35:1 36:1 37:1
0 4:1 6:1 7:1 8:1 9:1 15:1 19:1 36:1 37:1
0 6:1 7:1 8:1 9:1 15:1 19:1 23:1 36:1 37:1
0 4:1 6:1 7:1 8:1 9:1 15:1 19:1 23:1 36:1 37:1
0 2:1 6:1 7:1 8:1 9:1 15:1 25:1 34:1 36:1 37:1
0 3:1 6:1 7:1 8:1 9:1 15:1 25:1 34:1 36:1 37:1
0 2:1 4:1 6:1 7:1 8:1 9:1 15:1 25:1 34:1 36:1 37:1
0 3:1 4:1 6:1 7:1 8:1 9:1 15:1 25:1 34:1 36:1 37:1
0 2:1 6:1 7:1 8:1 9:1 15:1 25:1 36:1 37:1
0 3:1 6:1 7:1 8:1 9:1 15:1 25:1 36:1 37:1
0 2:1 4:1 6:1 7:1 8:1 9:1 15:1 25:1 36:1 37:1
0 3:1 4:1 6:1 7:1 8:1 9:1 15:1 25:1 36:1 37:1
0 4:1 6:1 7:1 8:1 9:1 15:1 34:1 36:1 37:1
0 4:1 6:1 7:1 8:1 9:1 15:1 36:1 37:1
0 2:1 5:1 6:1 9:1 15:1 19:1 25:1 34:1 35:1 36:1 37:1
0 1:1 5:1 9:1 15:1 17:1 19:1 25:1 35:1 36:1 37:1
0 1:1 3:1 5:1 9:1 15:1 17:1 19:1 25:1 35:1 36:1 37:1
0 2:1 5:1 6:1 9:1 15:1 19:1 25:1 35:1 36:1 37:1
0 1:1 5:1 9:1 15:1 25:1 35:1 36:1 37:1
0 1:1 5:1 9:1 15:1 25:1 36:1 37:1
0 1:1 3:1 5:1 9:1 15:1 25:1 36:1 37:1
0 1:1 5:1 9:1 15:1 35:1 36:1 37:1
0 1:1 5:1 9:1 15:1 36:1 37:1
0 5:1 7:1 8:1 9:1 15:1 19:1 28:1 34:1 35:1 36:1 37:1
0 4:1 5:1 7:1 8:1 9:1 15:1 19:1 28:1 34:1 35:1 36:1 37:1
0 4:1 5:1 7:1 8:1 9:1 15:1 19:1 28:1 31:1 34:1 35:1 36:1 37:1
0 5:1 6:1 7:1 8:1 9:1 15:1 19:1 34:1 35:1 36:1 37:1
0 4:1 5:1 6:1 7:1 8:1 9:1 15:1 19:1 34:1 35:1 36:1 37:1
0 4:1 5:1 6:1 7:1 8:1 9:1 15:1 19:1 35:1 36:1 37:1
0 3:1 5:1 6:1 7:1 8:1 9:1 15:1 25:1 35:1 36:1 37:1
0 5:1 7:1 8:1 9:1 15:1 28:1 34:1 36:1 37:1
0 4:1 5:1 7:1 8:1 9:1 15:1 28:1 34:1 36:1 37:1
0 9:1 11:1 12:1 15:1 19:1 25:1 35:1 36:1 37:1
0 5:1 9:1 11:1 12:1 15:1 19:1 25:1 35:1 36:1 37:1
0 1:1 9:1 11:1 15:1 36:1 37:1
0 1:1 9:1 11:1 15:1 17:1 35:1 36:1 37:1
0 1:1 9:1 11:1 15:1 17:1 36:1 37:1
0 6:1 9:1 12:1 15:1 19:1 21:1 24:1 27:1 30:1 33:1 35:1
0 6:1 9:1 15:1 19:1 21:1 24:1 27:1 30:1 33:1 35:1
0 6:1 9:1 11:1 12:1 15:1 19:1 21:1 24:1 27:1 30:1 33:1 35:1
0 6:1 9:1 11:1 15:1 19:1 21:1 24:1 27:1 30:1 33:1 35:1
0 4:1 8:1 10:1 12:1 14:1 19:1 23:1 25:1 27:1 35:1
0 3:1 4:1 10:1 12:1 14:1 19:1 27:1 35:1
0 4:1 8:1 10:1 12:1 14:1 19:1 23:1 27:1 35:1
0 12:1 14:1 19:1 27:1 32:1 33:1 35:1
0 4:1 8:1 10:1 12:1 14:1 19:1 23:1 25:1 27:1 35:1 36:1
0 4:1 6:1 8:1 10:1 12:1 14:1 19:1 23:1 25:1 27:1 35:1 36:1
0 12:1 15:1 19:1 25:1 27:1 32:1 33:1 35:1
0 12:1 15:1 19:1 25:1 27:1 31:1 33:1 35:1
0 8:1 12:1 15:1 19:1 23:1 25:1 27:1 33:1 35:1
0 8:1 12:1 15:1 19:1 23:1 27:1 33:1 35:1
0 6:1 8:1 12:1 15:1 19:1 23:1 27:1 33:1 35:1
1 12:1 14:1 19:1 25:1 27:1 33:1 35:1
1 12:1 14:1 19:1 25:1 27:1 31:1 33:1 35:1
1 12:1 14:1 19:1 27:1 33:1 35:1
1 12:1 15:1 19:1 25:1 27:1 33:1 35:1
1 12:1 15:1 19:1 25:1 27:1 31:1 33:1 35:1
0 4:1 6:1 7:1 8:1 10:1 12:1 14:1 19:1 25:1 27:1 35:1 36:1
0 4:1 6:1 7:1 8:1 10:1 12:1 14:1 19:1 23:1 25:1 27:1 35:1 36:1
0 4:1 6:1 7:1 8:1 10:1 12:1 14:1 19:1 27:1 35:1 36:1
0 4:1 6:1 7:1 8:1 10:1 12:1 14:1 19:1 23:1 27:1 35:1 36:1
0 4:1 6:1 7:1 8:1 10:1 12:1 15:1 19:1 25:1 27:1 35:1
0 6:1 7:1 8:1 10:1 12:1 15:1 19:1 23:1 27:1 35:1
0 4:1 6:1 7:1 8:1 12:1 15:1 19:1 23:1 27:1 34:1 35:1 36:1
0 10:1 12:1 14:1 18:1 19:1 24:1 27:1 35:1 36:1
0 6:1 7:1 8:1 12:1 15:1 19:1 24:1 27:1 33:1 35:1
0 6:1 7:1 8:1 12:1 15:1 19:1 23:1 24:1 27:1 33:1 35:1
1 2:1 10:1 12:1 13:1 14:1 19:1 25:1 27:1
1 1:1 2:1 10:1 12:1 13:1 14:1 17:1 19:1 25:1 27:1
1 3:1 10:1 12:1 13:1 14:1 19:1 27:1
1 1:1 3:1 10:1 12:1 13:1 14:1 17:1 19:1 27:1
1 2:1 10:1 12:1 13:1 15:1 19:1 25:1 27:1
1 1:1 2:1 10:1 12:1 13:1 15:1 17:1 19:1 25:1 27:1
1 3:1 10:1 12:1 13:1 15:1 19:1 27:1
1 1:1 3:1 10:1 12:1 13:1 15:1 17:1 19:1 27:1
0 2:1 4:1 5:1 6:1 12:1 15:1 19:1 25:1 27:1 34:1 36:1
0 3:1 4:1 5:1 12:1 15:1 17:1 19:1 27:1 34:1 36:1
1 2:1 5:1 10:1 12:1 14:1 19:1 25:1 27:1 28:1 34:1 36:1
1 3:1 5:1 10:1 12:1 14:1 19:1 25:1 27:1 28:1 34:1 36:1
1 2:1 5:1 6:1 10:1 12:1 14:1 19:1 25:1 27:1 28:1 34:1 36:1
1 2:1 5:1 6:1 10:1 12:1 15:1 19:1 25:1 27:1 34:1
1 2:1 5:1 6:1 10:1 12:1 15:1 19:1 25:1 27:1 28:1 34:1 36:1
0 3:1 4:1 5:1 12:1 15:1 17:1 25:1 27:1 34:1 36:1
0 3:1 4:1 5:1 6:1 7:1 8:1 12:1 15:1 19:1 25:1 27:1 34:1 36:1
0 4:1 5:1 6:1 7:1 8:1 12:1 15:1 19:1 23:1 27:1 34:1 35:1 36:1
1 3:1 4:1 5:1 6:1 7:1 8:1 10:1 12:1 14:1 19:1 25:1 27:1 28:1 34:1 36:1
1 3:1 4:1 5:1 6:1 7:1 8:1 10:1 12:1 15:1 19:1 25:1 27:1 34:1
1 3:1 4:1 5:1 6:1 7:1 8:1 10:1 12:1 15:1 19:1 25:1 27:1 28:1 34:1 36:1
0 12:1 15:1 17:1 19:1 25:1 31:1 34:1 35:1 36:1
0 8:1 12:1 15:1 18:1 19:1 23:1 34:1 35:1 36:1
0 4:1 6:1 7:1 8:1 12:1 15:1 19:1 25:1 34:1 35:1 36:1
0 4:1 6:1 7:1 8:1 12:1 15:1 19:1 23:1 34:1 35:1 36:1
0 12:1 15:1 18:1 19:1 24:1 34:1 35:1 36:1
0 2:1 4:1 5:1 6:1 12:1 15:1 19:1 25:1 34:1 36:1
0 4:1 5:1 6:1 8:1 12:1 15:1 19:1 23:1 25:1 34:1 35:1 36:1
0 3:1 4:1 5:1 12:1 15:1 17:1 19:1 34:1 36:1
0 3:1 4:1 5:1 12:1 15:1 17:1 25:1 34:1 36:1
0 4:1 5:1 6:1 7:1 8:1 12:1 15:1 19:1 25:1 34:1 35:1 36:1
0 3:1 4:1 5:1 6:1 7:1 8:1 12:1 15:1 19:1 25:1 34:1 36:1
0 4:1 5:1 6:1 7:1 8:1 12:1 15:1 19:1 34:1 36:1
0 4:1 5:1 6:1 7:1 8:1 12:1 15:1 19:1 23:1 34:1 35:1 36:1
0 4:1 5:1 6:1 7:1 8:1 12:1 15:1 25:1 34:1 36:1
0 4:1 8:1 10:1 14:1 19:1 23:1 25:1 27:1 35:1
0 4:1 8:1 10:1 14:1 19:1 21:1 23:1 25:1 27:1 35:1
0 3:1 4:1 10:1 14:1 19:1 21:1 27:1 35:1
0 4:1 8:1 10:1 14:1 19:1 21:1 23:1 27:1 35:1
0 4:1 14:1 19:1 25:1 27:1 33:1 35:1
0 4:1 8:1 14:1 19:1 23:1 25:1 27:1 33:1 35:1
0 4:1 8:1 14:1 19:1 21:1 23:1 25:1 27:1 33:1 35:1
0 1:1 14:1 17:1 19:1 27:1 32:1 33:1 35:1
0 4:1 8:1 14:1 19:1 23:1 27:1 33:1 35:1
0 4:1 8:1 14:1 19:1 21:1 23:1 27:1 33:1 35:1
0 10:1 15:1 19:1 21:1 25:1 27:1 28:1 32:1 34:1 35:1
0 10:1 15:1 19:1 21:1 25:1 26:1 27:1 28:1 32:1 34:1 35:1
0 4:1 8:1 10:1 15:1 19:1 21:1 23:1 25:1 27:1 35:1
0 8:1 10:1 15:1 19:1 21:1 23:1 25:1 27:1 32:1 35:1
0 4:1 8:1 10:1 15:1 19:1 21:1 23:1 25:1 27:1 32:1 35:1
0 10:1 15:1 19:1 21:1 27:1 28:1 32:1 34:1 35:1
0 10:1 15:1 19:1 21:1 26:1 27:1 28:1 32:1 34:1 35:1
0 1:1 10:1 15:1 17:1 19:1 27:1 32:1 34:1 35:1
0 4:1 6:1 10:1 15:1 19:1 21:1 27:1 32:1 34:1 35:1
0 1:1 10:1 15:1 17:1 19:1 21:1 27:1 32:1 35:1
0 8:1 10:1 15:1 19:1 21:1 23:1 27:1 32:1 34:1 35:1
0 8:1 10:1 15:1 19:1 21:1 23:1 27:1 32:1 35:1
0 4:1 8:1 10:1 15:1 19:1 21:1 23:1 27:1 32:1 35:1
0 4:1 8:1 15:1 19:1 23:1 25:1 27:1 33:1 35:1
0 6:1 8:1 15:1 19:1 21:1 23:1 25:1 27:1 33:1 35:1
0 1:1 15:1 19:1 27:1 32:1 33:1
0 1:1 15:1 17:1 19:1 27:1 32:1 33:1 35:1
1 1:1 14:1 19:1 27:1 33:1
1 4:1 8:1 14:1 19:1 23:1 27:1 33:1
1 15:1 19:1 25:1 27:1 32:1 33:1 35:1
1 16:1 19:1 25:1 27:1 32:1 33:1 35:1
1 6:1 15:1 19:1 21:1 25:1 27:1 33:1 35:1
1 1:1 15:1 19:1 27:1 33:1
1 15:1 19:1 27:1 32:1 33:1 35:1
1 16:1 19:1 27:1 32:1 33:1 35:1
1 4:1 8:1 15:1 19:1 23:1 27:1 33:1
0 10:1 15:1 21:1 25:1 27:1 28:1 32:1 34:1 35:1
0 10:1 15:1 17:1 25:1 27:1 32:1 34:1
0 1:1 10:1 15:1 17:1 25:1 27:1 32:1 34:1 35:1
0 10:1 15:1 20:1 25:1 27:1 31:1 32:1 34:1
0 1:1 10:1 15:1 20:1 25:1 27:1 31:1 32:1 34:1
0 10:1 15:1 25:1 26:1 27:1 32:1
0 10:1 15:1 21:1 25:1 27:1 32:1
0 10:1 15:1 20:1 25:1 27:1 31:1 32:1
0 10:1 15:1 21:1 27:1 28:1 34:1 35:1
0 10:1 15:1 26:1 27:1 32:1 34:1
0 10:1 15:1 21:1 27:1 32:1 34:1
0 10:1 15:1 21:1 27:1 28:1 32:1 34:1 35:1
0 4:1 6:1 10:1 15:1 27:1 32:1 34:1
0 4:1 6:1 10:1 15:1 21:1 27:1 32:1 34:1
0 3:1 4:1 10:1 15:1 21:1 27:1
0 10:1 15:1 21:1 27:1 32:1
0 4:1 10:1 15:1 21:1 27:1 32:1
0 3:1 4:1 10:1 15:1 21:1 27:1 32:1
0 8:1 10:1 15:1 21:1 23:1 27:1 32:1 34:1 35:1
0 1:1 15:1 25:1 27:1 32:1 33:1
0 1:1 15:1 17:1 25:1 27:1 32:1 33:1 35:1
0 1:1 15:1 20:1 25:1 27:1 31:1 32:1 33:1
0 4:1 8:1 15:1 21:1 23:1 25:1 27:1 33:1 35:1
0 8:1 15:1 21:1 23:1 25:1 27:1 32:1 33:1 35:1
0 4:1 8:1 15:1 21:1 23:1 25:1 27:1 32:1 33:1 35:1
0 8:1 15:1 21:1 23:1 27:1 33:1 35:1
0 4:1 8:1 15:1 21:1 23:1 27:1 33:1 35:1
0 8:1 15:1 21:1 23:1 27:1 32:1 33:1 35:1
0 4:1 8:1 15:1 21:1 23:1 27:1 32:1 33:1 35:1
1 1:1 14:1 25:1 27:1 33:1
1 1:1 14:1 25:1 27:1 31:1 33:1
1 4:1 8:1 14:1 23:1 25:1 27:1 33:1
1 4:1 8:1 14:1 23:1 25:1 27:1 31:1 33:1
0 6:1 7:1 8:1 10:1 15:1 19:1 21:1 27:1 34:1 35:1
0 6:1 7:1 8:1 10:1 15:1 19:1 21:1 27:1 32:1 34:1 35:1
0 6:1 7:1 8:1 10:1 15:1 19:1 21:1 23:1 27:1 34:1 35:1
0 6:1 7:1 8:1 10:1 15:1 19:1 21:1 23:1 27:1 32:1 34:1 35:1
0 6:1 7:1 8:1 10:1 15:1 19:1 21:1 23:1 27:1 35:1
1 6:1 7:1 8:1 16:1 19:1 25:1 27:1 33:1 35:1
0 4:1 6:1 7:1 8:1 10:1 15:1 25:1 27:1 34:1
0 4:1 6:1 7:1 8:1 10:1 15:1 25:1 27:1
0 6:1 7:1 8:1 10:1 15:1 27:1 32:1 34:1
0 10:1 15:1 18:1 19:1 24:1 27:1 34:1 35:1
0 6:1 7:1 8:1 15:1 19:1 21:1 24:1 27:1 32:1 33:1 35:1
0 6:1 7:1 8:1 15:1 19:1 21:1 23:1 24:1 27:1 32:1 33:1 35:1
0 6:1 7:1 8:1 15:1 21:1 24:1 27:1 32:1 33:1
1 1:1 2:1 13:1 14:1 17:1 19:1 25:1 27:1 33:1
1 1:1 2:1 13:1 15:1 17:1 19:1 25:1 27:1 33:1
1 1:1 3:1 13:1 15:1 17:1 19:1 21:1 25:1 27:1 33:1
1 1:1 3:1 13:1 15:1 17:1 19:1 21:1 27:1 33:1
1 10:1 14:1 19:1 25:1 27:1 29:1 31:1 35:1
0 5:1 6:1 10:1 15:1 19:1 21:1 25:1 27:1 32:1 34:1 35:1
0 3:1 5:1 10:1 15:1 19:1 21:1 27:1 28:1 32:1 34:1 35:1
0 3:1 5:1 10:1 15:1 19:1 21:1 26:1 27:1 28:1 32:1 34:1 35:1
0 5:1 10:1 15:1 17:1 19:1 27:1 32:1 34:1
0 1:1 5:1 10:1 15:1 17:1 19:1 27:1 32:1 34:1 35:1
0 5:1 10:1 15:1 17:1 19:1 21:1 27:1 32:1 34:1
0 1:1 5:1 10:1 15:1 17:1 19:1 21:1 27:1 32:1 34:1
0 3:1 5:1 10:1 15:1 17:1 19:1 21:1 27:1 28:1 32:1 34:1
0 3:1 5:1 10:1 15:1 17:1 19:1 21:1 26:1 27:1 28:1 32:1 34:1
0 4:1 5:1 6:1 10:1 15:1 19:1 21:1 27:1 32:1 34:1 35:1
0 4:1 5:1 6:1 10:1 15:1 17:1 19:1 27:1 34:1
0 5:1 6:1 10:1 15:1 17:1 19:1 21:1 27:1 32:1 34:1
0 4:1 5:1 6:1 10:1 15:1 17:1 19:1 21:1 27:1 32:1 34:1
0 5:1 6:1 8:1 10:1 15:1 19:1 21:1 23:1 27:1 32:1 34:1 35:1
1 3:1 5:1 10:1 14:1 19:1 25:1 27:1 28:1 32:1 34:1 36:1
1 2:1 5:1 10:1 14:1 17:1 19:1 25:1 27:1 28:1 32:1 34:1 36:1
1 2:1 5:1 6:1 10:1 14:1 19:1 25:1 27:1 28:1 34:1 36:1
1 3:1 5:1 10:1 14:1 19:1 27:1 28:1 32:1 34:1 36:1
1 4:1 5:1 6:1 8:1 10:1 15:1 19:1 23:1 27:1 34:1 35:1
1 3:1 5:1 10:1 15:1 19:1 25:1 27:1 28:1 32:1 34:1 36:1
1 2:1 5:1 10:1 15:1 17:1 19:1 25:1 27:1 28:1 32:1 34:1 36:1
1 2:1 5:1 6:1 10:1 15:1 19:1 25:1 27:1 28:1 34:1 36:1
1 3:1 5:1 10:1 15:1 19:1 27:1 28:1 32:1 34:1 36:1
0 5:1 10:1 15:1 17:1 25:1 27:1 32:1 34:1
0 1:1 5:1 10:1 15:1 17:1 25:1 27:1 32:1 34:1
0 3:1 5:1 10:1 15:1 17:1 25:1 27:1 28:1 32:1 34:1
0 5:1 10:1 15:1 17:1 20:1 25:1 27:1 32:1 34:1
0 1:1 5:1 10:1 15:1 17:1 20:1 25:1 27:1 32:1 34:1
0 3:1 5:1 10:1 15:1 17:1 20:1 25:1 27:1 28:1 32:1 34:1
0 3:1 5:1 10:1 15:1 17:1 25:1 26:1 27:1 28:1 32:1 34:1
0 5:1 6:1 10:1 15:1 25:1 27:1 32:1 34:1
0 4:1 5:1 6:1 10:1 15:1 25:1 27:1 32:1 34:1
0 4:1 5:1 6:1 10:1 15:1 17:1 25:1 27:1 34:1
0 5:1 6:1 10:1 15:1 17:1 25:1 27:1 32:1 34:1
0 4:1 5:1 6:1 10:1 15:1 17:1 25:1 27:1 32:1 34:1
0 5:1 10:1 15:1 21:1 27:1 32:1 34:1 35:1
0 3:1 5:1 10:1 15:1 21:1 27:1 28:1 32:1 34:1 35:1
0 4:1 5:1 6:1 10:1 15:1 21:1 27:1 32:1 34:1
0 5:1 6:1 8:1 10:1 15:1 21:1 23:1 27:1 31:1 32:1 34:1
0 2:1 4:1 5:1 6:1 15:1 25:1 27:1 34:1 36:1
1 2:1 5:1 10:1 15:1 25:1 27:1 32:1 34:1
1 3:1 5:1 10:1 15:1 25:1 27:1 32:1 34:1
1 2:1 5:1 6:1 10:1 15:1 25:1 27:1 34:1
1 2:1 5:1 6:1 10:1 16:1 25:1 27:1 34:1
1 2:1 5:1 10:1 15:1 25:1 27:1 28:1 32:1 34:1 36:1
1 3:1 5:1 10:1 15:1 25:1 27:1 28:1 32:1 34:1 36:1
1 2:1 5:1 6:1 10:1 15:1 25:1 27:1 28:1 34:1 36:1
1 2:1 5:1 6:1 10:1 16:1 25:1 27:1 28:1 34:1 36:1
0 5:1 6:1 7:1 8:1 10:1 15:1 17:1 19:1 27:1 34:1
0 5:1 6:1 7:1 8:1 10:1 15:1 17:1 19:1 21:1 27:1 34:1
0 5:1 6:1 7:1 8:1 10:1 15:1 17:1 19:1 21:1 27:1 32:1 34:1
0 3:1 5:1 6:1 7:1 8:1 10:1 15:1 17:1 19:1 21:1 27:1 28:1 32:1 34:1
0 5:1 6:1 7:1 8:1 10:1 15:1 19:1 23:1 27:1 34:1 35:1
0 5:1 6:1 7:1 8:1 10:1 15:1 19:1 21:1 23:1 27:1 34:1 35:1
0 5:1 6:1 7:1 8:1 10:1 15:1 19:1 21:1 23:1 27:1 32:1 34:1 35:1
0 3:1 5:1 6:1 7:1 8:1 10:1 15:1 19:1 21:1 23:1 27:1 28:1 31:1 32:1 34:1 35:1
0 3:1 4:1 5:1 6:1 7:1 8:1 15:1 19:1 25:1 27:1 34:1 36:1
1 3:1 4:1 5:1 6:1 7:1 8:1 10:1 14:1 19:1 25:1 27:1 28:1 34:1 36:1
1 4:1 5:1 6:1 7:1 8:1 10:1 15:1 19:1 27:1 34:1 35:1
1 3:1 4:1 5:1 6:1 7:1 8:1 10:1 15:1 19:1 25:1 27:1 28:1 34:1 36:1
0 5:1 6:1 7:1 8:1 10:1 15:1 17:1 25:1 27:1 34:1
0 5:1 6:1 7:1 8:1 10:1 15:1 17:1 25:1 27:1 32:1 34:1
0 3:1 5:1 6:1 7:1 8:1 10:1 15:1 17:1 25:1 27:1 28:1 32:1 34:1
0 4:1 5:1 6:1 7:1 8:1 15:1 25:1 27:1 34:1 36:1
0 3:1 4:1 5:1 6:1 7:1 8:1 15:1 25:1 27:1 34:1 36:1
1 3:1 4:1 5:1 6:1 7:1 8:1 10:1 15:1 25:1 27:1 34:1
1 3:1 4:1 5:1 6:1 7:1 8:1 10:1 16:1 25:1 27:1 34:1
1 4:1 5:1 6:1 7:1 8:1 10:1 15:1 27:1 34:1
1 3:1 4:1 5:1 6:1 7:1 8:1 10:1 15:1 25:1 27:1 28:1 34:1 36:1
1 3:1 4:1 5:1 6:1 7:1 8:1 10:1 16:1 25:1 27:1 28:1 34:1 36:1
1 5:1 10:1 15:1 19:1 24:1 27:1 34:1 35:1
1 5:1 10:1 15:1 18:1 19:1 24:1 27:1 34:1 35:1
0 4:1 6:1 7:1 8:1 15:1 19:1 23:1 34:1 35:1 36:1
0 4:1 6:1 7:1 8:1 15:1 25:1 34:1 36:1
0 4:1 6:1 7:1 8:1 15:1 34:1 36:1
0 1:1 5:1 15:1 17:1 19:1 34:1 36:1
0 3:1 4:1 5:1 15:1 17:1 19:1 34:1 36:1
0 1:1 5:1 15:1 17:1 25:1 34:1 36:1
0 3:1 4:1 5:1 15:1 17:1 25:1 34:1 36:1
0 5:1 6:1 8:1 15:1 23:1 25:1 34:1 36:1
0 4:1 5:1 6:1 8:1 15:1 23:1 25:1 34:1 36:1
0 5:1 6:1 7:1 8:1 15:1 17:1 19:1 34:1 36:1
0 4:1 5:1 6:1 7:1 8:1 15:1 17:1 19:1 34:1 36:1
0 4:1 5:1 6:1 7:1 8:1 15:1 19:1 23:1 34:1 35:1 36:1
0 4:1 5:1 6:1 7:1 8:1 15:1 25:1 34:1 36:1
0 4:1 5:1 6:1 7:1 8:1 15:1 34:1 36:1
0 10:1 11:1 12:1 15:1 19:1 24:1 25:1 27:1 35:1
0 10:1 11:1 12:1 15:1 19:1 24:1 27:1 35:1
0 8:1 10:1 11:1 12:1 15:1 19:1 23:1 24:1 27:1 35:1
0 6:1 7:1 8:1 10:1 11:1 12:1 15:1 19:1 24:1 27:1 35:1
0 6:1 7:1 8:1 10:1 11:1 12:1 15:1 19:1 23:1 24:1 27:1 35:1
0 6:1 7:1 8:1 11:1 12:1 15:1 19:1 24:1 25:1 27:1 33:1 35:1
0 6:1 7:1 8:1 11:1 12:1 15:1 19:1 24:1 27:1 33:1 35:1
0 6:1 7:1 8:1 11:1 12:1 15:1 19:1 23:1 24:1 27:1 33:1 35:1
0 8:1 11:1 12:1 15:1 19:1 23:1 34:1 35:1 36:1
0 5:1 8:1 11:1 12:1 15:1 19:1 23:1 34:1 35:1 36:1
0 8:1 10:1 11:1 15:1 19:1 23:1 25:1 27:1 32:1 34:1 35:1
0 8:1 10:1 11:1 15:1 19:1 21:1 23:1 25:1 27:1 32:1 34:1 35:1
0 10:1 11:1 15:1 25:1 26:1 27:1 32:1 34:1
0 10:1 11:1 15:1 21:1 25:1 27:1 32:1 34:1
0 6:1 7:1 8:1 10:1 11:1 15:1 19:1 21:1 23:1 25:1 27:1 28:1 31:1 32:1 34:1 35:1
0 10:1 11:1 15:1 19:1 24:1 27:1 32:1 35:1
0 10:1 11:1 15:1 19:1 21:1 24:1 27:1 32:1 35:1
0 8:1 10:1 11:1 15:1 19:1 23:1 24:1 27:1 32:1 35:1
0 8:1 10:1 11:1 15:1 19:1 21:1 23:1 24:1 27:1 32:1 35:1
0 10:1 11:1 15:1 24:1 25:1 27:1
0 10:1 11:1 15:1 21:1 24:1 25:1 27:1 32:1
0 10:1 11:1 15:1 21:1 24:1 27:1 32:1
0 6:1 7:1 8:1 10:1 11:1 15:1 19:1 21:1 24:1 27:1 35:1
0 6:1 7:1 8:1 10:1 11:1 15:1 19:1 21:1 23:1 24:1 27:1 35:1
0 6:1 7:1 8:1 11:1 15:1 19:1 21:1 24:1 27:1 32:1 33:1
0 6:1 7:1 8:1 11:1 15:1 19:1 21:1 23:1 24:1 27:1 32:1 33:1 35:1
0 6:1 7:1 8:1 10:1 11:1 15:1 21:1 24:1 27:1
0 6:1 7:1 8:1 11:1 15:1 21:1 24:1 25:1 27:1 32:1 33:1
1 3:1 6:1 7:1 8:1 11:1 13:1 15:1 17:1 19:1 21:1 25:1 27:1 33:1
0 5:1 6:1 8:1 10:1 11:1 15:1 19:1 21:1 23:1 25:1 27:1 32:1 34:1 35:1
0 5:1 6:1 10:1 11:1 15:1 21:1 25:1 27:1 34:1
0 4:1 6:1 12:1 15:1 19:1 27:1 28:1 34:1 35:1 36:1 37:1
0 4:1 6:1 7:1 8:1 12:1 15:1 19:1 25:1 27:1 34:1 35:1 36:1 37:1
0 4:1 6:1 7:1 8:1 12:1 15:1 19:1 23:1 27:1 34:1 35:1 36:1 37:1
0 3:1 4:1 5:1 12:1 15:1 19:1 27:1 34:1 36:1 37:1
0 3:1 4:1 5:1 12:1 15:1 19:1 27:1 28:1 34:1 35:1 36:1 37:1
0 3:1 4:1 5:1 12:1 15:1 19:1 27:1 28:1 34:1 36:1 37:1
0 3:1 4:1 5:1 12:1 15:1 17:1 19:1 27:1 28:1 34:1 36:1 37:1
0 5:1 8:1 12:1 15:1 17:1 19:1 23:1 27:1 34:1 36:1 37:1
0 4:1 5:1 6:1 8:1 12:1 15:1 19:1 23:1 27:1 34:1 35:1 36:1 37:1
0 3:1 4:1 5:1 12:1 15:1 25:1 27:1 34:1 36:1 37:1
0 3:1 4:1 5:1 12:1 15:1 25:1 27:1 28:1 34:1 36:1 37:1
0 3:1 4:1 5:1 12:1 15:1 17:1 25:1 27:1 28:1 34:1 36:1 37:1
0 5:1 8:1 12:1 15:1 17:1 23:1 25:1 27:1 34:1 36:1 37:1
0 4:1 5:1 6:1 7:1 8:1 12:1 15:1 19:1 27:1 34:1 36:1 37:1
0 5:1 6:1 7:1 8:1 12:1 15:1 19:1 23:1 27:1 34:1 35:1 36:1 37:1
0 4:1 5:1 6:1 7:1 8:1 12:1 15:1 19:1 23:1 27:1 34:1 35:1 36:1 37:1
0 12:1 15:1 19:1 25:1 28:1 34:1 35:1 36:1 37:1
0 4:1 12:1 15:1 19:1 25:1 28:1 34:1 35:1 36:1 37:1
0 4:1 6:1 12:1 15:1 19:1 25:1 28:1 34:1 35:1 36:1 37:1
0 8:1 12:1 15:1 19:1 23:1 25:1 34:1 35:1 36:1 37:1
0 8:1 12:1 15:1 19:1 23:1 25:1 28:1 34:1 35:1 36:1 37:1
0 4:1 8:1 12:1 15:1 19:1 23:1 25:1 34:1 35:1 36:1 37:1
0 6:1 8:1 12:1 15:1 19:1 23:1 25:1 34:1 35:1 36:1 37:1
0 6:1 8:1 12:1 15:1 19:1 23:1 25:1 28:1 34:1 35:1 36:1 37:1
0 4:1 12:1 15:1 19:1 28:1 34:1 35:1 36:1 37:1
0 4:1 6:1 12:1 15:1 19:1 28:1 34:1 35:1 36:1 37:1
0 8:1 12:1 15:1 19:1 23:1 28:1 34:1 35:1 36:1 37:1
0 4:1 8:1 12:1 15:1 19:1 23:1 34:1 35:1 36:1 37:1
0 4:1 8:1 12:1 15:1 19:1 23:1 28:1 34:1 35:1 36:1 37:1
0 4:1 6:1 7:1 8:1 12:1 15:1 19:1 25:1 28:1 34:1 35:1 36:1 37:1
0 4:1 6:1 7:1 8:1 12:1 15:1 19:1 23:1 25:1 34:1 35:1 36:1 37:1
0 4:1 6:1 7:1 8:1 12:1 15:1 19:1 23:1 34:1 35:1 36:1 37:1
0 8:1 12:1 15:1 19:1 23:1 24:1 35:1 36:1 37:1
0 5:1 8:1 12:1 15:1 19:1 23:1 25:1 34:1 35:1 36:1 37:1
0 4:1 5:1 6:1 8:1 12:1 15:1 19:1 23:1 25:1 34:1 35:1 36:1 37:1
0 3:1 4:1 5:1 12:1 15:1 19:1 34:1 36:1 37:1
0 4:1 5:1 12:1 15:1 19:1 28:1 34:1 35:1 36:1 37:1
0 3:1 4:1 5:1 12:1 15:1 19:1 28:1 34:1 35:1 36:1 37:1
0 4:1 5:1 8:1 12:1 15:1 19:1 23:1 34:1 35:1 36:1 37:1
0 3:1 4:1 5:1 8:1 12:1 15:1 19:1 23:1 34:1 35:1 36:1 37:1
0 4:1 5:1 8:1 12:1 15:1 19:1 23:1 28:1 34:1 35:1 36:1 37:1
0 3:1 4:1 5:1 8:1 12:1 15:1 19:1 23:1 28:1 34:1 35:1 36:1 37:1
0 5:1 6:1 8:1 12:1 15:1 19:1 23:1 34:1 35:1 36:1 37:1
0 4:1 5:1 6:1 8:1 12:1 15:1 19:1 23:1 34:1 35:1 36:1 37:1
0 3:1 4:1 5:1 12:1 15:1 25:1 34:1 36:1 37:1
0 3:1 4:1 5:1 6:1 7:1 8:1 12:1 15:1 19:1 34:1 36:1 37:1
0 4:1 5:1 6:1 7:1 8:1 12:1 15:1 19:1 23:1 34:1 35:1 36:1 37:1
0 3:1 4:1 5:1 6:1 7:1 8:1 12:1 15:1 19:1 23:1 34:1 35:1 36:1 37:1
0 4:1 5:1 6:1 7:1 8:1 12:1 15:1 19:1 23:1 28:1 34:1 35:1 36:1 37:1
0 3:1 4:1 5:1 6:1 7:1 8:1 12:1 15:1 25:1 34:1 36:1 37:1
0 4:1 15:1 19:1 27:1 28:1 31:1 34:1 35:1 36:1 37:1
0 15:1 25:1 27:1 28:1 31:1 34:1 36:1 37:1
0 4:1 15:1 25:1 27:1 31:1 34:1 36:1 37:1
0 15:1 27:1 28:1 31:1 34:1 36:1 37:1
0 4:1 15:1 27:1 28:1 31:1 34:1 36:1 37:1
0 4:1 6:1 15:1 27:1 28:1 31:1 34:1 36:1 37:1
0 4:1 6:1 7:1 8:1 15:1 19:1 23:1 27:1 34:1 35:1 36:1 37:1
0 4:1 6:1 7:1 8:1 15:1 25:1 27:1 34:1 36:1 37:1
0 3:1 4:1 5:1 15:1 19:1 27:1 28:1 31:1 34:1 35:1 36:1 37:1
0 3:1 4:1 5:1 15:1 25:1 27:1 34:1 36:1 37:1
0 3:1 4:1 5:1 15:1 25:1 27:1 28:1 34:1 36:1 37:1
0 3:1 4:1 5:1 15:1 17:1 25:1 27:1 28:1 34:1 36:1 37:1
0 5:1 8:1 15:1 17:1 23:1 25:1 27:1 34:1 36:1 37:1
0 3:1 4:1 5:1 15:1 27:1 28:1 31:1 34:1 36:1 37:1
0 5:1 6:1 15:1 27:1 31:1 34:1 36:1 37:1
0 4:1 5:1 6:1 15:1 27:1 31:1 34:1 36:1 37:1
0 4:1 5:1 6:1 7:1 8:1 15:1 19:1 23:1 27:1 34:1 35:1 36:1 37:1
0 4:1 5:1 6:1 7:1 8:1 15:1 27:1 34:1 36:1 37:1
0 4:1 15:1 19:1 25:1 28:1 34:1 35:1 36:1 37:1
0 15:1 17:1 19:1 25:1 28:1 34:1 35:1 36:1 37:1
0 4:1 6:1 15:1 19:1 25:1 28:1 34:1 35:1 36:1 37:1
0 1:1 15:1 17:1 19:1 34:1 35:1 36:1 37:1
0 4:1 15:1 19:1 28:1 31:1 34:1 35:1 36:1 37:1
0 15:1 25:1 28:1 34:1 36:1 37:1
0 4:1 15:1 25:1 28:1 34:1 36:1 37:1
0 15:1 25:1 31:1 34:1 36:1 37:1
0 1:1 15:1 25:1 31:1 34:1 36:1 37:1
0 15:1 25:1 28:1 31:1 34:1 36:1 37:1
0 4:1 6:1 15:1 25:1 28:1 34:1 36:1 37:1
0 8:1 15:1 23:1 25:1 28:1 31:1 34:1 36:1 37:1
0 6:1 8:1 15:1 23:1 25:1 28:1 31:1 34:1 36:1 37:1
0 15:1 28:1 34:1 36:1 37:1
0 4:1 15:1 28:1 34:1 36:1 37:1
0 15:1 28:1 31:1 34:1 35:1 36:1 37:1
0 15:1 28:1 31:1 34:1 36:1 37:1
0 4:1 15:1 28:1 31:1 34:1 36:1 37:1
0 4:1 6:1 15:1 28:1 34:1 36:1 37:1
0 4:1 6:1 15:1 31:1 34:1 36:1 37:1
0 8:1 15:1 23:1 28:1 31:1 34:1 36:1 37:1
0 4:1 8:1 15:1 23:1 28:1 31:1 34:1 36:1 37:1
0 4:1 6:1 7:1 8:1 15:1 19:1 25:1 28:1 34:1 35:1 36:1 37:1
0 4:1 6:1 7:1 8:1 15:1 19:1 23:1 25:1 34:1 35:1 36:1 37:1
0 4:1 6:1 7:1 8:1 15:1 19:1 23:1 34:1 35:1 36:1 37:1
0 4:1 6:1 7:1 8:1 15:1 25:1 28:1 34:1 36:1 37:1
0 4:1 6:1 7:1 8:1 15:1 34:1 36:1 37:1
0 15:1 18:1 19:1 24:1 34:1 35:1 36:1 37:1
0 4:1 5:1 6:1 8:1 15:1 19:1 23:1 25:1 34:1 35:1 36:1 37:1
0 3:1 4:1 5:1 15:1 19:1 28:1 34:1 35:1 36:1 37:1
0 1:1 5:1 15:1 17:1 19:1 34:1 36:1 37:1
0 3:1 4:1 5:1 15:1 17:1 19:1 28:1 34:1 36:1 37:1
0 3:1 4:1 5:1 15:1 19:1 28:1 31:1 34:1 35:1 36:1 37:1
0 5:1 6:1 15:1 17:1 19:1 34:1 36:1 37:1
0 4:1 5:1 6:1 15:1 17:1 19:1 34:1 36:1 37:1
0 3:1 4:1 5:1 8:1 15:1 19:1 23:1 34:1 35:1 36:1 37:1
0 5:1 8:1 15:1 17:1 19:1 23:1 34:1 36:1 37:1
0 4:1 5:1 6:1 8:1 15:1 19:1 23:1 34:1 35:1 36:1 37:1
0 5:1 15:1 17:1 25:1 34:1 36:1 37:1
0 1:1 5:1 15:1 17:1 25:1 34:1 36:1 37:1
0 3:1 4:1 5:1 15:1 17:1 25:1 28:1 34:1 36:1 37:1
0 4:1 5:1 6:1 15:1 25:1 34:1 36:1 37:1
0 2:1 4:1 5:1 6:1 15:1 25:1 34:1 36:1 37:1
0 5:1 8:1 15:1 17:1 23:1 25:1 34:1 36:1 37:1
0 3:1 4:1 5:1 15:1 28:1 34:1 36:1 37:1
0 3:1 4:1 5:1 15:1 28:1 31:1 34:1 36:1 37:1
0 5:1 8:1 15:1 23:1 34:1 36:1 37:1
0 3:1 4:1 5:1 8:1 15:1 23:1 28:1 31:1 34:1 36:1 37:1
0 5:1 6:1 8:1 15:1 23:1 34:1 36:1 37:1
0 5:1 6:1 8:1 15:1 23:1 31:1 34:1 36:1 37:1
0 4:1 5:1 6:1 7:1 8:1 15:1 19:1 34:1 35:1 36:1 37:1
0 4:1 5:1 6:1 7:1 8:1 15:1 19:1 34:1 36:1 37:1
0 4:1 5:1 6:1 7:1 8:1 15:1 19:1 28:1 34:1 36:1 37:1
0 5:1 6:1 7:1 8:1 15:1 17:1 19:1 34:1 36:1 37:1
0 4:1 5:1 6:1 7:1 8:1 15:1 17:1 19:1 34:1 36:1 37:1
0 4:1 5:1 6:1 7:1 8:1 15:1 19:1 23:1 34:1 35:1 36:1 37:1
0 3:1 4:1 5:1 6:1 7:1 8:1 15:1 19:1 23:1 34:1 35:1 36:1 37:1
0 5:1 6:1 7:1 8:1 15:1 25:1 34:1 36:1 37:1
0 4:1 5:1 6:1 7:1 8:1 15:1 25:1 34:1 36:1 37:1
0 3:1 4:1 5:1 6:1 7:1 8:1 15:1 25:1 34:1 36:1 37:1
0 4:1 5:1 6:1 7:1 8:1 15:1 34:1 36:1 37:1
0 11:1 12:1 15:1 19:1 25:1 27:1 31:1 35:1 36:1 37:1
0 11:1 12:1 15:1 19:1 27:1 28:1 34:1 35:1 36:1 37:1
0 8:1 11:1 12:1 15:1 19:1 23:1 27:1 34:1 35:1 36:1 37:1
0 5:1 8:1 11:1 12:1 15:1 19:1 23:1 27:1 34:1 35:1 36:1 37:1
0 11:1 12:1 15:1 19:1 28:1 34:1 35:1 36:1 37:1
0 8:1 11:1 12:1 15:1 19:1 23:1 34:1 35:1 36:1 37:1
0 8:1 11:1 12:1 15:1 19:1 23:1 28:1 34:1 35:1 36:1 37:1
0 11:1 15:1 27:1 28:1 31:1 34:1 36:1 37:1
0 4:1 11:1 15:1 19:1 25:1 28:1 31:1 34:1 35:1 36:1 37:1
0 8:1 11:1 15:1 19:1 23:1 25:1 34:1 35:1 36:1 37:1
0 8:1 11:1 15:1 19:1 23:1 34:1 35:1 36:1 37:1
0 1:1 11:1 15:1 17:1 25:1 34:1 35:1 36:1 37:1
0 11:1 15:1 28:1 34:1 36:1 37:1
0 5:1 8:1 11:1 15:1 19:1 23:1 34:1 35:1 36:1 37:1
0 5:1 8:1 11:1 15:1 23:1 34:1 36:1 37:1
0 12:1 16:1 19:1 21:1 25:1 27:1 30:1 33:1 35:1
0 12:1 16:1 19:1 21:1 27:1 30:1 33:1 35:1
0 6:1 12:1 14:1 19:1 24:1 27:1 30:1 33:1 35:1
0 6:1 12:1 15:1 19:1 24:1 27:1 30:1 33:1 35:1
0 6:1 12:1 15:1 19:1 21:1 24:1 27:1 30:1 33:1 35:1
1 6:1 12:1 14:1 19:1 24:1 27:1 30:1 33:1 35:1
0 4:1 6:1 14:1 19:1 25:1 27:1 30:1 33:1 35:1
0 16:1 19:1 21:1 25:1 27:1 30:1 33:1 35:1
0 6:1 16:1 19:1 21:1 25:1 27:1 30:1 33:1 35:1
0 4:1 6:1 15:1 19:1 25:1 27:1 30:1 33:1 35:1
0 16:1 19:1 21:1 27:1 30:1 33:1 35:1
0 3:1 16:1 19:1 21:1 27:1 30:1 33:1 35:1
0 3:1 16:1 19:1 21:1 27:1 30:1 33:1
0 6:1 16:1 19:1 21:1 27:1 30:1 33:1 35:1
0 16:1 21:1 25:1 27:1 30:1 33:1 35:1
0 3:1 16:1 21:1 25:1 27:1 30:1 33:1
0 3:1 16:1 20:1 21:1 25:1 27:1 30:1 31:1 33:1
0 4:1 6:1 8:1 15:1 23:1 25:1 27:1 30:1 33:1 35:1
0 16:1 21:1 27:1 30:1 33:1 35:1
0 3:1 16:1 21:1 27:1 30:1 33:1 35:1
0 6:1 8:1 16:1 23:1 27:1 30:1 33:1 35:1
0 6:1 7:1 8:1 16:1 19:1 23:1 25:1 27:1 30:1 33:1 35:1
0 6:1 14:1 19:1 24:1 27:1 30:1 33:1 35:1
0 6:1 15:1 19:1 24:1 27:1 30:1 33:1 35:1
0 6:1 15:1 19:1 21:1 24:1 27:1 30:1 33:1 35:1
1 6:1 14:1 19:1 24:1 27:1 30:1 33:1 35:1
0 6:1 11:1 12:1 15:1 19:1 21:1 24:1 27:1 30:1 33:1 35:1
1 6:1 11:1 12:1 14:1 19:1 24:1 25:1 27:1 30:1 33:1 35:1
1 6:1 11:1 12:1 14:1 19:1 24:1 27:1 30:1 33:1 35:1
1 6:1 11:1 12:1 15:1 19:1 24:1 27:1 30:1 33:1 35:1
1 4:1 6:1 8:1 11:1 14:1 19:1 23:1 27:1 30:1 33:1 35:1
1 4:1 6:1 8:1 11:1 15:1 19:1 23:1 27:1 30:1 33:1 35:1
0 4:1 6:1 8:1 11:1 15:1 23:1 27:1 30:1 33:1 35:1
1 4:1 6:1 8:1 11:1 14:1 23:1 25:1 27:1 30:1 33:1 35:1
0 3:1 6:1 7:1 8:1 11:1 16:1 19:1 27:1 30:1 33:1
0 3:1 6:1 7:1 8:1 11:1 16:1 19:1 23:1 27:1 30:1 33:1 35:1
0 3:1 6:1 7:1 8:1 11:1 16:1 25:1 27:1 30:1 33:1
0 6:1 11:1 15:1 19:1 21:1 24:1 27:1 30:1 33:1 35:1
1 6:1 11:1 14:1 19:1 24:1 25:1 27:1 30:1 33:1 35:1
1 6:1 11:1 14:1 19:1 24:1 27:1 30:1 33:1 35:1
1 6:1 11:1 15:1 19:1 24:1 27:1 30:1 33:1 35:1
1 2:1 6:1 11:1 13:1 14:1 17:1 19:1 25:1 27:1 30:1 33:1
1 2:1 6:1 11:1 13:1 15:1 17:1 19:1 25:1 27:1 30:1 33:1
