# Supplementary material for: Prediction of sentiment polarity in restaurant reviews using an ordinal regression approach based on evolutionary XGBoost
Source: PeerJ Comput Sci. 2025 Jan 9;11:e2370. doi: 10.7717/peerj-cs.2370 (PMC11784868; doi:10.7717/peerj-cs.2370)
Supplement: Supplemental Information 2 [file peerj-cs-11-2370-s002.zip › Evo_SVM-PSO/set_evo_details.m]

%%%%%%%%%%%%%%%%%%%%%%%%%%%%%%%%%%%%%%%%%%%%%%%%%%%%%%%%%%%%%%%%%%%%%%%%%%%
%                                                                         %
%  Developed in Matlab R2015a  (8.5.0. 196713)                            %
%                                                                         %
%  Developed by: Mohammad A. Hassonah, Ala' M. Al-Zoubi and Hossam Faris  %
%                                                                         %
%  e-Mails: mohammad.a.hassonah@gmail.com, alaah14@gmail.com,             %
%           7ossam@gmail.com                                              %
%                                                                         %
%  Main paper:                                                            %
%  Faris, H., Hassonah, M.A., Ala'M, A.Z., Mirjalili, S. and Aljarah, I., %
%  A multi-verse optimizer approach for feature selection and optimizing  %
%  SVM parameters based on a robust system architecture. Neural Computing %
%  and Applications, pp.1-15.                                             %
%  DOI: https://doi.org/10.1007/s00521-016-2818-2                         %
%                                                                         %
%%%%%%%%%%%%%%%%%%%%%%%%%%%%%%%%%%%%%%%%%%%%%%%%%%%%%%%%%%%%%%%%%%%%%%%%%%%

function [lb,ub,dim,fobj] = ...
    set_evo_details(D, lower_bound, upper_bound)

%% Initilialization
fobj = @get_cost;
dim = D+2;
lb = zeros(1,dim) + lower_bound;
ub = ones(upper_bound,dim);

end

%% Get fintess value
function o = get_cost(x, fitness_type, fs_run_type, tr_Data, tr_label)

o=cost(x, fitness_type, fs_run_type, tr_Data, tr_label);

end

%% %%%%%%%%%%%%%%%%%%%%%%%%%%%%%%%%%%%%%%%%%%%%%%%%%%%%%%%%%%%%%%%%%%%%% %%
%%%%%%%%%%%%%%%%%%%%%%%%%%%%%%%%%%  END  %%%%%%%%%%%%%%%%%%%%%%%%%%%%%%%%%%
%%%%%%%%%%%%%%%%%%%%%%%%%%%%%%%%%%%%%%%%%%%%%%%%%%%%%%%%%%%%%%%%%%%%%%%%%%%
